# Supplementary material for: A framework for the computational prediction and analysis of non-coding RNAs in microbial environmental populations and their experimental validation
Source: ISME J. 2020 Apr 28;14(8):1955–65. doi: 10.1038/s41396-020-0658-7 (PMC7368042; doi:10.1038/s41396-020-0658-7)
Supplement: Supplementary file 5 — Table S1 [file 41396_2020_658_MOESM5_ESM.xlsx]

## Sheet: Sheet1
#	Name	Sequence	Purpose
1	Karsten N2A-1fw	TAATACGACTCACTATAGGGAACAAAAAGTCATTATAAGTTTAGTGTCTCGA	Forward primer for generation of Yfr106 probe
2	Karsten N2A-1rv	CACACTTATGATTGATTTTTGTTATGACAG	Reverse primer for generation of Yfr106 probe
3	Karsten N2A-3fw	TAATACGACTCACTATAGGGAGGACAAAGGAGAACTAGGTTGAG	Forward primer for generation of Yfr107 probe
4	Karsten N2A-3rv	AGAAAGCGAAGAGGGCTAAAAAAGAT	Reverse primer for generation of Yfr107 probe
5	N6A_CS2_anti	GAGGGTGATCGGAACATAATGAAGCTTCCCCAACAGTAAGCTTCGTCTTCCTCCCCTATAGTGAGTCGTATTA	Annealing primer for generation of Yfr108 probe
6	N6A_CS2_sense	TAATACGACTCACTATAGGGGAGGAAGACGAAGCTTACTGTTGGGGAAGCTTCATTATGTTCCGATCACCCTC	Annealing primer for generation of Yfr108 probe
7	Eilat3_sense_probe	TAATACGACTCACTATAGGGAAGAAAATATTTAAGGACTTTCTTCAAGAAAATCCTACATATCAGCTTAGTGAGTTCATAATGCATCC	Annealing primer for generation of Yfr28 probe
8	Eilat3_anti_probe	GGATGCATTATGAACTCACTAAGCTGATATGTAGGATTTTCTTGAAGAAAGTCCTTAAATATTTTCTTCCCTATAGTGAGTCGTATTA	Annealing primer for generation of Yfr28 probe
9	Eilat1_anti	ATAACCATTACAAAAAATAATTACTAGTAATAAATACTTAATTTGCGAAAATTAATTTTTTAATTTTTGTCGCCCTATAGTGAGTCGTATTA	Annealing primer for generation of Yfr29 probe
10	Eilat1_sense	TAATACGACTCACTATAGGGCGACAAAAATTAAAAAATTAATTTTCGCAAATTAAGTATTTATTACTAGTAATTATTTTTTGTAATGGTTAT	Annealing primer for generation of Yfr29 probe
11	N2A_atpG_sense	TAATACGACTCACTATAGGGGAAGAAAAGAGCATTGAGTATGAAAGTAAGCAATACAACCTGAACCGCCATAAGCGGAAGAGTTG	Annealing primer for generation of atpG probe
12	N2A_atpG_anti	CAACTCTTCCGCTTATGGCGGTTCAGGTTGTATTGCTTACTTTCATACTCAATGCTCTTTTCTTCCCCTATAGTGAGTCGTATTA	Annealing primer for generation of atpG probe
13	N2A_atpH_sense	TAATACGACTCACTATAGGGAGCGAAAAGAAGCACCAATGCAACCACAAGGCCATAGATGGTAAGTGATTCCATGAAAGCGAAAG	Annealing primer for generation of atpH probe
14	N2A_atpH_anti	CTTTCGCTTTCATGGAATCACTTACCATCTATGGCCTTGTGGTTGCATTGGTGCTTCTTTTCGCTCCCTATAGTGAGTCGTATTA	Annealing primer for generation of atpH probe
15	Karsten N2A-5fw	TAATACGACTCACTATAGGGACGCAAACCCTTTTGCTGGCTAAA	Forward primer for generation of as_atpG probe
16	Karsten N2A-5rv	CGAGCCAGATAAAGGCAATTGAAATT	Reverse primer for generation of as_atpG probe
17	ppc_RNA_fw	TAATACGACTCACTATAGGGCATCCGTTAACTTAAGGAATAAAACTATAATTCC	Forward primer for generation of ppc in vitro transcript
18	ppc_RNA_rv	TCCTGTATTTCTCATCCCTGCCG	Reverse primer for generation of ppc in vitro transcript
19	Eilat3_sense	TAATACGACTCACTATAGGGATTATGAACTCACTAAGCTGATATGTAGGATTTTCTTGAAGAAAGTCCTTAAATATTAACTTGTCAAAAATT	Annealing primer for Yfr28 in vitro transcript
20	Eilat3_anti	AATTTTTGACAAGTTAATATTTAAGGACTTTCTTCAAGAAAATCCTACATATCAGCTTAGTGAGTTCATAATCCCTATAGTGAGTCGTATTA	Annealing primer for Yfr28 in vitro transcript
21	ppc_RT	GTGCTCCTCTTAATAATTCACTACGAC	RT primer for primer extension
