# Supplementary material for: A framework for the computational prediction and analysis of non-coding RNAs in microbial environmental populations and their experimental validation
Source: ISME J. 2020 Apr 28;14(8):1955–65. doi: 10.1038/s41396-020-0658-7 (PMC7368042; doi:10.1038/s41396-020-0658-7)
Supplement: Supplementary file 6 — Table S2 [file 41396_2020_658_MOESM6_ESM.xlsx]

## Sheet: NATL2Anew.potSRNA.weightedCol
contig ID	organism	start	end	strand	length	read counts	z-Score	prob-RNA	manual inspection in NATL2A genome	RFAM ID	family	E-value	RFAM ID	family	E-value
1400	NATL2A	647146	647183	+	37	3	-6.42	0.991365		No suitable CM-Model found!
5151	NATL2A	522972	523002	-	30	1	-5.85	0.997527		No suitable CM-Model found!
1514	NATL2A	692665	692763	+	98	2	-5.73	0.998176		No suitable CM-Model found!
6877	NATL2A	1217566	1217642	-	76	4	-5.44	0.998486	yfr106	No suitable CM-Model found!
4192	NATL2A	85241	85277	-	36	3	-5.42	0.99884		No suitable CM-Model found!
4104	NATL2A	44792	44894	-	102	734	-4.48	0.999207	yfr2	RF01701	Cyano-1	5.8e-10
3501	NATL2A	1591379	1591508	+	129	78	-4.4	0.999899		No suitable CM-Model found!
2486	NATL2A	1093585	1093776	+	191	2	-4.36	0.999425		No suitable CM-Model found!
2176	NATL2A	983395	983510	+	115	736	-4.08	0.997543	yfr2	RF01701	Cyano-1	5.1e-12
806	NATL2A	373921	373952	+	31	2	-4.03	0.993426		No suitable CM-Model found!
2200	NATL2A	994192	994266	+	74	1	-3.4	0.997367		No suitable CM-Model found!
809	NATL2A	374154	374225	+	71	1	-3.38	0.998586	rRNA	No suitable CM-Model found!
6420	NATL2A	1034155	1034290	-	135	3	-3.28	0.987803		No suitable CM-Model found!
6279	NATL2A	983405	983501	-	96	7	-3.25	0.866792	antisense of yfr2	RF01701	Cyano-1	2.2e-10
4832	NATL2A	386962	387062	-	100	6	-3.14	0.85673	antisense of yfr2	RF01701	Cyano-1	4.9e-10
7641	NATL2A	1591440	1591503	-	63	1	-3.12	0.999381		No suitable CM-Model found!
6074	NATL2A	897108	897161	-	53	9	-3.02	0.995374	yfr108	No suitable CM-Model found!
770	NATL2A	362748	362850	+	102	9	-3.01	0.99543	antisense of tRNA-Thr	RF00005	tRNA	6.7e-15
2410	NATL2A	1069459	1069554	+	95	6	-2.99	0.961003	yfr107	No suitable CM-Model found!
2175	NATL2A	983243	983323	+	80	9	-2.95	0.5	yfr10-like	No suitable CM-Model found!
7487	NATL2A	1524244	1524325	-	81	12	-2.94	0.999969	antisense of tRNA-Thr	RF00005	tRNA	6.9e-15
745	NATL2A	349467	349509	+	42	1	-2.93	0.994968		No suitable CM-Model found!
2558	NATL2A	1122018	1122119	+	101	3	-2.84	0.999949		RF00005	tRNA	2.6e-16
853	NATL2A	389803	390000	+	197	18	-2.77	0.615169	antisense of tRNA-Tyr	RF00005	tRNA	7.1e-16	RF00005	tRNA	2.1e-14
1019	NATL2A	469576	469657	+	81	7	-2.74	0.999916	antisense of tRNA	RF00005	tRNA	3.2e-16
169	NATL2A	85709	85888	+	179	413	-2.71	0.991276		No suitable CM-Model found!
2312	NATL2A	1034083	1034240	+	157	9	-2.68	0.974933		No suitable CM-Model found!
3888	NATL2A	1792077	1792149	+	72	1	-2.63	0.99969	antisense of tRNA	RF00005	tRNA	3.3e-16
2130	NATL2A	962780	963244	+	464	24	-2.61	0.992947	antisense of yfr103	No suitable CM-Model found!
4826	NATL2A	384098	384208	-	110	2	-2.55	0.997583		No suitable CM-Model found!
6077	NATL2A	897911	898010	-	99	6	-2.55	0.999465	antisense of tRNA-Met	RF00005	tRNA	1.8e-15
6438	NATL2A	1040467	1040564	-	97	9	-2.47	0.999777	antisense of tRNA-Gly	RF00005	tRNA	8.8e-16
3397	NATL2A	1537151	1537219	+	68	2	-2.45	0.050543		No suitable CM-Model found!
7167	NATL2A	1376977	1377058	-	81	4	-2.44	0.999669	antisense of tRNA	RF00005	tRNA	2.6e-13
2314	NATL2A	1034858	1035115	+	257	29	-2.4	0.992135	yfr14	RF01704	Downstream-peptide	4e-14
5479	NATL2A	647395	647608	-	213	191	-2.4	0.999284	tRNA-Ser	RF00005	tRNA	6.7e-14
1972	NATL2A	897830	898009	+	179	17	-2.38	0.999307	tRNA-Met	RF00005	tRNA	3.2e-15
4767	NATL2A	349595	349665	-	70	76	-2.28	0.999851		No suitable CM-Model found!
6422	NATL2A	1034784	1035184	-	400	39199	-2.27	0.972817	yfr6	RF01704	Downstream-peptide	6.2e-14
635	NATL2A	293985	294129	+	144	5	-2.23	0.99988	antisense of tRNA	RF00005	tRNA	4.9e-15
587	NATL2A	275127	275233	+	106	137	-2.21	0.999498	antisense of tRNA-Leu	RF00005	tRNA	2.3e-12
6311	NATL2A	997155	997293	-	138	8	-2.19	0.965195		No suitable CM-Model found!
241	NATL2A	117717	117826	+	109	3	-2.17	0.90874		No suitable CM-Model found!
844	NATL2A	386802	386896	+	94	18	-2.12	0.988392	yfr10-like	No suitable CM-Model found!
748	NATL2A	352466	352532	+	66	3	-2.08	0.999863	antisense of tRNA-Phe	RF00005	tRNA	6e-08
4637	NATL2A	287000	287104	-	104	7	-2.01	0.837922		No suitable CM-Model found!
82	NATL2A	44744	44893	+	149	7	-1.97	0.935893	antisense of yfr2	RF01701	Cyano-1	8.5e-10
1695	NATL2A	772254	772392	+	138	4	-1.95	0.999715	antisense of tRNA	RF00005	tRNA	8.3e-15
2861	NATL2A	1281653	1281757	+	104	311	-1.95	0.999837	antisense of tRNA	RF00005	tRNA	3e-16
746	NATL2A	349632	349665	+	33	3	-1.92	0.990043		No suitable CM-Model found!
494	NATL2A	232886	232983	+	97	1	-1.9	0.036034		No suitable CM-Model found!
2541	NATL2A	1112771	1112895	+	124	28	-1.9	0.896214	antisense of tRNA-Pro	RF00005	tRNA	1.5e-14
2330	NATL2A	1040479	1040575	+	96	1040	-1.86	0.996984	tRNA-Gly	RF00005	tRNA	8.7e-16
6291	NATL2A	988876	989276	-	400	26040	-1.84	0.787762	yfr103	No suitable CM-Model found!
138	NATL2A	74436	74520	+	84	3	-1.82	0.929654		No suitable CM-Model found!
3509	NATL2A	1598547	1598667	+	120	425	-1.82	0.999818	antisense of tRNA	RF00005	tRNA	3.8e-16
4817	NATL2A	382113	382371	-	258	11294	-1.82	0.851523		RF01704	Downstream-peptide	5.4e-14
1414	NATL2A	650728	650822	+	94	5	-1.78	0.105104		No suitable CM-Model found!
7148	NATL2A	1371604	1371673	-	69	10	-1.73	0.069234		RF00005	tRNA	3.3e-06
2932	NATL2A	1334224	1334293	+	69	2	-1.72	0		No suitable CM-Model found!
1401	NATL2A	647398	647588	+	190	405	-1.66	0.999753	antisense of tRNA	RF00005	tRNA	6e-14
7356	NATL2A	1455888	1455957	-	69	1	-1.63	0.869911		No suitable CM-Model found!
2927	NATL2A	1324923	1324971	+	48	1	-1.62	0.975556		No suitable CM-Model found!
2365	NATL2A	1054110	1054206	+	96	1	-1.59	0.728229		No suitable CM-Model found!
7067	NATL2A	1322471	1322526	-	55	5	-1.58	0.95934		RF00005	tRNA	9e-07
2467	NATL2A	1086663	1086843	+	180	132	-1.57	0.406126		No suitable CM-Model found!
6465	NATL2A	1049147	1049190	-	43	1	-1.56	0		No suitable CM-Model found!
2406	NATL2A	1068687	1068908	+	221	3	-1.55	0.764526		No suitable CM-Model found!
2370	NATL2A	1055775	1055845	+	70	1	-1.5	0.00693		No suitable CM-Model found!
2424	NATL2A	1073759	1073829	+	70	1	-1.5	0.00693		No suitable CM-Model found!
2491	NATL2A	1095872	1095942	+	70	1	-1.49	0.02746		No suitable CM-Model found!
6766	NATL2A	1169498	1169606	-	108	7	-1.48	0.997679		RF00005	tRNA	2.2e-13
1680	NATL2A	764908	764993	+	85	2	-1.45	0.588588		No suitable CM-Model found!
7707	NATL2A	1648305	1648554	-	249	9	-1.45	0.993175		RF00005	tRNA	4.8e-16
1603	NATL2A	740322	740423	+	101	3	-1.44	0.027618		No suitable CM-Model found!
3635	NATL2A	1648326	1648512	+	186	20	-1.43	0.998125		RF00005	tRNA	3.6e-16
835	NATL2A	382835	382966	+	131	140	-1.4	0.973646		No suitable CM-Model found!
5762	NATL2A	772255	772392	-	137	2961	-1.4	0.998939	tRNA-Met	RF00005	tRNA	8.3e-15
805	NATL2A	373780	373911	+	131	5	-1.39	1e-06		RF02541	LSU_rRNA_bacteria	7.4e-23
4829	NATL2A	385666	385736	-	70	1	-1.37	0.03625		No suitable CM-Model found!
6313	NATL2A	997535	997670	-	135	2	-1.37	0.491053		No suitable CM-Model found!
2129	NATL2A	962538	962761	+	223	1473	-1.36	0.024489	antisense of yfr103	No suitable CM-Model found!
2396	NATL2A	1066484	1066562	+	78	3	-1.32	0.002885		No suitable CM-Model found!
4821	NATL2A	383050	383227	-	177	12	-1.3	0.229866		No suitable CM-Model found!
7352	NATL2A	1453106	1453203	-	97	3	-1.29	0		No suitable CM-Model found!
2460	NATL2A	1084228	1084299	+	71	2	-1.28	0.197337		No suitable CM-Model found!
2317	NATL2A	1035763	1035932	+	169	21	-1.26	0.089265		No suitable CM-Model found!
2097	NATL2A	950922	951115	+	193	29	-1.23	0.069616		No suitable CM-Model found!
807	NATL2A	373960	373997	+	37	2	-1.22	0		No suitable CM-Model found!
2918	NATL2A	1317769	1317894	+	125	291	-1.22	0.998653	tRNA-Arg	RF00005	tRNA	4.2e-16
4825	NATL2A	384009	384082	-	73	3	-1.22	0.051991		No suitable CM-Model found!
5761	NATL2A	771845	771908	-	63	2764	-1.22	0.981932		No suitable CM-Model found!
8018	NATL2A	1820402	1820499	-	97	2	-1.22	0.162552		No suitable CM-Model found!
7108	NATL2A	1348304	1348383	-	79	1	-1.19	0.754733		No suitable CM-Model found!
7527	NATL2A	1536434	1536565	-	131	22	-1.19	0.652551		RF01704	Downstream-peptide	3e-14
4824	NATL2A	383601	383800	-	199	8	-1.17	0.509077		No suitable CM-Model found!
6559	NATL2A	1081836	1081961	-	125	8	-1.15	1.9e-05		No suitable CM-Model found!
2369	NATL2A	1055712	1055754	+	42	1	-1.14	0.786923		No suitable CM-Model found!
2423	NATL2A	1073696	1073738	+	42	1	-1.13	0.781445		No suitable CM-Model found!
6363	NATL2A	1014123	1014255	-	132	2	-1.11	0.013095		No suitable CM-Model found!
7522	NATL2A	1535381	1535478	-	97	3	-1.1	0.439667		No suitable CM-Model found!
8017	NATL2A	1820234	1820374	-	140	9	-1.08	9e-06		No suitable CM-Model found!
2448	NATL2A	1081874	1081993	+	119	32	-1.06	0		No suitable CM-Model found!
2490	NATL2A	1095809	1095851	+	42	1	-1.06	0.050626		No suitable CM-Model found!
83	NATL2A	45015	45136	+	121	5	-0.99	2e-06		No suitable CM-Model found!
2420	NATL2A	1072355	1072465	+	110	91	-0.99	4e-06		No suitable CM-Model found!
1345	NATL2A	620468	620569	+	101	3	-0.98	0.011041		No suitable CM-Model found!
1682	NATL2A	766278	766375	+	97	3	-0.97	0.381666		No suitable CM-Model found!
4788	NATL2A	362736	362893	-	157	190	-0.97	0.995867	tRNA	RF00005	tRNA	1e-14
1694	NATL2A	771873	771904	+	31	3	-0.95	0		No suitable CM-Model found!
4798	NATL2A	370549	370880	-	331	29	-0.95	0.029484		No suitable CM-Model found!
6920	NATL2A	1247647	1247702	-	55	1	-0.95	0.040942		No suitable CM-Model found!
810	NATL2A	374385	374583	+	198	7	-0.94	0.004381		RF02541	LSU_rRNA_bacteria	2.5e-15
4190	NATL2A	84968	85060	-	92	1	-0.93	2e-06		No suitable CM-Model found!
2537	NATL2A	1108743	1108828	+	85	24	-0.92	0.00347		No suitable CM-Model found!
6635	NATL2A	1112757	1112861	-	104	57	-0.92	0.532202		RF00005	tRNA	1.2e-14
1469	NATL2A	675168	675261	+	93	8	-0.91	0		No suitable CM-Model found!
2461	NATL2A	1084470	1084618	+	148	4	-0.91	0		No suitable CM-Model found!
7691	NATL2A	1640798	1640885	-	87	3	-0.91	0.05156		No suitable CM-Model found!
801	NATL2A	373232	373283	+	51	2	-0.9	0.712365		No suitable CM-Model found!
2104	NATL2A	953475	953572	+	97	1	-0.89	1.8e-05		No suitable CM-Model found!
2327	NATL2A	1039358	1039459	+	101	11	-0.89	0.048174		No suitable CM-Model found!
4822	NATL2A	383261	383356	-	95	1	-0.88	0		No suitable CM-Model found!
2928	NATL2A	1325092	1325134	+	42	3	-0.86	0.007538		No suitable CM-Model found!
3044	NATL2A	1376912	1377058	+	146	61	-0.86	0.997351		RF00005	tRNA	4.7e-13
5934	NATL2A	833066	833148	-	82	1	-0.86	0		No suitable CM-Model found!
4205	NATL2A	91484	91534	-	50	4	-0.85	0		No suitable CM-Model found!
7975	NATL2A	1807193	1807273	-	80	1	-0.85	0.004298		No suitable CM-Model found!
2274	NATL2A	1019415	1019488	+	73	1	-0.84	0.035373		No suitable CM-Model found!
2405	NATL2A	1068442	1068564	+	122	2	-0.84	0.048126		No suitable CM-Model found!
2465	NATL2A	1086402	1086500	+	98	86	-0.83	0.012011		No suitable CM-Model found!
6433	NATL2A	1039455	1039533	-	78	1	-0.83	0.189529		No suitable CM-Model found!
141	NATL2A	75102	75168	+	66	2	-0.81	0		No suitable CM-Model found!
5140	NATL2A	516535	516606	-	71	1	-0.8	2e-06		No suitable CM-Model found!
7078	NATL2A	1333680	1333770	-	90	3	-0.8	0.486308		No suitable CM-Model found!
1077	NATL2A	489848	489944	+	96	1	-0.78	0.631611		No suitable CM-Model found!
6926	NATL2A	1252321	1252357	-	36	1	-0.78	0		No suitable CM-Model found!
6219	NATL2A	953536	953606	-	70	1	-0.77	0		No suitable CM-Model found!
71	NATL2A	40306	40382	+	76	2	-0.76	3e-06		No suitable CM-Model found!
3043	NATL2A	1376821	1376876	+	55	1	-0.76	0		No suitable CM-Model found!
6632	NATL2A	1108770	1108827	-	57	48	-0.76	0.613564		No suitable CM-Model found!
1179	NATL2A	531180	531261	+	81	1	-0.75	0		No suitable CM-Model found!
2815	NATL2A	1252292	1252388	+	96	7	-0.75	0		No suitable CM-Model found!
4264	NATL2A	117835	117932	-	97	1	-0.75	1e-06		No suitable CM-Model found!
7560	NATL2A	1552005	1552041	-	36	1	-0.75	0		No suitable CM-Model found!
7638	NATL2A	1590680	1590776	-	96	1	-0.73	0.011353		No suitable CM-Model found!
2536	NATL2A	1108668	1108736	+	68	1	-0.72	9e-06		No suitable CM-Model found!
4194	NATL2A	85723	85775	-	52	2	-0.72	0.23734		No suitable CM-Model found!
4743	NATL2A	339080	339214	-	134	4	-0.72	0.219407		No suitable CM-Model found!
7523	NATL2A	1535515	1535597	-	82	1	-0.72	9e-06		No suitable CM-Model found!
6538	NATL2A	1074096	1074243	-	147	5	-0.71	0		No suitable CM-Model found!
3166	NATL2A	1435782	1435879	+	97	1	-0.69	0		No suitable CM-Model found!
6177	NATL2A	937613	937708	-	95	2	-0.69	0		No suitable CM-Model found!
6483	NATL2A	1056112	1056258	-	146	5	-0.69	0		No suitable CM-Model found!
6806	NATL2A	1189816	1189876	-	60	3	-0.69	0		No suitable CM-Model found!
6402	NATL2A	1029542	1029630	-	88	2	-0.67	0.111956		No suitable CM-Model found!
1561	NATL2A	716363	716550	+	187	3	-0.65	0.030095		No suitable CM-Model found!
6591	NATL2A	1093605	1093744	-	139	6	-0.65	0.003592		No suitable CM-Model found!
816	NATL2A	375809	376065	+	256	352	-0.63	0.982831	rRNA	RF00001	5S_rRNA	5.2e-14
1466	NATL2A	674183	674239	+	56	1	-0.63	0		No suitable CM-Model found!
2473	NATL2A	1088527	1088628	+	101	29	-0.63	0.098668		No suitable CM-Model found!
2750	NATL2A	1207336	1207435	+	99	2	-0.62	0		No suitable CM-Model found!
808	NATL2A	374063	374093	+	30	2	-0.61	0.174515		No suitable CM-Model found!
2211	NATL2A	997364	997487	+	123	613	-0.61	0.005795	yfr22	No suitable CM-Model found!
2811	NATL2A	1247826	1247890	+	64	3	-0.61	0		No suitable CM-Model found!
6076	NATL2A	897675	897715	-	40	3	-0.6	0		No suitable CM-Model found!
1470	NATL2A	675263	675359	+	96	1	-0.59	1e-06		No suitable CM-Model found!
4203	NATL2A	89460	89585	-	125	2	-0.59	0.00358		No suitable CM-Model found!
6577	NATL2A	1088059	1088093	-	34	1	-0.59	1e-06		No suitable CM-Model found!
7345	NATL2A	1448864	1448905	-	41	1	-0.59	0.228566		No suitable CM-Model found!
6587	NATL2A	1092060	1092184	-	124	3	-0.57	0		No suitable CM-Model found!
6631	NATL2A	1108494	1108554	-	60	1	-0.57	1e-06		No suitable CM-Model found!
7364	NATL2A	1458577	1458801	-	224	11	-0.57	0		No suitable CM-Model found!
3189	NATL2A	1444091	1444221	+	130	35	-0.56	0.004178		RF01704	Downstream-peptide	1.1e-10
6927	NATL2A	1252363	1252428	-	65	2	-0.56	0		No suitable CM-Model found!
2540	NATL2A	1112549	1112600	+	51	1	-0.55	0		No suitable CM-Model found!
1471	NATL2A	675526	675605	+	79	3	-0.54	0		No suitable CM-Model found!
4980	NATL2A	444097	444205	-	108	3	-0.53	0.271901		No suitable CM-Model found!
4095	NATL2A	40486	40562	-	76	1	-0.5	0		No suitable CM-Model found!
4779	NATL2A	360221	360313	-	92	4	-0.5	0		No suitable CM-Model found!
1560	NATL2A	716139	716288	+	149	5	-0.49	0.006761		No suitable CM-Model found!
4797	NATL2A	370489	370531	-	42	2	-0.49	0		No suitable CM-Model found!
6579	NATL2A	1088550	1088635	-	85	1281	-0.47	0		No suitable CM-Model found!
3225	NATL2A	1459133	1459212	+	79	1	-0.46	0.045334		No suitable CM-Model found!
4265	NATL2A	117972	118072	-	100	1	-0.44	0		No suitable CM-Model found!
6474	NATL2A	1051373	1051443	-	70	1	-0.44	0		No suitable CM-Model found!
2209	NATL2A	996490	996590	+	100	3	-0.43	0.024024		No suitable CM-Model found!
6566	NATL2A	1084317	1084389	-	72	2	-0.43	0.027111		No suitable CM-Model found!
3517	NATL2A	1602914	1602997	+	83	5	-0.41	0		No suitable CM-Model found!
2922	NATL2A	1322471	1322535	+	64	151	-0.4	0.900367		RF00005	tRNA	1e-06
1968	NATL2A	895636	895733	+	97	1	-0.39	0.104871		No suitable CM-Model found!
2476	NATL2A	1089806	1089910	+	104	95	-0.38	0		No suitable CM-Model found!
4830	NATL2A	385757	385807	-	50	1	-0.38	0.341696		No suitable CM-Model found!
804	NATL2A	373671	373699	+	28	1	-0.37	0		No suitable CM-Model found!
2866	NATL2A	1282877	1282972	+	95	1	-0.37	0		No suitable CM-Model found!
1662	NATL2A	758772	758862	+	90	1	-0.36	0		No suitable CM-Model found!
6486	NATL2A	1056730	1056817	-	87	1	-0.36	0.006366		No suitable CM-Model found!
3618	NATL2A	1640790	1640884	+	94	3	-0.35	0.006207		No suitable CM-Model found!
6426	NATL2A	1037053	1037149	-	96	1	-0.35	0.020195		No suitable CM-Model found!
5568	NATL2A	685358	685448	-	90	12	-0.34	5e-06		No suitable CM-Model found!
6569	NATL2A	1085742	1085840	-	98	2	-0.31	0		No suitable CM-Model found!
2809	NATL2A	1247183	1247278	+	95	5	-0.3	0		No suitable CM-Model found!
3657	NATL2A	1656066	1656100	+	34	2	-0.3	0.008004		No suitable CM-Model found!
4105	NATL2A	45007	45132	-	125	8	-0.3	5e-06	yfr10-like	No suitable CM-Model found!
5556	NATL2A	681231	681319	-	88	1	-0.3	0		No suitable CM-Model found!
6612	NATL2A	1099374	1099481	-	107	89	-0.3	0		No suitable CM-Model found!
6563	NATL2A	1083548	1083768	-	220	613	-0.29	0	yfr22	No suitable CM-Model found!
7333	NATL2A	1444033	1444255	-	222	13033	-0.29	0.011106		RF01704	Downstream-peptide	1.8e-10
2143	NATL2A	967908	968005	+	97	1	-0.28	0		No suitable CM-Model found!
341	NATL2A	162293	162344	+	51	2	-0.27	0.002591		No suitable CM-Model found!
6534	NATL2A	1072358	1072445	-	87	2	-0.27	0		No suitable CM-Model found!
75	NATL2A	43075	43167	+	92	2	-0.26	0		No suitable CM-Model found!
803	NATL2A	373528	373554	+	26	1	-0.26	0		No suitable CM-Model found!
5175	NATL2A	531370	531463	-	93	2	-0.26	2e-06		No suitable CM-Model found!
5478	NATL2A	647244	647342	-	98	1	-0.26	0		No suitable CM-Model found!
2435	NATL2A	1078450	1078525	+	75	1	-0.25	0.010385		No suitable CM-Model found!
2403	NATL2A	1068041	1068127	+	86	1	-0.24	3e-06		No suitable CM-Model found!
7566	NATL2A	1553615	1553712	-	97	5	-0.24	0.003192		No suitable CM-Model found!
2184	NATL2A	987013	987138	+	125	2	-0.23	1e-06		No suitable CM-Model found!
2217	NATL2A	1001021	1001123	+	102	5	-0.23	0		No suitable CM-Model found!
2357	NATL2A	1050655	1050762	+	107	2	-0.23	0		No suitable CM-Model found!
6065	NATL2A	893115	893215	-	100	3	-0.23	0		No suitable CM-Model found!
815	NATL2A	375492	375523	+	31	1	-0.21	0		No suitable CM-Model found!
2466	NATL2A	1086525	1086570	+	45	1	-0.21	0.863867		No suitable CM-Model found!
6460	NATL2A	1047521	1047587	-	66	1	-0.21	0		No suitable CM-Model found!
2204	NATL2A	995000	995055	+	55	1	-0.2	0.010493		No suitable CM-Model found!
2332	NATL2A	1041308	1041408	+	100	1	-0.2	0		No suitable CM-Model found!
6289	NATL2A	986978	987254	-	276	55	-0.2	0		No suitable CM-Model found!
6419	NATL2A	1033967	1034066	-	99	2	-0.19	0		No suitable CM-Model found!
80	NATL2A	44250	44315	+	65	2	-0.18	0		No suitable CM-Model found!
6304	NATL2A	994974	995078	-	104	9	-0.18	1e-06		No suitable CM-Model found!
6573	NATL2A	1086925	1087050	-	125	7	-0.18	5e-06		No suitable CM-Model found!
916	NATL2A	421484	421604	+	120	4	-0.17	0		No suitable CM-Model found!
2434	NATL2A	1078083	1078361	+	278	257	-0.17	0		No suitable CM-Model found!
4099	NATL2A	43099	43191	-	92	1	-0.17	0		No suitable CM-Model found!
6546	NATL2A	1078369	1078466	-	97	2	-0.17	0		No suitable CM-Model found!
3395	NATL2A	1536410	1536751	+	341	93640	-0.15	0.00731		RF01704	Downstream-peptide	7.7e-14
5053	NATL2A	473930	474016	-	86	2	-0.15	0		No suitable CM-Model found!
5547	NATL2A	677905	677953	-	48	5	-0.15	0		No suitable CM-Model found!
2468	NATL2A	1086848	1086948	+	100	3	-0.13	0.006675		No suitable CM-Model found!
4920	NATL2A	416089	416148	-	59	1	-0.13	0		No suitable CM-Model found!
2298	NATL2A	1027941	1028039	+	98	1	-0.12	0		No suitable CM-Model found!
2457	NATL2A	1083290	1083385	+	95	1	-0.11	0		No suitable CM-Model found!
2632	NATL2A	1150084	1150144	+	60	1	-0.11	0		No suitable CM-Model found!
2676	NATL2A	1169631	1169725	+	94	3	-0.11	0		No suitable CM-Model found!
6309	NATL2A	996527	996614	-	87	1	-0.11	0.019246		No suitable CM-Model found!
6600	NATL2A	1097201	1097256	-	55	2	-0.11	0		No suitable CM-Model found!
6522	NATL2A	1068715	1068792	-	77	1	-0.1	0		No suitable CM-Model found!
3211	NATL2A	1453798	1453842	+	44	1	-0.07	0		No suitable CM-Model found!
4823	NATL2A	383417	383568	-	151	2	-0.07	1e-06		No suitable CM-Model found!
6544	NATL2A	1078043	1078180	-	137	2	-0.07	1e-06		No suitable CM-Model found!
744	NATL2A	349298	349464	+	166	4	-0.06	0		No suitable CM-Model found!
493	NATL2A	232696	232791	+	95	1	-0.05	0		No suitable CM-Model found!
2419	NATL2A	1072259	1072322	+	63	3	-0.05	0		No suitable CM-Model found!
2463	NATL2A	1085064	1085127	+	63	3	-0.05	0		No suitable CM-Model found!
6521	NATL2A	1068495	1068614	-	119	8	-0.05	0		No suitable CM-Model found!
4215	NATL2A	94414	94506	-	92	1	-0.02	0		No suitable CM-Model found!
6418	NATL2A	1033852	1033940	-	88	1	-0.02	0		No suitable CM-Model found!
4632	NATL2A	283174	283238	-	64	1	-0.01	0		No suitable CM-Model found!
7396	NATL2A	1479718	1479781	-	63	1	-0.01	2e-06		No suitable CM-Model found!
2794	NATL2A	1232404	1232484	+	80	3	0	0		No suitable CM-Model found!
3223	NATL2A	1458596	1458698	+	102	4	0.02	0		No suitable CM-Model found!
2239	NATL2A	1007740	1007846	+	106	3	0.03	0		No suitable CM-Model found!
2275	NATL2A	1019528	1019602	+	74	3	0.03	1e-06		No suitable CM-Model found!
2341	NATL2A	1045445	1045523	+	78	2	0.03	0		No suitable CM-Model found!
6069	NATL2A	895571	895750	-	179	36	0.03	4e-06		No suitable CM-Model found!
6519	NATL2A	1067985	1068147	-	162	3	0.03	0.003597		No suitable CM-Model found!
7332	NATL2A	1443882	1443980	-	98	1	0.03	0		No suitable CM-Model found!
802	NATL2A	373298	373372	+	74	19	0.04	0		No suitable CM-Model found!
2376	NATL2A	1058803	1058879	+	76	3	0.04	0		No suitable CM-Model found!
7077	NATL2A	1333540	1333605	-	65	1	0.04	0		No suitable CM-Model found!
7326	NATL2A	1442037	1442228	-	191	12	0.05	0.003763		No suitable CM-Model found!
2350	NATL2A	1048010	1048107	+	97	2	0.07	8e-06		No suitable CM-Model found!
2931	NATL2A	1333900	1333999	+	99	1	0.07	0		No suitable CM-Model found!
3176	NATL2A	1440570	1440648	+	78	3	0.08	0		No suitable CM-Model found!
6518	NATL2A	1067808	1067941	-	133	6	0.09	0		No suitable CM-Model found!
6640	NATL2A	1114502	1114598	-	96	3	0.1	0		No suitable CM-Model found!
5545	NATL2A	677219	677269	-	50	25	0.11	3e-06		No suitable CM-Model found!
1022	NATL2A	470289	470386	+	97	1	0.13	0.009277		No suitable CM-Model found!
6215	NATL2A	950999	951110	-	111	7	0.13	0		No suitable CM-Model found!
1354	NATL2A	624399	624494	+	95	6	0.14	0		No suitable CM-Model found!
4176	NATL2A	77298	77396	-	98	1	0.14	0		No suitable CM-Model found!
7636	NATL2A	1587709	1587779	-	70	1	0.15	0		No suitable CM-Model found!
6471	NATL2A	1050654	1050835	-	181	67	0.16	0		No suitable CM-Model found!
3209	NATL2A	1453027	1453164	+	137	2	0.18	0		No suitable CM-Model found!
7708	NATL2A	1648634	1648731	-	97	1	0.18	0		No suitable CM-Model found!
6270	NATL2A	975530	975630	-	100	2	0.19	0		No suitable CM-Model found!
7339	NATL2A	1446318	1446537	-	219	7	0.2	1e-05		No suitable CM-Model found!
5019	NATL2A	460733	460830	-	97	7	0.21	0		No suitable CM-Model found!
6572	NATL2A	1086453	1086668	-	215	7	0.21	0		No suitable CM-Model found!
2076	NATL2A	942387	942485	+	98	4	0.22	0		No suitable CM-Model found!
6586	NATL2A	1091472	1091513	-	41	1	0.23	0		No suitable CM-Model found!
908	NATL2A	415801	415934	+	133	34	0.24	0.052092		No suitable CM-Model found!
2273	NATL2A	1019249	1019339	+	90	1	0.24	0		No suitable CM-Model found!
8016	NATL2A	1820133	1820189	-	56	1	0.24	2e-06		No suitable CM-Model found!
813	NATL2A	374966	374996	+	30	2	0.26	0		No suitable CM-Model found!
2806	NATL2A	1244699	1244756	+	57	1	0.28	0		No suitable CM-Model found!
7660	NATL2A	1618927	1619024	-	97	1	0.28	0		No suitable CM-Model found!
6547	NATL2A	1078525	1078690	-	165	3	0.32	1e-06		No suitable CM-Model found!
2458	NATL2A	1083574	1083778	+	204	13	0.37	0		No suitable CM-Model found!
2497	NATL2A	1097203	1097296	+	93	2	0.38	0		No suitable CM-Model found!
6066	NATL2A	893336	893433	-	97	1	0.38	2e-06		No suitable CM-Model found!
2505	NATL2A	1099379	1099437	+	58	3	0.39	0		No suitable CM-Model found!
7432	NATL2A	1491162	1491247	-	85	1	0.39	1e-06		No suitable CM-Model found!
3181	NATL2A	1442143	1442216	+	73	1	0.4	0		No suitable CM-Model found!
6541	NATL2A	1075843	1075904	-	61	1	0.4	0.014698		No suitable CM-Model found!
2054	NATL2A	933481	933580	+	99	3	0.41	0		No suitable CM-Model found!
6545	NATL2A	1078276	1078361	-	85	9	0.41	0		No suitable CM-Model found!
5679	NATL2A	732698	732795	-	97	1	0.42	0		No suitable CM-Model found!
7311	NATL2A	1435791	1435890	-	99	1	0.42	0		No suitable CM-Model found!
6375	NATL2A	1019475	1019602	-	127	11	0.44	0		No suitable CM-Model found!
2402	NATL2A	1067757	1067836	+	79	1	0.46	0		No suitable CM-Model found!
5572	NATL2A	686777	686868	-	91	1	0.47	0		No suitable CM-Model found!
811	NATL2A	374861	374892	+	31	1	0.48	0		No suitable CM-Model found!
2451	NATL2A	1082395	1082544	+	149	2	0.5	0		No suitable CM-Model found!
6403	NATL2A	1029657	1029739	-	82	5	0.5	0		No suitable CM-Model found!
6571	NATL2A	1086355	1086443	-	88	2	0.5	0		No suitable CM-Model found!
6652	NATL2A	1121480	1121576	-	96	3	0.51	0		No suitable CM-Model found!
1726	NATL2A	787532	787711	+	179	22	0.53	0		No suitable CM-Model found!
7243	NATL2A	1404252	1404347	-	95	1	0.53	0		No suitable CM-Model found!
2525	NATL2A	1103993	1104124	+	131	3	0.54	0		No suitable CM-Model found!
2765	NATL2A	1216079	1216178	+	99	2	0.54	0.007413		No suitable CM-Model found!
6250	NATL2A	965785	965897	-	112	13	0.56	0		No suitable CM-Model found!
2544	NATL2A	1114472	1114561	+	89	3	0.57	0		No suitable CM-Model found!
3180	NATL2A	1442014	1442113	+	99	344	0.62	0		No suitable CM-Model found!
1489	NATL2A	682681	682737	+	56	4	0.63	0		No suitable CM-Model found!
4919	NATL2A	415812	415921	-	109	9	0.64	0.002564		No suitable CM-Model found!
3202	NATL2A	1448204	1448276	+	72	3	0.65	0		No suitable CM-Model found!
6568	NATL2A	1085351	1085498	-	147	160	0.65	0		No suitable CM-Model found!
147	NATL2A	77373	77463	+	90	1	0.67	1e-06		No suitable CM-Model found!
925	NATL2A	424552	424661	+	109	4	0.68	0		No suitable CM-Model found!
6562	NATL2A	1083404	1083468	-	64	1	0.68	0		No suitable CM-Model found!
6312	NATL2A	997313	997443	-	130	13	0.69	0		No suitable CM-Model found!
2507	NATL2A	1099701	1099785	+	84	2	0.7	0		No suitable CM-Model found!
6526	NATL2A	1069649	1069719	-	70	1	0.7	0		No suitable CM-Model found!
8019	NATL2A	1820534	1820607	-	73	1	0.7	0		No suitable CM-Model found!
4536	NATL2A	232705	232858	-	153	2	0.72	0		No suitable CM-Model found!
7079	NATL2A	1333865	1333958	-	93	1	0.73	0		No suitable CM-Model found!
86	NATL2A	45578	45678	+	100	1	0.74	0		No suitable CM-Model found!
836	NATL2A	382979	383096	+	117	7	0.75	0		No suitable CM-Model found!
6629	NATL2A	1107136	1107301	-	165	17	0.76	0		No suitable CM-Model found!
2270	NATL2A	1018208	1018298	+	90	3	0.77	0		No suitable CM-Model found!
909	NATL2A	416044	416125	+	81	1	0.81	0		No suitable CM-Model found!
3197	NATL2A	1446349	1446439	+	90	1	0.84	0		No suitable CM-Model found!
6651	NATL2A	1121255	1121339	-	84	2	0.85	0		No suitable CM-Model found!
812	NATL2A	374931	374962	+	31	1	0.86	0		No suitable CM-Model found!
6323	NATL2A	1001066	1001200	-	134	3	0.88	4e-06		No suitable CM-Model found!
6362	NATL2A	1013799	1013970	-	171	16	0.88	6e-06		No suitable CM-Model found!
7016	NATL2A	1298585	1298676	-	91	3	0.88	0.002954		No suitable CM-Model found!
6344	NATL2A	1007577	1007792	-	215	8	0.93	3e-06		No suitable CM-Model found!
6606	NATL2A	1098518	1098560	-	42	1	0.95	0		No suitable CM-Model found!
6601	NATL2A	1097335	1097447	-	112	5	0.96	0		No suitable CM-Model found!
167	NATL2A	84930	85009	+	79	1	1	0		No suitable CM-Model found!
2411	NATL2A	1069680	1069775	+	95	1	1	2e-06		No suitable CM-Model found!
2485	NATL2A	1093508	1093581	+	73	2	1.05	0		No suitable CM-Model found!
5316	NATL2A	589434	589530	-	96	1	1.07	0		No suitable CM-Model found!
8015	NATL2A	1819925	1820066	-	141	7	1.11	0		No suitable CM-Model found!
5040	NATL2A	470284	470380	-	96	1	1.12	0		No suitable CM-Model found!
1475	NATL2A	676770	676833	+	63	2	1.14	0		No suitable CM-Model found!
4223	NATL2A	97077	97163	-	86	1	1.14	0		No suitable CM-Model found!
6417	NATL2A	1033711	1033805	-	94	2	1.15	0		No suitable CM-Model found!
2124	NATL2A	960980	961030	+	50	5	1.28	0		No suitable CM-Model found!
5462	NATL2A	641974	642065	-	91	1	1.29	0		No suitable CM-Model found!
6859	NATL2A	1208667	1208754	-	87	1	1.3	0		No suitable CM-Model found!
359	NATL2A	167364	167455	+	91	3	1.37	0		No suitable CM-Model found!
6469	NATL2A	1049820	1049879	-	59	1	1.4	0		No suitable CM-Model found!
3184	NATL2A	1442654	1442754	+	100	1	1.41	0		No suitable CM-Model found!
790	NATL2A	370987	371052	+	65	9				No suitable CM-Model found!
791	NATL2A	371130	371158	+	28	1				No suitable CM-Model found!
792	NATL2A	371468	371494	+	26	1				No suitable CM-Model found!
793	NATL2A	371681	371711	+	30	1				No suitable CM-Model found!
794	NATL2A	371722	371751	+	29	1				No suitable CM-Model found!
795	NATL2A	371772	371847	+	75	19				No suitable CM-Model found!
796	NATL2A	371988	372039	+	51	2				No suitable CM-Model found!
797	NATL2A	372191	372220	+	29	1				No suitable CM-Model found!
798	NATL2A	372497	372656	+	159	739			tRNAs	RF00005	tRNA	5.4e-17	RF00005	tRNA	2.9e-15
799	NATL2A	372758	372825	+	67	2				No suitable CM-Model found!
800	NATL2A	372955	373037	+	82	78				No suitable CM-Model found!
814	NATL2A	375044	375211	+	167	11				RF02541	LSU_rRNA_bacteria	2.2e-40	RF02540	LSU_rRNA_archaea	1.1e-21
837	NATL2A	383495	384183	+	688	1522				No suitable CM-Model found!
3151	NATL2A	1430286	1430374	+	88	689			tRNA	RF00005	tRNA	4.8e-16
3367	NATL2A	1524247	1524332	+	85	104			tRNA	RF00005	tRNA	7.3e-15
3643	NATL2A	1651155	1651225	+	70	2				No suitable CM-Model found!
3776	NATL2A	1743196	1743273	+	77	11				RF00005	tRNA	1.4e-17
4799	NATL2A	371956	371982	-	26	3				No suitable CM-Model found!
4800	NATL2A	372504	372559	-	55	5				RF00005	tRNA	6.2e-07
7062	NATL2A	1317796	1317877	-	81	5				RF00005	tRNA	2.7e-16
7069	NATL2A	1324924	1324997	-	73	9				RF00005	tRNA	1.6e-14
7823	NATL2A	1743187	1743276	-	89	1089			tRNA	RF00005	tRNA	1.6e-17
