# Supplementary material for: A framework for the computational prediction and analysis of non-coding RNAs in microbial environmental populations and their experimental validation
Source: ISME J. 2020 Apr 28;14(8):1955–65. doi: 10.1038/s41396-020-0658-7 (PMC7368042; doi:10.1038/s41396-020-0658-7)
Supplement: Supplementary file 7 — Table S3 [file 41396_2020_658_MOESM7_ESM.xlsx]

## Sheet: Sheet1
contig ID	organism	start	end	strand	length	read counts	z-Score	prob-RNA	manual inspection in MED4 genome	RFAM ID	family	E-value	RFAM ID	family	E-value
7033	MED4	447293	447343	-	50	17	-6.59	0.990225		No suitable CM-Model found!
4815	MED4	1373587	1373622	+	35	1	-5.25	0.998763		No suitable CM-Model found!
4615	MED4	1326695	1326734	+	39	1	-5.12	0.999892		No suitable CM-Model found!
1187	MED4	346826	346926	+	100	1145	-4.85	0.999942	yfr2	RF01701	Cyano-1	2.7e-13
10130	MED4	1333763	1333821	-	58	5	-4.71	0.97716	yfr27	No suitable CM-Model found!
1312	MED4	383387	383489	+	102	1146	-4.64	0.999988	yfr4	RF01701	Cyano-1	2.7e-11
1942	MED4	597771	597807	+	36	1	-4.56	0.999923		No suitable CM-Model found!
1153	MED4	339863	339923	+	60	1	-4.17	0.998443	antisense of yfr9	No suitable CM-Model found!
8846	MED4	964994	965027	-	33	1	-3.91	0.999091	yfr29	No suitable CM-Model found!
6823	MED4	383452	383485	-	33	1	-3.68	0.998912	antisense of yfr4	No suitable CM-Model found!
3461	MED4	1000724	1000822	+	98	1	-3.67	0.99882	antisense of yfr1	RF01116	Yfr1	1.7e-11
8294	MED4	818167	818246	-	79	19	-3.61	0.999993	antisense of tRNA-Thr1	RF00005	tRNA	3.3e-18
8134	MED4	770253	770292	-	39	7	-3.58	0.999116		No suitable CM-Model found!
1186	MED4	346659	346735	+	76	21	-3.57	0.985882	yfr10	RF02362	Yfr10	4.7e-16
9542	MED4	1155883	1155932	-	49	1	-3.42	0.771678		No suitable CM-Model found!
3687	MED4	1068216	1068248	+	32	5	-3.37	0.971831		No suitable CM-Model found!
7567	MED4	621580	621733	-	153	4	-3.28	0.999905	yfr13	RF02364	Yfr13	4.7e-19
4726	MED4	1350044	1350107	+	63	3	-3.24	0.999018		No suitable CM-Model found!
7793	MED4	674059	674103	-	44	1	-3.08	0.993824		No suitable CM-Model found!
1311	MED4	383207	383306	+	99	9	-3.01	0.998023	yfr12	RF02362	Yfr10	1.2e-14
9279	MED4	1086087	1086183	-	96	3	-2.99	0.934546	yfr19	RF02366	Yfr19	2.5e-15
1118	MED4	333607	333638	+	31	2	-2.9	0.032362		No suitable CM-Model found!
1269	MED4	368347	368538	+	191	23	-2.89	0.987074	antisense of 2 tRNAs	RF00005	tRNA	6.9e-16	RF00005	tRNA	7e-15
4620	MED4	1327107	1327145	+	38	1	-2.88	0.005485		No suitable CM-Model found!
1030	MED4	316268	316336	+	68	3	-2.82	0.993497	rRNA	No suitable CM-Model found!
6012	MED4	122896	122970	-	74	13	-2.81	0.999903	antisense of tRNA Asn1	RF00005	tRNA	9.5e-16
414	MED4	122993	123026	+	33	5	-2.76	0.998268	3'UTR of tRNA Asn1	No suitable CM-Model found!
2573	MED4	772609	772638	+	29	4	-2.69	0.060482		No suitable CM-Model found!
2748	MED4	814565	814605	+	40	1	-2.69	0.404583		No suitable CM-Model found!
9892	MED4	1262112	1262149	-	37	1	-2.68	0.023926	yfr28	No suitable CM-Model found!
4702	MED4	1344575	1344657	+	82	1	-2.65	0.134335		No suitable CM-Model found!
2574	MED4	772701	772783	+	82	1	-2.62	0.120926		No suitable CM-Model found!
6013	MED4	122995	123036	-	41	1	-2.61	0.991048		No suitable CM-Model found!
6316	MED4	229472	229565	-	93	163	-2.55	0.999919	antisense of tRNA Leu1	RF00005	tRNA	1.6e-12
10179	MED4	1343811	1343858	-	47	6	-2.54	0.992664		No suitable CM-Model found!
2791	MED4	822929	822972	+	43	1	-2.52	0.766192		No suitable CM-Model found!
10118	MED4	1331120	1331159	-	39	1	-2.49	0.996167		No suitable CM-Model found!
1027	MED4	315891	316067	+	176	7	-2.48	0.632109	rRNA	RF02541	LSU_rRNA_bacteria	2.1e-40	RF02540	LSU_rRNA_archaea	2e-17
5799	MED4	56339	56658	-	319	7019	-2.47	0.999576	tmRNA	RF01851	cyano_tmRNA	1.1e-88
8881	MED4	972227	972334	-	107	21	-2.45	0.992236	yfr18	RF02362	Yfr10	1e-09
9357	MED4	1110066	1110093	-	27	1	-2.37	0.992442		No suitable CM-Model found!
91	MED4	30985	31009	+	24	2	-2.36	0.007912		No suitable CM-Model found!
2025	MED4	621688	621714	+	26	2	-2.35	0.986546		No suitable CM-Model found!
2346	MED4	702235	702324	+	89	3	-2.31	0.147906		No suitable CM-Model found!
6886	MED4	402135	402162	-	27	1	-2.31	0.034791		No suitable CM-Model found!
1120	MED4	333997	334070	+	73	2	-2.27	0.720584		No suitable CM-Model found!
2249	MED4	680433	680474	+	41	10	-2.27	0.389092		No suitable CM-Model found!
1127	MED4	335004	335046	+	42	8	-2.18	0.153557		No suitable CM-Model found!
4665	MED4	1336389	1336540	+	151	979	-2.18	0.874673	yfr20	RF02367	Yfr20	2.7e-21
4786	MED4	1364479	1364530	+	51	13	-2.17	0.984979		No suitable CM-Model found!
5001	MED4	1440319	1440438	+	119	11	-2.16	0.926614		No suitable CM-Model found!
805	MED4	249303	249422	+	119	36	-2.13	0.999292	antisense of tRNA Arg4	RF00005	tRNA	3.2e-15
5837	MED4	65689	65719	-	30	1	-2.09	0		No suitable CM-Model found!
1756	MED4	538089	538273	+	184	850	-2.08	0.99198	5'UTR of tRNA Leu2	RF00005	tRNA	2.8e-14	RF01852	tRNA-Sec	4.1e-09
4715	MED4	1347661	1347690	+	29	1	-2.08	0.920821	yfr26	No suitable CM-Model found!
3663	MED4	1063846	1063950	+	104	3723	-2.06	0.99983	tRNA Lys1	RF00005	tRNA	7.1e-16
10666	MED4	1533817	1534314	-	497	24964	-2.06	0.992216	tRNA-Arg3 and antisense of rnpB	RF00010	RNaseP_bact_a	4.1e-81	RF00005	tRNA	1.6e-15
9217	MED4	1071344	1071516	-	172	30	-2.05	0.989806		RF00005	tRNA	2e-14
10141	MED4	1336387	1336533	-	146	5	-2.05	0.797619	antisense of yfr20	RF02367	Yfr20	2.6e-21
6678	MED4	346807	346890	-	83	8	-2.01	0.127166	antisense of yfr2	RF01701	Cyano-1	3.8e-12
8303	MED4	820279	820301	-	22	2	-2	0.905108		No suitable CM-Model found!
3762	MED4	1087551	1087582	+	31	4	-1.99	0.484248		No suitable CM-Model found!
8720	MED4	939030	939067	-	37	3	-1.99	0.008845		No suitable CM-Model found!
758	MED4	238542	238576	+	34	3	-1.98	0.958091		No suitable CM-Model found!
6506	MED4	296351	296541	-	190	91	-1.98	0.99985	tRNA Phe1	RF00005	tRNA	4.3e-15
2024	MED4	621575	621663	+	88	11	-1.95	3e-06	antisense of yfr13	RF02364	Yfr13	1.4e-09
531	MED4	170685	170717	+	32	2	-1.91	0		No suitable CM-Model found!
1020	MED4	315520	315542	+	22	1	-1.91	0		No suitable CM-Model found!
4712	MED4	1346983	1347032	+	49	16	-1.91	0.996721		No suitable CM-Model found!
9726	MED4	1200475	1200508	-	33	1	-1.89	0.98812		No suitable CM-Model found!
2041	MED4	625704	625869	+	165	445	-1.87	0.999678	antisense of tRNA Ser4	RF00005	tRNA	7e-15
2545	MED4	768165	768249	+	84	11	-1.87	0.963085		No suitable CM-Model found!
3181	MED4	936753	936844	+	91	31	-1.86	0.101343	yfr22	No suitable CM-Model found!
7585	MED4	625749	625902	-	153	267	-1.85	0.999704	tRNA Ser4	RF00005	tRNA	6.5e-15
7766	MED4	669206	669233	-	27	22	-1.84	0		No suitable CM-Model found!
10194	MED4	1348257	1348398	-	141	11	-1.83	6e-06		No suitable CM-Model found!
2194	MED4	665055	665099	+	44	3	-1.8	1.5e-05		No suitable CM-Model found!
9554	MED4	1158198	1158233	-	35	13	-1.8	0		No suitable CM-Model found!
3788	MED4	1101098	1101141	+	43	2	-1.76	0.933815		No suitable CM-Model found!
9894	MED4	1263327	1263464	-	137	1648	-1.76	0.998125	ffs	RF00169	Bacteria_small_SRP	2.5e-12
2770	MED4	818167	818265	+	98	244	-1.73	0.999467	tRNA Thr1	RF00005	tRNA	4.1e-18
4700	MED4	1344453	1344487	+	34	3	-1.73	0.967093		No suitable CM-Model found!
6672	MED4	345904	345928	-	24	1	-1.71	0.901605		No suitable CM-Model found!
8157	MED4	773948	773983	-	35	3	-1.71	0.981104		No suitable CM-Model found!
3825	MED4	1115969	1116084	+	115	442	-1.69	0.999166	antisense of tRNA Ser2	RF00005	tRNA	3.8e-16
4202	MED4	1200304	1200339	+	35	2	-1.69	2e-06		No suitable CM-Model found!
9386	MED4	1115972	1116102	-	130	202	-1.69	0.999318	tRNA Ser2	RF00005	tRNA	4.3e-16
7847	MED4	689138	689239	-	101	29	-1.66	0.927097		No suitable CM-Model found!
5111	MED4	1487719	1487792	+	73	1	-1.64	1e-06		No suitable CM-Model found!
7747	MED4	666384	666484	-	100	12	-1.62	0.916161		No suitable CM-Model found!
2008	MED4	617437	617461	+	24	6	-1.61	0		No suitable CM-Model found!
4174	MED4	1193510	1193552	+	42	5	-1.61	0.004801		No suitable CM-Model found!
9191	MED4	1064876	1064915	-	39	2	-1.61	0		No suitable CM-Model found!
9876	MED4	1258202	1258402	-	200	4	-1.61	0.999251	antisense of tRNA His1	RF00005	tRNA	3.4e-12
3912	MED4	1143404	1143503	+	99	3788	-1.57	0.998582	tRNA Arg1	RF00005	tRNA	1.8e-16
951	MED4	296351	296439	+	88	3	-1.56	0.999396	antisense of tRNA Phe1	RF00005	tRNA	8e-08
1024	MED4	315702	315733	+	31	1	-1.5	0.481616		No suitable CM-Model found!
2869	MED4	842176	842211	+	35	6	-1.49	0.242779		No suitable CM-Model found!
5836	MED4	65628	65678	-	50	3	-1.49	5e-06		No suitable CM-Model found!
9407	MED4	1122760	1122784	-	24	1	-1.48	0		No suitable CM-Model found!
1197	MED4	348681	348904	+	223	10	-1.47	0.011574	antisense of yfr23	No suitable CM-Model found!
10100	MED4	1327107	1327159	-	52	2	-1.47	1e-05		No suitable CM-Model found!
10439	MED4	1434146	1434211	-	65	2	-1.47	0.054997		No suitable CM-Model found!
4235	MED4	1208554	1208612	+	58	1	-1.46	0.978493		No suitable CM-Model found!
7107	MED4	470382	470561	-	179	271	-1.46	0.014471		No suitable CM-Model found!
3710	MED4	1072835	1072976	+	141	147	-1.44	0.10462		No suitable CM-Model found!
6822	MED4	383360	383446	-	86	8	-1.42	0.011885		RF01701	Cyano-1	1.3e-09
3354	MED4	972227	972316	+	89	2	-1.4	2e-06		RF02362	Yfr10	1.5e-06
6529	MED4	312991	313076	-	85	2	-1.38	0.983563		No suitable CM-Model found!
2273	MED4	689140	689230	+	90	219	-1.35	0.388099		No suitable CM-Model found!
2042	MED4	625979	626011	+	32	1	-1.33	0		No suitable CM-Model found!
2586	MED4	775101	775150	+	49	1	-1.33	0		No suitable CM-Model found!
7650	MED4	644970	645012	-	42	2	-1.31	0.92719		No suitable CM-Model found!
6586	MED4	329408	329449	-	41	6	-1.3	0		No suitable CM-Model found!
4106	MED4	1181069	1181102	+	33	1	-1.29	0		No suitable CM-Model found!
322	MED4	96318	96343	+	25	2	-1.26	2e-06		No suitable CM-Model found!
9207	MED4	1069992	1070022	-	30	1	-1.26	0.003846		No suitable CM-Model found!
4094	MED4	1179544	1179589	+	45	2	-1.25	0		No suitable CM-Model found!
4718	MED4	1348257	1348400	+	143	9	-1.25	0		No suitable CM-Model found!
10180	MED4	1343902	1343941	-	39	1	-1.25	0.939605		No suitable CM-Model found!
2100	MED4	642971	643042	+	71	5	-1.24	0.002663		No suitable CM-Model found!
3182	MED4	936887	936936	+	49	8	-1.23	0		No suitable CM-Model found!
3920	MED4	1145099	1145158	+	59	5	-1.22	0		No suitable CM-Model found!
9230	MED4	1075395	1075453	-	58	16	-1.21	0.897653		No suitable CM-Model found!
3516	MED4	1023517	1023546	+	29	1	-1.17	0		No suitable CM-Model found!
5226	MED4	1517036	1517063	+	27	1	-1.17	0		No suitable CM-Model found!
1067	MED4	323723	323755	+	32	6	-1.15	0		No suitable CM-Model found!
3664	MED4	1063952	1063973	+	21	1	-1.14	0		No suitable CM-Model found!
5164	MED4	1502123	1502280	+	157	81	-1.14	0.919235	tRNA Arg2	RF00005	tRNA	1.7e-14
2189	MED4	664349	664384	+	35	1	-1.12	0		No suitable CM-Model found!
3705	MED4	1071366	1071522	+	156	160	-1.12	0.438624	tRNA Pro2	RF00005	tRNA	1.9e-14
4545	MED4	1313040	1313102	+	62	2	-1.12	0.029401		No suitable CM-Model found!
9037	MED4	1021966	1021995	-	29	1	-1.12	0		No suitable CM-Model found!
9225	MED4	1072880	1073034	-	154	28	-1.12	0.138612		RF00005	tRNA	1.8e-05
4172	MED4	1193386	1193430	+	44	1	-1.11	0		No suitable CM-Model found!
1021	MED4	315551	315573	+	22	1	-1.1	0.52833		No suitable CM-Model found!
5652	MED4	10267	10304	-	37	9	-1.1	1e-06		No suitable CM-Model found!
1028	MED4	316071	316108	+	37	2	-1.09	0		No suitable CM-Model found!
8688	MED4	933412	933461	-	49	2	-1.09	0.016067		No suitable CM-Model found!
8708	MED4	936763	936840	-	77	4	-1.09	0.006841		No suitable CM-Model found!
4236	MED4	1208932	1208961	+	29	1	-1.08	0.690124		No suitable CM-Model found!
10676	MED4	1543155	1543316	-	161	299	-1.08	0.017226		RF00059	TPP	2.2e-13
723	MED4	229402	229581	+	179	474	-1.07	0.996688	tRNA Leu1	RF00005	tRNA	3.1e-12
3499	MED4	1019356	1019427	+	71	1	-1.07	1e-05		No suitable CM-Model found!
1031	MED4	316496	316710	+	214	9	-1.06	0.017354	ribosomal RNA	RF02541	LSU_rRNA_bacteria	2.9e-21
9210	MED4	1070391	1070451	-	60	4	-1.06	0.02238		No suitable CM-Model found!
4806	MED4	1368664	1368683	+	19	1	-1.04	0.89535		No suitable CM-Model found!
1032	MED4	316768	316790	+	22	1	-1.03	0.400921		No suitable CM-Model found!
4729	MED4	1351072	1351120	+	48	4	-1.02	0		No suitable CM-Model found!
7593	MED4	627052	627123	-	71	2	-1.02	3e-06		No suitable CM-Model found!
10623	MED4	1517149	1517173	-	24	15	-1.02	0		No suitable CM-Model found!
1180	MED4	345961	345993	+	32	1	-1	0		No suitable CM-Model found!
7289	MED4	531614	531646	-	32	1	-0.97	0		No suitable CM-Model found!
7498	MED4	602968	603009	-	41	4	-0.97	0.007891		No suitable CM-Model found!
6982	MED4	426092	426135	-	43	1	-0.96	0.832005		No suitable CM-Model found!
3353	MED4	972124	972191	+	67	6	-0.95	1.9e-05	antisense of yfr5	RF01701	Cyano-1	6.1e-10
2047	MED4	627076	627148	+	72	3	-0.94	0		No suitable CM-Model found!
2193	MED4	664948	664978	+	30	3	-0.91	0		No suitable CM-Model found!
6640	MED4	339801	339843	-	42	5	-0.91	0.634106		No suitable CM-Model found!
10152	MED4	1338536	1338631	-	95	2	-0.91	0		No suitable CM-Model found!
1983	MED4	608487	608526	+	39	3	-0.9	0.557591		No suitable CM-Model found!
6696	MED4	351450	351524	-	74	11	-0.9	0		No suitable CM-Model found!
7765	MED4	669130	669173	-	43	9	-0.9	4e-06		No suitable CM-Model found!
10128	MED4	1333587	1333615	-	28	1	-0.9	0.557591		No suitable CM-Model found!
10259	MED4	1365086	1365120	-	34	1	-0.9	0		No suitable CM-Model found!
4800	MED4	1367475	1367514	+	39	114	-0.89	0		No suitable CM-Model found!
8892	MED4	975522	975562	-	40	1	-0.89	0.93328		No suitable CM-Model found!
1257	MED4	362970	363000	+	30	2	-0.88	4e-06		No suitable CM-Model found!
6684	MED4	348142	348193	-	51	7	-0.88	3e-06		No suitable CM-Model found!
4863	MED4	1391966	1392016	+	50	2	-0.87	0.008997		No suitable CM-Model found!
1026	MED4	315831	315883	+	52	2	-0.86	0		No suitable CM-Model found!
6747	MED4	362744	362921	-	177	43	-0.86	0.016962		No suitable CM-Model found!
9286	MED4	1087385	1087448	-	63	2	-0.86	1e-05		No suitable CM-Model found!
5012	MED4	1446326	1446355	+	29	1	-0.85	0.035821		No suitable CM-Model found!
6601	MED4	332245	332264	-	19	1	-0.85	0.926858		No suitable CM-Model found!
310	MED4	92319	92339	+	20	2	-0.84	0.964379		No suitable CM-Model found!
8169	MED4	776154	776188	-	34	3	-0.84	0		No suitable CM-Model found!
2151	MED4	657604	657635	+	31	1	-0.82	0		No suitable CM-Model found!
9190	MED4	1064752	1064872	-	120	5	-0.82	0		No suitable CM-Model found!
3713	MED4	1075357	1075448	+	91	47	-0.79	4e-06	yfr24	No suitable CM-Model found!
4425	MED4	1272473	1272521	+	48	5	-0.79	1.5e-05		No suitable CM-Model found!
4721	MED4	1348923	1348957	+	34	1	-0.79	0		No suitable CM-Model found!
9761	MED4	1210054	1210087	-	33	1	-0.79	0		No suitable CM-Model found!
8757	MED4	945694	945735	-	41	4	-0.78	0		No suitable CM-Model found!
9189	MED4	1064683	1064719	-	36	7	-0.78	0		No suitable CM-Model found!
10223	MED4	1353622	1353673	-	51	1	-0.78	0.007919		No suitable CM-Model found!
1167	MED4	343671	343704	+	33	1	-0.77	0		No suitable CM-Model found!
10106	MED4	1328511	1328536	-	25	4	-0.77	0		No suitable CM-Model found!
10142	MED4	1336566	1336597	-	31	1	-0.77	0		No suitable CM-Model found!
147	MED4	44218	44280	+	62	2	-0.76	0		No suitable CM-Model found!
4787	MED4	1364581	1364605	+	24	17	-0.76	0		No suitable CM-Model found!
9030	MED4	1019488	1019513	-	25	1	-0.76	0		No suitable CM-Model found!
4569	MED4	1318366	1318391	+	25	1	-0.75	0		No suitable CM-Model found!
5942	MED4	102434	102481	-	47	1	-0.74	0.034167		No suitable CM-Model found!
1038	MED4	317604	317652	+	48	3	-0.73	0		No suitable CM-Model found!
1040	MED4	317921	318144	+	223	227	-0.73	0.5	rRNA	RF00001	5S_rRNA	2.8e-13
7850	MED4	689692	689745	-	53	5	-0.73	0.035165		No suitable CM-Model found!
10539	MED4	1487672	1487703	-	31	6	-0.73	0		No suitable CM-Model found!
2206	MED4	668007	668033	+	26	2	-0.72	0		No suitable CM-Model found!
1194	MED4	348111	348191	+	80	2	-0.69	0.004632		No suitable CM-Model found!
8707	MED4	936605	936645	-	40	2	-0.69	0.008527		No suitable CM-Model found!
9854	MED4	1252814	1252859	-	45	3	-0.69	2e-06		No suitable CM-Model found!
8297	MED4	818810	818851	-	41	22	-0.68	0.873035		No suitable CM-Model found!
3722	MED4	1077962	1077984	+	22	1	-0.66	0		No suitable CM-Model found!
5054	MED4	1466632	1466660	+	28	2	-0.66	0		No suitable CM-Model found!
2929	MED4	857534	857558	+	24	2	-0.65	0		No suitable CM-Model found!
4619	MED4	1327063	1327091	+	28	1	-0.65	0		No suitable CM-Model found!
4725	MED4	1349790	1349820	+	30	4	-0.65	0		No suitable CM-Model found!
6596	MED4	331740	331766	-	26	1	-0.65	0		No suitable CM-Model found!
8876	MED4	971212	971233	-	21	2	-0.65	0		No suitable CM-Model found!
4650	MED4	1334140	1334263	+	123	22	-0.64	0.00478		No suitable CM-Model found!
8535	MED4	888074	888162	-	88	1	-0.64	1.1e-05		No suitable CM-Model found!
9648	MED4	1179425	1179470	-	45	3	-0.64	0.003231		No suitable CM-Model found!
9919	MED4	1272545	1272626	-	81	94	-0.64	0		No suitable CM-Model found!
952	MED4	296503	296546	+	43	2	-0.63	0		No suitable CM-Model found!
1025	MED4	315759	315810	+	51	2	-0.63	0		No suitable CM-Model found!
3709	MED4	1072555	1072583	+	28	2	-0.63	1e-06		No suitable CM-Model found!
10174	MED4	1342778	1342818	-	40	1	-0.63	0.346971		No suitable CM-Model found!
4671	MED4	1338471	1338806	+	335	261	-0.61	5e-06		No suitable CM-Model found!
9541	MED4	1155859	1155878	-	19	1	-0.61	0		No suitable CM-Model found!
2590	MED4	776096	776137	+	41	1	-0.6	0		No suitable CM-Model found!
6550	MED4	321618	321642	-	24	1	-0.6	0.320703		No suitable CM-Model found!
7577	MED4	623771	623798	-	27	2	-0.6	0		No suitable CM-Model found!
2164	MED4	660079	660122	+	43	2	-0.59	0		No suitable CM-Model found!
3317	MED4	966139	966167	+	28	1	-0.59	0		No suitable CM-Model found!
4237	MED4	1209035	1209102	+	67	1	-0.57	0		No suitable CM-Model found!
7324	MED4	540608	540637	-	29	1	-0.57	0		No suitable CM-Model found!
612	MED4	188735	188766	+	31	1	-0.55	0		No suitable CM-Model found!
6007	MED4	121797	121836	-	39	4	-0.55	0		No suitable CM-Model found!
7745	MED4	665946	665973	-	27	1	-0.55	0		No suitable CM-Model found!
10107	MED4	1328591	1328704	-	113	43	-0.55	0.28541		No suitable CM-Model found!
4082	MED4	1178063	1178107	+	44	2	-0.54	0.837593		No suitable CM-Model found!
1019	MED4	315344	315484	+	140	27	-0.53	1e-06	rRNA	RF02541	LSU_rRNA_bacteria	3.8e-19
4426	MED4	1272540	1272589	+	49	1	-0.53	0		No suitable CM-Model found!
7552	MED4	617341	617470	-	129	2	-0.53	0		No suitable CM-Model found!
3331	MED4	968850	968879	+	29	3	-0.52	0		No suitable CM-Model found!
6536	MED4	315273	315298	-	25	1	-0.52	0		No suitable CM-Model found!
6726	MED4	358648	358756	-	108	593	-0.52	0.044728	yfr11	RF02363	Yfr11	5.6e-20
8576	MED4	899029	899086	-	57	5	-0.52	0		No suitable CM-Model found!
9853	MED4	1252735	1252764	-	29	3	-0.52	0		No suitable CM-Model found!
4640	MED4	1332673	1332734	+	61	4	-0.51	0.002587		No suitable CM-Model found!
8558	MED4	894729	894759	-	30	1	-0.51	0.682027		No suitable CM-Model found!
4744	MED4	1354545	1354620	+	75	34	-0.5	0		No suitable CM-Model found!
10254	MED4	1363401	1363450	-	49	9	-0.5	0.00351		No suitable CM-Model found!
7517	MED4	608541	608579	-	38	2	-0.49	0		No suitable CM-Model found!
4204	MED4	1200408	1200444	+	36	1	-0.48	0		No suitable CM-Model found!
10328	MED4	1391993	1392025	-	32	1	-0.48	0		No suitable CM-Model found!
3313	MED4	965518	965546	+	28	10	-0.47	0		No suitable CM-Model found!
3547	MED4	1029888	1029943	+	55	3	-0.47	1e-05		No suitable CM-Model found!
4587	MED4	1320817	1320861	+	44	3	-0.47	0		No suitable CM-Model found!
1029	MED4	316171	316213	+	42	5	-0.46	0		No suitable CM-Model found!
8709	MED4	936888	936938	-	50	1	-0.46	0.006525		No suitable CM-Model found!
9242	MED4	1078905	1078970	-	65	6	-0.46	0		No suitable CM-Model found!
9260	MED4	1082130	1082186	-	56	1	-0.46	0		No suitable CM-Model found!
1368	MED4	401693	401719	+	26	1	-0.45	0		No suitable CM-Model found!
4570	MED4	1318497	1318524	+	27	1	-0.45	0		No suitable CM-Model found!
2442	MED4	744081	744153	+	72	37	-0.44	0		No suitable CM-Model found!
4603	MED4	1323455	1323479	+	24	1	-0.44	0		No suitable CM-Model found!
2155	MED4	658414	658444	+	30	2	-0.43	0		No suitable CM-Model found!
6569	MED4	324559	324597	-	38	8	-0.43	0		No suitable CM-Model found!
3334	MED4	969235	969297	+	62	47	-0.42	0		No suitable CM-Model found!
4423	MED4	1272197	1272245	+	48	19	-0.42	1e-06		No suitable CM-Model found!
5717	MED4	31027	31057	-	30	1	-0.42	0.204746		No suitable CM-Model found!
10065	MED4	1318497	1318524	-	27	1	-0.42	0		No suitable CM-Model found!
776	MED4	241836	241863	+	27	2	-0.41	0		No suitable CM-Model found!
7826	MED4	683889	684012	-	123	3	-0.41	0		No suitable CM-Model found!
2163	MED4	659629	659697	+	68	5	-0.4	3e-06		No suitable CM-Model found!
5584	MED4	1649447	1649474	+	27	1	-0.4	0		No suitable CM-Model found!
7845	MED4	688674	688723	-	49	2	-0.4	0		No suitable CM-Model found!
8148	MED4	771860	771893	-	33	9	-0.4	0		No suitable CM-Model found!
10613	MED4	1514538	1514569	-	31	18	-0.4	0		No suitable CM-Model found!
323	MED4	96380	96408	+	28	7	-0.39	0		No suitable CM-Model found!
3850	MED4	1121585	1121657	+	72	12	-0.39	0.010013		No suitable CM-Model found!
9909	MED4	1270131	1270165	-	34	3	-0.39	0		No suitable CM-Model found!
1203	MED4	350085	350114	+	29	2	-0.38	0.42177		No suitable CM-Model found!
9729	MED4	1201314	1201349	-	35	1	-0.38	0		No suitable CM-Model found!
1106	MED4	331337	331385	+	48	2	-0.37	1e-05		No suitable CM-Model found!
4064	MED4	1175396	1175433	+	37	1	-0.37	2e-06		No suitable CM-Model found!
5301	MED4	1543289	1543316	+	27	1	-0.37	0		No suitable CM-Model found!
6575	MED4	325930	325987	-	57	2	-0.37	0.003271		No suitable CM-Model found!
7034	MED4	447350	447386	-	36	4	-0.37	0		No suitable CM-Model found!
1736	MED4	531607	531682	+	75	3	-0.36	0		No suitable CM-Model found!
2578	MED4	773899	773941	+	42	1	-0.36	0		No suitable CM-Model found!
4601	MED4	1323048	1323083	+	35	3	-0.36	0		No suitable CM-Model found!
4691	MED4	1343032	1343077	+	45	2	-0.36	0		No suitable CM-Model found!
343	MED4	102451	102505	+	54	12	-0.35	1.3e-05		No suitable CM-Model found!
577	MED4	180889	180933	+	44	4	-0.35	0		No suitable CM-Model found!
3662	MED4	1063735	1063779	+	44	2	-0.35	0		No suitable CM-Model found!
5329	MED4	1549856	1549897	+	41	3	-0.35	0		No suitable CM-Model found!
4654	MED4	1334934	1335003	+	69	3	-0.34	0		No suitable CM-Model found!
6578	MED4	326618	326670	-	52	1	-0.34	5e-06		No suitable CM-Model found!
6661	MED4	343902	343980	-	78	6	-0.34	0		No suitable CM-Model found!
7477	MED4	596151	596182	-	31	1	-0.34	0		No suitable CM-Model found!
8119	MED4	767946	767984	-	38	1	-0.34	0		No suitable CM-Model found!
96	MED4	32194	32229	+	35	1	-0.33	0		No suitable CM-Model found!
1037	MED4	317498	317577	+	79	3	-0.33	0		RF02541	LSU_rRNA_bacteria	3e-26	RF02540	LSU_rRNA_archaea	1.6e-15
3261	MED4	954787	954869	+	82	4	-0.33	0		No suitable CM-Model found!
6019	MED4	125286	125326	-	40	3	-0.33	0.168607		No suitable CM-Model found!
8797	MED4	954776	954854	-	78	3	-0.33	0.159169		No suitable CM-Model found!
4668	MED4	1337206	1337253	+	47	4	-0.32	0		No suitable CM-Model found!
6537	MED4	315700	315728	-	28	1	-0.32	0.311302		No suitable CM-Model found!
8141	MED4	770898	770965	-	67	8	-0.32	0		No suitable CM-Model found!
8275	MED4	814555	814604	-	49	33	-0.32	0		No suitable CM-Model found!
1077	MED4	325586	325642	+	56	1	-0.31	0.002716		No suitable CM-Model found!
2200	MED4	666384	666484	+	100	7	-0.31	0.150186		No suitable CM-Model found!
4577	MED4	1319557	1319579	+	22	1	-0.31	0		No suitable CM-Model found!
6572	MED4	325636	325658	-	22	1	-0.31	0		No suitable CM-Model found!
6673	MED4	345980	346016	-	36	9	-0.31	0		No suitable CM-Model found!
1057	MED4	321574	321598	+	24	4	-0.3	0		No suitable CM-Model found!
10866	MED4	1617443	1617504	-	61	2	-0.3	0.096372		No suitable CM-Model found!
3727	MED4	1079592	1079731	+	139	3	-0.29	0		No suitable CM-Model found!
6883	MED4	401640	401667	-	27	1	-0.29	0		No suitable CM-Model found!
8166	MED4	775547	775599	-	52	1	-0.29	0.141633		No suitable CM-Model found!
1066	MED4	323698	323717	+	19	3	-0.28	0		No suitable CM-Model found!
10072	MED4	1320271	1320311	-	40	10	-0.28	0		No suitable CM-Model found!
10167	MED4	1342083	1342107	-	24	1	-0.28	0		No suitable CM-Model found!
416	MED4	123163	123206	+	43	1	-0.26	0		No suitable CM-Model found!
4424	MED4	1272253	1272347	+	94	831	-0.26	0		No suitable CM-Model found!
5464	MED4	1599296	1599327	+	31	28	-0.26	0		No suitable CM-Model found!
6579	MED4	326925	326955	-	30	1	-0.26	0.399179		No suitable CM-Model found!
9223	MED4	1072557	1072599	-	42	3	-0.26	0		No suitable CM-Model found!
9360	MED4	1110747	1110784	-	37	1	-0.26	0		No suitable CM-Model found!
10229	MED4	1354591	1354620	-	29	6	-0.26	0		No suitable CM-Model found!
7732	MED4	662937	662990	-	53	3	-0.25	1e-06		No suitable CM-Model found!
8113	MED4	767052	767108	-	56	2	-0.25	1e-06		No suitable CM-Model found!
9918	MED4	1272469	1272543	-	74	2	-0.25	2e-06		No suitable CM-Model found!
2049	MED4	627514	627692	+	178	1101	-0.24	0		No suitable CM-Model found!
2183	MED4	663011	663060	+	49	1	-0.24	0		No suitable CM-Model found!
2263	MED4	684719	684790	+	71	2	-0.24	0		No suitable CM-Model found!
4710	MED4	1346641	1346671	+	30	1	-0.24	0		No suitable CM-Model found!
6665	MED4	345284	345342	-	58	12	-0.24	7e-06		No suitable CM-Model found!
7702	MED4	657459	657531	-	72	568	-0.24	0	yfr16	RF02363	Yfr11	4.2e-12
8737	MED4	942678	942715	-	37	2	-0.24	0		No suitable CM-Model found!
1022	MED4	315598	315619	+	21	2	-0.23	0		No suitable CM-Model found!
5144	MED4	1497015	1497095	+	80	12	-0.22	0.013461		No suitable CM-Model found!
6239	MED4	201371	201405	-	34	1	-0.22	0		No suitable CM-Model found!
8115	MED4	767242	767276	-	34	2	-0.22	0		No suitable CM-Model found!
7738	MED4	664731	664827	-	96	2	-0.21	0	antisense of yfr17	RF02365	Yfr17	9.3e-20
1519	MED4	457981	458023	+	42	4	-0.2	0		No suitable CM-Model found!
2771	MED4	818276	818340	+	64	19	-0.19	0		No suitable CM-Model found!
9355	MED4	1107478	1107548	-	70	6	-0.19	0		No suitable CM-Model found!
3191	MED4	939083	939137	+	54	1	-0.18	0.00304		No suitable CM-Model found!
4591	MED4	1321494	1321524	+	30	5	-0.18	0		No suitable CM-Model found!
6312	MED4	227707	227800	-	93	1	-0.18	0		No suitable CM-Model found!
3162	MED4	932471	932508	+	37	2	-0.17	0		No suitable CM-Model found!
4171	MED4	1193268	1193307	+	39	2	-0.17	0.098304		No suitable CM-Model found!
10175	MED4	1342993	1343035	-	42	3	-0.17	0		No suitable CM-Model found!
948	MED4	295728	295787	+	59	11	-0.16	0		No suitable CM-Model found!
8291	MED4	817686	817757	-	71	3	-0.16	0		No suitable CM-Model found!
8770	MED4	949136	949158	-	22	1	-0.16	0		No suitable CM-Model found!
6340	MED4	233952	233979	-	27	6	-0.15	0		No suitable CM-Model found!
8151	MED4	772258	772317	-	59	8	-0.15	0		No suitable CM-Model found!
9224	MED4	1072614	1072642	-	28	1	-0.15	0		No suitable CM-Model found!
9487	MED4	1145196	1145231	-	35	2	-0.15	0		No suitable CM-Model found!
10187	MED4	1346648	1346686	-	38	1	-0.15	0		No suitable CM-Model found!
1185	MED4	346572	346620	+	48	2	-0.14	0.002577		No suitable CM-Model found!
2566	MED4	771937	771961	+	24	1	-0.14	0		No suitable CM-Model found!
7252	MED4	518573	518599	-	26	1	-0.14	0.003237		No suitable CM-Model found!
10155	MED4	1339202	1339251	-	49	2	-0.14	0.793726		No suitable CM-Model found!
2046	MED4	626853	626909	+	56	1	-0.13	1e-06		No suitable CM-Model found!
2559	MED4	770799	770821	+	22	1	-0.13	0		No suitable CM-Model found!
3696	MED4	1069575	1069601	+	26	2	-0.13	0		No suitable CM-Model found!
3745	MED4	1084420	1084453	+	33	2	-0.13	0.925036		No suitable CM-Model found!
4706	MED4	1345976	1346059	+	83	2	-0.13	0		No suitable CM-Model found!
2555	MED4	770217	770315	+	98	8	-0.12	0		No suitable CM-Model found!
4684	MED4	1341279	1341301	+	22	1	-0.12	0		No suitable CM-Model found!
9762	MED4	1210130	1210152	-	22	1	-0.12	0		No suitable CM-Model found!
10197	MED4	1348946	1348997	-	51	6	-0.12	1e-06	3' region of yfr27	No suitable CM-Model found!
2156	MED4	658448	658470	+	22	1	-0.11	0		No suitable CM-Model found!
3051	MED4	898996	899023	+	27	1	-0.11	0		No suitable CM-Model found!
4581	MED4	1319886	1319916	+	30	2	-0.11	0		No suitable CM-Model found!
7433	MED4	585053	585145	-	92	3	-0.11	0		No suitable CM-Model found!
10125	MED4	1332654	1332712	-	58	1	-0.11	1e-06		No suitable CM-Model found!
1142	MED4	337494	337531	+	37	1	-0.1	0		No suitable CM-Model found!
2157	MED4	658517	658581	+	64	3	-0.1	2e-06		No suitable CM-Model found!
2251	MED4	681121	681166	+	45	2	-0.1	0		No suitable CM-Model found!
4445	MED4	1281362	1281422	+	60	3	-0.1	4e-06		No suitable CM-Model found!
4566	MED4	1317698	1317753	+	55	4	-0.1	0		No suitable CM-Model found!
4764	MED4	1360260	1360284	+	24	2	-0.09	0.076323		No suitable CM-Model found!
6699	MED4	352530	352760	-	230	8	-0.09	0.076323		No suitable CM-Model found!
1204	MED4	350248	350305	+	57	14	-0.08	0		No suitable CM-Model found!
3310	MED4	965025	965053	+	28	1	-0.08	0		No suitable CM-Model found!
3859	MED4	1123061	1123167	+	106	5	-0.08	0		No suitable CM-Model found!
8295	MED4	818288	818337	-	49	3	-0.08	2e-06		No suitable CM-Model found!
8850	MED4	966187	966222	-	35	1	-0.08	0		No suitable CM-Model found!
9676	MED4	1190508	1190570	-	62	4	-0.08	0		No suitable CM-Model found!
2039	MED4	624746	624824	+	78	1	-0.07	0		No suitable CM-Model found!
3518	MED4	1023658	1023711	+	53	2	-0.07	0.003785		No suitable CM-Model found!
6635	MED4	337494	337531	-	37	2	-0.07	0		No suitable CM-Model found!
10135	MED4	1334961	1335010	-	49	1	-0.07	0.015462		No suitable CM-Model found!
10137	MED4	1335945	1335964	-	19	7	-0.07	0		No suitable CM-Model found!
10646	MED4	1524157	1524227	-	70	3	-0.07	0		No suitable CM-Model found!
4568	MED4	1318297	1318316	+	19	2	-0.05	0		No suitable CM-Model found!
4728	MED4	1350993	1351022	+	29	1	-0.05	0.71986		No suitable CM-Model found!
5023	MED4	1456765	1456818	+	53	3	-0.05	1e-06		No suitable CM-Model found!
8807	MED4	957513	957555	-	42	2	-0.05	0		No suitable CM-Model found!
3759	MED4	1087355	1087422	+	67	2	-0.04	0		No suitable CM-Model found!
4663	MED4	1336139	1336185	+	46	1	-0.04	0		No suitable CM-Model found!
8859	MED4	968234	968335	-	101	3	-0.04	0		No suitable CM-Model found!
3309	MED4	965000	965023	+	23	4	-0.03	0		No suitable CM-Model found!
4098	MED4	1179808	1179868	+	60	2	-0.03	0		No suitable CM-Model found!
7849	MED4	689634	689656	-	22	1	-0.03	0		No suitable CM-Model found!
2182	MED4	662954	662996	+	42	54	-0.02	0		No suitable CM-Model found!
2561	MED4	770937	770962	+	25	1	-0.02	0		No suitable CM-Model found!
7725	MED4	661943	661968	-	25	7	-0.02	0		No suitable CM-Model found!
7735	MED4	664345	664433	-	88	2	-0.01	0		No suitable CM-Model found!
10346	MED4	1395807	1395920	-	113	2	-0.01	0		No suitable CM-Model found!
1693	MED4	510766	510789	+	23	1	0	0		No suitable CM-Model found!
3291	MED4	961047	961066	+	19	1	0	0		No suitable CM-Model found!
3328	MED4	968172	968220	+	48	3	0	0		No suitable CM-Model found!
3913	MED4	1143514	1143535	+	21	1	0	0		No suitable CM-Model found!
7767	MED4	669295	669317	-	22	2	0	0		No suitable CM-Model found!
7896	MED4	700536	700561	-	25	2	0	0		No suitable CM-Model found!
9677	MED4	1190591	1190632	-	41	12	0	1.3e-05		No suitable CM-Model found!
3357	MED4	972677	972699	+	22	2	0.01	0		No suitable CM-Model found!
7576	MED4	623748	623769	-	21	3	0.01	0		No suitable CM-Model found!
9742	MED4	1204783	1204832	-	49	6	0.01	0		No suitable CM-Model found!
4701	MED4	1344498	1344520	+	22	1	0.02	0		No suitable CM-Model found!
7201	MED4	499346	499373	-	27	1	0.02	0		No suitable CM-Model found!
9500	MED4	1148009	1148054	-	45	8	0.02	1e-06		No suitable CM-Model found!
682	MED4	214744	214781	+	37	2	0.03	0		No suitable CM-Model found!
2021	MED4	621071	621090	+	19	1	0.03	0		No suitable CM-Model found!
2587	MED4	775503	775588	+	85	3	0.03	0		No suitable CM-Model found!
3394	MED4	984771	984793	+	22	2	0.03	0		No suitable CM-Model found!
3962	MED4	1155918	1155955	+	37	1	0.03	0.626199		No suitable CM-Model found!
4058	MED4	1173951	1173988	+	37	13	0.03	0		No suitable CM-Model found!
6612	MED4	333611	333635	-	24	1	0.03	0		No suitable CM-Model found!
8861	MED4	968909	968928	-	19	1	0.03	0		No suitable CM-Model found!
1114	MED4	332205	332229	+	24	1	0.04	0		No suitable CM-Model found!
3163	MED4	932578	932619	+	41	2	0.04	0		No suitable CM-Model found!
4199	MED4	1200063	1200090	+	27	1	0.04	0		No suitable CM-Model found!
4647	MED4	1333732	1333794	+	62	3	0.04	3e-06		No suitable CM-Model found!
6630	MED4	336589	336612	-	23	1	0.04	0		No suitable CM-Model found!
7565	MED4	621056	621095	-	39	1	0.04	0		No suitable CM-Model found!
8135	MED4	770395	770414	-	19	2	0.04	0		No suitable CM-Model found!
8168	MED4	776096	776137	-	41	4	0.04	0		No suitable CM-Model found!
8735	MED4	942437	942464	-	27	3	0.04	0		No suitable CM-Model found!
10191	MED4	1347726	1347754	-	28	3	0.04	0		No suitable CM-Model found!
10224	MED4	1353697	1353729	-	32	3	0.04	0		No suitable CM-Model found!
97	MED4	32244	32271	+	27	5	0.05	0		No suitable CM-Model found!
1912	MED4	585016	585038	+	22	1	0.05	0		No suitable CM-Model found!
2695	MED4	804928	804984	+	56	4	0.05	0.003023		No suitable CM-Model found!
2816	MED4	829437	829488	+	51	1	0.05	0		No suitable CM-Model found!
3700	MED4	1070457	1070484	+	27	2	0.05	0		No suitable CM-Model found!
4757	MED4	1357287	1357338	+	51	5	0.05	0		No suitable CM-Model found!
6077	MED4	148564	148681	-	117	9	0.05	0		No suitable CM-Model found!
6619	MED4	334620	334654	-	34	1	0.05	0		No suitable CM-Model found!
8140	MED4	770850	770888	-	38	1	0.05	0		No suitable CM-Model found!
8309	MED4	821739	821796	-	57	6	0.05	5e-06		No suitable CM-Model found!
8885	MED4	973180	973219	-	39	1	0.05	0		No suitable CM-Model found!
10272	MED4	1368541	1368588	-	47	1	0.05	0		No suitable CM-Model found!
418	MED4	124302	124341	+	39	1	0.06	0		No suitable CM-Model found!
661	MED4	201270	201297	+	27	1	0.06	0		No suitable CM-Model found!
1177	MED4	345295	345346	+	51	12	0.06	0.002666		No suitable CM-Model found!
1228	MED4	356876	356903	+	27	1	0.06	0		No suitable CM-Model found!
1370	MED4	402037	402097	+	60	8	0.06	0		No suitable CM-Model found!
1437	MED4	422843	422869	+	26	12	0.06	0		No suitable CM-Model found!
2264	MED4	684901	684943	+	42	1	0.06	0		No suitable CM-Model found!
2580	MED4	774100	774122	+	22	40	0.06	0		No suitable CM-Model found!
4240	MED4	1210297	1210329	+	32	1	0.06	0		No suitable CM-Model found!
4590	MED4	1321426	1321483	+	57	2	0.06	0		No suitable CM-Model found!
7740	MED4	665055	665087	-	32	6	0.06	0		No suitable CM-Model found!
7883	MED4	698470	698489	-	19	5	0.06	0		No suitable CM-Model found!
8302	MED4	819966	819985	-	19	1	0.06	0.04673		No suitable CM-Model found!
10074	MED4	1320526	1320580	-	54	2	0.06	2e-06		No suitable CM-Model found!
1130	MED4	335330	335368	+	38	1	0.07	0.030113		No suitable CM-Model found!
1657	MED4	494994	495019	+	25	1	0.07	0		No suitable CM-Model found!
2186	MED4	663729	663756	+	27	1	0.07	0		No suitable CM-Model found!
2230	MED4	675656	675687	+	31	1	0.07	0		No suitable CM-Model found!
5283	MED4	1533050	1533131	+	81	6	0.07	0		No suitable CM-Model found!
8124	MED4	768680	768745	-	65	22	0.07	1e-06		No suitable CM-Model found!
10517	MED4	1461843	1461866	-	23	2	0.07	0		No suitable CM-Model found!
1169	MED4	343971	344007	+	36	1	0.08	0		No suitable CM-Model found!
3756	MED4	1086438	1086472	+	34	2	0.08	0		No suitable CM-Model found!
4804	MED4	1368459	1368494	+	35	11	0.08	0		No suitable CM-Model found!
6335	MED4	233151	233189	-	38	1	0.08	0		No suitable CM-Model found!
6671	MED4	345856	345876	-	20	14	0.08	0		No suitable CM-Model found!
7828	MED4	684238	684268	-	30	2	0.08	0		No suitable CM-Model found!
10273	MED4	1368605	1368639	-	34	4	0.08	0		No suitable CM-Model found!
1083	MED4	326620	326649	+	29	1	0.09	0		No suitable CM-Model found!
1225	MED4	356356	356375	+	19	2	0.09	0		No suitable CM-Model found!
1366	MED4	401600	401624	+	24	1	0.09	0		No suitable CM-Model found!
6973	MED4	421697	421742	-	45	1	0.09	0		No suitable CM-Model found!
8122	MED4	768215	768238	-	23	2	0.09	0		No suitable CM-Model found!
1034	MED4	316966	317032	+	66	3	0.1	0		RF02541	LSU_rRNA_bacteria	4.5e-22
1215	MED4	352815	352840	+	25	2	0.1	0		No suitable CM-Model found!
3940	MED4	1149057	1149081	+	24	2	0.1	0		No suitable CM-Model found!
7889	MED4	699057	699086	-	29	1	0.1	0		No suitable CM-Model found!
8883	MED4	972677	972699	-	22	1	0.1	0		No suitable CM-Model found!
10184	MED4	1345766	1345800	-	34	1	0.1	0		No suitable CM-Model found!
1201	MED4	349726	349761	+	35	4	0.11	0.039543		No suitable CM-Model found!
2139	MED4	655300	655321	+	21	8	0.11	0		No suitable CM-Model found!
2589	MED4	775959	775985	+	26	1	0.11	0		No suitable CM-Model found!
3205	MED4	942683	942721	+	38	2	0.11	0.039543		No suitable CM-Model found!
3963	MED4	1156059	1156079	+	20	7	0.11	0		No suitable CM-Model found!
6660	MED4	343740	343788	-	48	6	0.11	3e-06		No suitable CM-Model found!
7739	MED4	664924	664991	-	67	4	0.11	0		No suitable CM-Model found!
8170	MED4	776299	776328	-	29	1	0.11	0		No suitable CM-Model found!
8390	MED4	846339	846373	-	34	2	0.11	0		No suitable CM-Model found!
9245	MED4	1079772	1079816	-	44	3	0.11	0.039543		No suitable CM-Model found!
9690	MED4	1193447	1193480	-	33	1	0.11	0		No suitable CM-Model found!
9765	MED4	1211462	1211490	-	28	1	0.11	0		No suitable CM-Model found!
4173	MED4	1193469	1193499	+	30	1	0.12	0		No suitable CM-Model found!
4366	MED4	1250823	1250940	+	117	6	0.12	0		No suitable CM-Model found!
4651	MED4	1334274	1334293	+	19	1	0.12	0		No suitable CM-Model found!
4735	MED4	1352452	1352509	+	57	4	0.12	0		No suitable CM-Model found!
6621	MED4	334912	334950	-	38	5	0.12	0		No suitable CM-Model found!
10123	MED4	1332352	1332423	-	71	4	0.12	0		No suitable CM-Model found!
722	MED4	229322	229341	+	19	2	0.13	0		No suitable CM-Model found!
4000	MED4	1163632	1163674	+	42	2	0.13	0		No suitable CM-Model found!
4095	MED4	1179602	1179627	+	25	1	0.13	0		No suitable CM-Model found!
7575	MED4	623665	623694	-	29	2	0.13	0		No suitable CM-Model found!
10064	MED4	1318430	1318478	-	48	1	0.13	0		No suitable CM-Model found!
1711	MED4	516477	516496	+	19	2	0.14	0		No suitable CM-Model found!
1783	MED4	546422	546446	+	24	3	0.14	0		No suitable CM-Model found!
2009	MED4	617496	617520	+	24	1	0.14	0		No suitable CM-Model found!
2579	MED4	774053	774085	+	32	1	0.14	0		No suitable CM-Model found!
2772	MED4	818447	818474	+	27	1	0.14	2e-06		No suitable CM-Model found!
3760	MED4	1087428	1087450	+	22	3	0.14	0		No suitable CM-Model found!
5862	MED4	79635	79663	-	28	1	0.14	0		No suitable CM-Model found!
9691	MED4	1193534	1193553	-	19	1	0.14	0		No suitable CM-Model found!
10138	MED4	1336066	1336098	-	32	11	0.14	0		No suitable CM-Model found!
4201	MED4	1200226	1200282	+	56	2	0.15	6e-06		No suitable CM-Model found!
5227	MED4	1517068	1517087	+	19	4	0.15	0		No suitable CM-Model found!
8136	MED4	770557	770597	-	40	1	0.15	0		No suitable CM-Model found!
1654	MED4	494267	494289	+	22	1	0.16	0		No suitable CM-Model found!
3714	MED4	1075484	1075526	+	42	6	0.16	0		No suitable CM-Model found!
4681	MED4	1340838	1340860	+	22	1	0.16	0		No suitable CM-Model found!
6565	MED4	323698	323717	-	19	5	0.16	0		No suitable CM-Model found!
6691	MED4	349699	349747	-	48	1	0.16	0		No suitable CM-Model found!
6859	MED4	395991	396015	-	24	1	0.16	0		No suitable CM-Model found!
8682	MED4	932470	932497	-	27	1	0.16	0		No suitable CM-Model found!
10176	MED4	1343113	1343137	-	24	1	0.16	0		No suitable CM-Model found!
423	MED4	125184	125203	+	19	1	0.17	0		No suitable CM-Model found!
1033	MED4	316924	316953	+	29	1	0.17	0		No suitable CM-Model found!
3669	MED4	1064923	1064972	+	49	1	0.17	0		No suitable CM-Model found!
4625	MED4	1329056	1329097	+	41	1	0.17	0		No suitable CM-Model found!
9188	MED4	1064652	1064679	-	27	10	0.17	0		No suitable CM-Model found!
3668	MED4	1064660	1064702	+	42	5	0.18	0		No suitable CM-Model found!
4371	MED4	1252814	1252858	+	44	5	0.18	0		No suitable CM-Model found!
5805	MED4	59010	59032	-	22	2	0.18	0		No suitable CM-Model found!
9244	MED4	1079736	1079755	-	19	3	0.18	0		No suitable CM-Model found!
9270	MED4	1084428	1084457	-	29	4	0.18	0		No suitable CM-Model found!
2199	MED4	666291	666310	+	19	1	0.19	0		No suitable CM-Model found!
2888	MED4	846319	846372	+	53	5	0.19	0		No suitable CM-Model found!
3287	MED4	960715	960744	+	29	1	0.19	0		No suitable CM-Model found!
8137	MED4	770663	770719	-	56	4	0.19	0		No suitable CM-Model found!
10088	MED4	1323123	1323145	-	22	1	0.19	0		No suitable CM-Model found!
10577	MED4	1497194	1497229	-	35	1	0.19	0		No suitable CM-Model found!
897	MED4	281051	281136	+	85	5	0.2	0		No suitable CM-Model found!
3931	MED4	1146711	1146755	+	44	3	0.2	0		No suitable CM-Model found!
8812	MED4	958812	958836	-	24	1	0.2	0		No suitable CM-Model found!
9069	MED4	1029954	1029985	-	31	8	0.2	0		No suitable CM-Model found!
1148	MED4	338946	338972	+	26	1	0.21	0		No suitable CM-Model found!
2209	MED4	669206	669233	+	27	1	0.21	0		No suitable CM-Model found!
2944	MED4	861067	861086	+	19	1	0.21	0		No suitable CM-Model found!
4992	MED4	1436942	1436961	+	19	2	0.21	0		No suitable CM-Model found!
6370	MED4	242464	242486	-	22	1	0.21	0		No suitable CM-Model found!
6470	MED4	281065	281084	-	19	1	0.21	0		No suitable CM-Model found!
7056	MED4	455748	455773	-	25	2	0.21	0		No suitable CM-Model found!
7597	MED4	628107	628164	-	57	3	0.21	1e-06		No suitable CM-Model found!
8149	MED4	771918	771995	-	77	124	0.21	0		No suitable CM-Model found!
10891	MED4	1623140	1623162	-	22	1	0.21	0		No suitable CM-Model found!
747	MED4	236066	236088	+	22	2	0.22	0		No suitable CM-Model found!
2557	MED4	770669	770710	+	41	3	0.22	0		No suitable CM-Model found!
2943	MED4	860993	861043	+	50	19	0.22	0		No suitable CM-Model found!
4649	MED4	1334018	1334090	+	72	1	0.22	0		No suitable CM-Model found!
4680	MED4	1340816	1340836	+	20	1	0.22	0		No suitable CM-Model found!
5110	MED4	1487694	1487713	+	19	1	0.22	0		No suitable CM-Model found!
5585	MED4	1649508	1649533	+	25	2	0.22	0		No suitable CM-Model found!
6017	MED4	125019	125044	-	25	2	0.22	0		No suitable CM-Model found!
7748	MED4	666500	666525	-	25	3	0.22	0		No suitable CM-Model found!
5740	MED4	37980	38009	-	29	7	0.23	0		No suitable CM-Model found!
6204	MED4	188782	188857	-	75	2	0.23	0		No suitable CM-Model found!
9746	MED4	1206249	1206278	-	29	4	0.23	0		No suitable CM-Model found!
1126	MED4	334930	334999	+	69	3	0.24	0		No suitable CM-Model found!
3335	MED4	969384	969408	+	24	1	0.24	0		No suitable CM-Model found!
3449	MED4	997595	997620	+	25	1	0.24	0		No suitable CM-Model found!
5263	MED4	1524116	1524214	+	98	1	0.24	0		No suitable CM-Model found!
5954	MED4	105976	105998	-	22	1	0.24	0		No suitable CM-Model found!
8839	MED4	963693	963730	-	37	2	0.24	0		No suitable CM-Model found!
9311	MED4	1094689	1094752	-	63	5	0.24	0		No suitable CM-Model found!
9353	MED4	1106750	1106805	-	55	1	0.24	0		No suitable CM-Model found!
22	MED4	8329	8349	+	20	2	0.25	0		No suitable CM-Model found!
1023	MED4	315641	315666	+	25	1	0.25	0		No suitable CM-Model found!
1109	MED4	331648	331670	+	22	1	0.25	0		No suitable CM-Model found!
2010	MED4	617555	617601	+	46	12	0.25	0		No suitable CM-Model found!
2778	MED4	819853	819902	+	49	2	0.25	0		No suitable CM-Model found!
2916	MED4	853407	853432	+	25	1	0.25	0		No suitable CM-Model found!
4656	MED4	1335290	1335310	+	20	1	0.25	0		No suitable CM-Model found!
7479	MED4	596442	596515	-	73	38	0.25	0		No suitable CM-Model found!
7554	MED4	617555	617579	-	24	1	0.25	0		No suitable CM-Model found!
8163	MED4	775101	775125	-	24	3	0.25	0		No suitable CM-Model found!
9727	MED4	1200752	1200800	-	48	6	0.25	0		No suitable CM-Model found!
2165	MED4	660133	660179	+	46	1	0.26	0		No suitable CM-Model found!
4788	MED4	1365097	1365130	+	33	1	0.26	1e-06		No suitable CM-Model found!
7705	MED4	658442	658466	-	24	1	0.26	0		No suitable CM-Model found!
8164	MED4	775146	775176	-	30	1	0.26	0		No suitable CM-Model found!
9287	MED4	1087509	1087533	-	24	1	0.26	0		No suitable CM-Model found!
9846	MED4	1250959	1250986	-	27	23	0.26	0		No suitable CM-Model found!
3726	MED4	1079478	1079503	+	25	4	0.27	0		No suitable CM-Model found!
3728	MED4	1079784	1079808	+	24	1	0.27	0		No suitable CM-Model found!
4583	MED4	1320277	1320299	+	22	6	0.27	0		No suitable CM-Model found!
6402	MED4	252497	252593	-	96	3	0.27	0		No suitable CM-Model found!
6503	MED4	295859	295883	-	24	2	0.27	0		No suitable CM-Model found!
7801	MED4	675811	675832	-	21	1	0.27	0		No suitable CM-Model found!
7905	MED4	702249	702307	-	58	3	0.27	0		No suitable CM-Model found!
9278	MED4	1085909	1085934	-	25	2	0.27	0		No suitable CM-Model found!
1403	MED4	411246	411271	+	25	1	0.28	0		No suitable CM-Model found!
2210	MED4	669244	669270	+	26	1	0.28	0		No suitable CM-Model found!
3300	MED4	963434	963475	+	41	3	0.28	0		No suitable CM-Model found!
3885	MED4	1133848	1133873	+	25	12	0.28	0		No suitable CM-Model found!
7833	MED4	684741	684823	-	82	3	0.28	0		No suitable CM-Model found!
2917	MED4	853459	853488	+	29	1	0.29	0		No suitable CM-Model found!
3527	MED4	1025795	1025828	+	33	1	0.29	0		No suitable CM-Model found!
4244	MED4	1211431	1211454	+	23	1	0.29	0		No suitable CM-Model found!
6574	MED4	325879	325908	-	29	1	0.29	0		No suitable CM-Model found!
9331	MED4	1101069	1101141	-	72	2	0.29	0		No suitable CM-Model found!
10162	MED4	1341256	1341290	-	34	7	0.29	0		No suitable CM-Model found!
2185	MED4	663670	663708	+	38	5	0.3	0		No suitable CM-Model found!
2208	MED4	669129	669159	+	30	3	0.3	0		No suitable CM-Model found!
3180	MED4	936602	936634	+	32	2	0.3	0		No suitable CM-Model found!
4805	MED4	1368577	1368613	+	36	1	0.3	0		No suitable CM-Model found!
8139	MED4	770812	770836	-	24	1	0.3	0		No suitable CM-Model found!
8683	MED4	932577	932658	-	81	29	0.3	0		No suitable CM-Model found!
9488	MED4	1145253	1145283	-	30	2	0.3	0		No suitable CM-Model found!
974	MED4	305194	305225	+	31	6	0.31	0		No suitable CM-Model found!
1070	MED4	324255	324316	+	61	1	0.31	0		No suitable CM-Model found!
1970	MED4	605054	605099	+	45	4	0.31	0		No suitable CM-Model found!
4687	MED4	1341754	1341773	+	19	3	0.31	0		No suitable CM-Model found!
4722	MED4	1348977	1349001	+	24	1	0.31	0		No suitable CM-Model found!
4960	MED4	1423337	1423387	+	50	2	0.31	0		No suitable CM-Model found!
7780	MED4	671625	671659	-	34	1	0.31	0		No suitable CM-Model found!
8121	MED4	768158	768193	-	35	3	0.31	4e-06		No suitable CM-Model found!
8147	MED4	771777	771830	-	53	1	0.31	0		No suitable CM-Model found!
9273	MED4	1084697	1084742	-	45	1	0.31	0		No suitable CM-Model found!
9409	MED4	1123072	1123108	-	36	8	0.31	0		No suitable CM-Model found!
10932	MED4	1632575	1632599	-	24	6	0.31	0		No suitable CM-Model found!
1178	MED4	345364	345383	+	19	1	0.32	0		No suitable CM-Model found!
2099	MED4	642940	642959	+	19	3	0.32	0		No suitable CM-Model found!
3246	MED4	951452	951514	+	62	6	0.32	0		No suitable CM-Model found!
3739	MED4	1082140	1082164	+	24	2	0.32	0		No suitable CM-Model found!
4884	MED4	1397462	1397481	+	19	1	0.32	0		No suitable CM-Model found!
8138	MED4	770745	770796	-	51	5	0.32	0		No suitable CM-Model found!
8808	MED4	957570	957592	-	22	1	0.32	0		No suitable CM-Model found!
10185	MED4	1345976	1345998	-	22	2	0.32	0		No suitable CM-Model found!
3052	MED4	899038	899082	+	44	2	0.33	0		No suitable CM-Model found!
3202	MED4	942469	942498	+	29	1	0.33	0		No suitable CM-Model found!
6014	MED4	123092	123149	-	57	3	0.33	0		No suitable CM-Model found!
9562	MED4	1160421	1160445	-	24	1	0.33	0		No suitable CM-Model found!
10144	MED4	1336872	1336909	-	37	2	0.33	0		No suitable CM-Model found!
10466	MED4	1440440	1440460	-	20	1	0.33	0		No suitable CM-Model found!
10807	MED4	1596446	1596568	-	122	6	0.33	0		No suitable CM-Model found!
3921	MED4	1145180	1145204	+	24	2	0.34	0		No suitable CM-Model found!
3982	MED4	1160506	1160536	+	30	5	0.34	0		No suitable CM-Model found!
6611	MED4	333579	333604	-	25	1	0.34	0		No suitable CM-Model found!
7749	MED4	666533	666557	-	24	2	0.34	0		No suitable CM-Model found!
8120	MED4	768018	768070	-	52	2	0.34	0		No suitable CM-Model found!
8301	MED4	819851	819906	-	55	4	0.34	0		No suitable CM-Model found!
7720	MED4	661161	661185	-	24	2	0.35	0		No suitable CM-Model found!
9725	MED4	1200360	1200399	-	39	2	0.35	0		No suitable CM-Model found!
1035	MED4	317043	317116	+	73	4	0.36	0		No suitable CM-Model found!
1367	MED4	401639	401684	+	45	4	0.36	0		No suitable CM-Model found!
2277	MED4	689753	689783	+	30	3	0.36	0		No suitable CM-Model found!
2560	MED4	770847	770876	+	29	4	0.36	0		No suitable CM-Model found!
3936	MED4	1148026	1148056	+	30	2	0.36	0		No suitable CM-Model found!
4719	MED4	1348418	1348456	+	38	8	0.36	0		No suitable CM-Model found!
6727	MED4	358761	358787	-	26	3	0.36	0		No suitable CM-Model found!
7228	MED4	507248	507359	-	111	3	0.36	0		No suitable CM-Model found!
8282	MED4	816229	816257	-	28	4	0.36	0		No suitable CM-Model found!
9640	MED4	1178092	1178131	-	39	259	0.36	0		No suitable CM-Model found!
10163	MED4	1341372	1341401	-	29	2	0.36	0.895326		No suitable CM-Model found!
3201	MED4	942290	942406	+	116	9	0.37	0		No suitable CM-Model found!
3203	MED4	942523	942547	+	24	1	0.37	0		No suitable CM-Model found!
3761	MED4	1087509	1087533	+	24	3	0.37	0		No suitable CM-Model found!
4864	MED4	1392068	1392105	+	37	2	0.37	0		No suitable CM-Model found!
10277	MED4	1369371	1369396	-	25	1	0.37	0		No suitable CM-Model found!
422	MED4	125033	125057	+	24	1	0.38	0		No suitable CM-Model found!
4661	MED4	1335916	1335966	+	50	13	0.38	0		No suitable CM-Model found!
5284	MED4	1533198	1533332	+	134	3	0.38	0		No suitable CM-Model found!
8298	MED4	818859	819127	-	268	14	0.38	0		No suitable CM-Model found!
8835	MED4	963434	963461	-	27	2	0.38	0		No suitable CM-Model found!
9208	MED4	1070147	1070171	-	24	1	0.38	0		No suitable CM-Model found!
10080	MED4	1321532	1321603	-	71	7	0.38	0		No suitable CM-Model found!
10622	MED4	1517068	1517087	-	19	1	0.38	0		No suitable CM-Model found!
1072	MED4	324565	324596	+	31	3	0.39	0		No suitable CM-Model found!
1155	MED4	340241	340270	+	29	1	0.39	0		No suitable CM-Model found!
4662	MED4	1335993	1336034	+	41	1	0.39	0		No suitable CM-Model found!
8287	MED4	816833	816857	-	24	1	0.39	0		No suitable CM-Model found!
8507	MED4	879441	879471	-	30	1	0.39	0.015214		No suitable CM-Model found!
8875	MED4	971134	971162	-	28	4	0.39	0		No suitable CM-Model found!
10202	MED4	1350385	1350427	-	42	3	0.39	0		No suitable CM-Model found!
4720	MED4	1348574	1348621	+	47	1	0.4	0		No suitable CM-Model found!
4819	MED4	1378319	1378348	+	29	1	0.4	0		No suitable CM-Model found!
6600	MED4	332198	332226	-	28	2	0.4	0		No suitable CM-Model found!
7590	MED4	626808	626909	-	101	29	0.4	0		No suitable CM-Model found!
281	MED4	79638	79669	+	31	3	0.41	0		No suitable CM-Model found!
3699	MED4	1070372	1070407	+	35	1	0.41	0		No suitable CM-Model found!
4170	MED4	1193172	1193201	+	29	1	0.41	0		No suitable CM-Model found!
8502	MED4	877945	877973	-	28	1	0.41	0		No suitable CM-Model found!
2556	MED4	770416	770453	+	37	9	0.42	0		No suitable CM-Model found!
2565	MED4	771804	771829	+	25	1	0.42	0		No suitable CM-Model found!
2767	MED4	817684	817709	+	25	1	0.42	0		No suitable CM-Model found!
3450	MED4	997650	997684	+	34	1	0.42	0		No suitable CM-Model found!
4697	MED4	1343861	1343906	+	45	17	0.42	0		No suitable CM-Model found!
6674	MED4	346193	346251	-	58	32	0.42	0		No suitable CM-Model found!
9496	MED4	1146745	1146791	-	46	1	0.42	0		No suitable CM-Model found!
10028	MED4	1309659	1309719	-	60	4	0.42	0		No suitable CM-Model found!
10132	MED4	1333986	1334011	-	25	1	0.42	0		No suitable CM-Model found!
2148	MED4	656985	657014	+	29	2	0.43	0		No suitable CM-Model found!
4672	MED4	1338818	1338880	+	62	9	0.43	0		No suitable CM-Model found!
8838	MED4	963641	963678	-	37	2	0.43	0		No suitable CM-Model found!
10099	MED4	1326995	1327030	-	35	2	0.43	0		No suitable CM-Model found!
2268	MED4	685755	685791	+	36	2	0.44	0		No suitable CM-Model found!
2756	MED4	815455	815477	+	22	1	0.44	0		No suitable CM-Model found!
4257	MED4	1213888	1213938	+	50	10	0.44	0		No suitable CM-Model found!
4758	MED4	1357571	1357600	+	29	1	0.44	0		No suitable CM-Model found!
5077	MED4	1473793	1473836	+	43	2	0.44	0		No suitable CM-Model found!
8101	MED4	762969	763005	-	36	4	0.44	0		No suitable CM-Model found!
8874	MED4	970953	971119	-	166	9	0.44	0		No suitable CM-Model found!
9327	MED4	1100354	1100386	-	32	1	0.44	0		No suitable CM-Model found!
9641	MED4	1178215	1178255	-	40	2	0.44	0		No suitable CM-Model found!
8156	MED4	773892	773925	-	33	1	0.45	0		No suitable CM-Model found!
2154	MED4	658253	658342	+	89	7	0.46	0		No suitable CM-Model found!
6595	MED4	331648	331670	-	22	2	0.46	0		No suitable CM-Model found!
8864	MED4	969202	969239	-	37	1	0.46	0		No suitable CM-Model found!
10742	MED4	1575188	1575210	-	22	8	0.46	0		No suitable CM-Model found!
4057	MED4	1173828	1173852	+	24	1	0.47	0		No suitable CM-Model found!
5502	MED4	1613319	1613343	+	24	1	0.47	0		No suitable CM-Model found!
10131	MED4	1333845	1333885	-	40	1	0.47	0		No suitable CM-Model found!
410	MED4	121745	121780	+	35	1	0.48	0		No suitable CM-Model found!
1963	MED4	602955	602994	+	39	2	0.48	0		No suitable CM-Model found!
7195	MED4	497499	497562	-	63	2	0.48	0.011149		No suitable CM-Model found!
7703	MED4	657607	657635	-	28	7	0.48	0		No suitable CM-Model found!
9639	MED4	1178053	1178078	-	25	1	0.48	0		No suitable CM-Model found!
1697	MED4	513422	513456	+	34	1	0.49	0		No suitable CM-Model found!
4592	MED4	1321538	1321706	+	168	5	0.49	0		No suitable CM-Model found!
6315	MED4	229357	229384	-	27	2	0.49	0		No suitable CM-Model found!
6981	MED4	426010	426044	-	34	1	0.49	0		No suitable CM-Model found!
1139	MED4	336569	336603	+	34	1	0.5	0		No suitable CM-Model found!
1238	MED4	358558	358593	+	35	9	0.5	0		No suitable CM-Model found!
2547	MED4	768704	768738	+	34	3	0.5	0		No suitable CM-Model found!
6018	MED4	125130	125169	-	39	1	0.5	0		No suitable CM-Model found!
6666	MED4	345364	345383	-	19	3	0.5	0		No suitable CM-Model found!
8342	MED4	829372	829397	-	25	1	0.5	0		No suitable CM-Model found!
9479	MED4	1143314	1143381	-	67	8	0.5	0		No suitable CM-Model found!
9763	MED4	1210296	1210329	-	33	1	0.5	0		No suitable CM-Model found!
2984	MED4	879443	879478	+	35	1	0.51	0.010051		No suitable CM-Model found!
6538	MED4	317949	318009	-	60	551	0.51	0	antisense of rRNA	No suitable CM-Model found!
1239	MED4	358706	358734	+	28	1	0.52	0		No suitable CM-Model found!
1446	MED4	426006	426054	+	48	8	0.52	0		No suitable CM-Model found!
4093	MED4	1179488	1179542	+	54	26	0.52	0		No suitable CM-Model found!
4993	MED4	1436973	1436996	+	23	1	0.52	0		No suitable CM-Model found!
6896	MED4	404445	404464	-	19	1	0.52	0		No suitable CM-Model found!
7800	MED4	675661	675696	-	35	2	0.52	0		No suitable CM-Model found!
8919	MED4	981412	981444	-	32	1	0.52	0		No suitable CM-Model found!
9855	MED4	1252941	1252980	-	39	4	0.52	0		No suitable CM-Model found!
1230	MED4	357117	357136	+	19	6	0.53	0		No suitable CM-Model found!
3751	MED4	1085423	1085459	+	36	2	0.53	0		No suitable CM-Model found!
5017	MED4	1450800	1450822	+	22	2	0.53	0		No suitable CM-Model found!
8344	MED4	829534	829572	-	38	1	0.53	0		No suitable CM-Model found!
9917	MED4	1272305	1272337	-	32	4	0.53	0		No suitable CM-Model found!
1471	MED4	435955	435982	+	27	1	0.54	0		No suitable CM-Model found!
2033	MED4	623748	623794	+	46	5	0.54	0		No suitable CM-Model found!
4685	MED4	1341367	1341399	+	32	23	0.54	0		No suitable CM-Model found!
5231	MED4	1518123	1518165	+	42	2	0.54	0		No suitable CM-Model found!
6305	MED4	225541	225576	-	35	1	0.54	0		No suitable CM-Model found!
8158	MED4	774046	774090	-	44	2	0.55	0		No suitable CM-Model found!
1165	MED4	343344	343380	+	36	1	0.56	0		No suitable CM-Model found!
1168	MED4	343793	343855	+	62	1	0.56	0		No suitable CM-Model found!
5611	MED4	4	34	-	30	3	0.56	0		No suitable CM-Model found!
1096	MED4	329395	329425	+	30	3	0.57	0		No suitable CM-Model found!
1150	MED4	339408	339446	+	38	5	0.57	0		No suitable CM-Model found!
1935	MED4	595808	595856	+	48	2	0.57	0		No suitable CM-Model found!
2150	MED4	657483	657509	+	26	1	0.57	0		No suitable CM-Model found!
8800	MED4	955405	955437	-	32	2	0.57	0		No suitable CM-Model found!
9628	MED4	1175431	1175456	-	25	1	0.57	0		No suitable CM-Model found!
10133	MED4	1334016	1334042	-	26	2	0.57	0		No suitable CM-Model found!
1100	MED4	330236	330265	+	29	2	0.58	0		No suitable CM-Model found!
1110	MED4	331720	331751	+	31	3	0.58	0		No suitable CM-Model found!
2310	MED4	696399	696426	+	27	3	0.58	0		No suitable CM-Model found!
2817	MED4	829541	829569	+	28	74	0.58	0		No suitable CM-Model found!
8114	MED4	767154	767190	-	36	2	0.58	0		No suitable CM-Model found!
8911	MED4	979717	979820	-	103	3	0.58	0.007889		No suitable CM-Model found!
9649	MED4	1179603	1179642	-	39	10	0.58	0		No suitable CM-Model found!
10146	MED4	1337080	1337108	-	28	1	0.58	0		No suitable CM-Model found!
3702	MED4	1070670	1070698	+	28	2	0.59	0		No suitable CM-Model found!
7511	MED4	605722	605747	-	25	8	0.59	0		No suitable CM-Model found!
9211	MED4	1070505	1070532	-	27	1	0.59	0		No suitable CM-Model found!
3697	MED4	1069768	1069797	+	29	3	0.6	0		No suitable CM-Model found!
4648	MED4	1333871	1333922	+	51	1	0.6	0		No suitable CM-Model found!
8165	MED4	775338	775366	-	28	1	0.6	0.043181		No suitable CM-Model found!
9385	MED4	1115904	1115931	-	27	1	0.6	0		No suitable CM-Model found!
1039	MED4	317675	317697	+	22	1	0.61	0		No suitable CM-Model found!
2126	MED4	651309	651339	+	30	1	0.61	0		No suitable CM-Model found!
4548	MED4	1314184	1314213	+	29	4	0.61	0		No suitable CM-Model found!
6692	MED4	349971	350070	-	99	13	0.61	0		No suitable CM-Model found!
1143	MED4	337571	337602	+	31	1	0.62	0		No suitable CM-Model found!
3753	MED4	1085909	1085934	+	25	1	0.62	0		No suitable CM-Model found!
4367	MED4	1250959	1250986	+	27	1	0.62	0		No suitable CM-Model found!
4765	MED4	1360369	1360394	+	25	11	0.62	0.013171		No suitable CM-Model found!
8781	MED4	951486	951517	-	31	32	0.62	0		No suitable CM-Model found!
1937	MED4	596151	596182	+	31	2	0.63	0		No suitable CM-Model found!
2554	MED4	770159	770188	+	29	2	0.63	0		No suitable CM-Model found!
9481	MED4	1143512	1143544	-	32	4	0.63	0		No suitable CM-Model found!
3275	MED4	957569	957611	+	42	3	0.64	0		No suitable CM-Model found!
6590	MED4	330245	330269	-	24	1	0.64	0		No suitable CM-Model found!
6602	MED4	332275	332303	-	28	1	0.64	0		No suitable CM-Model found!
6677	MED4	346666	346693	-	27	2	0.64	0		No suitable CM-Model found!
1181	MED4	346009	346047	+	38	4	0.65	0		No suitable CM-Model found!
1190	MED4	347187	347221	+	34	1	0.65	0		No suitable CM-Model found!
2749	MED4	814639	814674	+	35	2	0.65	0		No suitable CM-Model found!
6735	MED4	360552	360605	-	53	6	0.65	0		No suitable CM-Model found!
415	MED4	123119	123149	+	30	4	0.66	0		No suitable CM-Model found!
1940	MED4	596552	596580	+	28	2	0.66	0		No suitable CM-Model found!
3517	MED4	1023577	1023646	+	69	3	0.66	0		No suitable CM-Model found!
7595	MED4	627530	627686	-	156	5	0.66	0		No suitable CM-Model found!
10420	MED4	1427958	1428028	-	70	2	0.66	0		No suitable CM-Model found!
10116	MED4	1330743	1330779	-	36	1	0.67	0		No suitable CM-Model found!
3704	MED4	1071303	1071336	+	33	51	0.68	0		No suitable CM-Model found!
4667	MED4	1336872	1336909	+	37	14	0.68	0		No suitable CM-Model found!
10757	MED4	1580924	1580952	-	28	1	0.68	0		No suitable CM-Model found!
4639	MED4	1332624	1332663	+	39	2	0.69	0		No suitable CM-Model found!
1520	MED4	458056	458085	+	29	1	0.7	0		No suitable CM-Model found!
2276	MED4	689651	689676	+	25	1	0.7	0		No suitable CM-Model found!
5385	MED4	1570653	1570689	+	36	1	0.7	0		No suitable CM-Model found!
10102	MED4	1327519	1327552	-	33	1	0.7	0		No suitable CM-Model found!
3204	MED4	942630	942668	+	38	9	0.71	0		No suitable CM-Model found!
9650	MED4	1179841	1179879	-	38	2	0.71	0		No suitable CM-Model found!
1082	MED4	326576	326618	+	42	6	0.72	0		No suitable CM-Model found!
1213	MED4	352574	352622	+	48	7	0.72	0		No suitable CM-Model found!
5550	MED4	1633816	1633904	+	88	1	0.72	0		No suitable CM-Model found!
9543	MED4	1156059	1156079	-	20	31	0.72	0		No suitable CM-Model found!
6356	MED4	238599	238646	-	47	6	0.73	0		No suitable CM-Model found!
8276	MED4	814651	814691	-	40	1	0.73	0		No suitable CM-Model found!
10139	MED4	1336130	1336187	-	57	1	0.73	0		No suitable CM-Model found!
4899	MED4	1403193	1403250	+	57	1	0.74	0		No suitable CM-Model found!
10938	MED4	1633771	1633878	-	107	2	0.74	0		No suitable CM-Model found!
4627	MED4	1329313	1329363	+	50	5	0.75	0		No suitable CM-Model found!
6622	MED4	335006	335046	-	40	1	0.75	0		No suitable CM-Model found!
4203	MED4	1200347	1200378	+	31	4	0.76	0		No suitable CM-Model found!
8852	MED4	966541	966605	-	64	3	0.76	0		No suitable CM-Model found!
3961	MED4	1155870	1155899	+	29	1	0.77	0		No suitable CM-Model found!
1209	MED4	351199	351273	+	74	7	0.78	0		No suitable CM-Model found!
2451	MED4	746619	746662	+	43	1	0.78	0		No suitable CM-Model found!
3326	MED4	967714	967760	+	46	24	0.79	0		No suitable CM-Model found!
4001	MED4	1163700	1163727	+	27	6	0.79	0		No suitable CM-Model found!
6407	MED4	255385	255422	-	37	2	0.8	0		No suitable CM-Model found!
5781	MED4	52808	52848	-	40	7	0.81	0		No suitable CM-Model found!
9689	MED4	1193160	1193192	-	32	2	0.81	0		No suitable CM-Model found!
4646	MED4	1333633	1333665	+	32	2	0.82	0		No suitable CM-Model found!
10351	MED4	1397537	1397572	-	35	29	0.82	0		No suitable CM-Model found!
2528	MED4	764509	764538	+	29	2	0.83	0		No suitable CM-Model found!
2538	MED4	767092	767121	+	29	1	0.83	0		No suitable CM-Model found!
2174	MED4	661905	661941	+	36	2	0.85	0		No suitable CM-Model found!
4096	MED4	1179676	1179710	+	34	2	0.85	0		No suitable CM-Model found!
4097	MED4	1179744	1179790	+	46	4	0.86	0		No suitable CM-Model found!
6508	MED4	299092	299139	-	47	3	0.88	0		No suitable CM-Model found!
7553	MED4	617499	617526	-	27	2	0.88	0.002807		No suitable CM-Model found!
6670	MED4	345826	345850	-	24	3	0.89	0		No suitable CM-Model found!
1	MED4	94	140	+	46	14	0.9	0		No suitable CM-Model found!
2558	MED4	770748	770786	+	38	1	0.9	0		No suitable CM-Model found!
3379	MED4	979826	979856	+	30	1	0.91	0		No suitable CM-Model found!
10195	MED4	1348574	1348613	-	39	8	0.91	0		No suitable CM-Model found!
4527	MED4	1309657	1309701	+	44	115	0.92	0		No suitable CM-Model found!
4692	MED4	1343096	1343130	+	34	1	0.92	0		No suitable CM-Model found!
1129	MED4	335278	335304	+	26	1	0.93	0		No suitable CM-Model found!
1939	MED4	596484	596511	+	27	2	0.95	0		No suitable CM-Model found!
2271	MED4	688626	688723	+	97	320	0.96	0		No suitable CM-Model found!
4214	MED4	1204801	1204839	+	38	4	0.96	0		No suitable CM-Model found!
8091	MED4	759328	759363	-	35	1	0.97	0		No suitable CM-Model found!
2569	MED4	772261	772296	+	35	1	0.98	0		No suitable CM-Model found!
6885	MED4	402072	402118	-	46	2	0.98	0		No suitable CM-Model found!
8081	MED4	756940	756980	-	40	3	0.99	1.1e-05		No suitable CM-Model found!
3320	MED4	966525	966623	+	98	14	1	0		No suitable CM-Model found!
5548	MED4	1632523	1632565	+	42	3	1.02	0		No suitable CM-Model found!
949	MED4	295860	295900	+	40	2	1.04	0		No suitable CM-Model found!
8681	MED4	932407	932445	-	38	4	1.04	0		No suitable CM-Model found!
10198	MED4	1349006	1349049	-	43	1	1.04	0		No suitable CM-Model found!
10979	MED4	1649427	1649469	-	42	3	1.04	0		No suitable CM-Model found!
2889	MED4	846377	846412	+	35	1	1.06	7e-06		No suitable CM-Model found!
4200	MED4	1200110	1200142	+	32	3	1.11	0		No suitable CM-Model found!
961	MED4	299090	299135	+	45	3	1.12	0		No suitable CM-Model found!
8003	MED4	728430	728483	-	53	9	1.14	0		No suitable CM-Model found!
9389	MED4	1117176	1117209	-	33	2	1.16	4e-06		No suitable CM-Model found!
8343	MED4	829437	829489	-	52	1	1.19	0		No suitable CM-Model found!
3960	MED4	1155790	1155833	+	43	1	1.24	0		No suitable CM-Model found!
8736	MED4	942573	942619	-	46	2	1.41	0		No suitable CM-Model found!
6820	MED4	382696	382731	-	35	4	1.52	0		No suitable CM-Model found!
6558	MED4	322279	322341	-	62	6	1.54	0		No suitable CM-Model found!
3280	MED4	958767	958857	+	90	4	1.97	0		No suitable CM-Model found!
30	MED4	10261	10304	+	43	4				No suitable CM-Model found!
991	MED4	312481	313083	+	602	9160				No suitable CM-Model found!
992	MED4	313087	313108	+	21	1				No suitable CM-Model found!
993	MED4	313121	313152	+	31	3				No suitable CM-Model found!
994	MED4	313175	313249	+	74	11				No suitable CM-Model found!
995	MED4	313285	313307	+	22	1				No suitable CM-Model found!
996	MED4	313326	313365	+	39	2				No suitable CM-Model found!
997	MED4	313382	313403	+	21	1				No suitable CM-Model found!
998	MED4	313453	313482	+	29	2				No suitable CM-Model found!
999	MED4	313541	313562	+	21	1				No suitable CM-Model found!
1000	MED4	313631	313654	+	23	1				No suitable CM-Model found!
1001	MED4	313664	313709	+	45	2				No suitable CM-Model found!
1002	MED4	313730	313753	+	23	2				No suitable CM-Model found!
1003	MED4	313768	313791	+	23	1				No suitable CM-Model found!
1004	MED4	313861	313912	+	51	2				No suitable CM-Model found!
1005	MED4	313918	313947	+	29	2				No suitable CM-Model found!
1006	MED4	313968	314043	+	75	21				No suitable CM-Model found!
1007	MED4	314072	314108	+	36	4				No suitable CM-Model found!
1008	MED4	314114	314136	+	22	1				No suitable CM-Model found!
1009	MED4	314142	314176	+	34	4				No suitable CM-Model found!
1010	MED4	314178	314251	+	73	3				No suitable CM-Model found!
1011	MED4	314265	314290	+	25	1				No suitable CM-Model found!
1012	MED4	314322	314346	+	24	2				No suitable CM-Model found!
1013	MED4	314387	314416	+	29	1				No suitable CM-Model found!
1014	MED4	314425	314454	+	29	1				No suitable CM-Model found!
1015	MED4	314648	314726	+	78	748				RF00005	tRNA	1.5e-15
1016	MED4	314733	314820	+	87	811				RF00005	tRNA	3e-17
1017	MED4	314877	315149	+	272	51638				No suitable CM-Model found!
1018	MED4	315236	315265	+	29	1				No suitable CM-Model found!
1036	MED4	317155	317346	+	191	13				RF02541	LSU_rRNA_bacteria	7.6e-51	RF02540	LSU_rRNA_archaea	1.1e-30		LSU_rRNA_eukarya	2.8e-14
1152	MED4	339795	339858	+	63	8				No suitable CM-Model found!
1214	MED4	352629	352724	+	95	4				No suitable CM-Model found!
1497	MED4	447264	447335	+	71	3				No suitable CM-Model found!
1759	MED4	540674	540728	+	54	2				No suitable CM-Model found!
1795	MED4	548929	548978	+	49	10				No suitable CM-Model found!
2101	MED4	643093	643136	+	43	2				No suitable CM-Model found!
2211	MED4	669277	669320	+	43	1				No suitable CM-Model found!
2261	MED4	684287	684330	+	43	3				No suitable CM-Model found!
2423	MED4	728428	728498	+	70	4				No suitable CM-Model found!
2751	MED4	814861	814908	+	47	7				No suitable CM-Model found!
2777	MED4	819736	819813	+	77	33				RF00005	tRNA	7.5e-15
3161	MED4	932373	932461	+	88	8				No suitable CM-Model found!
3347	MED4	970796	970866	+	70	10				No suitable CM-Model found!
3348	MED4	971087	971167	+	80	2				No suitable CM-Model found!
3378	MED4	979731	979814	+	83	4				No suitable CM-Model found!
3473	MED4	1007652	1007758	+	106	18				No suitable CM-Model found!
3695	MED4	1069477	1069543	+	66	19				No suitable CM-Model found!
4083	MED4	1178314	1178415	+	101	4				No suitable CM-Model found!
4589	MED4	1321196	1321242	+	46	3				No suitable CM-Model found!
5055	MED4	1466720	1466748	+	28	94				No suitable CM-Model found!
5215	MED4	1514533	1514592	+	59	4				No suitable CM-Model found!
5386	MED4	1570747	1570830	+	83	14				RF00005	tRNA	1.5e-17
5838	MED4	65777	65839	-	62	13				No suitable CM-Model found!
6001	MED4	119758	119820	-	62	3				No suitable CM-Model found!
6238	MED4	201242	201299	-	57	4				No suitable CM-Model found!
6304	MED4	225465	225532	-	67	7				No suitable CM-Model found!
6367	MED4	241853	241921	-	68	5				No suitable CM-Model found!
6530	MED4	314152	314178	-	26	3				No suitable CM-Model found!
6531	MED4	314546	314565	-	19	1				No suitable CM-Model found!
6532	MED4	314656	314711	-	55	11				RF00005	tRNA	6.2e-07
6533	MED4	314734	314809	-	75	3				RF00005	tRNA	2.6e-17
6534	MED4	314947	314986	-	39	4				No suitable CM-Model found!
6535	MED4	315037	315099	-	62	3				No suitable CM-Model found!
7046	MED4	453165	453230	-	65	8				No suitable CM-Model found!
7474	MED4	595777	595815	-	38	1				No suitable CM-Model found!
7642	MED4	643086	643136	-	50	25				No suitable CM-Model found!
7706	MED4	658498	658567	-	69	9				No suitable CM-Model found!
7818	MED4	682805	682847	-	42	2				No suitable CM-Model found!
7829	MED4	684288	684328	-	40	6				No suitable CM-Model found!
7837	MED4	685751	685819	-	68	26				No suitable CM-Model found!
8133	MED4	770167	770228	-	61	2				No suitable CM-Model found!
8154	MED4	772586	772644	-	58	2				No suitable CM-Model found!
8300	MED4	819733	819814	-	81	32				RF00005	tRNA	7.9e-15
8391	MED4	846403	846437	-	34	11				No suitable CM-Model found!
8873	MED4	970798	970862	-	64	15				No suitable CM-Model found!
8913	MED4	980519	980569	-	50	21				No suitable CM-Model found!
9222	MED4	1072520	1072554	-	34	1				No suitable CM-Model found!
9480	MED4	1143402	1143494	-	92	24				RF00005	tRNA	1.7e-16
9486	MED4	1145123	1145157	-	34	1				No suitable CM-Model found!
9540	MED4	1155793	1155850	-	57	7				No suitable CM-Model found!
9563	MED4	1160471	1160551	-	80	5				No suitable CM-Model found!
9642	MED4	1178352	1178405	-	53	9				No suitable CM-Model found!
9723	MED4	1200029	1200092	-	63	8				No suitable CM-Model found!
9724	MED4	1200208	1200277	-	69	2				No suitable CM-Model found!
9757	MED4	1208561	1208674	-	113	18				RF00005	tRNA	2.5e-14
9773	MED4	1213852	1213923	-	71	4				No suitable CM-Model found!
10012	MED4	1306249	1306336	-	87	20				RF00005	tRNA	2.5e-15
10079	MED4	1321449	1321516	-	67	14				No suitable CM-Model found!
10129	MED4	1333694	1333757	-	63	3				No suitable CM-Model found!
10457	MED4	1436946	1436971	-	25	1				No suitable CM-Model found!
10980	MED4	1649508	1649533	-	25	1				No suitable CM-Model found!
