# Supplementary material for: A framework for the computational prediction and analysis of non-coding RNAs in microbial environmental populations and their experimental validation
Source: ISME J. 2020 Apr 28;14(8):1955–65. doi: 10.1038/s41396-020-0658-7 (PMC7368042; doi:10.1038/s41396-020-0658-7)
Supplement: Supplementary file 8 — Table S4 [file 41396_2020_658_MOESM8_ESM.xlsx]

## Sheet: NATL2A-Genus
sRNA_ID	HL1	HL2	LLI	LLII-LLIII	LLIV	not related to HL1, HL2, LLI, LLII-LLIII, LLIV
241,494,835,2175,3501,4826,7641	0	0	1	0	0	Prochlorococcus
494,241	0	0	1	0	0	Prochlorococcus
745,2365,2467	0	0	1	0	0	-
844,1414,1514,1603,2097,2129,2200,2312,2317,2369,2370,2396,2406,2410,2423,2424,2460,2491,4637,4821,4824,4825,4829,6074,6311,6313,6363,6420,6422,6559,6877,7108,7352,7356,7522	0	0	1	0	0	-
1414,844	0	0	1	0	0	-
1695,5762	1	1	1	1	1	Pseudanabaena,Cyanothece,Cyanobacterium,Crinalium,Oscillatoria,Anabaena,Geitlerinema,Synechococcus,Leptolyngbya,Candidatus Atelocyanobacterium,Trichormus,Nodularia,Pleurocapsa,Nostoc,Microcystis,Cyanobium,Geminocystis,Calothrix,Dactylococcopsis,Gloeocapsa,Bacillus,Thermosynechococcus,Acaryochloris,Chroococcidiopsis,Prochlorococcus,Rivularia,Chamaesiphon,Synechocystis,Stanieria,Microcoleus,Halothe…
2130,6291	0	0	1	1	1	Prochlorococcus
2365,745	0	0	1	0	0	-
5762,1695	1	1	1	1	1	Pseudanabaena,Cyanobacterium,Cyanothece,Crinalium,Oscillatoria,Anabaena,Synechococcus,Geitlerinema,Leptolyngbya,Candidatus Atelocyanobacterium,Trichormus,Nodularia,Nostoc,Pleurocapsa,Cyanobium,Microcystis,Geminocystis,Calothrix,Gloeocapsa,Dactylococcopsis,Bacillus,Thermosynechococcus,Acaryochloris,Chroococcidiopsis,Prochlorococcus,Rivularia,Chamaesiphon,Synechocystis,Stanieria,Microcoleus,Halothe…
6291,2130	0	0	1	1	1	Prochlorococcus
138	0	0	1	0	0	Cyanobacterium,Prochlorococcus
169	0	0	1	0	0	Prochlorococcus
587	1	1	1	1	1	Prochlorococcus,Cyanobacterium,Synechococcus,Candidatus Atelocyanobacterium,Trichormus,Microcystis,Geminocystis,Synechocystis,Anabaena,Gloeobacter,Leptolyngbya,Cyanobium,Gloeocapsa,Bacillus,Chroococcidiopsis,Acaryochloris,Rivularia,Nostoc,Cyanothece,Calothrix,Trichodesmium,Oscillatoria,Cylindrospermum,Dactylococcopsis,Microcoleus,Halothece,Geitlerinema,Nodularia,Thermosynechococcus,Chamaesiphon,S…
635	1	1	1	1	1	Pseudanabaena,Cyanothece,Cyanobacterium,Crinalium,Anabaena,Geitlerinema,Synechococcus,Leptolyngbya,Trichormus,Pleurocapsa,Nostoc,Cylindrospermum,Geminocystis,Dactylococcopsis,Bacillus,Acaryochloris,Thermosynechococcus,Rivularia,Prochlorococcus,Chamaesiphon,Microcoleus,Halothece
748	1	1	1	1	1	Synechococcus,Trichormus,Trichodesmium,Prochlorococcus,Geminocystis,Thermosynechococcus,Gloeobacter,Crinalium,Anabaena,Leptolyngbya,Cyanobium,Cyanothece,Gloeocapsa,Bacillus,Chroococcidiopsis,Rivularia,Nostoc,Microcystis,Cyanobacterium,Acaryochloris,Oscillatoria,Calothrix,Dactylococcopsis,Microcoleus,Halothece,Nodularia,Chamaesiphon,Stanieria
770	1	1	1	1	1	Cyanobacterium,Prochlorococcus,Synechococcus,Trichormus,Geminocystis,Synechocystis,Pseudanabaena,Crinalium,Leptolyngbya,Pleurocapsa,Cyanobium,Microcystis,Gloeocapsa,Bacillus,Chroococcidiopsis,Nostoc,Cyanothece,Calothrix,Trichodesmium,Oscillatoria,Dactylococcopsis,Microcoleus,Halothece,Nodularia,Thermosynechococcus,Chamaesiphon,Stanieria,Anabaena
805	1	1	1	1	1	Cyanobacterium,Leptolyngbya,Chroococcidiopsis,Prochlorococcus,Chrysosporum,Synechococcus,Candidatus Atelocyanobacterium,Trichormus,Nostoc,Tolypothrix,Rivularia,Nodosilinea,Microcystis,Geminocystis,Cyanothece,Plectonema,Lyngbya,Thermosynechococcus,Spirulina,Synechocystis,Gloeobacter,Gloeocapsa,Scytonema,Dactylococcopsis,Pseudanabaena,Acaryochloris,Anabaena,Pleurocapsa,Cyanobium,Cylindrospermopsis,…
809	1	1	1	1	1	Prochlorococcus,Cyanobium,Synechococcus,Microcystis,Oscillatoria,Nodosilinea
853	1	1	1	1	1	Cyanobacterium,Synechococcus,Candidatus Atelocyanobacterium,Geminocystis,Thermosynechococcus,Synechocystis,Microcystis,Gloeobacter,Crinalium,Anabaena,Leptolyngbya,Pleurocapsa,Cyanobium,Prochlorococcus,Gloeocapsa,Bacillus,Acaryochloris,Chroococcidiopsis,Rivularia,Nostoc,Cyanothece,Trichodesmium,Oscillatoria,Calothrix,Dactylococcopsis,Microcoleus,Halothece,Arthrospira,Geitlerinema,Nodularia,Trichor…
1019	1	1	1	1	1	Cyanobacterium,Synechococcus,Candidatus Atelocyanobacterium,Trichormus,Prochlorococcus,Geminocystis,Microcystis,Thermosynechococcus,Synechocystis,Pseudanabaena,Gloeobacter,Crinalium,Anabaena,Leptolyngbya,Pleurocapsa,Cyanobium,Gloeocapsa,Bacillus,Acaryochloris,Chroococcidiopsis,Rivularia,Nostoc,Cyanothece,Calothrix,Trichodesmium,Oscillatoria,Cylindrospermum,Dactylococcopsis,Microcoleus,Arthrospira…
1401	1	1	1	1	1	Synechococcus,Halothece,Prochlorococcus,Dactylococcopsis,Trichodesmium
1680	0	0	1	1	0	Prochlorococcus,Synechococcus
1972	0	0	1	1	0	Prochlorococcus,Synechococcus
2176	1	0	1	1	1	Synechococcus,Prochlorococcus
2314	1	1	1	1	1	Synechococcus
2330	1	0	1	1	1	Cyanobacterium,Synechococcus,Candidatus Atelocyanobacterium,Phormidium,Trichormus,Camptylonemopsis,Nostochopsis,Geminocystis,Microcystis,Thermosynechococcus,Synechocystis,Pseudanabaena,Gloeobacter,Crinalium,Anabaena,Leptolyngbya,Pleurocapsa,Cyanobium,Gloeocapsa,Bacillus,Acaryochloris,Chroococcidiopsis,Prochlorococcus,Rivularia,Nostoc,Cyanothece,Calothrix,Dolichospermum,Trichodesmium,Oscillatoria,…
2448	0	0	1	0	0	Prochlorococcus
2486	0	0	1	0	0	Prochlorococcus
2490	0	0	1	0	0	Cyanothece
2541	1	1	1	1	1	Cyanobacterium,Synechococcus,Candidatus Atelocyanobacterium,Trichormus,Prochlorococcus,Microcystis,Geminocystis,Thermosynechococcus,Synechocystis,Pseudanabaena,Gloeobacter,Crinalium,Anabaena,Leptolyngbya,Pleurocapsa,Cyanobium,Gloeocapsa,Bacillus,Chroococcidiopsis,Acaryochloris,Rivularia,Nostoc,Cyanothece,Calothrix,Trichodesmium,Oscillatoria,Cylindrospermum,Dactylococcopsis,Microcoleus,Arthrospira…
2558	1	1	1	1	1	Nostoc,Cyanobacterium,Synechococcus,Candidatus Atelocyanobacterium,Trichormus,Prochlorococcus,Geminocystis,Thermosynechococcus,Synechocystis,Microcystis,Pseudanabaena,Gloeobacter,Crinalium,Anabaena,Leptolyngbya,Pleurocapsa,Cyanobium,Gloeocapsa,Bacillus,Chroococcidiopsis,Acaryochloris,Rivularia,Cyanothece,Calothrix,Trichodesmium,Oscillatoria,Cylindrospermum,Dactylococcopsis,Microcoleus,Arthrospira…
2861	1	1	1	1	1	Cyanobacterium,Synechococcus,Candidatus Atelocyanobacterium,Trichormus,Prochlorococcus,Microcystis,Geminocystis,Cyanothece,Thermosynechococcus,Synechocystis,Trichodesmium,Pseudanabaena,Gloeobacter,Crinalium,Anabaena,Leptolyngbya,Pleurocapsa,Cyanobium,Gloeocapsa,Bacillus,Chroococcidiopsis,Acaryochloris,Rivularia,Nostoc,Calothrix,Tolypothrix,Oscillatoria,Cylindrospermum,Dactylococcopsis,Microcoleus…
2918	1	1	1	1	1	Cyanothece,Cyanobacterium,Prochlorococcus,Geitlerinema,Synechococcus,Leptolyngbya,Candidatus Atelocyanobacterium,Trichormus,Nodularia,Geminocystis,Gloeobacter,Nostoc,Bacillus,Thermosynechococcus,Acaryochloris,Rivularia,Oscillatoria,Calothrix
2927	1	1	1	1	1	Synechococcus,Prochlorococcus,Trichormus,Nostoc,Prochloron,Pleurocapsa,Oscillatoria,Trichodesmium,Acaryochloris,Cyanobium,Cylindrospermum,Microcystis,Cyanothece,Dactylococcopsis,Gloeocapsa,Bacillus,Cyanobacterium,Chroococcidiopsis,Thermosynechococcus,Synechocystis,Microcoleus,Anabaena,Halothece,Arthrospira,Leptolyngbya
2932	0	0	1	0	0	Cyanobacterium
3397	1	1	1	0	0	-
3509	1	1	1	1	1	Cyanobacterium,Synechococcus,Candidatus Atelocyanobacterium,Trichormus,Prochlorococcus,Microcystis,Geminocystis,Cyanothece,Thermosynechococcus,Synechocystis,Pseudanabaena,Gloeobacter,Crinalium,Anabaena,Leptolyngbya,Pleurocapsa,Cyanobium,Gloeocapsa,Bacillus,Acaryochloris,Chroococcidiopsis,Rivularia,Nostoc,Calothrix,Trichodesmium,Tolypothrix,Oscillatoria,Cylindrospermum,Dactylococcopsis,Microcoleus…
3635	1	1	1	1	1	Cyanothece,Prochlorococcus,Crinalium,Synechococcus,Geitlerinema,Leptolyngbya,Candidatus Atelocyanobacterium,Cyanobacterium,Nostoc,Microcystis,Geminocystis,Trichodesmium,Gloeocapsa,Dactylococcopsis,Bacillus,Acaryochloris,Synechocystis,Stanieria,Microcoleus,Oscillatoria,Thermosynechococcus,Halothece,Arthrospira
3888	1	1	1	1	1	Cyanobacterium,Acaryochloris,Microcystis,Synechococcus,Microcoleus,Candidatus Atelocyanobacterium,Trichodesmium,Pseudanabaena,Leptolyngbya,Arthrospira,Prochlorococcus,Cephalothrix,Geminocystis,Synechocystis,Phormidium,Phormidesmis,Nostoc,Anabaena,Geitlerinema,Pseudophormidium,Oscillatoria,Gloeocapsa,Bacillus,Okeania,Chroococcidiopsis,Rivularia,Ammassolinea,Cyanothece,Pleurocapsa,Coleofasciculus,H…
4104	1	1	1	1	1	Prochlorococcus
4767	1	1	1	1	1	Synechococcus,Dactylococcopsis,Gloeocapsa,Prochlorococcus,Anabaena,Halothece
4817	1	1	1	1	0	-
4832	1	0	1	1	1	Prochlorococcus,Synechococcus
5479	0	1	1	1	0	Halothece
5761	1	1	1	0	1	Cyanothece,Crinalium,Anabaena,Trichormus,Nodularia,Nostoc,Oscillatoria,Cyanobium,Synechococcus,Calothrix,Dactylococcopsis,Gloeocapsa,Chroococcidiopsis,Prochlorococcus,Rivularia,Chamaesiphon,Synechocystis,Stanieria
6077	1	1	1	1	1	Pseudanabaena,Cyanothece,Synechococcus,Geitlerinema,Leptolyngbya,Candidatus Atelocyanobacterium,Cyanobacterium,Nodularia,Nostoc,Oscillatoria,Cyanobium,Cylindrospermum,Prochlorococcus,Geminocystis,Calothrix,Gloeocapsa,Bacillus,Acaryochloris,Microcoleus,Halothece,Arthrospira,Prochlorothrix,Trichodesmium
6279	1	1	1	1	1	Synechococcus,Prochlorococcus
6438	1	1	1	1	1	Cyanobacterium,Synechococcus,Candidatus Atelocyanobacterium,Phormidium,Trichormus,Planktothrix,Geminocystis,Microcystis,Thermosynechococcus,Synechocystis,Pseudanabaena,Gloeobacter,Crinalium,Anabaena,Leptolyngbya,Pleurocapsa,Cyanobium,Gloeocapsa,Bacillus,Chroococcidiopsis,Acaryochloris,Prochlorococcus,Rivularia,Nostoc,Cyanothece,Calothrix,Trichodesmium,Oscillatoria,Cylindrospermum,Dactylococcopsis…
6465	0	0	1	0	0	Calothrix
6766	1	1	1	1	1	Cyanobacterium,Synechococcus,Candidatus Atelocyanobacterium,Trichormus,Geminocystis,Microcystis,Thermosynechococcus,Synechocystis,Pseudanabaena,Gloeobacter,Crinalium,Anabaena,Leptolyngbya,Pleurocapsa,Cyanobium,Gloeocapsa,Bacillus,Chroococcidiopsis,Acaryochloris,Prochlorococcus,Rivularia,Nostoc,Cyanothece,Calothrix,Trichodesmium,Oscillatoria,Cylindrospermum,Dactylococcopsis,Microcoleus,Halothece,A…
7067	1	1	1	1	0	Prochlorococcus
7148	1	1	1	1	1	Cyanobacterium,Synechococcus,Trichodesmium,Candidatus Atelocyanobacterium,Trichormus,Prochlorococcus,Acaryochloris,Geminocystis,Thermosynechococcus,Synechocystis,Anabaena,Pseudanabaena,Crinalium,Leptolyngbya,Pleurocapsa,Cyanobium,Gloeocapsa,Bacillus,Chroococcidiopsis,Rivularia,Nostoc,Cyanothece,Calothrix,Oscillatoria,Cylindrospermum,Microcystis,Dactylococcopsis,Microcoleus,Halothece,Arthrospira,G…
7167	1	1	1	1	1	Trichormus,Cyanobacterium,Synechococcus,Candidatus Atelocyanobacterium,Prochlorococcus,Geminocystis,Thermosynechococcus,Synechocystis,Microcystis,Pseudanabaena,Gloeobacter,Crinalium,Anabaena,Leptolyngbya,Acaryochloris,Pleurocapsa,Cyanobium,Gloeocapsa,Bacillus,Chroococcidiopsis,Rivularia,Nostoc,Calothrix,Trichodesmium,Cyanothece,Oscillatoria,Cylindrospermum,Dactylococcopsis,Microcoleus,Arthrospira…
7487	1	1	1	1	1	Cyanobacterium,Synechococcus,Candidatus Atelocyanobacterium,Trichormus,Phormidium,Microcystis,Prochlorococcus,Acaryochloris,Geminocystis,Thermosynechococcus,Synechocystis,Pseudanabaena,Gloeobacter,Crinalium,Anabaena,Leptolyngbya,Pleurocapsa,Cyanobium,Gloeocapsa,Bacillus,Chroococcidiopsis,Nostoc,Cyanothece,Trichodesmium,Calothrix,Oscillatoria,Cylindrospermum,Dactylococcopsis,Microcoleus,Halothece,…
7527	1	1	1	1	1	Prochlorococcus,Synechococcus
7707	1	1	1	1	1	Crinalium,Prochlorococcus,Geitlerinema,Synechococcus,Candidatus Atelocyanobacterium,Cyanothece,Gloeocapsa,Bacillus,Synechocystis,Stanieria,Oscillatoria
8017	1	1	1	1	1	Prochlorococcus,Synechococcus
8018	1	1	1	1	0	Synechococcus,Prochlorococcus,Nostoc

## Sheet: MED4-Genus
sRNA_ID	HL1	HL2	LLI	LLII-LLIII	LLIV	not related to HL1, HL2, LLI, LLII-LLIII, LLIV
322,5226	1	0	0	0	0	Anabaena
1127,7650	1	0	0	0	0	Geminocystis
1153,4815	1	0	0	0	0	-
2042,3687	1	0	0	0	0	Bacillus
2273,7847,8134	1	1	0	0	0	-
2574,4702	1	1	0	0	0	Prochlorococcus
2586,2869	1	0	0	0	0	Cyanobacterium
2869,2586	1	0	0	0	0	Cyanobacterium
3354,4545,4665,7107,8881	1	1	0	0	0	-
3461,3499	1	1	0	0	0	Prochlorococcus
3499,3461	1	1	0	0	0	Prochlorococcus
3687,2042	1	0	0	0	0	Bacillus
4236,7033,7747	1	0	0	0	0	-
4545,3354	1	1	0	0	0	-
4702,2574	1	1	0	0	0	Prochlorococcus
4815,1153	1	0	0	0	0	-
5226,322	1	0	0	0	0	Anabaena
7033,4236	1	0	0	0	0	-
7650,1127	1	0	0	0	0	Geminocystis
7766,8157	1	0	0	0	0	-
7847,2273	1	1	0	0	0	-
8157,7766	1	0	0	0	0	-
91	1	1	0	0	0	Cylindrospermum,Cyanothece,Candidatus Atelocyanobacterium,Prochlorococcus,Chamaesiphon,Rivularia,Nostoc,Anabaena,Trichodesmium,Geminocystis,Crinalium
414	1	0	0	0	0	Bacillus,Calothrix
531	1	0	0	0	0	Trichodesmium
723	1	1	0	1	0	Candidatus Atelocyanobacterium,Geminocystis,Synechocystis,Synechococcus,Anabaena,Microcystis,Pseudanabaena,Cyanobacterium,Nostoc,Rivularia,Stanieria,Trichodesmium,Cyanothece,Bacillus
758	1	1	0	0	0	Prochlorococcus
805	1	1	1	1	1	Nostoc,Acaryochloris,Cyanobium,Prochlorococcus,Trichormus,Dactylococcopsis,Calothrix,Synechococcus,Gloeocapsa,Thermosynechococcus,Leptolyngbya,Cyanobacterium,Pseudanabaena,Oscillatoria,Geminocystis,Cylindrospermum,Cyanothece,Chamaesiphon,Stanieria,Anabaena,Trichodesmium,Microcoleus,Arthrospira
951	1	1	1	1	1	Nostoc,Cyanobium,Prochlorococcus,Cyanothece,Trichormus,Dactylococcopsis,Calothrix,Synechococcus,Anabaena,Oscillatoria,Trichodesmium,Arthrospira,Bacillus,Chroococcidiopsis,Candidatus Atelocyanobacterium,Nodularia,Geminocystis,Gloeocapsa,Thermosynechococcus,Cyanobacterium,Leptolyngbya,Rivularia,Geitlerinema,Chamaesiphon,Microcystis,Gloeobacter,Synechocystis,Crinalium,Acaryochloris,Pleurocapsa,Cylin…
1020	1	1	1	1	1	Nostoc,Chroococcidiopsis,Halothece,Chrysosporum,Tolypothrix,Cyanobium,Prochlorococcus,Synechococcus,Trichormus,Calothrix,Synechocystis,Anabaena,Leptolyngbya,Pseudanabaena,Crinalium,Geitlerinema,Oscillatoria,Acaryochloris,Prochlorothrix,Wollea,Microcoleus,Coleofasciculus,Trichodesmium,Arthrospira,Candidatus Atelocyanobacterium,Nodularia,Gloeocapsa,Thermosynechococcus,Pleurocapsa,Cyanobacterium,Glo…
1021	1	1	1	1	1	Nostoc,Chroococcidiopsis,Halothece,Chrysosporum,Tolypothrix,Cyanobium,Pseudanabaena,Synechococcus,Trichormus,Cyanothece,Dactylococcopsis,Prochlorococcus,Anabaena,Calothrix,Synechocystis,Leptolyngbya,Crinalium,Oscillatoria,Geitlerinema,Acaryochloris,Prochlorothrix,Wollea,Microcoleus,Coleofasciculus,Trichodesmium,Arthrospira,Gloeobacter,Bacillus,Scytonema,Candidatus Atelocyanobacterium,Rivularia,No…
1024	1	1	1	1	1	Spirulina,Cyanobium,Synechococcus,Prochlorococcus,Lyngbya,Gloeobacter
1027	1	1	1	1	1	Nostoc,Chroococcidiopsis,Halothece,Chrysosporum,Tolypothrix,Cyanobium,Prochlorococcus,Synechococcus,Cyanothece,Trichormus,Dactylococcopsis,Anabaena,Calothrix,Leptolyngbya,Geitlerinema,Oscillatoria,Crinalium,Acaryochloris,Prochlorothrix,Wollea,Pseudanabaena,Microcoleus,Coleofasciculus,Trichodesmium,Arthrospira,Gloeobacter,Scytonema,Nodularia,Candidatus Atelocyanobacterium,Rivularia,Geminocystis,Gl…
1028	1	1	1	1	1	Nostoc,Halothece,Chrysosporum,Tolypothrix,Cyanobium,Prochlorococcus,Synechococcus,Trichormus,Cyanothece,Dactylococcopsis,Calothrix,Anabaena,Synechocystis,Chroococcidiopsis,Leptolyngbya,Geitlerinema,Oscillatoria,Crinalium,Wollea,Microcoleus,Trichodesmium,Arthrospira,Bacillus,Scytonema,Gloeobacter,Candidatus Atelocyanobacterium,Rivularia,Nodularia,Geminocystis,Gloeocapsa,Thermosynechococcus,Pleuroc…
1030	1	1	1	1	1	Cyanobium,Synechococcus,Candidatus Atelocyanobacterium,Cyanobacterium,Prochlorococcus,Rivularia,Nodosilinea,Geminocystis,Calothrix,Pleurocapsa,Chroococcidiopsis,Leptolyngbya,Microcystis,Oscillatoria,Microcoleus,Coleofasciculus,Stanieria,Scytonema
1031	1	1	1	1	1	Chroococcidiopsis,Cyanobium,Prochlorococcus,Synechococcus,Cyanothece,Nostoc,Calothrix,Synechocystis,Leptolyngbya,Geitlerinema,Oscillatoria,Crinalium,Acaryochloris,Pseudanabaena,Microcoleus,Coleofasciculus,Bacillus,Candidatus Atelocyanobacterium,Gloeocapsa,Thermosynechococcus,Pleurocapsa,Chamaesiphon,Lyngbya,Microcystis,Gloeocapsopsis,Euhalothece,Plectonema,Nodosilinea,Kamptonema
1032	1	1	1	1	1	Nostoc,Chroococcidiopsis,Halothece,Chrysosporum,Tolypothrix,Cyanobium,Prochlorococcus,Synechococcus,Cyanothece,Trichormus,Dactylococcopsis,Calothrix,Synechocystis,Anabaena,Leptolyngbya,Gloeobacter,Pseudanabaena,Crinalium,Oscillatoria,Geitlerinema,Acaryochloris,Prochlorothrix,Wollea,Microcoleus,Coleofasciculus,Trichodesmium,Arthrospira,Bacillus,Scytonema,Candidatus Atelocyanobacterium,Rivularia,No…
1067	1	0	1	0	0	Geminocystis,Trichodesmium
1118	1	0	1	0	0	Anabaena
1120	1	1	0	0	0	Prochlorococcus
1180	1	0	0	0	0	Microcystis
1186	1	1	1	0	0	Prochlorococcus
1187	1	1	0	1	0	Prochlorococcus,Synechococcus
1197	1	1	0	0	0	Prochlorococcus
1269	1	1	1	1	1	Nostoc,Prochlorococcus,Candidatus Atelocyanobacterium,Cyanobium,Acaryochloris,Cyanothece,Dactylococcopsis,Nodularia,Geminocystis,Calothrix,Synechococcus,Synechocystis,Pleurocapsa,Gloeocapsa,Leptolyngbya,Thermosynechococcus,Microcystis,Cyanobacterium,Oscillatoria,Gloeobacter,Rivularia,Halothece,Geitlerinema,Chroococcidiopsis,Chamaesiphon,Stanieria,Trichodesmium,Microcoleus,Arthrospira,Trichormus,B…
1311	1	1	1	0	0	-
1312	1	1	1	1	0	Prochlorococcus
1756	1	1	1	0	0	Nostoc,Geminocystis,Pleurocapsa,Synechocystis,Microcystis,Synechococcus,Anabaena,Leptolyngbya,Prochlorococcus,Halothece,Stanieria,Trichodesmium,Bacillus,Cyanobacterium
1942	1	1	0	0	0	Prochlorococcus
2008	1	1	0	0	0	Nostoc,Cylindrospermum,Cyanobacterium,Candidatus Atelocyanobacterium,Prochlorococcus,Stanieria,Trichodesmium,Synechococcus
2024	1	1	1	0	0	-
2025	1	1	1	0	0	Arthrospira
2041	1	1	1	1	1	Nostoc,Candidatus Atelocyanobacterium,Trichormus,Dactylococcopsis,Geminocystis,Synechococcus,Pleurocapsa,Synechocystis,Gloeocapsa,Pseudanabaena,Cyanobacterium,Rivularia,Cylindrospermum,Cyanothece,Chamaesiphon,Microcoleus,Bacillus,Prochlorococcus,Oscillatoria
2100	1	1	0	0	0	Cyanobacterium,Prochlorococcus,Cyanothece,Geminocystis,Anabaena,Rivularia
2189	1	0	0	0	0	Microcystis,Calothrix
2194	1	1	0	0	0	Geminocystis
2249	1	1	0	0	0	Geminocystis
2346	1	1	0	0	0
2545	1	0	0	0	0	Geminocystis
2573	1	0	0	0	0	Prochlorococcus,Cyanobacterium,Nostoc,Geminocystis,Cyanothece,Oscillatoria
2748	1	0	0	0	0	Oscillatoria,Cyanobacterium
2770	1	1	1	1	1	Nostoc,Prochlorococcus,Cyanobium,Cyanothece,Trichormus,Dactylococcopsis,Calothrix,Synechococcus,Anabaena,Oscillatoria,Synechocystis,Microcystis,Trichodesmium,Arthrospira,Bacillus,Chroococcidiopsis,Candidatus Atelocyanobacterium,Nodularia,Geminocystis,Gloeocapsa,Thermosynechococcus,Cyanobacterium,Leptolyngbya,Rivularia,Geitlerinema,Chamaesiphon,Gloeobacter,Cylindrospermum,Crinalium,Acaryochloris,P…
2791	1	1	1	0	0	Trichormus,Cyanobacterium
3181	1	1	1	0	0	Prochlorococcus
3182	1	1	0	0	0	-
3516	1	1	0	0	0	Cyanobacterium,Cyanothece,Trichodesmium
3663	1	1	1	1	1	Nostoc,Cyanobium,Cyanothece,Trichormus,Dactylococcopsis,Synechococcus,Calothrix,Anabaena,Oscillatoria,Synechocystis,Trichodesmium,Microcystis,Arthrospira,Bacillus,Chroococcidiopsis,Candidatus Atelocyanobacterium,Prochlorococcus,Nodularia,Geminocystis,Gloeocapsa,Thermosynechococcus,Cyanobacterium,Leptolyngbya,Rivularia,Geitlerinema,Chamaesiphon,Gloeobacter,Crinalium,Acaryochloris,Pleurocapsa,Pseud…
3664	1	1	0	0	0	Prochlorococcus,Nostoc,Trichodesmium,Geminocystis
3705	1	1	1	1	1	Nostoc,Candidatus Atelocyanobacterium,Cyanobium,Cyanothece,Trichormus,Dactylococcopsis,Nodularia,Geminocystis,Calothrix,Synechococcus,Pleurocapsa,Leptolyngbya,Pseudanabaena,Microcystis,Cyanobacterium,Oscillatoria,Cylindrospermum,Halothece,Geitlerinema,Chroococcidiopsis,Chamaesiphon,Stanieria,Anabaena,Arthrospira,Crinalium,Prochlorococcus
3710	1	1	1	1	0	Prochlorococcus
3762	1	1	1	0	0	Prochlorococcus,Stanieria
3788	1	1	0	0	0	Prochlorococcus
3825	1	1	1	1	1	Nostoc,Cyanobium,Cyanothece,Trichormus,Dactylococcopsis,Calothrix,Prochlorococcus,Synechococcus,Anabaena,Oscillatoria,Synechocystis,Trichodesmium,Arthrospira,Bacillus,Chroococcidiopsis,Candidatus Atelocyanobacterium,Nodularia,Geminocystis,Gloeocapsa,Thermosynechococcus,Cyanobacterium,Leptolyngbya,Rivularia,Geitlerinema,Chamaesiphon,Microcystis,Gloeobacter,Cylindrospermopsis,Crinalium,Acaryochlori…
3912	1	1	1	1	1	Nostoc,Cyanobium,Cyanothece,Trichormus,Dactylococcopsis,Calothrix,Synechococcus,Anabaena,Oscillatoria,Synechocystis,Trichodesmium,Arthrospira,Bacillus,Chroococcidiopsis,Candidatus Atelocyanobacterium,Nodularia,Geminocystis,Gloeocapsa,Prochlorococcus,Thermosynechococcus,Cyanobacterium,Leptolyngbya,Rivularia,Geitlerinema,Chamaesiphon,Gloeobacter,Acaryochloris,Prochloron,Crinalium,Pleurocapsa,Pseuda…
3920	1	1	0	1	0	-
4094	1	1	0	0	0	Leptolyngbya
4106	1	0	0	0	0	Chamaesiphon
4172	1	0	1	0	0	-
4174	1	0	0	0	0	Stanieria,Trichodesmium,Calothrix
4202	1	1	0	0	1	-
4235	1	1	1	1	1	Cyanobium,Pleurocapsa,Synechococcus,Synechocystis,Prochlorococcus,Cyanothece
4615	1	1	0	0	0	-
4620	1	0	0	0	0
4700	1	0	0	0	0	Anabaena
4712	1	1	0	0	0	Prochlorococcus,Nostoc
4715	1	0	0	0	0	Cyanothece
4718	1	1	1	0	0	Prochlorococcus
4726	1	1	0	0	0	Prochlorococcus
4729	1	0	0	0	0	Stanieria,Calothrix
4786	1	1	0	0	0	Prochlorococcus
4806	1	0	0	0	0	Cylindrospermum,Cyanothece,Cyanobacterium,Prochlorococcus
5001	1	1	0	0	0	Trichodesmium
5111	1	1	0	0	0	Prochlorococcus,Rivularia
5164	1	1	1	1	1	Candidatus Atelocyanobacterium,Acaryochloris,Prochlorococcus,Nodularia,Geminocystis,Synechocystis,Gloeocapsa,Anabaena,Leptolyngbya,Pseudanabaena,Cyanobacterium,Synechococcus,Nostoc,Cyanothece,Chamaesiphon,Stanieria,Trichodesmium,Arthrospira,Bacillus,Crinalium,Chroococcidiopsis
5652	1	1	0	0	0	Cyanobacterium,Geminocystis
5799	1	1	1	1	1	Prochlorococcus,Synechococcus,Cyanobium
5836	1	0	0	0	0	Gloeocapsa,Geminocystis,Nostoc
5837	1	1	0	0	0	Anabaena
6012	1	1	1	1	1	Nostoc,Cyanobium,Trichormus,Synechococcus,Dactylococcopsis,Cyanothece,Calothrix,Anabaena,Acaryochloris,Oscillatoria,Synechocystis,Trichodesmium,Prochlorococcus,Arthrospira,Bacillus,Chroococcidiopsis,Candidatus Atelocyanobacterium,Nodularia,Geminocystis,Gloeocapsa,Thermosynechococcus,Microcystis,Cyanobacterium,Leptolyngbya,Rivularia,Geitlerinema,Chamaesiphon,Gloeobacter,Prochlorothrix,Crinalium,To…
6013	1	0	0	0	0	Bacillus,Calothrix,Synechococcus
6316	1	1	1	1	1	Nostoc,Cyanobium,Prochlorococcus,Cyanothece,Trichormus,Dactylococcopsis,Calothrix,Synechococcus,Anabaena,Trichodesmium,Oscillatoria,Synechocystis,Arthrospira,Bacillus,Microcystis,Chroococcidiopsis,Candidatus Atelocyanobacterium,Nodularia,Geminocystis,Gloeocapsa,Thermosynechococcus,Leptolyngbya,Rivularia,Geitlerinema,Chamaesiphon,Gloeobacter,Crinalium,Acaryochloris,Pleurocapsa,Pseudanabaena,Cylind…
6506	1	1	1	1	1	Nostoc,Prochlorococcus,Calothrix,Anabaena,Synechococcus,Thermosynechococcus,Oscillatoria,Halothece,Chamaesiphon,Stanieria,Trichodesmium,Microcoleus,Trichormus,Cyanobacterium,Chroococcidiopsis
6529	1	1	1	1	1	Nostoc,Prochlorococcus,Trichormus,Dactylococcopsis,Calothrix,Synechococcus,Anabaena,Oscillatoria,Cylindrospermum,Synechocystis,Trichodesmium,Pleurocapsa,Chroococcidiopsis,Candidatus Atelocyanobacterium,Nodularia,Cyanobacterium,Aulosira,Leptolyngbya,Rivularia,Geitlerinema,Chamaesiphon,Cyanothece,Gloeobacter,Thermosynechococcus,Microcystis,Crinalium,Pseudanabaena,Geminocystis,Stanieria
6586	1	0	1	0	0	Trichodesmium
6672	1	0	0	0	0	Trichodesmium
6678	1	1	1	1	0	Prochlorococcus
6822	1	1	1	1	0	Prochlorococcus,Nostoc
6823	1	1	0	0	0	Prochlorococcus
6886	1	1	0	0	0	Cyanothece,Stanieria,Anabaena,Cyanobacterium,Gloeocapsa,Synechococcus
7567	1	1	1	0	0	-
7585	1	1	1	1	1	Nostoc,Candidatus Atelocyanobacterium,Acaryochloris,Trichormus,Cyanothece,Dactylococcopsis,Nodularia,Geminocystis,Calothrix,Pleurocapsa,Gloeocapsa,Thermosynechococcus,Synechococcus,Pseudanabaena,Microcystis,Cyanobacterium,Leptolyngbya,Rivularia,Cylindrospermum,Halothece,Prochlorococcus,Geitlerinema,Chroococcidiopsis,Chamaesiphon,Stanieria,Trichodesmium,Anabaena,Crinalium,Oscillatoria
7593	1	1	0	0	0	Rivularia
7793	1	0	0	0	0	Rivularia
8294	1	1	1	1	1	Nostoc,Prochlorococcus,Lyngbya,Cyanobium,Cyanothece,Trichormus,Dactylococcopsis,Calothrix,Synechococcus,Anabaena,Microcystis,Leptolyngbya,Pseudanabaena,Oscillatoria,Trichodesmium,Synechocystis,Acaryochloris,Bacillus,Cephalothrix,Chroococcidiopsis,Candidatus Atelocyanobacterium,Nodularia,Geminocystis,Gloeocapsa,Thermosynechococcus,Cyanobacterium,Rivularia,Geitlerinema,Chamaesiphon,Limnothrix,Gloeo…
8303	1	0	0	0	0	Trichormus
8688	1	0	0	0	0	Cylindrospermum,Oscillatoria,Nostoc,Candidatus Atelocyanobacterium,Geminocystis,Prochlorococcus,Cyanothece,Rivularia,Nodularia,Trichodesmium
8708	1	1	0	1	0	Anabaena,Prochlorococcus
8720	1	0	0	0	0	Nostoc
8846	1	0	0	0	0	Cyanothece
9037	1	0	0	0	0	Geminocystis,Anabaena,Cyanothece
9191	1	0	0	0	0	Candidatus Atelocyanobacterium
9207	1	0	0	0	0	Nostoc,Cyanothece
9210	1	0	1	0	0	Acaryochloris,Geminocystis,Crinalium,Prochlorococcus,Cyanothece,Nostoc
