# Supplementary material for: A framework for the computational prediction and analysis of non-coding RNAs in microbial environmental populations and their experimental validation
Source: ISME J. 2020 Apr 28;14(8):1955–65. doi: 10.1038/s41396-020-0658-7 (PMC7368042; doi:10.1038/s41396-020-0658-7)
Supplement: Supplementary file 9 — Table S5 [file 41396_2020_658_MOESM9_ESM.xlsx]

## Sheet: 60 m
sRNA	length of sRNA	contig ID	contig start in Prochlorococcus genome	contig end in Prochlorococcus genome	strand in Prochlorococcus genome	% of BLAST alignment identity	BLAST alignment length	number of mismatches in alignment	number of gaps in alignment	% of BLAST alignment coverage
Yfr2	94	MIT9202+177265|177388	177265	177388	+	85.11	94	9	4.9966	94.6845
Yfr2	94	MIT9202+7140|7250	7140	7250	+	72.73	99	17	9.9973	94.6837
Yfr2	94	MIT9301+1132083|1132189	1132083	1132189	+	86.44	59	7	1.0004	61.7017
Yfr2	94	SS120+556609|556679	556609	556679	+	73.53	68	15	2.9996	69.1494
Yfr2	94	MIT9515-45879|46007	45879	46007	-	83.51	97	11	4.9953	97.8773
Yfr2	94	MIT9312+952046|952164	952046	952164	+	81.69	71	11	2.0001	73.4041
Yfr2	94	MIT9312+1173226|1173357	1173226	1173357	+	81.44	97	15	3.0032	99.9966
Yfr2	94	MIT9215+1165983|1166106	1165983	1166106	+	85.11	94	9	4.9966	94.6845
Yfr2	94	MIT9301+133016|133114	133016	133114	+	89.47	95	7	3.0035	97.8686
Yfr2	94	AS9601+950718|950836	950718	950836	+	78.38	74	7	8.9988	69.1502
Yfr2	94	MIT9312-952045|952338	952045	952338	-	81.69	71	11	2.0001	73.4041
Yfr2	94	MIT9312-1173247|1173348	1173247	1173348	-	81.44	97	15	3.0032	99.9966
Yfr2	94	MIT9301-949200|949493	949200	949493	-	76.06	71	15	1.9974	73.407
Yfr2	94	MIT9215-982148|982436	982148	982436	-	75	76	8	11	69.1489
Yfr2	94	MIT9202-177264|177363	177264	177363	-	85.11	94	9	4.9966	94.6845
Yfr2	94	MIT9301-133016|133114	133016	133114	-	89.47	95	7	3.0035	97.8686
Yfr2	94	SS120-556613|556682	556613	556682	-	73.24	71	16	2.9996	72.3409
Yfr2	94	AS9601-950712|951008	950712	951008	-	78.38	74	7	8.9988	69.1502
Yfr2	94	MIT9215-1165982|1166081	1165982	1166081	-	85.11	94	9	4.9966	94.6845
Yfr2	94	MIT9515+45912|46004	45912	46004	+	82.98	94	11	4.9988	94.6821
Yfr2	94	MIT9301-1132061|1132162	1132061	1132162	-	80.85	94	14	4.001	95.7436
Yfr2	94	MIT9202-7137|7429	7137	7429	-	73	100	17	10	95.7447
Yfr3	94	MIT9202+177265|177388	177265	177388	+	87.23	94	10	2.0038	97.8683
Yfr3	94	MIT9202+7140|7250	7140	7250	+	76.53	98	14	9.0006	94.6802
Yfr3	94	MIT9301+1132083|1132189	1132083	1132189	+	85.29	68	9	1.0028	71.2736
Yfr3	94	MIT9515-45879|46007	45879	46007	-	77.89	95	19	2.0045	98.9314
Yfr3	94	MIT9312+952046|952164	952046	952164	+	76.29	97	16	6.9987	95.7461
Yfr3	94	MIT9312+1173226|1173357	1173226	1173357	+	81.91	94	17	0.0046	99.9951
Yfr3	94	MIT9301+949222|949314	949222	949314	+	74.36	78	14	5.9992	76.5966
Yfr3	94	MIT9215+1165983|1166106	1165983	1166106	+	87.23	94	10	2.0038	97.8683
Yfr3	94	MIT9301+133016|133114	133016	133114	+	91.49	94	8	-0.0006	100.001
Yfr3	94	AS9601+950718|950836	950718	950836	+	75.64	78	12	7.0008	75.5311
Yfr3	94	MIT9312-952045|952338	952045	952338	-	76.29	97	16	6.9987	95.7461
Yfr3	94	MIT9312-1173247|1173348	1173247	1173348	-	81.91	94	17	0.0046	99.9951
Yfr3	94	MIT9301-949200|949493	949200	949493	-	73.2	97	19	6.996	95.7489
Yfr3	94	MIT9215-982148|982436	982148	982436	-	75.25	101	11	13.9975	92.5559
Yfr3	94	MIT9202-177264|177363	177264	177363	-	87.23	94	10	2.0038	97.8683
Yfr3	94	MIT9301-133016|133114	133016	133114	-	91.49	94	8	-0.0006	100.001
Yfr3	94	AS9601-950712|951008	950712	951008	-	75.64	78	12	7.0008	75.5311
Yfr3	94	MIT9215-1165982|1166081	1165982	1166081	-	87.23	94	10	2.0038	97.8683
Yfr3	94	MIT9515+45912|46004	45912	46004	+	77.66	94	19	1.9996	97.8728
Yfr3	94	MIT9301-1132061|1132162	1132061	1132162	-	85.29	68	9	1.0028	71.2736
Yfr3	94	MIT9202-7137|7429	7137	7429	-	76.53	98	14	9.0006	94.6802
Yfr4	95	MIT9202+177265|177388	177265	177388	+	87.23	94	10	2.0038	96.8381
Yfr4	95	MIT9301+1132083|1132189	1132083	1132189	+	84.75	59	8	0.9975	61.0553
Yfr4	95	MIT9515-45879|46007	45879	46007	-	79.17	96	18	1.9968	98.9507
Yfr4	95	MIT9312+952046|952164	952046	952164	+	76.24	101	11	12.9976	92.6341
Yfr4	95	MIT9312+1173226|1173357	1173226	1173357	+	88.42	95	11	0.001	99.9989
Yfr4	95	MIT9215+1165983|1166106	1165983	1166106	+	87.23	94	10	2.0038	96.8381
Yfr4	95	MIT9301+133016|133114	133016	133114	+	94.74	95	5	-0.003	100.003
Yfr4	95	MIT9312-952045|952338	952045	952338	-	76.24	101	11	12.9976	92.6341
Yfr4	95	MIT9312-1173247|1173348	1173247	1173348	-	88.42	95	11	0.001	99.9989
Yfr4	95	MIT9202-177264|177363	177264	177363	-	87.23	94	10	2.0038	96.8381
Yfr4	95	MIT9301-133016|133114	133016	133114	-	94.74	95	5	-0.003	100.003
Yfr4	95	MIT9215-1165982|1166081	1165982	1166081	-	87.23	94	10	2.0038	96.8381
Yfr4	95	MIT9515+45912|46004	45912	46004	+	78.72	94	18	2.0032	96.8387
Yfr4	95	MIT9301-1132061|1132162	1132061	1132162	-	77.89	95	18	3.0045	96.8374
Yfr5	89	MIT9202+177265|177388	177265	177388	+	77.42	93	16	4.9994	98.8771
Yfr5	89	MIT9515-45879|46007	45879	46007	-	77.66	94	16	4.9996	100
Yfr5	89	MIT9312+1173226|1173357	1173226	1173357	+	75.53	94	18	5.0018	99.998
Yfr5	89	MIT9215+1165983|1166106	1165983	1166106	+	76.34	93	17	5.0038	98.8721
Yfr5	89	MIT9301+133016|133114	133016	133114	+	88.71	62	7	-0.0002	69.6631
Yfr5	89	AS9601+950718|950836	950718	950836	+	72.92	96	15	10.9968	95.5092
Yfr5	89	MIT9312-1173247|1173348	1173247	1173348	-	75.53	94	18	5.0018	99.998
Yfr5	89	MIT9202-177264|177363	177264	177363	-	77.42	93	16	4.9994	98.8771
Yfr5	89	MIT9301-133016|133114	133016	133114	-	88.71	62	7	-0.0002	69.6631
Yfr5	89	AS9601-950712|951008	950712	951008	-	72.92	96	15	10.9968	95.5092
Yfr5	89	MIT9215-1165982|1166081	1165982	1166081	-	76.34	93	17	5.0038	98.8721
Yfr5	89	MIT9515+45912|46004	45912	46004	+	77.42	93	16	4.9994	98.8771
Yfr5	89	MIT9301-1132061|1132162	1132061	1132162	-	76.34	93	18	4.0038	99.9957
Yfr6	244	NATL1A+397098|397299	397098	397299	+	73.44	192	45	5.9952	76.2315
Yfr6	244	MIT9312-621385|621709	621385	621709	-	83.27	245	38	2.9885	99.185
Yfr6	244	MIT9211-1062929|1063092	1062929	1063092	-	72.55	153	39	2.9985	61.476
Yfr6	244	MIT9312+621368|621630	621368	621630	+	83.27	245	38	2.9885	99.185
Yfr6	244	NATL2A-382125|382329	382125	382329	-	72.04	186	47	5.0056	74.178
Yfr6	244	SS120-923841|924044	923841	924044	-	75.41	183	40	4.9997	72.9509
Yfr6	244	AS9601+633823|634103	633823	634103	+	83.74	246	36	3.9996	99.1805
Yfr6	244	NATL1A-397085|397303	397085	397303	-	73.44	192	45	5.9952	76.2315
Yfr6	244	MIT9211+1062932|1063090	1062932	1063090	+	72.55	153	39	2.9985	61.476
Yfr6	244	MIT9202+1384150|1384435	1384150	1384435	+	81.09	238	38	7.0058	94.6698
Yfr7	220	MIT9211+704398|704572	704398	704572	+	84.29	140	22	-0.006	63.6391
Yfr7	220	NATL2A+673485|673677	673485	673677	+	77.62	143	29	3.0034	63.6348
Yfr7	220	NATL1A+685819|685999	685819	685999	+	77.62	143	29	3.0034	63.6348
Yfr7	220	MIT9312-646225|646448	646225	646448	-	89.78	186	18	1.0092	84.0867
Yfr7	220	MIT9301-657522|657793	657522	657793	-	88.13	219	26	-0.0047	99.5476
Yfr7	220	NATL2A-673497|673633	673497	673633	-	77.86	140	28	2.996	62.2745
Yfr7	220	NATL1A-685831|685967	685831	685967	-	77.86	140	28	2.996	62.2745
Yfr7	220	AS9601-658685|658955	658685	658955	-	89.95	219	22	0.0095	99.5411
Yfr7	220	MIT9202-1409021|1409255	1409021	1409255	-	88.58	219	25	0.0098	99.541
Yfr7	220	MIT9215-688062|688294	688062	688294	-	91.33	173	15	-0.0009	78.6368
Yfr7	220	MIT9211-704409|704563	704409	704563	-	84.29	140	22	-0.006	63.6391
Yfr7	220	MIT9515-686869|687093	686869	687093	-	95.43	175	7	0.9975	79.092
Yfr8	290	MIT9301+345894|346208	345894	346208	+	85.36	280	37	3.992	95.1752
Yfr8	290	MIT9312+340870|341182	340870	341182	+	85.61	278	37	3.0042	94.8261
Yfr8	290	MIT9202+1075417|1075716	1075417	1075716	+	85.77	281	37	2.9863	95.8668
Yfr8	290	MIT9515+359542|359809	359542	359809	+	89.16	249	22	4.9916	84.1408
Yfr8	290	MIT9215+343153|343453	343153	343453	+	86.52	282	34	4.0136	95.8574
Yfr9	290	MIT9301+345894|346208	345894	346208	+	88.5	226	26	-0.01	77.9345
Yfr9	290	MIT9312+340870|341182	340870	341182	+	88.14	236	28	-0.0104	81.3829
Yfr9	290	MIT9202+1075417|1075716	1075417	1075716	+	87.61	226	28	0.0014	77.9306
Yfr9	290	MIT9515+359542|359809	359542	359809	+	90.16	244	22	2.0096	83.445
Yfr9	290	MIT9215+343153|343453	343153	343453	+	88.55	227	25	0.9915	77.934
Yfr10	78	NATL2A+44984|45069	44984	45069	+	75.76	66	9	6.9984	75.6431
Yfr10	78	MIT9301-133212|133285	133212	133285	-	93.06	72	5	-0.0032	92.3118
Yfr10	78	MIT9312-1173442|1173518	1173442	1173518	-	93.33	75	5	0.0025	96.1506
Yfr12	83	MIT9301-133212|133285	133212	133285	-	78.57	56	10	2.0008	65.0593
Yfr12	83	MIT9312-1173442|1173518	1173442	1173518	-	78.43	51	10	1.0007	60.2401
Yfr13	120	MIT9312+1130277|1130359	1130277	1130359	+	80.49	82	14	1.9982	66.6682
Yfr13	120	MIT9215+1106449|1106532	1106449	1106532	+	81.71	82	13	1.9978	66.6685
Yfr13	120	MIT9515+1116799|1116880	1116799	1116880	+	79.27	82	15	1.9986	66.6678
Yfr13	120	MIT9215-1106470|1106581	1106470	1106581	-	81.55	103	16	3.0035	83.3304
Yfr13	120	MIT9515-1116818|1116930	1116818	1116930	-	78.64	103	20	2.0008	84.166
Yfr13	120	MIT9312-1130297|1130408	1130297	1130408	-	79.61	103	18	3.0017	83.3319
Yfr13	120	MIT9301+1071068|1071179	1071068	1071179	+	77.67	103	20	2.9999	83.3334
Yfr14	252	NATL1A+397098|397299	397098	397299	+	72.89	166	39	6.0026	63.491
Yfr14	252	MIT9312-621385|621709	621385	621709	-	83.5	206	31	2.99	80.5595
Yfr14	252	MIT9211-1062929|1063092	1062929	1063092	-	73.17	164	40	4.0012	63.4916
Yfr14	252	MIT9312+621368|621630	621368	621630	+	86.34	161	20	1.9926	63.0982
Yfr14	252	NATL1A-1086772|1087093	1086772	1087093	-	75.95	158	31	6.999	59.921
Yfr14	252	AS9601+633823|634103	633823	634103	+	87.5	160	19	1	63.0952
Yfr14	252	NATL1A-397085|397303	397085	397303	-	73.21	168	39	6.0072	64.2829
Yfr14	252	MIT9211+1062932|1063090	1062932	1063090	+	73.12	160	39	4.008	61.9016
Yfr14	252	MIT9202+1384150|1384435	1384150	1384435	+	85.28	163	22	1.9936	63.8914
Yfr14	252	NATL2A-1034860|1035181	1034860	1035181	-	75.95	158	31	6.999	59.921
Yfr16	138	MIT9515+1533564|1533673	1533564	1533673	+	86.81	91	7	5.0029	62.3167
Yfr18	74	MIT9312+952187|952288	952187	952288	+	79.45	73	11	4.0015	93.2412
Yfr18	74	MIT9515+977505|977586	977505	977586	+	83.87	62	10	0.0006	83.783
Yfr18	74	MIT9202+7279|7379	7279	7379	+	81.33	75	7	7.0025	91.8885
Yfr18	74	MIT9215+982289|982386	982289	982386	+	84.93	73	6	5.0011	91.8904
Yfr18	74	AS9601+950858|950958	950858	950958	+	79.45	73	10	5.0015	91.8899
Yfr18	74	MIT9301+949343|949443	949343	949443	+	80.56	72	11	2.9968	93.2476
Yfr18	74	MIT9312-952045|952338	952045	952338	-	80.77	78	11	3.9994	100.001
Yfr18	74	MIT9301-949200|949493	949200	949493	-	81.82	77	11	2.9986	100.002
Yfr18	74	MIT9215-982148|982436	982148	982436	-	85.9	78	6	4.998	98.6514
Yfr18	74	AS9601-950712|951008	950712	951008	-	80.77	78	10	4.9994	98.6495
Yfr18	74	MIT9515-977504|977636	977504	977636	-	84.85	66	10	-0.001	89.1905
Yfr18	74	MIT9202-7137|7429	7137	7429	-	82.5	80	7	7	98.6486
Yfr19	82	MIT9301+1104788|1104883	1104788	1104883	+	84.34	83	10	2.9978	97.5637
Yfr19	82	MIT9215+1136990|1137074	1136990	1137074	+	85.33	75	9	2.0025	89.0213
Yfr19	82	MIT9312+1145604|1145678	1145604	1145678	+	85.33	75	9	2.0025	89.0213
Yfr19	82	MIT9202+142590|142664	142590	142664	+	85.33	75	9	2.0025	89.0213
Yfr19	82	AS9601+1087581|1087677	1087581	1087677	+	84.15	82	11	1.997	97.5646
Yfr20	89	MIT9202+395742|395922	395742	395922	+	82.81	64	11	0.0016	71.9083
Yfr20	89	MIT9515+1383689|1383845	1383689	1383845	+	91.95	87	7	0.0035	97.7489
Yfr20	89	MIT9215+1400859|1401039	1400859	1401039	+	82.81	64	11	0.0016	71.9083
Yfr20	89	MIT9301+1332653|1332838	1332653	1332838	+	85.94	64	7	1.9984	69.6647
Yfr20	89	AS9601+1359466|1359637	1359466	1359637	+	84.62	65	8	1.997	70.7899
Yfr20	89	MIT9312+1389638|1389791	1389638	1389791	+	85.33	75	9	2.0025	82.0197
Yfr20	89	MIT9215-1400854|1401020	1400854	1401020	-	82.81	64	11	0.0016	71.9083
Yfr20	89	MIT9515-1383689|1383837	1383689	1383837	-	91.95	87	7	0.0035	97.7489
Yfr20	89	AS9601-1359465|1359628	1359465	1359628	-	84.62	65	8	1.997	70.7899
Yfr20	89	MIT9312-1389637|1389804	1389637	1389804	-	85.33	75	9	2.0025	82.0197
Yfr20	89	MIT9202-395737|395903	395737	395903	-	82.81	64	11	0.0016	71.9083
Yfr20	89	MIT9301-1332652|1332808	1332652	1332808	-	85.94	64	7	1.9984	69.6647
Yfr22	80	MIT9312+1131103|1131215	1131103	1131215	+	72.86	70	12	6.998	78.7525
Yfr22	80	MIT9515-694947|695017	694947	695017	-	74.14	58	9	5.9988	65.0015
Yfr22	80	MIT9215-948282|948382	948282	948382	-	86.49	74	10	-0.0026	92.5033
Yfr22	80	MIT9202-1665169|1665256	1665169	1665256	-	85.14	74	11	-0.0036	92.5045
Yfr22	80	AS9601-916723|916810	916723	916810	-	86.67	75	10	-0.0025	93.7531
Yfr22	80	MIT9312-918740|918827	918740	918827	-	85.14	74	11	-0.0036	92.5045
Yfr22	80	MIT9515-942454|942528	942454	942528	-	92	75	6	0	93.75
Yfr22	80	MIT9301-915176|915251	915176	915251	-	86.49	74	10	-0.0026	92.5033
Yfr23	67	MIT9515+1398393|1398536	1398393	1398536	+	86.36	66	9	0.0024	98.5039
Yfr23	67	MIT9312-1075672|1075797	1075672	1075797	-	88.06	67	8	-0.0002	100
Yfr23	67	MIT9301+1081887|1082157	1081887	1082157	+	83.58	67	10	1.0014	98.5054
Yfr23	67	MIT9312+1131235|1131381	1131235	1131381	+	79.45	73	7	8.0015	97.0127
Yfr23	67	MIT9312+1075580|1075797	1075580	1075797	+	88.06	67	8	-0.0002	100
Yfr24	72	MED4+1075379|1075448	1075379	1075448	+	100	46	0	0	63.8889
Yfr103	304	MIT9211-585531|585723	585531	585723	-	76.44	191	35	9.9996	59.5396

## Sheet: 100 m
sRNA	length of sRNA	contig ID	contig start in Prochlorococcus genome	contig end in Prochlorococcus genome	strand in Prochlorococcus genome	% of BLAST alignment identity	BLAST alignment length	number of mismatches in alignment	number of gaps in alignment	% of BLAST alignment coverage
Yfr1	57	MIT9202+35234|35326	35234	35326	+	96.49	57	2	0.0007	99.9988
Yfr1	57	MIT9312+980167|980264	980167	980264	+	94.74	57	3	-0.0018	100.003
Yfr1	57	MIT9215+1010219|1010310	1010219	1010310	+	96.49	57	2	0.0007	99.9988
Yfr1	57	MIT9515+1002078|1002176	1002078	1002176	+	98.25	57	1	-0.0025	100.004
Yfr1	57	MIT9301+977305|977397	977305	977397	+	96.49	57	2	0.0007	99.9988
Yfr1	57	AS9601+978436|978527	978436	978527	+	96.49	57	2	0.0007	99.9988
Yfr2	94	SS120+556612|556679	556612	556679	+	73.53	68	15	2.9996	69.1494
Yfr2	94	MIT9301-1132065|1132167	1132065	1132167	-	80.85	94	14	4.001	95.7436
Yfr2	94	MIT9202-7137|7236	7137	7236	-	73	100	17	10	95.7447
Yfr2	94	MIT9215-1165987|1166081	1165987	1166081	-	85.11	94	9	4.9966	94.6845
Yfr2	94	MIT9312-952042|952146	952042	952146	-	81.69	71	11	2.0001	73.4041
Yfr2	94	MIT9301-949201|949299	949201	949299	-	76.06	71	15	1.9974	73.407
Yfr2	94	MIT9312-1173252|1173347	1173252	1173347	-	81.05	95	15	3.0025	97.8697
Yfr2	94	MIT9215-982149|982247	982149	982247	-	75	76	8	11	69.1489
Yfr2	94	MIT9301-133020|133114	133020	133114	-	89.36	94	7	3.0016	96.8068
Yfr2	94	MIT9202-177269|177363	177269	177363	-	85.11	94	9	4.9966	94.6845
Yfr2	94	AS9601-950715|950816	950715	950816	-	78.38	74	7	8.9988	69.1502
Yfr3	94	MIT9301-1132065|1132167	1132065	1132167	-	85.29	68	9	1.0028	71.2736
Yfr3	94	MIT9202-7137|7236	7137	7236	-	76.53	98	14	9.0006	94.6802
Yfr3	94	MIT9215-1165987|1166081	1165987	1166081	-	87.23	94	10	2.0038	97.8683
Yfr3	94	MIT9312-952042|952146	952042	952146	-	76.29	97	16	6.9987	95.7461
Yfr3	94	MIT9301-949201|949299	949201	949299	-	73.2	97	19	6.996	95.7489
Yfr3	94	MIT9312-1173252|1173347	1173252	1173347	-	81.91	94	17	0.0046	99.9951
Yfr3	94	MIT9215-982149|982247	982149	982247	-	75.25	101	11	13.9975	92.5559
Yfr3	94	MIT9301-133020|133114	133020	133114	-	91.49	94	8	-0.0006	100.001
Yfr3	94	MIT9202-177269|177363	177269	177363	-	87.23	94	10	2.0038	97.8683
Yfr3	94	AS9601-950715|950816	950715	950816	-	75.64	78	12	7.0008	75.5311
Yfr4	95	MIT9301-1132065|1132167	1132065	1132167	-	77.89	95	18	3.0045	96.8374
Yfr4	95	MIT9215-1165987|1166081	1165987	1166081	-	87.23	94	10	2.0038	96.8381
Yfr4	95	MIT9312-952042|952146	952042	952146	-	76.24	101	11	12.9976	92.6341
Yfr4	95	MIT9312-1173252|1173347	1173252	1173347	-	88.42	95	11	0.001	99.9989
Yfr4	95	MIT9301-133020|133114	133020	133114	-	94.68	94	5	0.0008	98.9465
Yfr4	95	MIT9202-177269|177363	177269	177363	-	87.23	94	10	2.0038	96.8381
Yfr5	89	MIT9301-1132065|1132167	1132065	1132167	-	76.34	93	18	4.0038	99.9957
Yfr5	89	MIT9215-1165987|1166081	1165987	1166081	-	76.34	93	17	5.0038	98.8721
Yfr5	89	MIT9312-1173252|1173347	1173252	1173347	-	75.53	94	18	5.0018	99.998
Yfr5	89	MIT9301-133020|133114	133020	133114	-	88.71	62	7	-0.0002	69.6631
Yfr5	89	MIT9202-177269|177363	177269	177363	-	77.42	93	16	4.9994	98.8771
Yfr5	89	AS9601-950715|950816	950715	950816	-	72.92	96	15	10.9968	95.5092
Yfr6	244	MIT9211+1062886|1063088	1062886	1063088	+	72.55	153	39	2.9985	61.476
Yfr6	244	NATL1A+397096|397313	397096	397313	+	73.44	192	45	5.9952	76.2315
Yfr6	244	AS9601-633843|634219	633843	634219	-	83.74	246	36	3.9996	99.1805
Yfr6	244	MIT9202-1384179|1384542	1384179	1384542	-	81.09	238	38	7.0058	94.6698
Yfr6	244	SS120+923841|924026	923841	924026	+	75.41	183	40	4.9997	72.9509
Yfr6	244	MIT9312+621426|621641	621426	621641	+	85.64	202	27	2.0072	81.9643
Yfr6	244	MIT9312-621387|621709	621387	621709	-	83.2	244	38	2.992	98.7738
Yfr6	244	MIT9202+1384164|1384439	1384164	1384439	+	81.09	238	38	7.0058	94.6698
Yfr6	244	SS120-923841|924040	923841	924040	-	75.41	183	40	4.9997	72.9509
Yfr6	244	AS9601+633836|634107	633836	634107	+	83.74	246	36	3.9996	99.1805
Yfr6	244	NATL2A+382123|382329	382123	382329	+	72.04	186	47	5.0056	74.178
Yfr7	220	MIT9312-646228|646372	646228	646372	-	91.72	145	12	0.006	65.9064
Yfr7	220	MIT9301-657525|657669	657525	657669	-	91.72	145	12	0.006	65.9064
Yfr7	220	MIT9215-688065|688209	688065	688209	-	91.72	145	12	0.006	65.9064
Yfr7	220	MIT9515-686872|687021	686872	687021	-	96.03	151	5	0.9947	68.1842
Yfr7	220	AS9601-658688|658832	658688	658832	-	91.72	145	12	0.006	65.9064
Yfr7	220	MIT9202-1409024|1409168	1409024	1409168	-	91.72	145	12	0.006	65.9064
Yfr8	290	MIT9515+359558|359756	359558	359756	+	90.86	197	17	1.0058	67.5842
Yfr8	290	MIT9215+343151|343351	343151	343351	+	89.34	197	20	1.0002	67.5861
Yfr8	290	MIT9312+340885|341082	340885	341082	+	89.23	195	21	0.0015	67.2409
Yfr8	290	MIT9301+345894|346091	345894	346091	+	89.8	196	20	-0.008	67.589
Yfr8	290	MIT9202+1075415|1075614	1075415	1075614	+	88.27	196	23	-0.0092	67.5894
Yfr9	290	MIT9515+359558|359756	359558	359756	+	90.95	199	17	1.0095	68.2726
Yfr9	290	MIT9215+343151|343351	343151	343351	+	89.55	201	20	1.0045	68.964
Yfr9	290	MIT9312+340885|341082	340885	341082	+	88.89	198	22	-0.0022	68.2766
Yfr9	290	MIT9301+345894|346091	345894	346091	+	89.9	198	20	-0.002	68.2766
Yfr9	290	MIT9202+1075415|1075614	1075415	1075614	+	88.5	200	23	0	68.9655
Yfr10	78	NATL2A-44977|45053	44977	45053	-	76.39	72	10	6.9992	83.3344
Yfr10	78	NATL2A+44984|45069	44984	45069	+	75.76	66	9	6.9984	75.6431
Yfr10	78	NATL2A+44977|45136	44977	45136	+	76.39	72	10	6.9992	83.3344
Yfr10	78	NATL1A+53598|53757	53598	53757	+	72.86	70	16	2.998	85.9
Yfr10	78	MIT9312-1173435|1173518	1173435	1173518	-	93.59	78	5	-0.0002	100
Yfr10	78	MIT9301-133216|133285	133216	133285	-	94.12	68	4	-0.0016	87.1815
Yfr12	83	MIT9312-1173435|1173518	1173435	1173518	-	78.43	51	10	1.0007	60.2401
Yfr12	83	MIT9301-133216|133285	133216	133285	-	78.43	51	10	1.0007	60.2401
Yfr13	120	MIT9312-1130277|1130396	1130277	1130396	-	80.83	120	20	3.004	97.4967
Yfr13	120	MIT9215-1106449|1106569	1106449	1106569	-	82.5	120	18	3	97.5
Yfr13	120	MIT9515-1116798|1116896	1116798	1116896	-	79.79	94	17	1.9974	76.6688
Yfr13	120	MIT9312+1130277|1130359	1130277	1130359	+	80.49	82	14	1.9982	66.6682
Yfr13	120	MIT9515+1116798|1116885	1116798	1116885	+	80.46	87	15	1.9998	70.8335
Yfr13	120	MIT9215+1106313|1106532	1106313	1106532	+	81.71	82	13	1.9978	66.6685
Yfr14	252	MIT9211+1062886|1063088	1062886	1063088	+	73.12	160	39	4.008	61.9016
Yfr14	252	NATL1A+397096|397313	397096	397313	+	73.21	168	39	6.0072	64.2829
Yfr14	252	AS9601-633843|634219	633843	634219	-	84.47	206	28	3.9918	80.162
Yfr14	252	MIT9202-1384179|1384542	1384179	1384542	-	84.75	177	25	1.9925	69.4474
Yfr14	252	NATL1A-1086710|1087125	1086710	1087125	-	75.95	158	31	6.999	59.921
Yfr14	252	MIT9312+621426|621641	621426	621641	+	86.63	172	21	1.9964	67.4617
Yfr14	252	MIT9312-621387|621709	621387	621709	-	83.5	206	31	2.99	80.5595
Yfr14	252	MIT9202+1384164|1384439	1384164	1384439	+	85.28	163	22	1.9936	63.8914
Yfr14	252	NATL2A-1034798|1035212	1034798	1035212	-	75.95	158	31	6.999	59.921
Yfr14	252	AS9601+633836|634107	633836	634107	+	87.8	164	19	1.008	64.6794
Yfr16	138	MIT9515+1533577|1533680	1533577	1533680	+	86.73	98	8	5.0046	67.388
Yfr18	74	AS9601+950859|950954	950859	950954	+	78.26	69	10	5.0006	86.4857
Yfr18	74	MIT9312+952188|952284	952188	952284	+	78.26	69	11	4.0006	87.837
Yfr18	74	MIT9301+949344|949439	949344	949439	+	79.41	68	11	3.0012	87.8362
Yfr18	74	MIT9202-7287|7386	7287	7386	-	82.5	80	7	7	98.6486
Yfr18	74	MIT9515-977505|977593	977505	977593	-	84.85	66	10	-0.001	89.1905
Yfr18	74	MIT9312-952196|952295	952196	952295	-	80.77	78	11	3.9994	100.001
Yfr18	74	MIT9301-949352|949448	949352	949448	-	81.82	77	11	2.9986	100.002
Yfr18	74	MIT9215-982297|982393	982297	982393	-	85.9	78	6	4.998	98.6514
Yfr18	74	AS9601-950866|950965	950866	950965	-	80.77	78	10	4.9994	98.6495
Yfr20	89	MIT9312+1389686|1389790	1389686	1389790	+	85.33	75	9	2.0025	82.0197
Yfr20	89	MIT9202+395786|395889	395786	395889	+	82.81	64	11	0.0016	71.9083
Yfr20	89	MIT9215+1400904|1401006	1400904	1401006	+	82.81	64	11	0.0016	71.9083
Yfr20	89	MIT9301+1332701|1332802	1332701	1332802	+	85.94	64	7	1.9984	69.6647
Yfr20	89	AS9601+1359514|1359615	1359514	1359615	+	84.62	65	8	1.997	70.7899
Yfr20	89	MIT9515+1383740|1383843	1383740	1383843	+	91.95	87	7	0.0035	97.7489
Yfr22	80	MIT9515-942440|942514	942440	942514	-	92.42	66	5	0.0028	82.4965
Yfr22	80	MIT9312-918728|918796	918728	918796	-	85	60	9	0	75
Yfr22	80	AS9601-916704|916783	916704	916783	-	91.67	60	5	-0.002	75.0025
Yfr22	80	MIT9301-915157|915236	915157	915236	-	88.52	61	7	0.0028	76.2465
Yfr22	80	MIT9215-948262|948342	948262	948342	-	88.52	61	7	0.0028	76.2465
Yfr22	80	NATL2A+965175|965238	965175	965238	+	78	50	10	1	61.25
Yfr22	80	MIT9202-1665149|1665229	1665149	1665229	-	88.52	61	7	0.0028	76.2465
Yfr22	80	AS9601+916719|916774	916719	916774	+	92.73	55	4	-0.0015	68.7519
Yfr22	80	NATL1A-1019105|1019293	1019105	1019293	-	78	50	10	1	61.25
Yfr22	80	NATL2A-1083658|1083768	1083658	1083768	-	72.55	51	13	0.9995	62.5006
Yfr22	80	NATL2A-965140|965328	965140	965328	-	78	50	10	1	61.25
Yfr22	80	NATL1A-1135586|1135696	1135586	1135696	-	74.51	51	12	0.9999	62.5001
Yfr22	80	MIT9202+1665165|1665222	1665165	1665222	+	87.93	58	7	0.0006	72.4993
Yfr23	67	MIT9312+1075707|1075795	1075707	1075795	+	88.06	67	8	-0.0002	100
Yfr23	67	MIT9515-1398401|1398468	1398401	1398468	-	86.36	66	9	0.0024	98.5039
Yfr23	67	MIT9301+1082054|1082185	1082054	1082185	+	83.58	67	10	1.0014	98.5054
Yfr23	67	MIT9515+1398407|1398464	1398407	1398464	+	84.48	58	9	0.0016	86.5648
Yfr24	72	MIT9312-1088315|1088404	1088315	1088404	-	92.65	68	5	-0.002	94.4472
Yfr24	72	MED4-1075357|1075443	1075357	1075443	-	100	68	0	0	94.4444
Yfr24	72	MED4+1075303|1075403	1075303	1075403	+	100	51	0	0	70.8333
Yfr24	72	MIT9312+1088261|1088361	1088261	1088361	+	88	50	6	0	69.4444
Yfr26	76	MED4-1347692|1347738	1347692	1347738	-	100	47	0	0	61.8421
Yfr102	71	MIT9303-983446|983501	983446	983501	-	96.43	56	1	0.9992	77.4659
Yfr103	304	MIT9211+585493|585734	585493	585734	+	75.74	235	43	14.011	72.6937
Yfr103	304	NATL1A+1040761|1041116	1040761	1041116	+	74.89	227	47	9.9997	71.3817
Yfr103	304	NATL1A-1040762|1041132	1040762	1041132	-	74.89	227	47	9.9997	71.3817
Yfr103	304	NATL2A-988902|989272	988902	989272	-	75.33	227	46	10.0009	71.3813
Yfr103	304	MIT9211-585493|585776	585493	585776	-	75.74	235	43	14.011	72.6937
Yfr104	67	MIT9303-1116725|1116777	1116725	1116777	-	86.79	53	4	3.0013	74.6249
Yfr104	67	MIT9211-1535003|1535065	1535003	1535065	-	83.61	61	6	3.9979	85.0778
Yfr104	67	SS120-1595997|1596063	1595997	1596063	-	82.46	57	7	2.9978	80.6003
Yfr104	67	MIT9303-557002|557057	557002	557057	-	98.21	56	1	0.0024	83.5785
Yfr104	67	SS120+1595993|1596067	1595993	1596067	+	82.46	57	7	2.9978	80.6003
Yfr104	67	MIT9303-1103018|1103087	1103018	1103087	-	72.88	59	11	5.0008	80.5958
Yfr104	67	MIT9303+1116729|1116798	1116729	1116798	+	86.54	52	4	2.9992	73.1355
Yfr104	67	MIT9211+1535000|1535069	1535000	1535069	+	83.61	61	6	3.9979	85.0778

## Sheet: 130 m
sRNA	length of sRNA	contig ID	contig start in Prochlorococcus genome	contig end in Prochlorococcus genome	strand in Prochlorococcus genome	% of BLAST alignment identity	BLAST alignment length	number of mismatches in alignment	number of gaps in alignment	% of BLAST alignment coverage
Yfr1	57	NATL1A+1242589|1242658	1242589	1242658	+	76.74	43	9	1.0018	73.6811
Yfr1	57	AS9601-978453|978507	978453	978507	-	96.36	55	2	0.002	96.4877
Yfr1	57	MIT9301-977323|977377	977323	977377	-	96.36	55	2	0.002	96.4877
Yfr1	57	MIT9202-35252|35306	35252	35306	-	96.36	55	2	0.002	96.4877
Yfr1	57	MIT9215-1010236|1010290	1010236	1010290	-	96.36	55	2	0.002	96.4877
Yfr1	57	MIT9312-980185|980239	980185	980239	-	94.55	55	3	-0.0025	96.4956
Yfr1	57	NATL2A+1191111|1191180	1191111	1191180	+	76.74	43	9	1.0018	73.6811
Yfr1	57	MIT9515-1002092|1002151	1002092	1002151	-	98.25	57	1	-0.0025	100.004
Yfr2	94	MIT9312-952045|952143	952045	952143	-	81.69	71	11	2.0001	73.4041
Yfr2	94	MIT9202-7138|7236	7138	7236	-	73	100	17	10	95.7447
Yfr2	94	MIT9301-949199|949302	949199	949302	-	76.06	71	15	1.9974	73.407
Yfr2	94	MIT9215-1165987|1166081	1165987	1166081	-	85.11	94	9	4.9966	94.6845
Yfr2	94	MIT9301-1132068|1132161	1132068	1132161	-	80.85	94	14	4.001	95.7436
Yfr2	94	MIT9515+45912|46005	45912	46005	+	83.16	95	11	4.998	95.7468
Yfr2	94	AS9601-950718|950817	950718	950817	-	78.38	74	7	8.9988	69.1502
Yfr2	94	MIT9301-133017|133114	133017	133114	-	89.47	95	7	3.0035	97.8686
Yfr2	94	MIT9312-1173251|1173350	1173251	1173350	-	81.25	96	15	3	98.9362
Yfr2	94	MIT9202-177269|177363	177269	177363	-	85.11	94	9	4.9966	94.6845
Yfr2	94	MIT9215-982147|982247	982147	982247	-	75	76	8	11	69.1489
Yfr3	94	MIT9312-952045|952143	952045	952143	-	76.29	97	16	6.9987	95.7461
Yfr3	94	MIT9202-7138|7236	7138	7236	-	76.53	98	14	9.0006	94.6802
Yfr3	94	MIT9301-949199|949302	949199	949302	-	73.2	97	19	6.996	95.7489
Yfr3	94	MIT9215-1165987|1166081	1165987	1166081	-	87.23	94	10	2.0038	97.8683
Yfr3	94	MIT9301-1132068|1132161	1132068	1132161	-	85.29	68	9	1.0028	71.2736
Yfr3	94	MIT9515+45912|46005	45912	46005	+	77.89	95	19	2.0045	98.9314
Yfr3	94	AS9601-950718|950817	950718	950817	-	75.64	78	12	7.0008	75.5311
Yfr3	94	MIT9301-133017|133114	133017	133114	-	91.49	94	8	-0.0006	100.001
Yfr3	94	MIT9312-1173251|1173350	1173251	1173350	-	81.91	94	17	0.0046	99.9951
Yfr3	94	MIT9202-177269|177363	177269	177363	-	87.23	94	10	2.0038	97.8683
Yfr3	94	MIT9215-982147|982247	982147	982247	-	75.25	101	11	13.9975	92.5559
Yfr4	95	MIT9312-952045|952143	952045	952143	-	76.24	101	11	12.9976	92.6341
Yfr4	95	MIT9215-1165987|1166081	1165987	1166081	-	87.23	94	10	2.0038	96.8381
Yfr4	95	MIT9301-1132068|1132161	1132068	1132161	-	77.89	95	18	3.0045	96.8374
Yfr4	95	MIT9515+45912|46005	45912	46005	+	78.95	95	18	1.9975	97.8974
Yfr4	95	MIT9301-133017|133114	133017	133114	-	94.74	95	5	-0.003	100.003
Yfr4	95	MIT9312-1173251|1173350	1173251	1173350	-	88.42	95	11	0.001	99.9989
Yfr4	95	MIT9202-177269|177363	177269	177363	-	87.23	94	10	2.0038	96.8381
Yfr5	89	MIT9215-1165987|1166081	1165987	1166081	-	76.34	93	17	5.0038	98.8721
Yfr5	89	MIT9301-1132068|1132161	1132068	1132161	-	76.34	93	18	4.0038	99.9957
Yfr5	89	MIT9515+45912|46005	45912	46005	+	77.66	94	16	4.9996	100
Yfr5	89	AS9601-950718|950817	950718	950817	-	72.92	96	15	10.9968	95.5092
Yfr5	89	MIT9301-133017|133114	133017	133114	-	88.71	62	7	-0.0002	69.6631
Yfr5	89	MIT9312-1173251|1173350	1173251	1173350	-	75.53	94	18	5.0018	99.998
Yfr5	89	MIT9202-177269|177363	177269	177363	-	77.42	93	16	4.9994	98.8771
Yfr6	244	SS120-923841|924019	923841	924019	-	75.41	183	40	4.9997	72.9509
Yfr6	244	AS9601-633914|634102	633914	634102	-	86.84	190	24	1.004	77.4574
Yfr6	244	MIT9312-621473|621629	621473	621629	-	86.08	158	20	1.9936	63.937
Yfr6	244	NATL2A-382123|382315	382123	382315	-	72.04	186	47	5.0056	74.178
Yfr6	244	NATL1A-397096|397288	397096	397288	-	73.44	192	45	5.9952	76.2315
Yfr7	220	MIT9312+646224|646419	646224	646419	+	89.84	187	18	0.9992	84.5458
Yfr7	220	MIT9215+688061|688237	688061	688237	+	91.38	174	15	-0.0012	79.0915
Yfr7	220	MIT9301+657520|657741	657520	657741	+	88.18	220	26	0.004	99.9982
Yfr7	220	MIT9202+1409020|1409240	1409020	1409240	+	88.64	220	25	-0.008	100.004
Yfr7	220	MIT9515+686864|687040	686864	687040	+	95.4	174	7	1.004	78.6345
Yfr7	220	AS9601+658683|658904	658683	658904	+	90	220	22	0	100
Yfr14	252	AS9601-633914|634102	633914	634102	-	87.42	159	19	1.0022	62.6975
Yfr14	252	MIT9312-621473|621629	621473	621629	-	86.08	158	20	1.9936	61.9073
Yfr16	138	MIT9515+1533586|1533677	1533586	1533677	+	87.37	95	7	4.9985	65.2185
Yfr18	74	MIT9301-949320|949440	949320	949440	-	79.71	69	11	3.0001	89.1891
Yfr18	74	AS9601-950838|950955	950838	950955	-	78.57	70	10	5.001	87.8365
Yfr18	74	MIT9312-952166|952285	952166	952285	-	78.57	70	11	4.001	89.1878
Yfr18	74	MIT9215-982271|982383	982271	982383	-	84.29	70	6	4.997	87.8419
Yfr18	74	MIT9515-977518|977583	977518	977583	-	83.05	59	10	0.0005	79.7291
Yfr18	74	MIT9202-7260|7376	7260	7376	-	80.56	72	7	6.9968	87.8422
Yfr19	82	MIT9312+1145600|1145743	1145600	1145743	+	84.62	78	10	1.9964	92.6873
Yfr19	82	MIT9312-1145603|1145677	1145603	1145677	-	85.33	75	9	2.0025	89.0213
Yfr19	82	MIT9301-1104804|1104878	1104804	1104878	-	85.33	75	9	2.0025	89.0213
Yfr19	82	MIT9202-142589|142663	142589	142663	-	85.33	75	9	2.0025	89.0213
Yfr19	82	AS9601-1087598|1087672	1087598	1087672	-	85.33	75	9	2.0025	89.0213
Yfr19	82	MIT9215-1136999|1137073	1136999	1137073	-	85.33	75	9	2.0025	89.0213
Yfr20	89	MIT9312+1389687|1389788	1389687	1389788	+	85.33	75	9	2.0025	82.0197
Yfr20	89	MIT9515+1383741|1383839	1383741	1383839	+	91.95	87	7	0.0035	97.7489
Yfr20	89	MIT9301+1332703|1332800	1332703	1332800	+	85.94	64	7	1.9984	69.6647
Yfr20	89	MIT9202+395788|395887	395788	395887	+	82.81	64	11	0.0016	71.9083
Yfr20	89	MIT9215+1400905|1401004	1400905	1401004	+	82.81	64	11	0.0016	71.9083
Yfr20	89	AS9601+1359516|1359613	1359516	1359613	+	84.38	64	8	1.9968	69.6665
Yfr22	80	MIT9202+1665112|1665212	1665112	1665212	+	89.8	49	5	-0.002	61.2525
Yfr22	80	MIT9215+948225|948325	948225	948325	+	89.8	49	5	-0.002	61.2525
Yfr22	80	MIT9312+918685|918785	918685	918785	+	85.71	49	7	0.0021	61.2474
Yfr22	80	MIT9301+915119|915219	915119	915219	+	89.8	49	5	-0.002	61.2525
Yfr22	80	AS9601+916666|916776	916666	916776	+	91.53	59	5	-0.0027	73.7534
Yfr22	80	MIT9515+942401|942497	942401	942497	+	93.88	49	3	-0.0012	61.2515
Yfr22	80	NATL2A-1083658|1083768	1083658	1083768	-	72.55	51	13	0.9995	62.5006
Yfr26	76	MIT9312+1145600|1145743	1145600	1145743	+	71.7	53	8	6.999	60.5276
Yfr103	304	NATL2A-962894|963147	962894	963147	-	74.45	227	48	9.9985	71.3821
Yfr103	304	NATL2A-988876|989178	988876	989178	-	75.33	227	46	10.0009	71.3813
Yfr103	304	MIT9211-585493|585721	585493	585721	-	75.74	235	43	14.011	72.6937
Yfr103	304	NATL1A-1040739|1041036	1040739	1041036	-	74.89	227	47	9.9997	71.3817
Yfr104	67	MIT9211-1535008|1535062	1535008	1535062	-	86.27	51	5	2.0023	73.1309
Yfr104	67	MIT9303-1116729|1116777	1116729	1116777	-	86.54	52	4	2.9992	73.1355
Yfr104	67	SS120-1596006|1596060	1596006	1596060	-	82.46	57	7	2.9978	80.6003
