# Supplementary material for: A framework for the computational prediction and analysis of non-coding RNAs in microbial environmental populations and their experimental validation
Source: ISME J. 2020 Apr 28;14(8):1955–65. doi: 10.1038/s41396-020-0658-7 (PMC7368042; doi:10.1038/s41396-020-0658-7)
Supplement: Supplementary file 10 — Table S6 [file 41396_2020_658_MOESM10_ESM.xlsx]

## Sheet: Yfr28 CopraRNA
fdr	p-value	energy	Annotation	old locus tag MED4	NC_005072 MED4	NC_009840 MIT9215	NC_007577 MIT9312	NC_009091 MIT9301	NC_008816 AS9601	NZ_CP007753 MIT0604	NC_008817 MIT9515	Additional homologs	Amount sampled
3.48483e+07	21484.8	-16.135	cell division protein FtsZ	PMM1309	tx50_rs07025(N/A|-16.135|1e-07|1|17|1|17|N/A)	p9215_rs07350(N/A|-12.1291|0.006268|1|16|1|16|N/A)	pmt9312_rs07260(N/A|-15.456|0.0010473|34|64|10|35|N/A)	p9301_rs16190(N/A|-18.5203|0.000378|1|16|1|16|N/A)	a9601_rs16260(N/A|-18.2612|0.0022362|1|16|1|16|GeneID:4718231)	ew14_rs07530(N/A|-14.183|0.0306856|49|64|10|24|N/A)	p9515_rs07100(N/A|-13.295|5.6e-05|1|17|1|17|N/A)	NA	0
0.00345771543670254	4.26352e+08	-7.1387	sodium-dependent bicarbonate transport family permease	PMM0213	tx50_rs01100(N/A|-7.1387|0.1001076|755|763|3|11|N/A)	p9215_rs01130(N/A|-16.8753|3.41e-05|988|1022|8|42|N/A)	pmt9312_rs01085(N/A|-17.8816|6.6e-05|996|1020|10|32|N/A)	p9301_rs10230(N/A|-17.1963|0.0013921|988|1020|10|43|N/A)	a9601_rs10245(N/A|-14.4619|0.0346714|988|1020|10|42|GeneID:4716915)	ew14_rs01220(N/A|-13.3626|0.047608|988|1020|10|42|N/A)	p9515_rs01185(N/A|-5.70384|0.2355094|1009|1016|5|12|N/A)	NA	0
0.0136505307124029	2.52476e+09	-10.2167	phosphoenolpyruvate carboxylase	PMM1575	tx50_rs08435(N/A|-10.2167|0.0163491|2902|2914|4|16|N/A)	p9215_rs08770(N/A|-6.65858|0.350091|361|372|9|20|N/A)	pmt9312_rs08595(N/A|-14.3771|0.0070363|1399|1426|29|57|N/A)	p9301_rs17460(N/A|-17.3675|0.0047017|1407|1426|29|48|N/A)	a9601_rs17490(N/A|-20.003|0.0017944|1399|1426|29|57|GeneID:4718516)	ew14_rs08950(N/A|-16.2653|0.0171564|1407|1466|3|48|N/A)	p9515_rs08440(N/A|-7.06839|0.1492956|1690|1700|1|12|N/A)	NA	0
0.0307321895340355	7.57884e+09	-6.41062	Derived by automated computational analysis using gene prediction method: Protein Homology.	PMM0212	tx50_rs01095(N/A|-6.41062|0.1048073|7|14|5|12|N/A)	p9215_rs01125(N/A|-13.9427|0.0002217|3|22|8|27|N/A)	pmt9312_rs01080(N/A|-13.8458|0.0010899|2|19|10|27|N/A)	p9301_rs10225(N/A|-11.1829|0.0637405|2|19|10|27|N/A)	a9601_rs10240(N/A|-6.83771|0.6508577|246|302|16|68|GeneID:4716914)	ew14_rs01215(N/A|-10.5618|0.1241434|2|19|10|27|N/A)	p9515_rs01180(N/A|-5.62557|0.1762225|7|14|5|12|N/A)	NA	0
0.0575935800060173	0.000177538779303382	-10.3455	DNA-directed RNA polymerase sigma-70 factor	PMM0577	tx50_rs03080(N/A|-10.3455|0.005744|51|60|4|13|N/A)	p9215_rs03205(N/A|-9.03708|0.0600487|834|880|15|65|N/A)	pmt9312_rs02965(N/A|-8.40563|0.1862855|869|879|16|26|N/A)	p9301_rs12040(N/A|-14.4561|0.0143461|844|887|9|48|N/A)	a9601_rs12200(N/A|-7.48577|0.6525202|41|60|4|20|GeneID:4717334)	ew14_rs03030(N/A|-9.14009|0.3662884|158|181|19|38|N/A)	p9515_rs03190(N/A|-10.7659|0.002998|51|60|4|13|N/A)	NA	0
0.0638450874074778	0.000236171716673777	-7.52996	signal peptidase I	PMM0606	tx50_rs03225(N/A|-7.52996|0.0587689|637|647|1|11|N/A)	p9215_rs03350(N/A|-10.75|0.0122834|2|37|29|70|N/A)	pmt9312_rs03110(N/A|-6.34661|0.4597981|7|31|37|61|N/A)	p9301_rs12185(N/A|-8.58409|0.3444096|8|31|37|61|N/A)	a9601_rs12340(N/A|-11.764|0.1164645|16|31|37|52|GeneID:4717364)	ew14_rs03175(N/A|-14.8108|0.0114465|16|59|24|52|N/A)	p9515_rs03335(N/A|-11.5579|0.0005035|637|647|1|11|N/A)	NA	0
0.101758443604875	0.000439154812104886	-5.39939	C-3' 4' desaturase CrtD	PMM1566	tx50_rs08385(N/A|-5.39939|0.3232806|1434|1443|1|10|N/A)	p9215_rs08720(N/A|-11.091|0.0181286|485|531|25|62|N/A)	pmt9312_rs08540(N/A|-12.7587|0.0136809|485|536|5|62|N/A)	p9301_rs17405(N/A|-11.5708|0.1220672|454|491|8|48|N/A)	a9601_rs17440(N/A|-19.2877|0.0013044|485|531|6|62|GeneID:4718506)	ew14_rs08900(N/A|-17.7637|0.0027115|485|513|35|62|N/A)	p9515_rs08390(N/A|-8.88146|0.0310889|1433|1443|1|11|N/A)	NA	0
0.105712658742866	0.000521394124502422	-7.01056	tRNA uridine-5-carboxymethylaminomethyl(34) synthesis GTPase MnmE	PMM0189	tx50_rs00980(N/A|-7.01056|0.1239578|37|48|9|20|N/A)	p9215_rs01010(N/A|-5.36369|0.512767|894|909|18|32|N/A)	pmt9312_rs00965(N/A|-14.3395|0.0036045|136|168|24|59|N/A)	p9301_rs10110(N/A|-11.8248|0.1023536|144|168|24|49|N/A)	a9601_rs10125(N/A|-11.1145|0.2259977|144|168|24|49|GeneID:4716891)	ew14_rs01100(N/A|-10.0267|0.2943465|504|532|14|39|N/A)	p9515_rs01065(N/A|-10.9461|0.0037192|175|213|3|42|N/A)	NA	0
0.124888668906356	0.000769967132591588	-10.613	multidrug ABC transporter permease, urtE	PMM0977	tx50_rs05200(N/A|-10.613|0.0036864|832|842|2|12|N/A)	p9215_rs05180(N/A|-6.64839|0.2495613|367|385|28|46|N/A)	pmt9312_rs05030(N/A|-11.2538|0.0265264|829|842|14|28|N/A)	p9301_rs14130(N/A|-10.4548|0.1618249|831|845|2|16|N/A)	a9601_rs14140(N/A|-9.61422|0.3379565|8|18|19|29|GeneID:4717764)	ew14_rs05140(N/A|-9.16066|0.3487199|8|18|19|29|N/A)	p9515_rs05110(N/A|-3.41338|0.6154878|862|868|4|10|N/A)	NA	0
0.124888668906356	0.000733698675988766	-7.94757	peptide chain release factor 1	PMM1529	tx50_rs08200(N/A|-7.94757|0.0574352|649|657|3|11|N/A)	p9215_rs08535(N/A|-6.96565|0.2310898|349|358|25|34|N/A)	pmt9312_rs08355(N/A|-14.2611|0.0030583|607|627|6|27|N/A)	p9301_rs17220(N/A|-6.27746|0.7629608|529|545|9|24|N/A)	a9601_rs17255(N/A|-7.33418|0.6883488|618|655|5|38|GeneID:4718469)	ew14_rs08715(N/A|-9.22737|0.3714496|53|100|6|48|N/A)	p9515_rs08180(N/A|-9.02291|0.0224842|613|619|5|11|N/A)	NA	0
0.188447006704088	0.00127800066198826	-12.8874	dihydropteroate synthase, folP	PMM0830	tx50_rs04445(N/A|-12.8874|0.0001676|824|842|1|17|N/A)	p9215_rs05115(N/A|-7.98482|0.1158185|237|266|7|35|N/A)	pmt9312_rs04965(N/A|-4.00847|0.9135033|655|663|62|70|N/A)	p9301_rs14065(N/A|-5.90501|0.79682|144|162|2|19|N/A)	a9601_rs14075(N/A|-4.08077|0.9717124|1|9|42|50|GeneID:4717751)	ew14_rs05075(N/A|-5.50747|0.8736808|832|841|2|11|N/A)	p9515_rs04440(N/A|-6.99553|0.0995303|833|842|1|10|N/A)	NA	0
0.195689698744645	0.00144776595865335	-5.32535	Fe-S cluster assembly ATPase SufC	PMM0072	tx50_rs00380(N/A|-5.32535|0.2901861|726|732|3|9|N/A)	p9215_rs00410(N/A|-6.22273|0.3112332|384|416|32|65|N/A)	pmt9312_rs00370(N/A|-14.4795|0.0017713|14|27|7|20|N/A)	p9301_rs09500(N/A|-8.7733|0.346501|398|416|32|50|N/A)	a9601_rs09520(N/A|-13.9021|0.0413448|399|416|32|49|GeneID:4716767)	ew14_rs00435(N/A|-13.8712|0.0290278|399|416|32|49|N/A)	p9515_rs00395(N/A|-1.7867|0.8819605|819|825|2|8|N/A)	NA	0
0.208444067635213	0.00167063679362378	-8.43848	DUF760 domain-containing protein	PMM0605	tx50_rs03220(N/A|-8.43848|0.0192652|7|17|1|11|N/A)	p9215_rs03345(N/A|-3.86896|0.7167746|424|431|3|10|N/A)	pmt9312_rs03105(N/A|-8.90547|0.088362|376|425|26|68|N/A)	p9301_rs12180(N/A|-9.22864|0.2156638|302|322|31|49|N/A)	a9601_rs12335(N/A|-3.14093|0.9888117|255|261|36|42|GeneID:4717363)	ew14_rs03170(N/A|-10.1795|0.164309|302|323|30|49|N/A)	p9515_rs03330(N/A|-9.84353|0.0034721|7|17|1|11|N/A)	NA	0
0.210595418097985	0.00181771630910714	-7.53348	Derived by automated computational analysis using gene prediction method: Protein Homology.	PMM0485	tx50_rs02615(N/A|-7.53348|0.0420425|75|90|10|24|N/A)	p9215_rs02735(N/A|-11.335|0.004148|149|184|35|72|N/A)	pmt9312_rs02505(N/A|-7.19149|0.2508415|154|184|35|71|N/A)	p9301_rs11580(N/A|-3.86494|0.9562992|67|100|1|36|N/A)	a9601_rs11740(N/A|-7.21262|0.5943532|178|184|35|41|GeneID:4717241)	ew14_rs02570(N/A|-12.7239|0.0319113|178|208|12|41|N/A)	p9515_rs02720(N/A|-2.74717|0.7006323|189|200|60|71|N/A)	NA	0
0.221430993362091	0.00232079339528702	-7.11648	Derived by automated computational analysis using gene prediction method: Protein Homology.	n.a.	tx50_rs05485(N/A|-7.11648|0.0653121|2|10|6|14|N/A)	p9215_rs05490(N/A|-4.37605|0.6138143|416|422|17|23|N/A)	pmt9312_rs05320(N/A|-12.7853|0.0041242|150|195|11|66|N/A)	p9301_rs14440(N/A|-5.43836|0.8110703|297|313|28|48|N/A)	a9601_rs14450(N/A|-5.93278|0.801621|119|141|14|38|GeneID:4717833)	ew14_rs05445(N/A|-4.27182|0.9480094|237|243|32|38|N/A)	p9515_rs05385(N/A|-6.86554|0.0771424|4|12|6|14|N/A)	NA	0
0.221430993362091	0.0022712253255709	-7.31318	cell division topological specificity factor MinE	PMM0320	tx50_rs01665(N/A|-7.31318|0.0529441|160|168|4|12|N/A)	p9215_rs01690(N/A|-4.27342|0.6267403|76|86|26|36|N/A)	pmt9312_rs01655(N/A|-7.91913|0.1693822|157|166|15|24|N/A)	p9301_rs10790(N/A|-11.9494|0.0417752|248|263|5|19|N/A)	a9601_rs10810(N/A|-15.1767|0.0081388|243|263|5|23|GeneID:4717033)	ew14_rs01785(N/A|-7.49792|0.5155563|150|174|33|49|N/A)	p9515_rs01750(N/A|-3.38314|0.5733939|15|21|2|8|N/A)	NA	0
0.221430993362091	0.00222918537275879	-5.14622	3-dehydroquinate synthase	PMM0682	tx50_rs03625(N/A|-5.14622|0.3426284|1078|1095|3|19|N/A)	p9215_rs03745(N/A|-9.534|0.0463611|405|424|13|32|N/A)	pmt9312_rs03500(N/A|-11.0706|0.037171|848|869|18|38|N/A)	p9301_rs12690(N/A|-18.8809|0.0002305|848|872|14|38|N/A)	a9601_rs12715(N/A|-18.0693|0.0025861|848|872|14|38|GeneID:4717442)	ew14_rs03670(N/A|-9.60204|0.3227934|849|869|18|37|N/A)	p9515_rs03745(N/A|-4.56532|0.4173932|332|338|6|12|N/A)	NA	0
0.224676116222331	0.00249332311467445	-8.37338	cryptochrome/photolyase family protein	PMM0425	tx50_rs02290(N/A|-8.37338|0.0483618|692|701|3|12|N/A)	p9215_rs02420(N/A|-4.34641|0.7179466|610|619|54|63|N/A)	pmt9312_rs02180(N/A|-10.9991|0.0471449|1294|1330|15|50|N/A)	p9301_rs11255(N/A|-10.9323|0.1670269|1296|1328|17|48|N/A)	a9601_rs11415(N/A|-9.42915|0.4234727|880|894|10|25|GeneID:4717176)	ew14_rs02250(N/A|-15.9408|0.011657|1261|1284|12|35|N/A)	p9515_rs02405(N/A|-8.98259|0.028372|647|658|1|12|N/A)	NA	0
0.226027712995169	0.00306572730326369	-4.92973	UMP kinase	PMM0522	tx50_rs02800(N/A|-4.92973|0.3495103|538|548|1|11|N/A)	p9215_rs02915(N/A|-3.98555|0.738961|322|328|9|15|N/A)	pmt9312_rs02685(N/A|-9.4508|0.08733|122|138|12|30|N/A)	p9301_rs11760(N/A|-14.7123|0.0091137|599|630|10|39|N/A)	a9601_rs11920(N/A|-18.8306|0.0006217|599|636|5|39|GeneID:4717277)	ew14_rs02750(N/A|-7.71056|0.5521742|599|619|19|39|N/A)	p9515_rs02905(N/A|-8.33405|0.0316639|340|346|5|11|N/A)	NA	0
0.226027712995169	0.00295866328099689	-8.08688	Derived by automated computational analysis using gene prediction method: Protein Homology.	PMM1679	tx50_rs08965(N/A|-8.08688|0.0306034|337|343|5|11|N/A)	p9215_rs09300(N/A|-5.09561|0.4669347|389|400|16|26|N/A)	pmt9312_rs09130(N/A|-9.13415|0.0838196|394|401|15|22|N/A)	p9301_rs17990(N/A|-5.77249|0.7697916|178|199|31|51|N/A)	a9601_rs18025(N/A|-11.9907|0.0873308|281|309|31|55|GeneID:4718626)	ew14_rs09525(N/A|-12.4852|0.0475359|392|401|15|24|N/A)	p9515_rs08980(N/A|-8.69579|0.0160515|337|343|5|11|N/A)	NA	0
0.226027712995169	0.00292794953360166	-9.12509	proline--tRNA ligase	PMM0508	tx50_rs02730(N/A|-9.12509|0.0295738|687|697|1|11|N/A)	p9215_rs02850(N/A|-11.2918|0.0176057|1174|1200|2|28|N/A)	pmt9312_rs02620(N/A|-10.9272|0.055127|267|284|24|41|N/A)	p9301_rs11695(N/A|-8.97577|0.400734|510|532|1|22|N/A)	a9601_rs11855(N/A|-11.2421|0.2362186|16|48|39|68|GeneID:4717264)	ew14_rs02685(N/A|-9.4789|0.3878892|831|860|17|41|N/A)	p9515_rs02835(N/A|-6.3971|0.1879414|687|697|1|11|N/A)	NA	0
0.226027712995169	0.00267375241486	-9.74664	ABC transporter permease	PMM0978	tx50_rs05205(N/A|-9.74664|0.0094794|33|54|2|26|N/A)	p9215_rs05185(N/A|-5.47561|0.4440624|211|228|13|34|N/A)	pmt9312_rs05035(N/A|-10.9907|0.0321843|38|51|14|28|N/A)	p9301_rs14135(N/A|-8.83285|0.3394314|40|54|2|16|N/A)	a9601_rs14145(N/A|-7.14223|0.689112|627|646|29|48|GeneID:4717765)	ew14_rs05145(N/A|-7.00277|0.6746081|432|442|38|48|N/A)	p9515_rs05115(N/A|-3.62954|0.5736268|74|80|4|10|N/A)	NA	0
0.236494121964623	0.00772761310981814	-4.63657	TVP38/TMEM64 family protein	PMM0308	tx50_rs01595(N/A|-4.63657|0.3967321|713|719|2|8|N/A)	p9215_rs01625(N/A|-5.20164|0.4794539|2|43|26|66|N/A)	pmt9312_rs01570(N/A|-12.6913|0.0071406|354|379|9|35|N/A)	p9301_rs10720(N/A|-9.30036|0.2593548|572|580|9|17|N/A)	a9601_rs10745(N/A|-8.44429|0.4754117|562|580|9|28|GeneID:4717019)	ew14_rs01715(N/A|-9.69344|0.2620159|656|681|26|49|N/A)	p9515_rs01685(N/A|-9.47192|0.009552|374|383|5|14|N/A)	NA	0
0.236494121964623	0.00769994708885063	-4.64723	formamidopyrimidine-DNA glycosylase	PMM0328	tx50_rs01730(N/A|-4.64723|0.4178209|451|458|7|14|N/A)	p9215_rs01755(N/A|-4.93915|0.5604126|700|708|14|22|N/A)	pmt9312_rs01720(N/A|-12.2569|0.0132938|412|421|13|22|N/A)	p9301_rs10855(N/A|-7.90329|0.4880669|77|92|5|21|N/A)	a9601_rs10875(N/A|-7.62207|0.6282982|277|320|4|43|GeneID:4717048)	ew14_rs01850(N/A|-16.7949|0.0033165|821|859|2|37|N/A)	p9515_rs01820(N/A|-3.64969|0.5756178|455|461|7|13|N/A)	NA	0
0.236494121964623	0.00752656401432938	-4.9759	DUF3303 domain-containing protein	PMM0996	tx50_rs05315(N/A|-4.9759|0.2881191|12|22|61|71|N/A)	p9215_rs05300(N/A|-5.053|0.4536704|152|161|57|66|N/A)	pmt9312_rs05150(N/A|-5.89594|0.4944699|16|27|58|69|N/A)	p9301_rs14250(N/A|-12.4947|0.0270856|1|24|45|68|N/A)	a9601_rs14260(N/A|-15.4143|0.0064675|199|221|4|25|GeneID:4717790)	ew14_rs05260(N/A|-8.11669|0.4104442|6|24|45|63|N/A)	p9515_rs05225(N/A|-7.85137|0.03119|187|195|3|11|N/A)	NA	0
0.236494121964623	0.00751949191452039	-4.41583	ABC transporter permease	PMM0913	tx50_rs04875(N/A|-4.41583|0.4871325|1272|1280|2|10|N/A)	p9215_rs04690(N/A|-7.74807|0.1547371|1172|1180|25|33|N/A)	pmt9312_rs04535(N/A|-13.875|0.004773|717|737|5|29|N/A)	p9301_rs13625(N/A|-12.5837|0.0624819|699|737|5|49|N/A)	a9601_rs13640(N/A|-7.83741|0.6276429|12|34|14|37|GeneID:4717656)	ew14_rs04640(N/A|-13.1595|0.0613727|1207|1245|15|50|N/A)	p9515_rs04850(N/A|-3.78621|0.5686049|1272|1280|2|10|N/A)	NA	0
0.236494121964623	0.00731544933896962	-5.86767	Derived by automated computational analysis using gene prediction method: Protein Homology.	PMM0820	tx50_rs04390(N/A|-5.86767|0.1428719|179|196|2|15|N/A)	p9215_rs07755(N/A|-2.42025|0.935839|88|96|59|67|N/A)	pmt9312_rs07690(N/A|-10.8503|0.014481|143|196|2|65|N/A)	p9301_rs16605(N/A|-9.41244|0.1639231|156|196|2|48|N/A)	a9601_rs16680(N/A|-9.52315|0.230434|156|196|2|49|GeneID:4718335)	ew14_rs07985(N/A|-10.3497|0.1202499|138|196|2|66|N/A)	p9515_rs06025(N/A|-4.73798|0.2875293|197|209|3|15|N/A)	NA	0
0.236494121964623	0.00722912186684407	-8.92046	SDR family NAD(P)-dependent oxidoreductase	PMM0694	tx50_rs03705(N/A|-8.92046|0.0187523|568|585|3|18|N/A)	p9215_rs03835(N/A|-6.07776|0.3214531|551|581|5|33|N/A)	pmt9312_rs03625(N/A|-11.7444|0.0160891|556|578|8|30|N/A)	p9301_rs12760(N/A|-6.45506|0.6981712|1|24|13|45|N/A)	a9601_rs12785(N/A|-8.45571|0.4782797|566|581|5|21|GeneID:4717463)	ew14_rs03770(N/A|-7.76686|0.5376307|566|581|5|21|N/A)	p9515_rs04320(N/A|-5.31467|0.2641727|462|469|3|10|N/A)	NA	0
0.236494121964623	0.00713911697036889	-6.24227	3-methyl-2-oxobutanoate hydroxymethyltransferase	PMM1310	tx50_rs07030(N/A|-6.24227|0.1671705|264|270|5|11|N/A)	p9215_rs07355(N/A|-3.58998|0.8162111|86|104|24|42|N/A)	pmt9312_rs07265(N/A|-8.69719|0.1463719|644|671|12|40|N/A)	p9301_rs16195(N/A|-16.2944|0.0024404|641|675|13|43|N/A)	a9601_rs16265(N/A|-13.1535|0.0636846|641|675|13|43|GeneID:4718233)	ew14_rs07535(N/A|-15.5409|0.0083747|169|194|25|50|N/A)	p9515_rs07105(N/A|-5.44042|0.2555179|264|270|5|11|N/A)	NA	0
0.236494121964623	0.00706151965783819	-6.55488	phosphoglucomutase/phosphomannomutase family protein	PMM0278	tx50_rs01445(N/A|-6.55488|0.1687175|242|249|5|12|N/A)	p9215_rs01475(N/A|-5.31056|0.527377|1519|1534|57|72|N/A)	pmt9312_rs01420(N/A|-16.194|0.0007133|591|639|13|68|N/A)	p9301_rs10570(N/A|-9.09488|0.3630758|361|389|1|20|N/A)	a9601_rs10595(N/A|-8.08906|0.6069973|361|389|1|20|GeneID:4716988)	ew14_rs01565(N/A|-9.6278|0.3474341|1110|1128|15|32|N/A)	p9515_rs01535(N/A|-5.27391|0.3197949|240|248|6|14|N/A)	NA	0
0.236494121964623	0.00698438778690553	-6.07509	SAM-dependent methyltransferase	PMM0612	tx50_rs03255(N/A|-6.07509|0.1940414|163|170|3|10|N/A)	p9215_rs03380(N/A|-4.55989|0.6406884|399|422|45|67|N/A)	pmt9312_rs03140(N/A|-11.1324|0.0315935|350|378|10|32|N/A)	p9301_rs12215(N/A|-14.6909|0.0118324|592|631|9|50|N/A)	a9601_rs12370(N/A|-12.1875|0.1148406|587|631|9|42|GeneID:4717370)	ew14_rs03205(N/A|-12.9173|0.0585072|516|541|24|48|N/A)	p9515_rs03365(N/A|-3.87757|0.5324128|168|174|2|8|N/A)	NA	0
0.236494121964623	0.00686807015099161	-7.85163	Derived by automated computational analysis using gene prediction method: Protein Homology.	PMM0864	tx50_rs04625(N/A|-7.85163|0.0324234|275|282|4|11|N/A)	p9215_rs04945(N/A|-6.35781|0.2249529|151|186|26|64|N/A)	pmt9312_rs04790(N/A|-7.08037|0.2719517|241|281|5|35|N/A)	p9301_rs13880(N/A|-6.25477|0.6698191|241|281|5|35|N/A)	a9601_rs13895(N/A|-9.36833|0.2837559|150|180|32|65|GeneID:4717708)	ew14_rs04895(N/A|-13.0354|0.0265183|150|180|32|65|N/A)	p9515_rs04600(N/A|-2.75658|0.7007399|17|23|4|10|N/A)	NA	0
0.236494121964623	0.00686553302759922	-5.63346	serine--tRNA ligase	PMM1188	tx50_rs06410(N/A|-5.63346|0.275675|119|128|1|10|N/A)	p9215_rs06675(N/A|-6.25892|0.3445878|781|787|16|22|N/A)	pmt9312_rs06660(N/A|-13.5818|0.0062796|1334|1377|14|65|N/A)	p9301_rs15645(N/A|-10.5433|0.1886489|1336|1376|26|63|N/A)	a9601_rs15620(N/A|-13.4038|0.0745223|993|1015|17|40|GeneID:4718101)	ew14_rs06715(N/A|-9.54579|0.345131|993|1015|17|40|N/A)	p9515_rs06545(N/A|-3.01637|0.7119541|772|778|2|8|N/A)	NA	0
0.236494121964623	0.00677162500095552	-8.31455	peptidase E	PMM0993	tx50_rs05300(N/A|-8.31455|0.033461|36|43|5|12|N/A)	p9215_rs05285(N/A|-3.69642|0.791208|202|223|17|36|N/A)	pmt9312_rs05135(N/A|-5.05346|0.739187|351|359|62|70|N/A)	p9301_rs14235(N/A|-11.3756|0.0909068|411|425|8|22|N/A)	a9601_rs14245(N/A|-9.77092|0.3044721|411|425|8|22|GeneID:4717786)	ew14_rs05245(N/A|-13.1343|0.0425566|386|425|8|34|N/A)	p9515_rs05210(N/A|-4.26895|0.4408165|8|15|1|8|N/A)	NA	0
0.236494121964623	0.0067581905637814	-10.1516	DNA-directed RNA polymerase subunit beta', rpoC2, PMM1583	PMM1483	tx50_rs07965(N/A|-10.1516|0.0213386|1668|1677|5|14|N/A)	p9215_rs08290(N/A|-6.5672|0.3903408|3413|3434|8|29|N/A)	pmt9312_rs08120(N/A|-7.99323|0.366281|1683|1708|9|35|N/A)	p9301_rs16980(N/A|-8.98648|0.4807698|1655|1690|5|37|N/A)	a9601_rs17005(N/A|-13.7676|0.1149693|3860|3894|5|42|GeneID:4718417)	ew14_rs08430(N/A|-14.9786|0.0469005|3888|3905|13|30|N/A)	p9515_rs07925(N/A|-5.69418|0.3238908|1578|1586|1|9|N/A)	NA	0
0.236494121964623	0.0066674586165531	-8.09198	DUF3122 domain-containing protein	PMM1266	tx50_rs06805(N/A|-8.09198|0.0336566|192|210|2|18|N/A)	p9215_rs07120(N/A|-4.65929|0.5739181|68|77|57|66|N/A)	pmt9312_rs07035(N/A|-6.21077|0.4716904|194|210|2|20|N/A)	p9301_rs15970(N/A|-10.9941|0.0969901|186|210|2|22|N/A)	a9601_rs16040(N/A|-10.3945|0.2116666|186|210|2|22|GeneID:4718186)	ew14_rs07305(N/A|-14.4806|0.0128988|184|211|9|38|N/A)	p9515_rs06880(N/A|-7.15515|0.0709529|194|207|2|15|N/A)	NA	0
0.236494121964623	0.00657396249789345	-9.312	30S ribosomal protein S8	PMM1545	tx50_rs08275(N/A|-9.312|0.008746|310|319|2|11|N/A)	p9215_rs09775(N/A|-4.56691|0.5769523|442|460|44|72|N/A)	pmt9312_rs08430(N/A|-4.43931|0.8168194|304|312|62|70|N/A)	p9301_rs18405(N/A|-7.30035|0.510193|177|224|5|50|N/A)	a9601_rs18435(N/A|-8.71002|0.3926653|258|298|2|37|GeneID:31480331)	ew14_rs09955(N/A|-8.29092|0.4058751|19|35|9|34|N/A)	p9515_rs08255(N/A|-8.91088|0.0123838|310|319|2|11|N/A)	NA	0
0.236494121964623	0.00652626593195574	-8.95609	translation initiation factor IF-2	PMM1494	tx50_rs08020(N/A|-8.95609|0.0485803|73|82|2|11|N/A)	p9215_rs08345(N/A|-8.44109|0.1507032|2501|2557|14|66|N/A)	pmt9312_rs08175(N/A|-10.6656|0.0898058|2974|2991|10|28|N/A)	p9301_rs17035(N/A|-13.6794|0.0606472|1365|1380|3|19|N/A)	a9601_rs17060(N/A|-9.88537|0.4455663|1404|1416|3|15|GeneID:4718428)	ew14_rs08485(N/A|-10.2197|0.3552245|2082|2102|16|36|N/A)	p9515_rs07980(N/A|-9.12773|0.041133|73|82|2|11|N/A)	NA	0
0.236494121964623	0.00591115499215471	-6.00788	aminotransferase class V-fold PLP-dependent enzyme	PMM0887	tx50_rs04740(N/A|-6.00788|0.2188095|849|855|5|11|N/A)	p9215_rs04825(N/A|-11.5688|0.010438|160|172|16|28|N/A)	pmt9312_rs04670(N/A|-12.0961|0.0186139|160|172|16|28|N/A)	p9301_rs13760(N/A|-10.9341|0.1504187|118|171|17|67|N/A)	a9601_rs13775(N/A|-5.26622|0.9171839|1088|1094|34|40|GeneID:4717684)	ew14_rs04775(N/A|-9.13437|0.3909348|159|172|16|29|N/A)	p9515_rs04715(N/A|-4.89882|0.3649701|264|270|4|10|N/A)	NA	0
0.236494121964623	0.00578669038973132	-6.71187	DUF3086 domain-containing protein	PMM1326	tx50_rs07120(N/A|-6.71187|0.1346641|725|734|3|12|N/A)	p9215_rs07445(N/A|-6.17684|0.3388181|910|916|14|20|N/A)	pmt9312_rs07360(N/A|-12.5228|0.0120099|691|731|5|50|N/A)	p9301_rs16285(N/A|-9.15626|0.3195742|652|679|6|48|N/A)	a9601_rs16360(N/A|-10.4231|0.2673777|663|679|6|22|GeneID:4718252)	ew14_rs07625(N/A|-11.8685|0.1117386|696|731|5|41|N/A)	p9515_rs07200(N/A|-3.17133|0.6736068|741|754|3|17|N/A)	NA	0
0.236494121964623	0.00574153131906647	-7.32754	GUN4 domain-containing protein	PMM0924	tx50_rs04930(N/A|-7.32754|0.0758284|455|465|5|15|N/A)	p9215_rs04635(N/A|-6.11134|0.3221593|83|99|14|30|N/A)	pmt9312_rs04480(N/A|-9.98517|0.061726|371|404|25|70|N/A)	p9301_rs13570(N/A|-12.9627|0.0345059|390|404|25|39|N/A)	a9601_rs13585(N/A|-12.7159|0.0780288|391|411|14|38|GeneID:4717644)	ew14_rs04585(N/A|-12.619|0.0607551|381|403|3|26|N/A)	p9515_rs04905(N/A|-7.10986|0.0860067|396|403|3|10|N/A)	NA	0
0.236494121964623	0.00556813537771643	-9.5323	cofactor assembly of complex C subunit B	PMM1583	tx50_rs08475(N/A|-9.5323|0.0089698|314|325|7|18|N/A)	p9215_rs08810(N/A|-3.5233|0.8117765|4|25|38|62|N/A)	pmt9312_rs08635(N/A|-4.93006|0.7478281|163|199|3|28|N/A)	p9301_rs17500(N/A|-12.4706|0.0404848|291|334|3|42|N/A)	a9601_rs17530(N/A|-10.6512|0.196163|303|358|5|54|GeneID:4718524)	ew14_rs08990(N/A|-7.03214|0.6390276|304|358|5|53|N/A)	p9515_rs08480(N/A|-3.22005|0.6354949|102|108|4|10|N/A)	NA	0
0.236494121964623	0.00543963864561773	-8.06632	DUF3539 family protein	PMM0393	tx50_rs02115(N/A|-8.06632|0.0241267|52|59|5|12|N/A)	p9215_rs02260(N/A|-3.19982|0.8354569|302|324|14|36|N/A)	pmt9312_rs02020(N/A|-4.97367|0.6816544|52|58|15|21|N/A)	p9301_rs11095(N/A|-8.68655|0.2617317|59|65|15|21|N/A)		ew14_rs02090(N/A|-4.61188|0.9153466|214|221|28|35|N/A)	p9515_rs02245(N/A|-8.78101|0.0106107|52|59|5|12|N/A)	NA	0
0.236494121964623	0.00529553978364187	-9.86423	GTP-binding protein	PMM1033	tx50_rs05555(N/A|-9.86423|0.0127933|1276|1284|3|11|N/A)	p9215_rs05545(N/A|-4.68109|0.6461951|841|847|14|20|N/A)	pmt9312_rs05375(N/A|-6.23855|0.5650835|1358|1394|26|67|N/A)	p9301_rs14495(N/A|-7.38021|0.6136117|180|191|8|19|N/A)	a9601_rs14505(N/A|-10.8991|0.2443425|455|485|5|39|GeneID:4717847)	ew14_rs05505(N/A|-9.18218|0.3985733|286|320|6|42|N/A)	p9515_rs05445(N/A|-9.73558|0.0134228|1276|1284|3|11|N/A)	NA	0
0.236494121964623	0.005231286320984	-8.97971	polyribonucleotide nucleotidyltransferase	PMM1191	tx50_rs06425(N/A|-8.97971|0.0369376|2101|2110|2|11|N/A)	p9215_rs06690(N/A|-6.55495|0.3406457|2050|2062|8|20|N/A)	pmt9312_rs06675(N/A|-11.0401|0.0568429|2222|2255|27|51|N/A)	p9301_rs15660(N/A|-12.6301|0.0840433|1334|1364|8|37|N/A)	a9601_rs15635(N/A|-10.2401|0.3589385|1353|1364|8|19|GeneID:4718104)	ew14_rs06730(N/A|-9.09485|0.4584216|952|960|13|21|N/A)	p9515_rs06560(N/A|-8.6808|0.0447698|1084|1093|2|11|N/A)	NA	0
0.236494121964623	0.00487947862930842	-7.33664	malate:quinone oxidoreductase	PMM0419	tx50_rs02255(N/A|-7.33664|0.1026905|1246|1252|5|11|N/A)	p9215_rs02385(N/A|-7.13072|0.2326408|573|583|25|35|N/A)	pmt9312_rs02145(N/A|-12.6515|0.0147553|373|424|12|66|N/A)	p9301_rs11220(N/A|-6.69567|0.7266031|1487|1500|2|15|N/A)	a9601_rs11380(N/A|-7.69998|0.6639428|1487|1500|2|15|GeneID:4717168)	ew14_rs02215(N/A|-8.98936|0.4357643|78|109|9|37|N/A)	p9515_rs02370(N/A|-8.44841|0.0439909|1246|1252|5|11|N/A)	NA	0
0.236494121964623	0.00461160711918788	-8.29456	energy-coupling factor transporter transmembrane protein EcfT	PMM0392	tx50_rs02110(N/A|-8.29456|0.0396228|984|991|5|12|N/A)	p9215_rs02255(N/A|-4.95983|0.5591702|361|368|15|22|N/A)	pmt9312_rs02015(N/A|-11.0172|0.0345371|193|207|7|21|N/A)	p9301_rs11090(N/A|-8.65583|0.3779718|397|425|9|48|N/A)	a9601_rs11255(N/A|-10.143|0.2888186|407|426|19|36|GeneID:4717141)	ew14_rs02085(N/A|-12.04|0.0968928|193|208|6|21|N/A)	p9515_rs02240(N/A|-7.92431|0.0515512|985|992|5|12|N/A)	NA	0
0.236494121964623	0.00450838071106844	-9.13536	global nitrogen regulator NtcA	PMM0246	tx50_rs01275(N/A|-9.13536|0.0163552|280|289|2|11|N/A)	p9215_rs01305(N/A|-4.32647|0.6733097|180|200|13|36|N/A)	pmt9312_rs01250(N/A|-9.56734|0.0825942|556|568|6|18|N/A)	p9301_rs10405(N/A|-12.53|0.0466782|261|271|9|19|N/A)	a9601_rs10425(N/A|-10.8756|0.1971498|255|271|9|24|GeneID:4716953)	ew14_rs01395(N/A|-9.5311|0.2941305|217|247|14|45|N/A)	p9515_rs01365(N/A|-6.55817|0.1276439|280|286|5|11|N/A)	NA	0
0.236494121964623	0.00438397467679459	-6.87049	preprotein translocase subunit SecE	PMM0206	tx50_rs01065(N/A|-6.87049|0.0680203|45|59|59|72|N/A)	p9215_rs01095(N/A|-7.04569|0.1339687|143|154|16|28|N/A)	pmt9312_rs01050(N/A|-8.74333|0.0856271|142|156|14|29|N/A)	p9301_rs10195(N/A|-7.69649|0.397322|47|64|25|43|N/A)	a9601_rs10210(N/A|-12.3076|0.0537945|142|153|17|29|GeneID:4716908)	ew14_rs01185(N/A|-13.8432|0.0116362|142|156|14|29|N/A)	p9515_rs01150(N/A|-1.77249|0.864372|52|58|35|41|N/A)	NA	0
0.236494121964623	0.00420866808107922	-10.5434	DUF1651 domain-containing protein	PMM0859	tx50_rs04590(N/A|-10.5434|0.0011341|327|337|3|13|N/A)	p9215_rs06210(N/A|-6.03003|0.2567198|136|152|3|17|N/A)	pmt9312_rs06225(N/A|-3.12623|0.9625768|202|231|13|38|N/A)	p9301_rs15125(N/A|-3.94632|0.9489372|130|152|3|20|N/A)	a9601_rs15105(N/A|-5.3742|0.848274|70|108|2|38|GeneID:4717980)	ew14_rs06210(N/A|-7.60957|0.4728005|114|172|9|66|N/A)		NA	0
0.236494121964623	0.0040226450324143	-9.11623	Derived by automated computational analysis using gene prediction method: Protein Homology.	PMM0738	tx50_rs03955(N/A|-9.11623|0.0080369|43|52|1|10|N/A)	p9215_rs03985(N/A|-6.01071|0.2657452|173|182|17|26|N/A)	pmt9312_rs03830(N/A|-4.74679|0.7311567|84|99|54|69|N/A)	p9301_rs12920(N/A|-13.7435|0.0085301|173|184|15|26|N/A)	a9601_rs12935(N/A|-9.61902|0.24345|177|184|15|22|GeneID:4717504)	ew14_rs03930(N/A|-6.60507|0.6476556|339|364|5|30|N/A)	p9515_rs04185(N/A|-2.77533|0.6912048|45|52|1|8|N/A)	NA	0
0.236494121964623	0.00350748201778613	-8.17428	SDR family NAD(P)-dependent oxidoreductase	PMM0414	tx50_rs02225(N/A|-8.17428|0.0379319|415|423|5|13|N/A)	p9215_rs02360(N/A|-5.05204|0.5186554|468|498|15|35|N/A)	pmt9312_rs02120(N/A|-6.63227|0.4232198|216|227|57|68|N/A)	p9301_rs11195(N/A|-9.98929|0.1944481|322|383|16|68|N/A)	a9601_rs11355(N/A|-9.48828|0.3422128|75|85|9|19|GeneID:4717162)	ew14_rs02190(N/A|-16.6813|0.0027897|322|363|27|68|N/A)	p9515_rs02345(N/A|-3.69029|0.5548179|619|625|2|8|N/A)	NA	0
0.236494121964623	0.00336874675454747	-8.01986	magnesium transporter	PMM1630	tx50_rs08715(N/A|-8.01986|0.0615141|893|904|10|21|N/A)	p9215_rs09055(N/A|-8.47459|0.1052763|465|483|17|34|N/A)	pmt9312_rs08885(N/A|-11.7372|0.0274045|1087|1100|5|20|N/A)	p9301_rs17745(N/A|-11.5963|0.1165559|449|483|17|50|N/A)	a9601_rs17780(N/A|-9.92575|0.35484|1070|1100|5|27|GeneID:4718577)	ew14_rs09235(N/A|-12.8927|0.0770508|377|418|9|50|N/A)	p9515_rs08725(N/A|-5.69075|0.2580781|382|388|5|11|N/A)	NA	0
0.236948558798909	0.00788854634718932	-7.4822	metal ABC transporter substrate-binding protein	PMM0601	tx50_rs03200(N/A|-7.4822|0.0746856|245|254|1|10|N/A)	p9215_rs03325(N/A|-8.73481|0.0728535|328|337|14|23|N/A)	pmt9312_rs03085(N/A|-10.6177|0.0455804|1|32|1|30|N/A)	p9301_rs12160(N/A|-9.2593|0.29556|888|920|1|36|N/A)	a9601_rs12315(N/A|-8.02457|0.5712546|655|686|4|38|GeneID:4717359)	ew14_rs03150(N/A|-7.64702|0.5859107|223|247|14|38|N/A)	p9515_rs03310(N/A|-4.73232|0.3758858|206|214|4|12|N/A)	NA	0
0.247126119620304	0.00837973895136666	-4.70915	acetyl-CoA carboxylase carboxyltransferase subunit beta	PMM0784	tx50_rs04185(N/A|-4.70915|0.40599|875|882|61|68|N/A)	p9215_rs04215(N/A|-3.63015|0.8158245|758|779|26|50|N/A)	pmt9312_rs04060(N/A|-13.9792|0.0031564|468|487|2|22|N/A)	p9301_rs13150(N/A|-6.32619|0.7400633|199|211|10|22|N/A)	a9601_rs13170(N/A|-8.85239|0.4493067|328|340|14|26|GeneID:4717553)	ew14_rs04160(N/A|-11.9832|0.0980225|468|487|2|22|N/A)	p9515_rs03945(N/A|-2.34601|0.8089286|282|288|5|11|N/A)	NA	0
0.249832252894205	0.00893358240928723	-6.70247	ATP-dependent metallopeptidase FtsH/Yme1/Tma family protein	PMM1264	tx50_rs06795(N/A|-6.70247|0.1668597|19|28|1|10|N/A)	p9215_rs07110(N/A|-14.0534|0.0018552|399|415|12|29|N/A)	pmt9312_rs07025(N/A|-6.00819|0.6407648|1429|1468|25|66|N/A)	p9301_rs15960(N/A|-11.4193|0.1453359|960|977|31|48|N/A)	a9601_rs16030(N/A|-14.7525|0.0449965|1415|1449|7|40|GeneID:4718184)	ew14_rs07295(N/A|-11.6962|0.1615208|1443|1474|19|51|N/A)	p9515_rs06870(N/A|-6.31482|0.1985958|19|28|1|10|N/A)	NA	0
0.249832252894205	0.00892405819295383	-7.36956	Derived by automated computational analysis using gene prediction method: Protein Homology.	PMM0474	tx50_rs02550(N/A|-7.36956|0.039424|111|120|3|12|N/A)	p9215_rs02670(N/A|-1.578|0.9876271|98|116|16|33|N/A)	pmt9312_rs02440(N/A|-5.15435|0.6164701|110|117|15|22|N/A)	p9301_rs11515(N/A|-6.64984|0.5612095|62|69|35|42|N/A)	a9601_rs11675(N/A|-6.27972|0.7120713|88|115|17|42|GeneID:4717228)	ew14_rs02505(N/A|-10.1501|0.1349052|88|118|14|42|N/A)	p9515_rs02660(N/A|-8.11984|0.0177089|111|120|3|12|N/A)	NA	0
0.249832252894205	0.00883092595179876	-7.31283	dCTP deaminase	PMM0244	tx50_rs01265(N/A|-7.31283|0.0703421|486|492|5|11|N/A)	p9215_rs01295(N/A|-3.12366|0.8772839|286|293|27|34|N/A)	pmt9312_rs01240(N/A|-11.5002|0.017948|476|503|5|29|N/A)	p9301_rs10395(N/A|-10.3813|0.1482188|194|221|26|53|N/A)	a9601_rs10415(N/A|-9.60805|0.3113654|194|252|2|52|GeneID:4716951)	ew14_rs01385(N/A|-7.33601|0.5957991|148|179|14|37|N/A)	p9515_rs01355(N/A|-6.26279|0.1445157|312|320|6|14|N/A)	NA	0
0.267619895467925	0.00973463244920318	-5.96853	RNA-binding protein	PMM0013	tx50_rs00080(N/A|-5.96853|0.1843787|50|56|8|14|N/A)	p9215_rs00065(N/A|-6.35813|0.2752985|41|56|8|21|N/A)	pmt9312_rs00065(N/A|-9.06218|0.1095066|32|56|8|31|N/A)	p9301_rs09160(N/A|-19.829|1.46e-05|605|647|9|52|N/A)	a9601_rs09175(N/A|-9.84913|0.2856856|198|218|5|26|GeneID:4716694)	ew14_rs00065(N/A|-7.60858|0.5575064|41|56|8|21|N/A)	p9515_rs00065(N/A|-5.85483|0.1939191|50|56|8|14|N/A)	NA	0
0.269563945436775	0.012464424110825	-7.40426	cobalt-precorrin-5B (C(1))-methyltransferase	PMM0036	tx50_rs00195(N/A|-7.40426|0.0868968|1175|1182|7|14|N/A)	p9215_rs00175(N/A|-8.00823|0.1274052|1118|1125|15|22|N/A)	pmt9312_rs00180(N/A|-8.99512|0.1429911|49|83|16|70|N/A)	p9301_rs09275(N/A|-11.7556|0.0949489|58|85|15|50|N/A)	a9601_rs09290(N/A|-8.91305|0.4641007|59|71|37|49|GeneID:4716717)	ew14_rs00180(N/A|-13.5841|0.0446719|225|255|13|51|N/A)	p9515_rs00180(N/A|-4.568|0.4185107|185|191|4|10|N/A)	NA	0
0.269563945436775	0.0124134625116448	-7.19221	4-hydroxy-tetrahydrodipicolinate reductase	PMM0832	tx50_rs04455(N/A|-7.19221|0.0900767|645|656|9|19|N/A)	p9215_rs05105(N/A|-5.50238|0.4444857|359|370|22|33|N/A)	pmt9312_rs04955(N/A|-9.16745|0.1143375|940|948|24|32|N/A)	p9301_rs14055(N/A|-11.1663|0.1145039|929|948|24|44|N/A)	a9601_rs14065(N/A|-12.4683|0.0974143|935|949|23|37|GeneID:4717749)	ew14_rs05065(N/A|-13.96|0.028976|671|694|13|36|N/A)	p9515_rs04450(N/A|-3.4102|0.6197832|560|566|1|7|N/A)	NA	0
0.269563945436775	0.0121492492843101	-7.59993	radical SAM protein	PMM1498	tx50_rs08040(N/A|-7.59993|0.088622|1625|1633|2|10|N/A)	p9215_rs08360(N/A|-7.97155|0.1503489|924|949|9|34|N/A)	pmt9312_rs08195(N/A|-11.0702|0.047222|663|708|25|66|N/A)	p9301_rs17060(N/A|-8.73138|0.4245803|643|658|32|50|N/A)	a9601_rs17075(N/A|-11.9074|0.1721947|1378|1426|2|50|GeneID:4718432)	ew14_rs08500(N/A|-10.6728|0.239331|950|974|23|49|N/A)	p9515_rs08005(N/A|-3.71116|0.5980555|181|187|2|8|N/A)	NA	0
0.269563945436775	0.0119814923015487	-7.12002	DUF805 domain-containing protein	PMM1373	tx50_rs07380(N/A|-7.12002|0.0636411|139|145|5|11|N/A)	p9215_rs07700(N/A|-4.98743|0.4717764|101|133|29|59|N/A)	pmt9312_rs07615(N/A|-10.3489|0.0318774|450|461|16|27|N/A)	p9301_rs16540(N/A|-5.07605|0.8528205|350|356|9|15|N/A)	a9601_rs16615(N/A|-5.56404|0.8406501|232|239|36|43|GeneID:4718310)	ew14_rs07880(N/A|-8.68551|0.331912|207|225|15|33|N/A)	p9515_rs07465(N/A|-4.38221|0.3753786|331|338|3|10|N/A)	NA	0
0.269563945436775	0.0118569434153537	-6.40192	polysaccharide export or synthesis protein	PMM1211	tx50_rs06530(N/A|-6.40192|0.1724603|319|327|3|11|N/A)	p9215_rs07190(N/A|-5.78072|0.4273742|1246|1272|5|34|N/A)	pmt9312_rs07100(N/A|-5.59542|0.6843233|829|845|24|36|N/A)		a9601_rs17555(N/A|-14.5479|0.0386712|293|321|3|30|GeneID:4718530)	ew14_rs07370(N/A|-15.8966|0.0102874|982|1004|13|35|N/A)	p9515_rs06675(N/A|-5.68909|0.2430927|130|143|9|22|N/A)	NA	0
0.269563945436775	0.0117971210989385	-7.35027	photosystem I core protein PsaB	PMM1523	tx50_rs08165(N/A|-7.35027|0.1188292|1380|1388|1|9|N/A)	p9215_rs08485(N/A|-6.43887|0.361195|861|907|1|36|N/A)	pmt9312_rs08315(N/A|-12.376|0.0239269|1421|1459|5|36|N/A)	p9301_rs17185(N/A|-10.4161|0.2456877|1760|1772|8|21|N/A)	a9601_rs17200(N/A|-10.6631|0.3135605|1605|1634|4|29|GeneID:4718458)	ew14_rs08625(N/A|-9.04821|0.4678075|1614|1633|5|29|N/A)	p9515_rs08130(N/A|-5.87196|0.2621801|2051|2060|3|12|N/A)	NA	0
0.269563945436775	0.0115393879209272	-8.37404	shikimate dehydrogenase	PMM1705	tx50_rs09100(N/A|-8.37404|0.0357593|419|426|4|11|N/A)	p9215_rs09435(N/A|-3.90193|0.7667844|57|65|57|65|N/A)	pmt9312_rs09265(N/A|-9.15777|0.1157672|39|65|9|34|N/A)	p9301_rs18125(N/A|-8.56842|0.3844812|423|450|13|39|N/A)	a9601_rs18160(N/A|-11.2379|0.178439|326|359|14|41|GeneID:4718654)	ew14_rs09660(N/A|-12.8028|0.0610855|827|885|2|49|N/A)	p9515_rs09115(N/A|-4.19752|0.4689407|378|385|4|11|N/A)	NA	0
0.269563945436775	0.0114067766334107	-7.0039	50S ribosomal protein L31	PMM1530	tx50_rs08205(N/A|-7.0039|0.0629069|229|237|2|10|N/A)	p9215_rs08540(N/A|-6.82314|0.1591426|209|237|2|30|N/A)	pmt9312_rs08360(N/A|-8.50783|0.1041388|199|237|2|34|N/A)	p9301_rs17225(N/A|-6.10925|0.6811574|220|237|2|20|N/A)	a9601_rs17260(N/A|-10.6693|0.1441458|199|237|2|34|GeneID:4718470)	ew14_rs08720(N/A|-8.62739|0.3179594|16|47|5|42|N/A)	p9515_rs08185(N/A|-7.31706|0.0461425|250|257|5|12|N/A)	NA	0
0.269563945436775	0.0112762179251355	-9.12253	DNA topoisomerase 4 subunit A	PMM0005	tx50_rs00040(N/A|-9.12253|0.0353437|1796|1806|5|15|N/A)	p9215_rs00025(N/A|-9.54926|0.0690506|2074|2088|56|70|N/A)	pmt9312_rs00025(N/A|-8.58466|0.2405449|329|349|25|43|N/A)	p9301_rs09120(N/A|-11.0978|0.1892115|442|481|6|50|N/A)	a9601_rs09135(N/A|-11.8329|0.2088044|2|32|1|29|GeneID:4716686)	ew14_rs00025(N/A|-7.66237|0.6746843|443|478|9|49|N/A)	p9515_rs00025(N/A|-5.59188|0.3059266|296|304|2|10|N/A)	NA	0
0.269563945436775	0.0110253082575273	-6.27458	NAD(P)H-quinone oxidoreductase chain 4	PMM0150	tx50_rs00785(N/A|-6.27458|0.2064401|846|852|3|9|N/A)	p9215_rs00810(N/A|-10.9717|0.0206729|1437|1470|3|34|N/A)	pmt9312_rs00770(N/A|-9.69547|0.1113002|1452|1470|3|20|N/A)	p9301_rs09915(N/A|-13.489|0.0425104|361|396|5|41|N/A)	a9601_rs09925(N/A|-14.3201|0.0520013|1432|1470|3|37|GeneID:4716851)	ew14_rs00905(N/A|-12.2196|0.1174378|1432|1470|3|37|N/A)	p9515_rs00870(N/A|-4.20783|0.507666|698|704|6|12|N/A)	NA	0
0.269563945436775	0.0108430790574721	-7.95116	DNA polymerase I	PMM1140	tx50_rs06145(N/A|-7.95116|0.0895608|2107|2115|3|11|N/A)	p9215_rs06380(N/A|-9.77936|0.065245|2127|2147|13|35|N/A)	pmt9312_rs06390(N/A|-10.6715|0.0834132|171|199|19|50|N/A)	p9301_rs15350(N/A|-12.0846|0.1291858|785|835|13|67|N/A)	a9601_rs15300(N/A|-9.00396|0.546634|1823|1858|2|34|GeneID:4718034)	ew14_rs06385(N/A|-8.33797|0.5956507|1964|1987|17|37|N/A)	p9515_rs06275(N/A|-8.40232|0.063663|2107|2115|3|11|N/A)	NA	0
0.269563945436775	0.0107279664274518	-7.24278	NADH-quinone oxidoreductase subunit L	PMM0149	tx50_rs00780(N/A|-7.24278|0.1225502|1350|1357|6|13|N/A)	p9215_rs00805(N/A|-6.16073|0.3985959|261|277|17|34|N/A)	pmt9312_rs00765(N/A|-12.0977|0.027143|416|457|1|35|N/A)	p9301_rs09910(N/A|-8.00016|0.5561094|1000|1035|17|50|N/A)	a9601_rs09920(N/A|-12.7663|0.1291842|1117|1169|4|56|GeneID:4716850)	ew14_rs00900(N/A|-9.02721|0.4609242|1021|1056|16|43|N/A)	p9515_rs00865(N/A|-4.94772|0.3929082|121|128|5|12|N/A)	NA	0
0.269563945436775	0.0106066543347518	-6.7825	photosystem II core protein PsbZ	PMM1644	tx50_rs08790(N/A|-6.7825|0.0679236|8|19|1|12|N/A)	p9215_rs09125(N/A|-5.60639|0.3118407|189|216|6|32|N/A)	pmt9312_rs08955(N/A|-3.86338|0.8765503|51|78|2|22|N/A)	p9301_rs17815(N/A|-7.81152|0.3616481|224|239|37|50|N/A)	a9601_rs17850(N/A|-5.88145|0.7722034|225|239|37|49|GeneID:4718591)	ew14_rs09350(N/A|-7.31178|0.5001412|67|96|15|45|N/A)	p9515_rs08805(N/A|-8.79728|0.0083972|8|20|1|13|N/A)	NA	0
0.269563945436775	0.0105808902278004	-7.21012	CocE/NonD family hydrolase	PMM0585	tx50_rs03120(N/A|-7.21012|0.1142069|1119|1127|1|9|N/A)	p9215_rs03245(N/A|-11.5176|0.0135404|284|343|6|54|N/A)	pmt9312_rs03005(N/A|-6.51235|0.5276342|1239|1285|28|69|N/A)	p9301_rs12080(N/A|-7.40167|0.624569|391|405|35|50|N/A)	a9601_rs12240(N/A|-11.1608|0.2328052|564|587|9|37|GeneID:4717342)	ew14_rs03070(N/A|-13.9884|0.0442259|291|340|9|47|N/A)	p9515_rs03230(N/A|-6.40824|0.1796039|266|273|4|11|N/A)	NA	0
0.269563945436775	0.0103060461707667	-6.86924	RNA methyltransferase	PMM1299	tx50_rs06965(N/A|-6.86924|0.1143087|812|827|3|18|N/A)	p9215_rs07290(N/A|-7.19284|0.1791707|519|572|5|68|N/A)	pmt9312_rs07200(N/A|-11.8446|0.0160933|692|720|4|33|N/A)	p9301_rs16130(N/A|-7.47273|0.5407826|782|794|55|67|N/A)	a9601_rs16200(N/A|-11.188|0.1713371|171|240|13|68|GeneID:4718219)	ew14_rs07470(N/A|-7.39066|0.6077808|782|794|55|67|N/A)	p9515_rs07040(N/A|-6.64168|0.1292253|389|396|4|11|N/A)	NA	0
0.269563945436775	0.00998722021900272	-8.15965	FAD-dependent oxidoreductase	PMM0211	tx50_rs01090(N/A|-8.15965|0.0453388|1009|1018|2|11|N/A)	p9215_rs01120(N/A|-7.01955|0.215209|23|31|25|33|N/A)	pmt9312_rs01075(N/A|-7.98442|0.237815|375|401|9|32|N/A)	p9301_rs10220(N/A|-12.5393|0.0549301|426|481|2|47|N/A)	a9601_rs10235(N/A|-12.7583|0.0891941|284|298|14|28|GeneID:4716913)	ew14_rs01210(N/A|-7.66351|0.5892374|425|440|32|48|N/A)	p9515_rs01175(N/A|-3.56921|0.5956945|336|342|3|9|N/A)	NA	0
0.270869303288967	0.0133597683496408	-5.51956	SpoIID/LytB domain-containing protein	PMM1348	tx50_rs07230(N/A|-5.51956|0.2883641|614|623|1|10|N/A)	p9215_rs07555(N/A|-6.92463|0.2522782|184|202|14|34|N/A)	pmt9312_rs07470(N/A|-8.04691|0.2468245|1113|1125|9|22|N/A)	p9301_rs16395(N/A|-18.1187|0.0006617|480|494|5|19|N/A)	a9601_rs16470(N/A|-18.4937|0.0019381|441|494|5|68|GeneID:4718275)	ew14_rs07735(N/A|-12.151|0.1040546|441|494|5|68|N/A)	p9515_rs07310(N/A|-6.30311|0.1756839|614|623|1|10|N/A)	NA	0
0.270869303288967	0.0132512390008778	-10.4146	glucose-6-phosphate dehydrogenase	PMM1073	tx50_rs05760(N/A|-10.4146|0.0072156|1111|1126|2|16|N/A)	p9215_rs05750(N/A|-5.91408|0.4047541|772|804|5|34|N/A)	pmt9312_rs05580(N/A|-8.78935|0.1715889|525|544|12|29|N/A)	p9301_rs14700(N/A|-11.4171|0.1232712|1233|1261|10|45|N/A)	a9601_rs14710(N/A|-7.90051|0.6235803|57|63|35|41|GeneID:4717892)	ew14_rs05710(N/A|-8.90671|0.4332351|720|740|26|48|N/A)	p9515_rs05620(N/A|-6.64621|0.1466944|1112|1123|5|15|N/A)	NA	0
0.270869303288967	0.0131182151514382	-8.84109	3-isopropylmalate dehydratase large subunit	PMM0256	tx50_rs01325(N/A|-8.84109|0.0322805|1458|1465|5|12|N/A)	p9215_rs01355(N/A|-9.05447|0.0728837|573|649|6|68|N/A)	pmt9312_rs01300(N/A|-9.26212|0.1354435|1167|1187|5|26|N/A)	p9301_rs10450(N/A|-10.1792|0.2309156|651|666|13|26|N/A)	a9601_rs10475(N/A|-10.7768|0.2600265|4|35|8|41|GeneID:4716963)	ew14_rs01445(N/A|-9.40007|0.373511|419|442|14|37|N/A)	p9515_rs01415(N/A|-3.69926|0.5925982|148|154|2|8|N/A)	NA	0
0.270869303288967	0.0130128139804478	-8.74728	geranylgeranyl reductase family protein	PMM0520	tx50_rs02790(N/A|-8.74728|0.0306879|773|784|2|14|N/A)	p9215_rs02905(N/A|-8.88849|0.0733627|753|793|13|53|N/A)	pmt9312_rs02675(N/A|-6.0989|0.5755816|207|216|25|34|N/A)	p9301_rs11750(N/A|-5.6076|0.8504086|598|621|5|20|N/A)	a9601_rs11910(N/A|-11.5082|0.1770124|1020|1041|3|24|GeneID:4717275)	ew14_rs02740(N/A|-9.32919|0.3614002|589|620|6|34|N/A)	p9515_rs02895(N/A|-7.55983|0.0753203|776|784|2|10|N/A)	NA	0
0.270869303288967	0.0129508020203297	-7.21729	2-isopropylmalate synthase	PMM1066	tx50_rs05725(N/A|-7.21729|0.1153825|476|482|6|12|N/A)	p9215_rs05715(N/A|-4.46342|0.7023087|1177|1189|43|55|N/A)	pmt9312_rs05545(N/A|-5.89626|0.6506324|1679|1685|24|30|N/A)	p9301_rs14665(N/A|-13.7609|0.0365415|652|677|1|22|N/A)	a9601_rs14675(N/A|-14.8501|0.0390353|639|677|1|32|GeneID:4717884)	ew14_rs05675(N/A|-11.7248|0.1508115|1080|1114|9|42|N/A)	p9515_rs05585(N/A|-5.18473|0.3409929|669|677|1|9|N/A)	NA	0
0.274852606795682	0.0140645908532932	-8.47836	1 4-alpha-glucan branching protein GlgB	PMM0584	tx50_rs03115(N/A|-8.47836|0.0552449|1086|1095|2|11|N/A)	p9215_rs03240(N/A|-10.0255|0.048985|2302|2355|3|67|N/A)	pmt9312_rs03000(N/A|-7.901|0.3247927|471|486|15|30|N/A)	p9301_rs12075(N/A|-10.1342|0.2771877|1080|1121|8|53|N/A)	a9601_rs12235(N/A|-10.9427|0.285343|2177|2194|10|25|GeneID:4717341)	ew14_rs03065(N/A|-9.50382|0.407394|1737|1756|19|38|N/A)	p9515_rs03225(N/A|-8.57349|0.0496763|1086|1095|2|11|N/A)	NA	0
0.274852606795682	0.0138988376849972	-6.9716	Derived by automated computational analysis using gene prediction method: Protein Homology.	PMM1620	tx50_rs08665(N/A|-6.9716|0.0877949|140|151|5|17|N/A)	p9215_rs09005(N/A|-3.08127|0.8785992|268|278|36|46|N/A)	pmt9312_rs08835(N/A|-5.78693|0.5634065|470|504|27|59|N/A)	p9301_rs17695(N/A|-12.5711|0.0361173|44|89|17|72|N/A)	a9601_rs17730(N/A|-5.97253|0.8151543|44|60|56|72|GeneID:4718567)	ew14_rs09185(N/A|-8.71408|0.3684836|44|60|56|72|N/A)	p9515_rs08675(N/A|-8.18176|0.031132|21|28|5|12|N/A)	NA	0
0.274852606795682	0.0138114939968031	-7.27389	30S ribosomal protein S2	PMM0753	tx50_rs04030(N/A|-7.27389|0.0782492|160|168|3|11|N/A)	p9215_rs04060(N/A|-7.08161|0.1881396|144|168|3|30|N/A)	pmt9312_rs03905(N/A|-7.65512|0.2555917|316|332|13|28|N/A)	p9301_rs12995(N/A|-10.8923|0.1215974|140|168|3|27|N/A)	a9601_rs13010(N/A|-12.0471|0.1102373|280|296|13|25|GeneID:4717520)	ew14_rs04000(N/A|-11.4844|0.1144963|271|296|13|37|N/A)	p9515_rs04110(N/A|-7.75529|0.0517525|160|168|3|11|N/A)	NA	0
0.297170471416276	0.0163059013292531	-9.56057	glycine--tRNA ligase subunit beta	PMM0759	tx50_rs04060(N/A|-9.56057|0.0230816|378|389|3|14|N/A)	p9215_rs04090(N/A|-4.46576|0.7200575|1985|1994|61|70|N/A)	pmt9312_rs03935(N/A|-5.49115|0.7486247|390|431|27|69|N/A)	p9301_rs13025(N/A|-7.42702|0.6493641|1323|1330|15|22|N/A)	a9601_rs13040(N/A|-7.93829|0.6628745|348|357|13|23|GeneID:4717526)	ew14_rs04030(N/A|-9.44122|0.4110913|314|355|16|52|N/A)	p9515_rs04080(N/A|-9.18819|0.0299395|378|389|3|14|N/A)	NA	0
0.297170471416276	0.0162366021593788	-6.66549	NAD(P)H-quinone oxidoreductase subunit K	PMM0293	tx50_rs01520(N/A|-6.66549|0.1237246|443|458|5|18|N/A)	p9215_rs01550(N/A|-5.60758|0.4112803|190|205|3|20|N/A)	pmt9312_rs01495(N/A|-8.86761|0.1290544|154|182|1|30|N/A)	p9301_rs10645(N/A|-10.2745|0.1715576|591|597|14|20|N/A)	a9601_rs10670(N/A|-14.7629|0.0226056|123|144|16|35|GeneID:4717003)	ew14_rs01640(N/A|-10.3779|0.2028589|688|701|28|41|N/A)	p9515_rs01610(N/A|-4.25731|0.447873|151|157|1|7|N/A)	NA	0
0.297170471416276	0.0162246001846094	-8.18268	putative selenate ABC transporter substrate-binding protein	PMM0673	tx50_rs03580(N/A|-8.18268|0.0432122|334|340|5|11|N/A)	p9215_rs03700(N/A|-5.97014|0.3634311|936|947|55|66|N/A)	pmt9312_rs03455(N/A|-7.74682|0.263492|71|84|4|17|N/A)	p9301_rs12645(N/A|-9.6681|0.2468767|75|84|4|13|N/A)	a9601_rs12670(N/A|-8.85061|0.4509089|573|596|1|26|GeneID:4717433)	ew14_rs03625(N/A|-9.48136|0.3186641|573|596|1|26|N/A)	p9515_rs03700(N/A|-8.41026|0.0341896|25|34|1|10|N/A)	NA	0
0.297170471416276	0.0159478240032107	-6.44467	AarF/ABC1/UbiB kinase family protein	PMM0209	tx50_rs01080(N/A|-6.44467|0.1878974|458|466|2|10|N/A)	p9215_rs01110(N/A|-6.03536|0.4043679|609|617|13|21|N/A)	pmt9312_rs01065(N/A|-10.2253|0.0823032|452|465|3|19|N/A)	p9301_rs10210(N/A|-13.5663|0.0417418|627|642|6|20|N/A)	a9601_rs10225(N/A|-14.1441|0.0586781|616|646|1|34|GeneID:4716911)	ew14_rs01200(N/A|-9.6817|0.3540209|479|508|5|24|N/A)	p9515_rs01165(N/A|-6.06444|0.2209344|1445|1451|5|11|N/A)	NA	0
0.297170471416276	0.0158913413610541	-7.33014	bifunctional (p)ppGpp synthetase/guanosine-3' 5'-bis(diphosphate) 3'-pyrophosphohydrolase	PMM0191	tx50_rs00990(N/A|-7.33014|0.1219672|1011|1019|1|9|N/A)	p9215_rs01020(N/A|-6.07411|0.4249983|149|160|57|68|N/A)	pmt9312_rs00975(N/A|-9.81138|0.1226857|997|1019|1|20|N/A)	p9301_rs10120(N/A|-13.8401|0.0438961|997|1019|1|20|N/A)	a9601_rs10135(N/A|-13.9367|0.0790931|997|1019|1|20|GeneID:4716893)	ew14_rs01110(N/A|-12.7396|0.1086591|1379|1409|22|49|N/A)	p9515_rs01075(N/A|-7.61193|0.0978883|1011|1019|1|9|N/A)	NA	0
0.297170471416276	0.0155786651602685	-5.80304	Holliday junction resolvase RuvX	PMM0791	tx50_rs04220(N/A|-5.80304|0.1888002|483|496|2|16|N/A)	p9215_rs04250(N/A|-4.53239|0.5951398|310|325|19|33|N/A)	pmt9312_rs04095(N/A|-6.39118|0.4278555|189|195|14|20|N/A)	p9301_rs13185(N/A|-6.89717|0.5926295|411|436|32|48|N/A)	a9601_rs13205(N/A|-12.7996|0.0574684|249|271|10|32|GeneID:4717560)	ew14_rs04195(N/A|-6.07235|0.7711782|338|356|32|46|N/A)	p9515_rs03910(N/A|-8.65181|0.0177651|188|195|5|12|N/A)	NA	0
0.299132573231883	0.0165979849512142	-6.40077	rhomboid family intramembrane serine protease	PMM0332	tx50_rs01750(N/A|-6.40077|0.1376121|225|232|2|9|N/A)	p9215_rs06510(N/A|-7.73704|0.1184663|204|234|18|49|N/A)		p9301_rs15485(N/A|-8.72065|0.3283216|591|603|4|16|N/A)	a9601_rs15460(N/A|-14.156|0.0291302|203|236|21|50|GeneID:4718066)		p9515_rs01840(N/A|-5.38481|0.2499898|645|658|1|14|N/A)	NA	0
0.312097544785319	0.0180870340381134	-9.06013	Derived by automated computational analysis using gene prediction method: Protein Homology.	PMM0541	tx50_rs02895(N/A|-9.06013|0.0090447|133|144|4|15|N/A)	p9215_rs03010(N/A|-5.36219|0.398152|49|58|61|70|N/A)	pmt9312_rs02780(N/A|-5.5018|0.5876104|345|382|13|50|N/A)	p9301_rs11855(N/A|-6.02346|0.7171196|289|299|31|41|N/A)	a9601_rs12015(N/A|-7.19545|0.6113888|326|333|17|24|GeneID:4717297)	ew14_rs02845(N/A|-8.55368|0.353629|326|333|17|24|N/A)	p9515_rs03000(N/A|-2.13735|0.8160738|337|345|2|11|N/A)	NA	0
0.312097544785319	0.0180646430742983	-7.11096	Derived by automated computational analysis using gene prediction method: Protein Homology.	PMM0640	tx50_rs03395(N/A|-7.11096|0.1198787|694|704|1|11|N/A)	p9215_rs03525(N/A|-3.68501|0.8323128|694|704|1|11|N/A)	pmt9312_rs03280(N/A|-9.28274|0.1378147|606|630|15|36|N/A)	p9301_rs12355(N/A|-8.64283|0.4302265|594|630|15|47|N/A)	a9601_rs12510(N/A|-9.60908|0.4012934|606|630|15|36|GeneID:4717399)	ew14_rs03345(N/A|-15.9536|0.0116788|1101|1137|2|40|N/A)	p9515_rs03505(N/A|-7.61078|0.0822632|477|484|6|13|N/A)	NA	0
0.312097544785319	0.0177196363918256	-3.79862	DUF1350 domain-containing protein	PMM0620	tx50_rs03295(N/A|-3.79862|0.5782631|807|815|34|42|N/A)	p9215_rs03420(N/A|-2.80712|0.9215407|39|47|2|10|N/A)	pmt9312_rs03180(N/A|-9.57657|0.0814132|151|193|2|35|N/A)	p9301_rs12255(N/A|-11.0359|0.1137107|751|819|15|70|N/A)	a9601_rs12410(N/A|-20.0496|0.0001404|751|819|15|70|GeneID:4717378)	ew14_rs03245(N/A|-8.75214|0.3957115|751|802|22|70|N/A)	p9515_rs03405(N/A|-2.29012|0.8119037|169|177|2|11|N/A)	NA	0
0.312097544785319	0.0175943161542588	-6.13571	DUF3685 domain-containing protein	PMM0795	tx50_rs04240(N/A|-6.13571|0.222713|846|853|4|11|N/A)	p9215_rs04270(N/A|-7.24448|0.224308|1494|1522|9|34|N/A)	pmt9312_rs04115(N/A|-8.67095|0.1989306|1656|1671|6|19|N/A)	p9301_rs13205(N/A|-14.6696|0.0197865|343|382|2|50|N/A)	a9601_rs13225(N/A|-14.1692|0.0567801|344|382|2|49|GeneID:4717564)	ew14_rs04215(N/A|-9.41827|0.3850024|771|813|4|49|N/A)	p9515_rs03890(N/A|-8.57636|0.0415872|296|309|2|15|N/A)	NA	0
0.321007243622659	0.0205824619832038	-8.34411	Derived by automated computational analysis using gene prediction method: Protein Homology.	PMM1028	tx50_rs05530(N/A|-8.34411|0.0175282|89|97|5|13|N/A)	p9215_rs05520(N/A|-3.34658|0.8060279|91|108|35|48|N/A)	pmt9312_rs05350(N/A|-4.7825|0.7178022|95|103|28|36|N/A)	p9301_rs14470(N/A|-3.93437|0.9499082|196|203|43|50|N/A)	a9601_rs14480(N/A|-5.73393|0.8047188|95|111|18|36|GeneID:4717841)	ew14_rs05480(N/A|-5.95163|0.7481246|206|254|16|51|N/A)	p9515_rs05420(N/A|-10.4578|0.0009816|89|97|5|13|N/A)	NA	0
0.321007243622659	0.0205487694884656	-5.96736	phycoerythrobilin:ferredoxin oxidoreductase	PMM1592	tx50_rs08520(N/A|-5.96736|0.1988364|592|609|4|22|N/A)	p9215_rs08855(N/A|-5.45194|0.4450481|2|15|56|70|N/A)	pmt9312_rs08685(N/A|-6.12953|0.5299096|705|719|57|71|N/A)	p9301_rs17545(N/A|-6.83098|0.649156|3|19|27|43|N/A)	a9601_rs17580(N/A|-9.84358|0.3062895|160|197|5|41|GeneID:4718536)	ew14_rs09035(N/A|-19.727|8.81e-05|502|521|16|34|N/A)	p9515_rs08525(N/A|-4.55791|0.3965329|815|824|1|10|N/A)	NA	0
0.321007243622659	0.0202698844349514	-6.01821	D-Ala-D-Ala carboxypeptidase	PMM0885	tx50_rs04730(N/A|-6.01821|0.2204213|291|298|3|10|N/A)	p9215_rs04835(N/A|-4.75352|0.6244958|470|478|27|35|N/A)	pmt9312_rs04680(N/A|-11.2348|0.0354982|282|299|18|36|N/A)	p9301_rs13770(N/A|-11.966|0.0886004|271|299|18|50|N/A)	a9601_rs13785(N/A|-10.3415|0.2929909|280|299|18|38|GeneID:4717686)	ew14_rs04785(N/A|-8.89441|0.4281913|832|848|24|42|N/A)	p9515_rs04705(N/A|-5.49984|0.2753512|282|289|3|10|N/A)	NA	0
0.321007243622659	0.0201972211887816	-8.26818	PDZ domain-containing protein	PMM0324	tx50_rs01685(N/A|-8.26818|0.0486695|737|748|10|21|N/A)	p9215_rs01710(N/A|-7.14568|0.2203463|1374|1380|17|23|N/A)	pmt9312_rs01675(N/A|-6.33354|0.5414404|849|855|13|19|N/A)	p9301_rs10810(N/A|-11.7469|0.1028778|717|753|25|59|N/A)	a9601_rs10830(N/A|-7.42916|0.6890852|581|591|13|24|GeneID:4717037)	ew14_rs01805(N/A|-8.78825|0.4496904|726|753|25|49|N/A)	p9515_rs01770(N/A|-2.94753|0.7242723|740|749|9|18|N/A)	NA	0
0.321007243622659	0.0201437177397423	-5.89661	pentapeptide repeat-containing protein	PMM0777	tx50_rs04150(N/A|-5.89661|0.1839521|336|343|10|17|N/A)	p9215_rs04180(N/A|-4.21121|0.6719862|358|371|24|38|N/A)	pmt9312_rs04025(N/A|-6.18167|0.4799296|137|149|16|30|N/A)	p9301_rs13115(N/A|-8.05811|0.4097061|174|198|13|38|N/A)	a9601_rs13130(N/A|-13.4503|0.0410573|282|299|1|19|GeneID:4717544)	ew14_rs04120(N/A|-13.1186|0.0354336|450|480|3|36|N/A)	p9515_rs03990(N/A|-3.02234|0.6700471|227|237|2|12|N/A)	NA	0
0.321007243622659	0.0198834594744866	-7.88865	DUF3120 domain-containing protein	PMM0099	tx50_rs00525(N/A|-7.88865|0.0503333|518|529|60|71|N/A)	p9215_rs00550(N/A|-5.23251|0.4890735|686|709|25|43|N/A)	pmt9312_rs00510(N/A|-7.16893|0.3368943|346|357|8|19|N/A)	p9301_rs09640(N/A|-6.10275|0.7626827|559|568|29|38|N/A)	a9601_rs09665(N/A|-10.2888|0.2574069|586|608|17|43|GeneID:4716798)	ew14_rs00575(N/A|-6.82388|0.6988299|229|239|28|38|N/A)	p9515_rs00540(N/A|-8.40587|0.0312617|659|668|3|13|N/A)	NA	0
0.321007243622659	0.0198475019090068	-4.09367	lipase	PMM0592	tx50_rs03155(N/A|-4.09367|0.5022684|27|35|64|72|N/A)	p9215_rs03280(N/A|-9.06212|0.0469764|253|273|42|63|N/A)	pmt9312_rs03040(N/A|-8.03162|0.1954402|251|272|43|65|N/A)	p9301_rs12115(N/A|-15.1258|0.0053544|253|275|40|63|N/A)	a9601_rs12270(N/A|-13.1313|0.0548941|253|275|40|63|GeneID:4717350)	ew14_rs03105(N/A|-13.8659|0.0235206|253|275|40|63|N/A)	p9515_rs03265(N/A|-6.81377|0.0987244|347|356|5|14|N/A)	NA	0
0.321007243622659	0.0196703053567889	-5.44309	nuclear transport factor 2 family protein	PMM1642	tx50_rs08775(N/A|-5.44309|0.2337456|138|149|1|11|N/A)	p9215_rs09110(N/A|-8.77202|0.0494192|119|139|14|33|N/A)	pmt9312_rs08940(N/A|-9.55159|0.0635208|446|477|2|30|N/A)	p9301_rs17800(N/A|-7.31697|0.5142376|70|79|43|52|N/A)	a9601_rs17835(N/A|-6.19518|0.7759494|436|476|3|53|GeneID:4718588)	ew14_rs09290(N/A|-11.3837|0.0947805|19|51|10|42|N/A)	p9515_rs08780(N/A|-5.08165|0.2724971|304|311|5|12|N/A)	NA	0
0.321007243622659	0.0194184341362881	-5.75811	co-chaperone GroES	PMM1437	tx50_rs07740(N/A|-5.75811|0.1741374|248|254|8|14|N/A)	p9215_rs08065(N/A|-6.87965|0.1624889|397|407|25|35|N/A)	pmt9312_rs07895(N/A|-8.85567|0.0884305|221|254|17|51|N/A)	p9301_rs16755(N/A|-8.23963|0.3356878|221|254|17|51|N/A)	a9601_rs16780(N/A|-12.5301|0.0538119|225|254|17|47|GeneID:4718369)	ew14_rs08205(N/A|-8.4739|0.3551814|225|254|17|47|N/A)	p9515_rs07700(N/A|-5.05495|0.2577255|248|254|8|14|N/A)	NA	0
0.321007243622659	0.0192944463059254	-4.52396	RIP metalloprotease RseP	PMM1189	tx50_rs06415(N/A|-4.52396|0.4565627|564|570|4|10|N/A)	p9215_rs06680(N/A|-5.61687|0.4432037|804|820|24|42|N/A)	pmt9312_rs06665(N/A|-14.2989|0.0029175|47|81|26|65|N/A)	p9301_rs15650(N/A|-8.18033|0.4655756|49|89|26|63|N/A)	a9601_rs15625(N/A|-8.57396|0.5090296|793|837|10|38|GeneID:4718102)	ew14_rs06720(N/A|-14.0417|0.0328167|801|835|12|45|N/A)	p9515_rs06550(N/A|-5.6604|0.2458734|547|554|8|15|N/A)	NA	0
0.322340488747941	0.020866677754953	-7.77659	transcription-repair coupling factor	PMM0839	tx50_rs04490(N/A|-7.77659|0.1077303|1544|1552|2|10|N/A)	p9215_rs05070(N/A|-8.69781|0.1330452|2394|2412|16|34|N/A)	pmt9312_rs04920(N/A|-11.1509|0.0689581|2058|2078|13|29|N/A)	p9301_rs14020(N/A|-8.96577|0.4684525|3377|3389|31|43|N/A)	a9601_rs14030(N/A|-9.1053|0.550237|1292|1334|5|43|GeneID:4717741)	ew14_rs05030(N/A|-7.7864|0.6879603|296|307|32|42|N/A)	p9515_rs04485(N/A|-7.57451|0.1174303|1544|1552|2|10|N/A)	NA	0
0.32673820131334	0.021352804771402	-5.99378	aldehyde oxygenase (deformylating)	PMM0532	tx50_rs02850(N/A|-5.99378|0.1911902|177|188|1|11|N/A)	p9215_rs02965(N/A|-6.3742|0.2824508|292|304|19|31|N/A)	pmt9312_rs02735(N/A|-10.1843|0.0553102|154|168|24|38|N/A)	p9301_rs11810(N/A|-10.3919|0.1635537|149|168|24|41|N/A)	a9601_rs11970(N/A|-12.038|0.114622|169|227|1|49|GeneID:4717288)	ew14_rs02800(N/A|-11.4299|0.1219298|185|227|1|37|N/A)	p9515_rs02955(N/A|-4.0568|0.4856705|696|703|1|8|N/A)	NA	0
0.326864321570248	0.0217640855299549	-7.8002	5-formyltetrahydrofolate cyclo-ligase	PMM1053	tx50_rs05660(N/A|-7.8002|0.0459297|597|610|11|24|N/A)	p9215_rs05650(N/A|-6.78233|0.2079546|550|556|14|20|N/A)	pmt9312_rs05480(N/A|-7.55873|0.2498088|215|227|57|69|N/A)	p9301_rs14600(N/A|-10.359|0.1459467|23|38|35|51|N/A)	a9601_rs14610(N/A|-9.37443|0.33449|365|392|17|43|GeneID:4717871)	ew14_rs05610(N/A|-6.42418|0.7334275|251|280|19|49|N/A)	p9515_rs05525(N/A|-1.58172|0.9000314|620|627|1|8|N/A)	NA	0
0.326864321570248	0.0215917391452883	-6.08928	amidophosphoribosyltransferase	PMM0004	tx50_rs00035(N/A|-6.08928|0.2220534|677|687|8|19|N/A)	p9215_rs00020(N/A|-5.48168|0.4946034|1470|1492|14|35|N/A)	pmt9312_rs00020(N/A|-7.13741|0.4048722|1104|1131|5|34|N/A)	p9301_rs09115(N/A|-16.4379|0.0046029|1113|1131|5|26|N/A)	a9601_rs09130(N/A|-13.6696|0.0699221|1116|1131|5|22|GeneID:4716685)	ew14_rs00020(N/A|-13.5682|0.0538536|1399|1434|16|51|N/A)	p9515_rs00020(N/A|-6.59511|0.1571184|681|690|4|14|N/A)	NA	0
0.326967807698589	0.0219725592103244	-4.43476	NAD(P)H-quinone oxidoreductase subunit 4	PMM0594	tx50_rs03165(N/A|-4.43476|0.4996867|1449|1455|5|11|N/A)	p9215_rs03290(N/A|-5.65947|0.4655409|3|14|24|35|N/A)	pmt9312_rs03050(N/A|-18.1063|0.0001055|977|999|3|27|N/A)	p9301_rs12125(N/A|-9.86768|0.2725796|1518|1529|31|42|N/A)	a9601_rs12280(N/A|-10.8811|0.2575766|1599|1642|13|68|GeneID:4717352)	ew14_rs03115(N/A|-10.2004|0.2846902|1518|1538|12|42|N/A)	p9515_rs03275(N/A|-5.18834|0.3362751|243|249|4|10|N/A)	NA	0
0.328174135141926	0.028325757657133	-6.77022	Derived by automated computational analysis using gene prediction method: Protein Homology.	PMM1350	tx50_rs07240(N/A|-6.77022|0.1048932|1|8|2|9|N/A)	p9215_rs07565(N/A|-8.02128|0.0943978|284|293|17|26|N/A)	pmt9312_rs07480(N/A|-6.41087|0.4408636|387|409|16|36|N/A)	p9301_rs16405(N/A|-8.07097|0.4143771|284|295|15|26|N/A)	a9601_rs16480(N/A|-8.72615|0.420227|191|221|1|24|GeneID:4718277)	ew14_rs07745(N/A|-10.0629|0.2121267|393|421|16|36|N/A)	p9515_rs07320(N/A|-7.52294|0.0567084|1|8|2|9|N/A)	NA	0
0.328174135141926	0.0282716573614463	-7.98761	pyrroline-5-carboxylate reductase	PMM0396	tx50_rs02130(N/A|-7.98761|0.0476525|761|780|6|25|N/A)	p9215_rs02275(N/A|-5.88222|0.3708577|712|733|16|36|N/A)	pmt9312_rs02035(N/A|-9.56846|0.0868121|542|589|25|67|N/A)	p9301_rs11110(N/A|-8.22381|0.4300754|574|590|24|41|N/A)	a9601_rs11270(N/A|-9.66759|0.3335118|558|590|24|57|GeneID:4717145)	ew14_rs02105(N/A|-9.3793|0.3224566|387|414|19|44|N/A)	p9515_rs02260(N/A|-5.86797|0.2031738|797|803|5|11|N/A)	NA	0
0.328174135141926	0.0282341283617031	-6.10587	YggS family pyridoxal phosphate-dependent enzyme	PMM0394	tx50_rs02120(N/A|-6.10587|0.1717734|520|527|5|12|N/A)	p9215_rs02265(N/A|-3.83097|0.7625369|198|205|19|26|N/A)	pmt9312_rs02025(N/A|-7.76548|0.2328532|544|577|27|71|N/A)	p9301_rs11100(N/A|-14.8612|0.0072578|694|736|5|44|N/A)	a9601_rs11260(N/A|-11.7282|0.1234397|694|736|5|44|GeneID:4717143)	ew14_rs02095(N/A|-9.52639|0.2814856|711|736|5|31|N/A)	p9515_rs02250(N/A|-4.34098|0.4233092|583|590|1|8|N/A)	NA	0
0.328174135141926	0.0282242099726667	-7.16894	preprotein translocase subunit SecA	PMM1639	tx50_rs08760(N/A|-7.16894|0.1445468|1404|1416|2|14|N/A)	p9215_rs09100(N/A|-8.80081|0.1155279|1542|1568|9|32|N/A)	pmt9312_rs08930(N/A|-10.162|0.1099045|2439|2469|26|66|N/A)	p9301_rs17790(N/A|-9.13556|0.4230818|2127|2146|33|52|N/A)	a9601_rs17825(N/A|-9.7345|0.4468822|127|154|13|43|GeneID:4718586)	ew14_rs09280(N/A|-12.9353|0.1092475|603|658|5|51|N/A)	p9515_rs08770(N/A|-7.30831|0.1273603|1404|1416|2|14|N/A)	NA	0
0.328174135141926	0.0281450295675104	-5.04574	UDP-N-acetylmuramoyl-tripeptide--D-alanyl-D- alanine ligase	PMM0610	tx50_rs03245(N/A|-5.04574|0.3763383|821|827|5|11|N/A)	p9215_rs03370(N/A|-7.80176|0.1560161|674|702|2|30|N/A)	pmt9312_rs03130(N/A|-12.7341|0.0129827|680|702|2|24|N/A)	p9301_rs12205(N/A|-11.8476|0.1007623|1428|1472|6|49|N/A)	a9601_rs12360(N/A|-9.09765|0.459738|1428|1472|6|49|GeneID:4717368)	ew14_rs03195(N/A|-11.699|0.1409498|682|702|2|22|N/A)	p9515_rs03355(N/A|-5.50705|0.2815912|712|721|1|11|N/A)	NA	0
0.328174135141926	0.0279221162632876	-5.95973	chromosome segregation protein SMC	PMM0057	tx50_rs00300(N/A|-5.95973|0.2976272|2078|2084|8|14|N/A)	p9215_rs00330(N/A|-12.5171|0.0114857|2088|2116|2|32|N/A)	pmt9312_rs00290(N/A|-8.94865|0.2292695|1707|1718|9|20|N/A)	p9301_rs09420(N/A|-14.1227|0.0494071|2078|2116|2|37|N/A)	a9601_rs09440(N/A|-15.4467|0.0472343|2078|2116|2|37|GeneID:4716751)	ew14_rs00355(N/A|-12.0335|0.1825289|1704|1718|9|24|N/A)	p9515_rs00315(N/A|-7.25838|0.1423|2852|2859|5|12|N/A)	NA	0
0.328174135141926	0.0278692881341006	-5.58159	glycosyltransferase	PMM1178	tx50_rs06360(N/A|-5.58159|0.2731593|436|442|6|12|N/A)	p9215_rs06625(N/A|-4.8432|0.5961622|779|804|28|49|N/A)	pmt9312_rs06610(N/A|-10.8121|0.044095|763|822|8|66|N/A)	p9301_rs15595(N/A|-8.58498|0.4045397|779|805|24|49|N/A)	a9601_rs15570(N/A|-7.58296|0.6519236|719|725|18|24|GeneID:4718091)	ew14_rs06665(N/A|-15.8878|0.0088577|778|820|10|50|N/A)	p9515_rs06495(N/A|-5.70246|0.2410144|650|656|5|11|N/A)	NA	0
0.328174135141926	0.0276171222888867	-6.4893	NAD(P)H-quinone oxidoreductase subunit 2	PMM0435	tx50_rs02345(N/A|-6.4893|0.1778252|609|619|6|17|N/A)	p9215_rs02470(N/A|-5.94825|0.4118513|144|178|17|47|N/A)	pmt9312_rs02235(N/A|-8.44283|0.2194841|1577|1588|32|43|N/A)	p9301_rs11310(N/A|-12.5939|0.070325|1577|1611|5|43|N/A)	a9601_rs11470(N/A|-13.1364|0.0941434|1577|1608|12|43|GeneID:4717188)	ew14_rs02305(N/A|-12.4679|0.1007623|1577|1611|5|43|N/A)	p9515_rs02455(N/A|-7.45476|0.0919011|1177|1186|3|12|N/A)	NA	0
0.328174135141926	0.0276052225010625	-6.24714	DUF1230 family protein	PMM0822	tx50_rs04405(N/A|-6.24714|0.1437324|548|554|6|12|N/A)	p9215_rs05155(N/A|-4.89572|0.5222777|179|188|8|17|N/A)	pmt9312_rs05005(N/A|-9.97813|0.050399|523|554|14|43|N/A)	p9301_rs14105(N/A|-6.64509|0.6418157|537|554|28|46|N/A)	a9601_rs14115(N/A|-6.06033|0.8016769|167|197|38|69|GeneID:4717759)	ew14_rs05115(N/A|-10.358|0.1751785|510|561|5|51|N/A)	p9515_rs04400(N/A|-6.18398|0.1435114|548|554|6|12|N/A)	NA	0
0.328174135141926	0.0275555094453624	-6.62024	photosystem II manganese-stabilizing protein	PMM0227	tx50_rs01175(N/A|-6.62024|0.1313372|817|831|3|16|N/A)	p9215_rs01205(N/A|-7.62955|0.1411393|21|55|18|42|N/A)	pmt9312_rs01160(N/A|-9.56206|0.086206|524|539|5|21|N/A)	p9301_rs10305(N/A|-8.05726|0.4535968|359|375|3|19|N/A)	a9601_rs10325(N/A|-10.683|0.2209217|471|496|19|42|GeneID:4716933)	ew14_rs01295(N/A|-7.10489|0.6589184|471|496|19|42|N/A)	p9515_rs01265(N/A|-6.74388|0.1158241|784|791|5|12|N/A)	NA	0
0.328174135141926	0.0274462893037192	-7.48924	DUF3104 domain-containing protein	PMM0334	tx50_rs01760(N/A|-7.48924|0.040621|246|256|1|11|N/A)	p9215_rs01780(N/A|-4.91866|0.4643839|43|62|11|30|N/A)	pmt9312_rs01745(N/A|-2.76039|0.9819592|333|349|56|72|N/A)	p9301_rs10880(N/A|-8.41497|0.2918451|50|60|13|23|N/A)	a9601_rs10900(N/A|-1.64778|0.9993391|300|306|35|41|GeneID:4717053)	ew14_rs01875(N/A|-9.89727|0.1699499|51|63|10|22|N/A)	p9515_rs01850(N/A|-6.5425|0.0877172|11|17|6|12|N/A)	NA	0
0.328174135141926	0.0273881998435643	-7.70744	transcriptional regulator	PMM0443	tx50_rs02385(N/A|-7.70744|0.0393147|261|267|5|11|N/A)	p9215_rs02510(N/A|-6.61984|0.1991116|39|51|58|70|N/A)	pmt9312_rs02275(N/A|-4.58635|0.7819201|16|23|9|16|N/A)	p9301_rs11350(N/A|-5.81504|0.7517529|274|283|2|11|N/A)	a9601_rs11510(N/A|-10.1557|0.2083242|107|126|7|24|GeneID:4717196)	ew14_rs02345(N/A|-6.98329|0.6067036|250|282|3|30|N/A)	p9515_rs02495(N/A|-4.20275|0.4124144|275|281|4|10|N/A)	NA	0
0.328174135141926	0.0271545616527009	-6.26539	sulfite exporter TauE/SafE family protein	PMM0981	tx50_rs05220(N/A|-6.26539|0.1673361|352|359|5|12|N/A)	p9215_rs05200(N/A|-10.1224|0.025371|602|627|19|48|N/A)	pmt9312_rs05050(N/A|-6.40232|0.4818162|751|757|14|20|N/A)	p9301_rs14150(N/A|-12.0614|0.0667113|602|614|36|48|N/A)	a9601_rs14160(N/A|-10.2891|0.2623386|602|614|36|48|GeneID:4717768)	ew14_rs05160(N/A|-9.82157|0.2692136|581|613|37|69|N/A)	p9515_rs05130(N/A|-3.17646|0.6609742|418|424|2|8|N/A)	NA	0
0.328174135141926	0.0271536667006085	-8.22299	tyrosine--tRNA ligase	PMM1329	tx50_rs07135(N/A|-8.22299|0.0493734|340|346|5|11|N/A)	p9215_rs07460(N/A|-4.86907|0.6020291|348|371|45|68|N/A)	pmt9312_rs07375(N/A|-7.59147|0.3150737|578|586|28|36|N/A)	p9301_rs16300(N/A|-8.49958|0.4312748|574|586|28|41|N/A)	a9601_rs16375(N/A|-8.43508|0.5424125|471|538|5|66|GeneID:4718255)	ew14_rs07640(N/A|-10.1293|0.2726637|642|671|5|32|N/A)	p9515_rs07215(N/A|-8.13194|0.0510982|340|346|5|11|N/A)	NA	0
0.328174135141926	0.0271230671960126	-6.85327	ATP synthase subunit I	PMM1457	tx50_rs07835(N/A|-6.85327|0.0915153|2|12|3|13|N/A)	p9215_rs08160(N/A|-6.35413|0.2543671|169|180|55|66|N/A)	pmt9312_rs07990(N/A|-5.85792|0.5402066|114|123|35|44|N/A)	p9301_rs16850(N/A|-9.68207|0.1948334|446|487|4|49|N/A)	a9601_rs16875(N/A|-10.114|0.2355849|445|487|4|50|GeneID:4718389)	ew14_rs08300(N/A|-8.36246|0.4116396|114|123|35|44|N/A)	p9515_rs07795(N/A|-7.84172|0.0393731|2|12|3|13|N/A)	NA	0
0.328174135141926	0.0268516184812613	-5.45175	photosystem II D2 protein (photosystem q(a) protein)	PMM1157	tx50_rs06240(N/A|-5.45175|0.2917844|120|135|50|65|N/A)	p9215_rs06480(N/A|-7.27713|0.193518|232|247|3|20|N/A)	pmt9312_rs06490(N/A|-9.08328|0.1338331|509|551|6|50|N/A)	p9301_rs15450(N/A|-8.69504|0.3886539|232|247|3|20|N/A)	a9601_rs15395(N/A|-16.3777|0.0101092|510|551|6|49|GeneID:4718053)	ew14_rs06480(N/A|-13.5658|0.0441889|510|551|6|49|N/A)	p9515_rs06370(N/A|-5.5063|0.2666357|610|617|1|8|N/A)	NA	0
0.328174135141926	0.0268511724567624	-7.94309	aminoacyl-tRNA hydrolase	PMM0250	tx50_rs01295(N/A|-7.94309|0.0427341|559|568|2|11|N/A)	p9215_rs01325(N/A|-2.48946|0.9474931|96|105|34|43|N/A)	pmt9312_rs01270(N/A|-9.34132|0.0869096|377|395|1|20|N/A)	p9301_rs10425(N/A|-6.45784|0.6887434|188|197|25|34|N/A)	a9601_rs10445(N/A|-7.39917|0.6278112|160|193|6|35|GeneID:4716957)	ew14_rs01415(N/A|-8.19742|0.4600482|616|660|29|68|N/A)	p9515_rs01385(N/A|-3.41246|0.6008112|560|566|4|10|N/A)	NA	0
0.328174135141926	0.0265910302335847	-6.06215	Derived by automated computational analysis using gene prediction method: Protein Homology.	PMM0124	tx50_rs00650(N/A|-6.06215|0.1342733|16|30|1|15|N/A)	p9215_rs00680(N/A|-2.3106|0.9503034|173|180|36|43|N/A)	pmt9312_rs00640(N/A|-7.56575|0.1960358|232|238|14|20|N/A)	p9301_rs09770(N/A|-2.88887|0.9901623|258|265|19|26|N/A)	a9601_rs09795(N/A|-11.3043|0.1041265|299|315|34|49|GeneID:4716825)	ew14_rs00705(N/A|-8.25324|0.3757313|299|315|34|49|N/A)	p9515_rs00670(N/A|-7.35318|0.0453909|284|290|5|11|N/A)	NA	0
0.328174135141926	0.026197851059177	-7.9286	penicillin-binding protein 2	PMM0040	tx50_rs00215(N/A|-7.9286|0.0735125|1734|1747|1|14|N/A)	p9215_rs00240(N/A|-6.72443|0.3002225|1201|1214|56|69|N/A)	pmt9312_rs00205(N/A|-8.67455|0.2061614|117|138|25|45|N/A)	p9301_rs09315(N/A|-9.11827|0.3804736|890|910|19|37|N/A)	a9601_rs09315(N/A|-7.30804|0.7304827|817|858|10|49|GeneID:4716723)	ew14_rs00250(N/A|-10.2786|0.2897012|1676|1711|4|34|N/A)	p9515_rs00230(N/A|-8.8103|0.0364603|1734|1747|1|14|N/A)	NA	0
0.328174135141926	0.0257685899240607	-7.14692	DUF21 domain-containing protein	PMM1443	tx50_rs07765(N/A|-7.14692|0.0986715|1005|1018|54|67|N/A)	p9215_rs08090(N/A|-3.48337|0.8439625|845|853|61|69|N/A)	pmt9312_rs07920(N/A|-5.00147|0.7759764|758|770|57|69|N/A)	p9301_rs16780(N/A|-12.3301|0.0632698|343|374|14|44|N/A)	a9601_rs16805(N/A|-10.5642|0.2504251|758|802|2|52|GeneID:4718375)	ew14_rs08230(N/A|-6.21149|0.8015373|71|107|5|40|N/A)	p9515_rs07725(N/A|-7.8466|0.0566564|585|593|3|11|N/A)	NA	0
0.328174135141926	0.0257234469762209	-8.45026	glutathione-disulfide reductase	PMM0567	tx50_rs03025(N/A|-8.45026|0.0437176|1134|1142|9|17|N/A)	p9215_rs03140(N/A|-6.18119|0.3636893|829|839|26|36|N/A)	pmt9312_rs02910(N/A|-7.32604|0.3673324|398|414|5|20|N/A)	p9301_rs11985(N/A|-6.61256|0.7314681|1079|1127|9|51|N/A)	a9601_rs12145(N/A|-6.19121|0.8431239|1241|1249|2|10|GeneID:4717323)	ew14_rs02975(N/A|-7.42296|0.6586397|726|778|17|69|N/A)	p9515_rs03130(N/A|-8.09999|0.0549889|1118|1127|9|18|N/A)	NA	0
0.328174135141926	0.025363838537828	-5.31427	glutamate 5-kinase	PMM0788	tx50_rs04205(N/A|-5.31427|0.3140247|277|332|1|65|N/A)	p9215_rs04235(N/A|-8.02113|0.1250442|258|280|5|35|N/A)	pmt9312_rs04080(N/A|-8.5741|0.1801024|682|742|5|50|N/A)	p9301_rs13170(N/A|-10.2056|0.2071181|591|620|1|20|N/A)	a9601_rs13190(N/A|-16.5581|0.0088834|665|718|17|67|GeneID:4717557)	ew14_rs04180(N/A|-11.8529|0.1165621|665|718|17|67|N/A)	p9515_rs03925(N/A|-4.40821|0.4449796|326|332|1|7|N/A)	NA	0
0.328174135141926	0.0249272238137449	-7.11817	glycine zipper 2TM domain-containing protein	PMM0941	tx50_rs05015(N/A|-7.11817|0.0649768|426|440|2|16|N/A)	p9215_rs04545(N/A|-5.32521|0.4074136|92|108|55|71|N/A)	pmt9312_rs04395(N/A|-4.97714|0.7081923|15|22|25|32|N/A)	p9301_rs13480(N/A|-7.17447|0.522226|268|280|10|22|N/A)	a9601_rs13500(N/A|-6.89005|0.6626721|373|384|15|28|GeneID:4717626)	ew14_rs04495(N/A|-4.00914|0.9613945|252|259|19|26|N/A)	p9515_rs04990(N/A|-7.90261|0.0313865|427|440|2|15|N/A)	NA	0
0.328174135141926	0.0247510333676365	-5.85626	phenylalanine--tRNA ligase subunit beta	PMM0871	tx50_rs04660(N/A|-5.85626|0.287434|443|449|9|15|N/A)	p9215_rs04910(N/A|-5.67975|0.5005585|2090|2100|25|35|N/A)	pmt9312_rs04755(N/A|-9.77148|0.1286372|1889|1904|55|70|N/A)	p9301_rs13845(N/A|-12.1928|0.1123845|1181|1215|10|50|N/A)	a9601_rs13860(N/A|-14.9179|0.0490452|1182|1215|10|49|GeneID:4717701)	ew14_rs04860(N/A|-8.35511|0.5759027|1182|1222|17|49|N/A)	p9515_rs04635(N/A|-8.3289|0.0618271|969|982|2|14|N/A)	NA	0
0.328174135141926	0.0245503706297039	-6.49379	Holliday junction branch migration protein RuvA	PMM0942	tx50_rs05020(N/A|-6.49379|0.1339577|75|89|2|16|N/A)	p9215_rs04540(N/A|-6.4328|0.2680947|30|42|55|67|N/A)	pmt9312_rs04390(N/A|-4.56137|0.8273206|662|670|62|70|N/A)	p9301_rs13475(N/A|-8.11177|0.4290538|433|440|15|22|N/A)	a9601_rs13495(N/A|-15.0821|0.0169419|721|741|2|26|GeneID:4717625)	ew14_rs04490(N/A|-8.80126|0.382333|10|47|1|38|N/A)	p9515_rs04995(N/A|-6.35626|0.1425827|81|89|2|10|N/A)	NA	0
0.328174135141926	0.0243963450576114	-7.78298	hydroxymethylbilane synthase	PMM0495	tx50_rs02665(N/A|-7.78298|0.060866|604|610|5|11|N/A)	p9215_rs02785(N/A|-4.87024|0.5811914|500|515|53|67|N/A)	pmt9312_rs02555(N/A|-3.79617|0.9379464|786|793|28|35|N/A)	p9301_rs11630(N/A|-7.88684|0.4986344|359|381|10|30|N/A)	a9601_rs11790(N/A|-14.3961|0.0348554|359|381|10|30|GeneID:4717251)	ew14_rs02620(N/A|-10.5499|0.2070453|360|377|11|29|N/A)	p9515_rs02770(N/A|-6.09741|0.1855268|422|428|5|11|N/A)	NA	0
0.328174135141926	0.0239502629457052	-10.2383	acyl-ACP--UDP-N-acetylglucosamine O-acyltransferase	PMM1335	tx50_rs07165(N/A|-10.2383|0.0058653|675|687|2|14|N/A)	p9215_rs07490(N/A|-4.36839|0.6742548|476|487|58|69|N/A)	pmt9312_rs07405(N/A|-6.66408|0.4351333|52|62|57|67|N/A)	p9301_rs16330(N/A|-8.55768|0.3839311|88|103|5|22|N/A)	a9601_rs16405(N/A|-9.37077|0.3745615|873|893|2|22|GeneID:4718261)	ew14_rs07670(N/A|-7.95622|0.5311592|124|146|17|35|N/A)	p9515_rs07245(N/A|-3.01223|0.6945657|444|452|1|10|N/A)	NA	0
0.328174135141926	0.0238299910809729	-8.35362	Derived by automated computational analysis using gene prediction method: Protein Homology.	PMM0403	tx50_rs02165(N/A|-8.35362|0.0247903|250|256|5|11|N/A)	p9215_rs02310(N/A|-3.34167|0.8324195|341|352|5|15|N/A)	pmt9312_rs02070(N/A|-6.34293|0.4334845|35|45|4|14|N/A)	p9301_rs11145(N/A|-6.34917|0.6822441|328|338|33|43|N/A)	a9601_rs11305(N/A|-8.08076|0.4949794|65|83|15|40|GeneID:4717152)	ew14_rs02140(N/A|-6.04953|0.7717762|65|86|14|40|N/A)	p9515_rs02295(N/A|-8.82683|0.0146304|250|256|5|11|N/A)	NA	0
0.328174135141926	0.0237805848868315	-8.04837	Derived by automated computational analysis using gene prediction method: Protein Homology.	n.a.	tx50_rs07070(N/A|-8.04837|0.0216487|90|104|13|27|N/A)	p9215_rs07395(N/A|-6.65851|0.1665734|138|147|38|47|N/A)	pmt9312_rs07310(N/A|-2.94941|0.9713719|251|264|57|70|N/A)	p9301_rs16235(N/A|-6.69465|0.5602478|125|152|21|49|N/A)	a9601_rs16305(N/A|-4.63305|0.9160988|24|32|35|43|GeneID:4718241)	ew14_rs07575(N/A|-7.90166|0.4084293|131|147|38|52|N/A)	p9515_rs07145(N/A|-2.29782|0.7751962|241|247|2|8|N/A)	NA	0
0.328174135141926	0.0235389858539797	-7.57633	quinolinate synthase NadA	PMM0678	tx50_rs03605(N/A|-7.57633|0.0715577|599|607|2|10|N/A)	p9215_rs03725(N/A|-5.7085|0.4161143|991|1004|17|30|N/A)	pmt9312_rs03480(N/A|-7.42649|0.3166874|915|928|58|71|N/A)	p9301_rs12670(N/A|-9.29859|0.2922222|808|840|19|50|N/A)	a9601_rs12695(N/A|-9.45762|0.371353|498|509|13|24|GeneID:4717438)	ew14_rs03650(N/A|-11.6246|0.1207891|372|400|14|36|N/A)	p9515_rs03725(N/A|-7.9985|0.0498002|599|607|2|10|N/A)	NA	0
0.328174135141926	0.0234023515202747	-7.63732	formate-dependent phosphoribosylglycinamide formyltransferase	PMM1004	tx50_rs05370(N/A|-7.63732|0.0749219|511|519|4|12|N/A)	p9215_rs05365(N/A|-7.95618|0.1343464|472|516|16|64|N/A)	pmt9312_rs05210(N/A|-8.63815|0.1794101|510|527|9|22|N/A)	p9301_rs14315(N/A|-6.93612|0.6706399|321|346|28|50|N/A)	a9601_rs14325(N/A|-10.6573|0.256439|12|50|2|42|GeneID:4717804)	ew14_rs05320(N/A|-12.0813|0.1079063|1174|1205|9|38|N/A)	p9515_rs05280(N/A|-7.42709|0.0840702|511|519|4|12|N/A)	NA	0
0.333882460671666	0.0292301537702691	-4.65819	efflux RND transporter periplasmic adaptor subunit	PMM1139	tx50_rs06140(N/A|-4.65819|0.4293278|1110|1116|6|12|N/A)	p9215_rs06375(N/A|-3.85596|0.7868109|1109|1115|16|22|N/A)	pmt9312_rs06385(N/A|-10.9129|0.0407815|193|234|10|50|N/A)	p9301_rs15345(N/A|-13.6147|0.0293721|438|449|8|19|N/A)	a9601_rs15295(N/A|-14.3988|0.03764|194|248|5|49|GeneID:4718033)	ew14_rs06380(N/A|-9.2442|0.3661538|438|449|8|19|N/A)	p9515_rs06270(N/A|-6.20446|0.1798507|443|449|8|14|N/A)	NA	0
0.333882460671666	0.0290332371385688	-5.62422	50S ribosomal protein L11	PMM0204	tx50_rs01055(N/A|-5.62422|0.207842|314|327|4|19|N/A)	p9215_rs01085(N/A|-6.66331|0.20523|1|33|35|68|N/A)	pmt9312_rs01040(N/A|-9.30785|0.0748526|14|45|26|51|N/A)	p9301_rs10185(N/A|-5.33662|0.8317284|18|25|40|47|N/A)	a9601_rs10200(N/A|-7.00947|0.6573247|316|329|14|25|GeneID:4716906)	ew14_rs01175(N/A|-11.4988|0.0880043|18|36|32|47|N/A)	p9515_rs01140(N/A|-3.98351|0.4665337|119|128|5|14|N/A)	NA	0
0.334736587346289	0.0295113020903325	-6.02156	asparaginase	PMM0821	tx50_rs04400(N/A|-6.02156|0.2053043|52|58|6|12|N/A)	p9215_rs05160(N/A|-6.23006|0.3265094|621|629|26|34|N/A)	pmt9312_rs05010(N/A|-9.6737|0.0884013|42|59|14|33|N/A)	p9301_rs14110(N/A|-11.2176|0.1186125|297|332|5|39|N/A)	a9601_rs14120(N/A|-13.3502|0.0651108|818|890|5|66|GeneID:4717760)	ew14_rs05120(N/A|-8.99251|0.3909317|818|863|14|66|N/A)	p9515_rs04395(N/A|-6.17694|0.1777339|52|58|6|12|N/A)	NA	0
0.338028455264991	0.0300099245118118	-4.74183	elongation factor P	PMM0026	tx50_rs00145(N/A|-4.74183|0.3678681|20|29|1|10|N/A)	p9215_rs00130(N/A|-7.05955|0.1765813|120|146|9|34|N/A)	pmt9312_rs00130(N/A|-12.4966|0.0075772|120|146|9|34|N/A)	p9301_rs09225(N/A|-11.5906|0.0718657|120|146|9|34|N/A)	a9601_rs09240(N/A|-10.0078|0.2603495|120|146|9|34|GeneID:4716707)	ew14_rs00130(N/A|-6.28479|0.7542025|241|263|23|42|N/A)	p9515_rs00130(N/A|-4.84559|0.3260733|20|29|1|10|N/A)	NA	0
0.339043110660646	0.0303090327039419	-6.46389	DUF1997 domain-containing protein	PMM1503	tx50_rs08065(N/A|-6.46389|0.1255231|511|517|5|11|N/A)	p9215_rs08385(N/A|-5.67311|0.3714114|225|242|53|70|N/A)	pmt9312_rs08220(N/A|-5.61104|0.6008477|511|517|14|20|N/A)	p9301_rs17085(N/A|-8.24073|0.3829014|570|603|7|44|N/A)	a9601_rs17100(N/A|-7.74803|0.5608473|291|298|15|22|GeneID:4718437)	ew14_rs08525(N/A|-11.7183|0.0858899|279|338|1|48|N/A)	p9515_rs08030(N/A|-7.64675|0.0485027|511|517|5|11|N/A)	NA	0
0.339197452355751	0.0305319531713561	-9.64938	nickel pincer cofactor biosynthesis protein LarC	PMM0487	tx50_rs02625(N/A|-9.64938|0.0144845|370|380|1|11|N/A)	p9215_rs02745(N/A|-4.38015|0.6987749|933|948|19|35|N/A)	pmt9312_rs02515(N/A|-8.00486|0.2558336|940|981|25|67|N/A)	p9301_rs11590(N/A|-9.07385|0.349623|1090|1107|33|50|N/A)	a9601_rs11750(N/A|-7.58052|0.6639508|688|730|10|41|GeneID:4717243)	ew14_rs02580(N/A|-9.32479|0.3698132|351|404|4|42|N/A)	p9515_rs02730(N/A|-6.77845|0.1322019|371|380|1|10|N/A)	NA	0
0.341338486671525	0.0319873304402416	-7.04205	elongation factor 4	PMM0420	tx50_rs02260(N/A|-7.04205|0.1339527|1563|1570|2|9|N/A)	p9215_rs02390(N/A|-5.38605|0.5308712|1041|1047|17|23|N/A)	pmt9312_rs02150(N/A|-10.8255|0.0589482|80|100|14|34|N/A)	p9301_rs11225(N/A|-6.70381|0.739921|1074|1094|26|48|N/A)	a9601_rs11385(N/A|-8.17626|0.6147013|1572|1601|5|37|GeneID:4717169)	ew14_rs02220(N/A|-7.82453|0.6248827|400|416|25|41|N/A)	p9515_rs02375(N/A|-6.7405|0.1542469|1563|1570|2|9|N/A)	NA	0
0.341338486671525	0.0318753503199852	-8.09051	3-oxoacyl-[acyl-carrier-protein] reductase	PMM0453	tx50_rs02440(N/A|-8.09051|0.0421098|230|238|2|10|N/A)	p9215_rs02565(N/A|-4.08632|0.7231253|13|32|19|36|N/A)	pmt9312_rs02330(N/A|-3.77355|0.9334749|787|794|17|24|N/A)	p9301_rs11405(N/A|-8.2351|0.4202175|6|52|1|42|N/A)	a9601_rs11565(N/A|-8.93002|0.4223203|258|278|5|24|GeneID:4717207)	ew14_rs02400(N/A|-9.38744|0.3137585|6|52|1|42|N/A)	p9515_rs02550(N/A|-7.43946|0.0683902|230|238|2|10|N/A)	NA	0
0.341338486671525	0.0315680432551818	-7.71538	4-hydroxythreonine-4-phosphate dehydrogenase PdxA	PMM0028	tx50_rs00155(N/A|-7.71538|0.0669132|775|783|3|11|N/A)	p9215_rs00140(N/A|-6.37544|0.3091644|1036|1053|19|34|N/A)	pmt9312_rs00140(N/A|-4.57107|0.8497834|1111|1130|25|42|N/A)	p9301_rs09235(N/A|-11.8371|0.0872407|286|299|31|44|N/A)	a9601_rs09250(N/A|-8.25213|0.5513442|101|114|11|24|GeneID:4716709)	ew14_rs00140(N/A|-5.85377|0.8469762|699|732|14|49|N/A)	p9515_rs00140(N/A|-3.18743|0.6720217|881|887|1|7|N/A)	NA	0
0.341338486671525	0.0314281953182357	-5.41788	triose-phosphate isomerase	PMM0829	tx50_rs04440(N/A|-5.41788|0.2704487|487|496|56|65|N/A)	p9215_rs05120(N/A|-10.8976|0.0126831|573|586|14|26|N/A)	pmt9312_rs04970(N/A|-5.91843|0.5684621|573|584|16|26|N/A)	p9301_rs14070(N/A|-13.3691|0.0261584|573|588|9|26|N/A)	a9601_rs14080(N/A|-6.75362|0.7362792|356|394|12|53|GeneID:4717752)	ew14_rs05080(N/A|-8.8235|0.3859888|572|593|16|37|N/A)	p9515_rs04435(N/A|-2.30439|0.8098317|529|535|1|7|N/A)	NA	0
0.341338486671525	0.0313873081962801	-4.21636	Derived by automated computational analysis using gene prediction method: Protein Homology.	PMM0066	tx50_rs00350(N/A|-4.21636|0.4274288|119|125|5|11|N/A)	p9215_rs00380(N/A|-7.683|0.090241|275|309|4|34|N/A)	pmt9312_rs00340(N/A|-9.21527|0.064903|46|68|28|66|N/A)	p9301_rs09470(N/A|-6.88213|0.549617|210|256|2|31|N/A)	a9601_rs09490(N/A|-6.66855|0.6766184|61|79|22|35|GeneID:4716761)	ew14_rs00405(N/A|-4.32828|0.9383245|66|72|36|42|N/A)	p9515_rs00365(N/A|-7.43878|0.0433545|248|256|2|10|N/A)	NA	0
0.341338486671525	0.0311917761090114	-5.26939	methyltransferase domain-containing protein	PMM1505	tx50_rs08075(N/A|-5.26939|0.3111985|964|973|2|11|N/A)	p9215_rs08395(N/A|-4.73567|0.6070784|694|712|17|33|N/A)	pmt9312_rs08230(N/A|-9.67693|0.086842|697|716|4|27|N/A)	p9301_rs17095(N/A|-8.56228|0.3934047|139|169|19|44|N/A)	a9601_rs17110(N/A|-8.85756|0.4545222|326|370|6|49|GeneID:4718439)	ew14_rs08535(N/A|-8.29267|0.4898715|569|586|19|37|N/A)	p9515_rs08040(N/A|-8.66647|0.0279959|964|973|2|11|N/A)	NA	0
0.343872092234452	0.0326487683132587	-6.60088	single-stranded DNA-binding protein	PMM0502	tx50_rs02700(N/A|-6.60088|0.1078317|334|344|1|11|N/A)	p9215_rs02820(N/A|-4.82177|0.5260131|409|440|5|34|N/A)	pmt9312_rs02590(N/A|-4.02337|0.8849492|326|343|2|19|N/A)	p9301_rs11665(N/A|-7.79072|0.4339946|159|166|10|17|N/A)	a9601_rs11825(N/A|-7.81338|0.5322872|159|166|10|17|GeneID:4717258)	ew14_rs02655(N/A|-8.70049|0.3515846|1|27|11|48|N/A)	p9515_rs02805(N/A|-8.41716|0.0222397|46|54|2|10|N/A)	NA	0
0.343872092234452	0.0326022712846728	-6.80514	chaperone protein ClpB	PMM0580	tx50_rs03095(N/A|-6.80514|0.174205|769|777|4|12|N/A)	p9215_rs03220(N/A|-5.70622|0.5002431|1497|1535|32|64|N/A)	pmt9312_rs02980(N/A|-10.397|0.0921451|1896|1906|10|20|N/A)	p9301_rs12055(N/A|-7.21432|0.6955821|2111|2139|29|59|N/A)	a9601_rs12215(N/A|-13.2296|0.117581|2405|2459|14|52|GeneID:4717337)		p9515_rs03205(N/A|-7.28362|0.1254249|769|777|4|12|N/A)	NA	0
0.344478253372107	0.0329186986884566	-5.77238	DUF502 domain-containing protein	PMM0008	tx50_rs00055(N/A|-5.77238|0.2208815|401|409|2|10|N/A)	p9215_rs00040(N/A|-3.95312|0.7477827|392|409|2|19|N/A)	pmt9312_rs00040(N/A|-10.3441|0.0487025|359|409|2|70|N/A)	p9301_rs09135(N/A|-8.80972|0.3350231|360|409|2|53|N/A)	a9601_rs09150(N/A|-6.69344|0.7453167|703|710|18|25|GeneID:4716689)	ew14_rs00040(N/A|-8.76569|0.3954241|83|103|34|52|N/A)	p9515_rs00040(N/A|-6.74311|0.1127317|396|409|2|14|N/A)	NA	0
0.345773236871946	0.0368796362384998	-4.60263	GNAT family N-acetyltransferase	PMM0333	tx50_rs01755(N/A|-4.60263|0.4271709|491|504|6|18|N/A)	p9215_rs01775(N/A|-4.6124|0.6286342|827|836|60|69|N/A)	pmt9312_rs01740(N/A|-12.8198|0.0085454|240|267|4|33|N/A)	p9301_rs10875(N/A|-7.36772|0.5760259|124|133|41|50|N/A)	a9601_rs10895(N/A|-7.52785|0.6432467|282|316|3|34|GeneID:4717052)	ew14_rs01870(N/A|-8.50378|0.4531098|171|218|21|66|N/A)	p9515_rs01845(N/A|-2.64595|0.7613568|402|408|5|11|N/A)	NA	0
0.345773236871946	0.0367269663144306	-7.34275	GNAT family N-acetyltransferase	PMM1089	tx50_rs05845(N/A|-7.34275|0.0595003|147|156|5|14|N/A)	p9215_rs05835(N/A|-5.57221|0.3768817|66|75|55|64|N/A)	pmt9312_rs05665(N/A|-8.42624|0.1368352|294|309|16|30|N/A)	p9301_rs14785(N/A|-8.02118|0.4020535|283|308|17|50|N/A)	a9601_rs14795(N/A|-5.76006|0.8314858|147|166|19|37|GeneID:4717909)	ew14_rs05795(N/A|-5.96265|0.7844338|308|326|54|72|N/A)	p9515_rs05710(N/A|-3.53455|0.5588991|477|483|2|8|N/A)	NA	0
0.345773236871946	0.036688535384782	-6.88867	methionine synthase	PMM0877	tx50_rs04690(N/A|-6.88867|0.1832605|2280|2288|1|9|N/A)	p9215_rs04875(N/A|-9.19568|0.1010552|201|231|3|42|N/A)	pmt9312_rs04720(N/A|-7.70263|0.3982698|3187|3199|58|70|N/A)	p9301_rs13810(N/A|-8.49925|0.5368328|870|913|5|52|N/A)	a9601_rs13825(N/A|-11.8807|0.2348857|208|233|1|25|GeneID:4717694)	ew14_rs04825(N/A|-14.983|0.0427601|206|233|1|30|N/A)	p9515_rs04665(N/A|-3.50224|0.6743904|2395|2401|2|8|N/A)	NA	0
0.345773236871946	0.0366884033012756	-5.03647	metal ABC transporter ATP-binding protein	PMM0602	tx50_rs03205(N/A|-5.03647|0.3364151|260|267|8|15|N/A)	p9215_rs03330(N/A|-5.83014|0.3750101|165|178|9|23|N/A)	pmt9312_rs03090(N/A|-4.85842|0.784135|16|24|62|70|N/A)	p9301_rs12165(N/A|-7.33482|0.5666517|165|178|9|23|N/A)	a9601_rs12320(N/A|-7.54181|0.6276658|178|192|13|24|GeneID:4717360)	ew14_rs03155(N/A|-10.7486|0.1728905|383|403|40|62|N/A)	p9515_rs03315(N/A|-9.86117|0.0073283|221|231|2|12|N/A)	NA	0
0.345773236871946	0.0366342684674261	-5.36288	5-(carboxyamino)imidazole ribonucleotide synthase	PMM0683	tx50_rs03630(N/A|-5.36288|0.3127808|635|641|6|12|N/A)	p9215_rs03750(N/A|-5.31616|0.5094801|509|518|57|66|N/A)	pmt9312_rs03505(N/A|-11.0176|0.0406889|766|794|34|71|N/A)	p9301_rs12695(N/A|-7.24043|0.6240164|766|795|33|71|N/A)	a9601_rs12720(N/A|-10.2301|0.3033255|487|537|9|48|GeneID:4717443)	ew14_rs03675(N/A|-5.82591|0.8570495|433|473|18|66|N/A)	p9515_rs03750(N/A|-7.66643|0.0712366|1245|1260|50|65|N/A)	NA	0
0.345773236871946	0.0363127559218184	-8.65452	TIGR01777 family protein	PMM0120	tx50_rs00630(N/A|-8.65452|0.0295537|459|465|5|11|N/A)	p9215_rs00660(N/A|-6.37904|0.299939|777|790|37|50|N/A)	pmt9312_rs00620(N/A|-4.65143|0.8314158|982|990|10|18|N/A)	p9301_rs09750(N/A|-8.17654|0.4506346|904|915|5|16|N/A)	a9601_rs09775(N/A|-8.32792|0.5295669|588|607|9|26|GeneID:4716821)	ew14_rs00685(N/A|-7.06238|0.6787386|667|675|16|24|N/A)	p9515_rs00650(N/A|-3.9205|0.5267497|279|290|59|70|N/A)	NA	0
0.345773236871946	0.0362048442682224	-6.11103	argininosuccinate lyase	PMM0012	tx50_rs00075(N/A|-6.11103|0.2158222|1031|1041|62|72|N/A)	p9215_rs00060(N/A|-7.40284|0.1958002|1004|1014|41|51|N/A)	pmt9312_rs00060(N/A|-6.89959|0.4413744|727|772|25|68|N/A)	p9301_rs09155(N/A|-6.64631|0.7274241|1004|1047|13|51|N/A)	a9601_rs09170(N/A|-12.7206|0.1099821|1006|1047|13|49|GeneID:4716693)	ew14_rs00060(N/A|-14.0442|0.0390171|504|533|13|41|N/A)	p9515_rs00060(N/A|-4.56452|0.4327421|943|951|3|11|N/A)	NA	0
0.345773236871946	0.0360151941572572	-8.66533	tRNA preQ1(34) S-adenosylmethionine ribosyltransferase-isomerase QueA	PMM0406	tx50_rs02185(N/A|-8.66533|0.0327248|1028|1035|4|11|N/A)	p9215_rs02320(N/A|-5.92374|0.3907179|728|743|17|33|N/A)	pmt9312_rs02080(N/A|-7.46213|0.3269344|1166|1197|26|66|N/A)	p9301_rs11155(N/A|-8.91107|0.3626904|628|646|12|38|N/A)	a9601_rs11315(N/A|-9.89459|0.3370096|17|24|17|24|GeneID:4717154)	ew14_rs02150(N/A|-5.32697|0.9017633|724|744|16|38|N/A)	p9515_rs02305(N/A|-7.85541|0.0601687|1028|1035|4|11|N/A)	NA	0
0.345773236871946	0.0359236190678885	-4.49661	acetate--CoA ligase	PMM0619	tx50_rs03290(N/A|-4.49661|0.504757|901|912|3|13|N/A)	p9215_rs03415(N/A|-9.91105|0.0492724|298|358|9|50|N/A)	pmt9312_rs03175(N/A|-10.5349|0.0743035|298|330|13|50|N/A)	p9301_rs12250(N/A|-12.17|0.1024493|574|588|36|50|N/A)	a9601_rs12405(N/A|-8.82092|0.5340063|575|588|36|49|GeneID:4717377)	ew14_rs03240(N/A|-12.3689|0.1208944|508|537|15|43|N/A)	p9515_rs03400(N/A|-7.5305|0.0972031|645|654|5|14|N/A)	NA	0
0.345773236871946	0.0359131545872422	-4.97432	septum formation protein Maf	PMM1159	tx50_rs06250(N/A|-4.97432|0.3333911|619|626|5|12|N/A)	p9215_rs06490(N/A|-6.07361|0.3158516|142|151|25|34|N/A)	pmt9312_rs06500(N/A|-10.0958|0.0526561|463|473|5|15|N/A)	p9301_rs15460(N/A|-11.6169|0.0742608|463|473|5|15|N/A)	a9601_rs15405(N/A|-11.7436|0.1202656|463|473|5|15|GeneID:4718055)	ew14_rs06490(N/A|-10.2952|0.1964607|463|473|5|15|N/A)	p9515_rs06380(N/A|-5.94243|0.1793923|619|626|5|12|N/A)	NA	0
0.345773236871946	0.0358393797603153	-6.33251	photosystem II reaction center protein PsbN	PMM0252	tx50_rs01305(N/A|-6.33251|0.0904923|217|225|2|10|N/A)	p9215_rs01335(N/A|-2.05478|0.9633598|59|65|63|69|N/A)	pmt9312_rs01280(N/A|-3.92323|0.8568758|77|83|24|30|N/A)	p9301_rs10435(N/A|-7.74188|0.3523746|77|99|10|30|N/A)	a9601_rs10455(N/A|-11.5384|0.0695857|77|99|10|30|GeneID:4716959)	ew14_rs01425(N/A|-6.35403|0.648474|165|179|21|36|N/A)	p9515_rs01395(N/A|-3.37798|0.5377524|191|197|1|7|N/A)	NA	0
0.345773236871946	0.0357709847566217	-6.92238	solanesyl diphosphate synthase	PMM0618	tx50_rs03285(N/A|-6.92238|0.1151266|305|313|2|10|N/A)	p9215_rs03410(N/A|-9.511|0.0442377|333|364|2|29|N/A)	pmt9312_rs03170(N/A|-5.20409|0.7383808|334|365|1|28|N/A)	p9301_rs12245(N/A|-10.9504|0.1370388|343|365|1|20|N/A)	a9601_rs12400(N/A|-9.52711|0.368368|342|364|2|24|GeneID:4717376)	ew14_rs03235(N/A|-5.98463|0.8287293|916|949|12|49|N/A)	p9515_rs03395(N/A|-6.64688|0.1327693|305|314|1|10|N/A)	NA	0
0.345773236871946	0.0355612354836145	-6.94579	class I SAM-dependent methyltransferase	PMM0662	tx50_rs03525(N/A|-6.94579|0.0992937|777|784|5|12|N/A)	p9215_rs03645(N/A|-5.87307|0.35965|148|158|56|66|N/A)	pmt9312_rs03400(N/A|-4.73109|0.8002397|356|377|16|34|N/A)	p9301_rs12590(N/A|-7.41092|0.5465146|469|486|34|52|N/A)	a9601_rs12615(N/A|-7.47439|0.6292507|199|251|14|70|GeneID:4717421)	ew14_rs03570(N/A|-10.2574|0.2100909|778|787|13|22|N/A)	p9515_rs03645(N/A|-7.86214|0.0471026|777|784|5|12|N/A)	NA	0
0.345773236871946	0.0348724512732331	-5.06963	glycogen/starch/alpha-glucan phosphorylase	PMM1601	tx50_rs08565(N/A|-5.06963|0.4163535|2019|2036|4|17|N/A)	p9215_rs08900(N/A|-7.05846|0.2806157|805|829|14|36|N/A)	pmt9312_rs08730(N/A|-11.1137|0.0593501|1290|1300|24|34|N/A)	p9301_rs17590(N/A|-10.2456|0.2753622|876|888|10|23|N/A)	a9601_rs17625(N/A|-16.08|0.0259981|520|549|11|40|GeneID:4718545)	ew14_rs09080(N/A|-11.0888|0.2369081|778|826|17|53|N/A)	p9515_rs08570(N/A|-4.3384|0.5111395|732|738|6|12|N/A)	NA	0
0.345773236871946	0.0343209793958444	-5.9526	ribosome maturation factor RimP	PMM1491	tx50_rs08005(N/A|-5.9526|0.1724164|271|277|3|9|N/A)	p9215_rs08330(N/A|-9.11442|0.039772|321|355|40|65|N/A)	pmt9312_rs08160(N/A|-5.97549|0.513559|300|310|10|20|N/A)	p9301_rs17020(N/A|-8.89651|0.2819388|342|354|41|53|N/A)	a9601_rs17045(N/A|-12.581|0.0659592|195|219|15|37|GeneID:4718425)	ew14_rs08470(N/A|-8.59454|0.3755935|346|355|40|49|N/A)	p9515_rs07965(N/A|-5.93188|0.166555|271|277|3|9|N/A)	NA	0
0.345773236871946	0.0341206687161646	-5.43132	M3 family peptidase	PMM0593	tx50_rs03160(N/A|-5.43132|0.3410153|1182|1189|10|17|N/A)	p9215_rs03285(N/A|-10.5544|0.032781|1893|1935|6|48|N/A)	pmt9312_rs03045(N/A|-7.57242|0.3674967|1438|1471|5|36|N/A)	p9301_rs12120(N/A|-8.20426|0.5282741|290|297|10|17|N/A)	a9601_rs12275(N/A|-13.4513|0.0951979|755|774|14|37|GeneID:4717351)	ew14_rs03110(N/A|-14.3716|0.0425506|1499|1516|25|42|N/A)	p9515_rs03270(N/A|-5.27058|0.3437767|2193|2200|2|9|N/A)	NA	0
0.345773236871946	0.033473012127991	-7.05029	NAD(P)(+) transhydrogenase (Re/Si-specific) subunit beta	PMM1145	tx50_rs06170(N/A|-7.05029|0.122494|1440|1447|7|14|N/A)	p9215_rs06410(N/A|-5.49921|0.4900219|706|712|14|20|N/A)	pmt9312_rs06420(N/A|-5.22546|0.764558|1352|1365|13|26|N/A)	p9301_rs15380(N/A|-11.7057|0.1113092|1354|1365|13|24|N/A)	a9601_rs15325(N/A|-9.96687|0.3521098|1353|1365|13|24|GeneID:4718039)	ew14_rs06410(N/A|-11.6495|0.1474548|122|166|17|49|N/A)	p9515_rs06300(N/A|-7.83832|0.068464|1440|1450|4|14|N/A)	NA	0
0.345773236871946	0.0333506549636508	-5.64057	glycosyltransferase	PMM1522	tx50_rs08160(N/A|-5.64057|0.2560221|898|904|5|11|N/A)	p9215_rs08480(N/A|-7.52821|0.1610214|41|52|54|65|N/A)	pmt9312_rs08310(N/A|-7.40121|0.3220645|928|935|15|22|N/A)	p9301_rs17180(N/A|-5.12337|0.8931781|444|455|57|68|N/A)	a9601_rs17195(N/A|-15.1238|0.0220556|783|826|17|61|GeneID:4718457)	ew14_rs08620(N/A|-7.59916|0.5998297|860|878|24|42|N/A)	p9515_rs08125(N/A|-2.75847|0.7451597|727|735|2|10|N/A)	NA	0
0.346236594938081	0.0431194772980841	-6.2762	RNA-binding protein	PMM0142	tx50_rs00745(N/A|-6.2762|0.1331703|369|377|1|9|N/A)	p9215_rs00770(N/A|-6.18528|0.2696708|50|56|17|23|N/A)	pmt9312_rs00730(N/A|-5.46182|0.6133889|11|23|5|18|N/A)	p9301_rs09875(N/A|-6.30992|0.684271|50|63|14|23|N/A)	a9601_rs09885(N/A|-5.56005|0.851609|408|420|13|24|GeneID:4716843)	ew14_rs00865(N/A|-9.17404|0.2874496|331|384|15|64|N/A)	p9515_rs00830(N/A|-7.58131|0.0460947|368|377|1|10|N/A)	NA	0
0.346236594938081	0.0430581785365233	-3.77069	Derived by automated computational analysis using gene prediction method: Protein Homology.	PMM0876	tx50_rs04685(N/A|-3.77069|0.5096766|138|146|59|67|N/A)	p9215_rs04880(N/A|-8.37222|0.0484424|1|26|1|29|N/A)	pmt9312_rs04725(N/A|-8.09194|0.1290772|5|26|1|24|N/A)	p9301_rs13815(N/A|-14.5222|0.0033006|303|314|10|21|N/A)	a9601_rs13830(N/A|-9.29341|0.2647362|176|196|16|36|GeneID:4717695)	ew14_rs04830(N/A|-10.8978|0.0910529|172|194|18|38|N/A)	p9515_rs04660(N/A|-0.565349|0.9725916|201|207|64|70|N/A)	NA	0
0.346236594938081	0.0429810145589452	-6.72172	glycosidase	PMM0961	tx50_rs05115(N/A|-6.72172|0.1618464|268|277|2|11|N/A)	p9215_rs04445(N/A|-10.2481|0.0367384|997|1027|14|42|N/A)	pmt9312_rs04295(N/A|-9.04407|0.1679942|1186|1203|3|20|N/A)	p9301_rs13380(N/A|-10.2096|0.2469708|1836|1852|3|18|N/A)	a9601_rs13400(N/A|-9.06088|0.4894696|1132|1204|2|70|GeneID:4717603)	ew14_rs04390(N/A|-10.8998|0.2241844|1184|1204|2|24|N/A)	p9515_rs05085(N/A|-6.83262|0.1449268|268|277|2|11|N/A)	NA	0
0.346236594938081	0.042864031131339	-6.17442	uroporphyrinogen-III synthase	PMM0113	tx50_rs00595(N/A|-6.17442|0.1758775|475|481|5|11|N/A)	p9215_rs00625(N/A|-6.42291|0.2817875|813|829|17|34|N/A)	pmt9312_rs00585(N/A|-7.92817|0.2302471|155|167|15|27|N/A)	p9301_rs09715(N/A|-8.08392|0.4498118|131|151|15|47|N/A)	a9601_rs09740(N/A|-7.42725|0.6482575|405|431|5|29|GeneID:4716814)	ew14_rs00650(N/A|-7.91689|0.5318411|266|312|4|50|N/A)	p9515_rs00615(N/A|-8.51289|0.0290941|481|487|5|11|N/A)	NA	0
0.346236594938081	0.042766327660693	-7.23898	L-aspartate oxidase	PMM0100	tx50_rs00530(N/A|-7.23898|0.1144585|577|583|5|11|N/A)	p9215_rs00555(N/A|-7.4024|0.2082458|1393|1405|54|66|N/A)	pmt9312_rs00515(N/A|-8.37172|0.2351746|212|220|14|22|N/A)	p9301_rs09645(N/A|-8.26131|0.4972174|1116|1125|33|42|N/A)	a9601_rs09670(N/A|-12.3475|0.1434414|610|652|13|48|GeneID:4716799)	ew14_rs00580(N/A|-10.722|0.2367854|210|220|14|24|N/A)	p9515_rs00545(N/A|-7.17421|0.1146975|577|583|5|11|N/A)	NA	0
0.346236594938081	0.0427067661334558	-6.21459	aminotransferase class V-fold PLP-dependent enzyme	PMM1468	tx50_rs07890(N/A|-6.21459|0.1922936|269|279|2|11|N/A)	p9215_rs08215(N/A|-11.7075|0.0091182|1192|1220|6|36|N/A)	pmt9312_rs08045(N/A|-5.47226|0.7003206|64|70|28|34|N/A)	p9301_rs16905(N/A|-11.0503|0.1400013|865|881|5|20|N/A)	a9601_rs16930(N/A|-11.204|0.2025008|1221|1240|45|64|GeneID:4718400)	ew14_rs08355(N/A|-10.4752|0.2290746|1221|1240|45|64|N/A)	p9515_rs07850(N/A|-6.32832|0.1709172|433|443|1|12|N/A)	NA	0
0.346236594938081	0.0426408254689759	-6.01402	Derived by automated computational analysis using gene prediction method: Protein Homology.	n.a.	tx50_rs02015(N/A|-6.01402|0.1239587|194|200|5|11|N/A)	p9215_rs07920(N/A|-2.53354|0.9219574|236|246|19|29|N/A)					p9515_rs07625(N/A|-8.84507|0.0075714|194|200|5|11|N/A)	NA	0
0.346236594938081	0.0424859570184212	-7.57734	photosystem II biogenesis protein Psp29	PMM0741	tx50_rs03975(N/A|-7.57734|0.0596923|8|18|1|11|N/A)	p9215_rs04005(N/A|-2.77857|0.9221909|536|543|59|66|N/A)	pmt9312_rs03850(N/A|-4.31186|0.8637334|339|347|24|32|N/A)	p9301_rs12940(N/A|-5.80655|0.7938042|330|362|13|42|N/A)	a9601_rs12955(N/A|-6.42294|0.7732747|118|142|2|25|GeneID:4717508)	ew14_rs03945(N/A|-9.64324|0.2639511|68|97|2|31|N/A)	p9515_rs04165(N/A|-6.98583|0.0905235|164|172|3|11|N/A)	NA	0
0.346236594938081	0.0424547452231001	-6.47842	ketoacyl-ACP synthase III	PMM0136	tx50_rs00715(N/A|-6.47842|0.1566513|1102|1108|5|11|N/A)	p9215_rs00740(N/A|-6.73023|0.2557829|996|1029|7|32|N/A)	pmt9312_rs00700(N/A|-6.99337|0.3931188|918|943|28|48|N/A)	p9301_rs09845(N/A|-8.99412|0.3406396|918|959|9|48|N/A)	a9601_rs09855(N/A|-12.8592|0.0870104|717|742|2|25|GeneID:4716837)	ew14_rs00835(N/A|-11.2918|0.1494555|717|742|2|25|N/A)	p9515_rs00800(N/A|-4.86509|0.3606533|227|233|9|15|N/A)	NA	0
0.346236594938081	0.0422926286907377	-5.46005	Sua5/YciO/YrdC/YwlC family protein	PMM0319	tx50_rs01655(N/A|-5.46005|0.2500914|243|250|2|9|N/A)	p9215_rs01680(N/A|-5.36701|0.4389723|157|174|17|35|N/A)	pmt9312_rs01645(N/A|-10.5718|0.0359504|108|126|27|46|N/A)	p9301_rs10780(N/A|-5.46485|0.8321391|109|122|31|44|N/A)	a9601_rs10800(N/A|-8.24506|0.4962406|36|46|1|11|GeneID:4717031)	ew14_rs01775(N/A|-6.60226|0.7099245|130|147|25|38|N/A)	p9515_rs01740(N/A|-5.82396|0.1899738|243|250|2|9|N/A)	NA	0
0.346236594938081	0.0422830203578883	-7.34925	DUF2470 domain-containing protein	PMM1010	tx50_rs05400(N/A|-7.34925|0.0460882|82|91|2|11|N/A)	p9215_rs05395(N/A|-3.10609|0.8495989|73|80|57|64|N/A)	pmt9312_rs05240(N/A|-3.99631|0.8666997|22|67|10|47|N/A)	p9301_rs14345(N/A|-3.77061|0.9606359|340|347|1|8|N/A)	a9601_rs14355(N/A|-4.3804|0.9388277|22|41|29|47|GeneID:4717810)	ew14_rs05350(N/A|-5.80204|0.7729824|144|171|27|48|N/A)	p9515_rs05310(N/A|-7.85451|0.0275506|82|91|2|11|N/A)	NA	0
0.346236594938081	0.041953543458521	-5.16082	photosystem reaction center subunit H	PMM0058	tx50_rs00305(N/A|-5.16082|0.3355205|52|60|4|12|N/A)	p9215_rs00335(N/A|-9.79219|0.0379438|922|939|55|72|N/A)	pmt9312_rs00295(N/A|-10.5158|0.0531607|473|488|8|23|N/A)	p9301_rs09425(N/A|-10.7032|0.1620597|452|488|8|51|N/A)	a9601_rs09445(N/A|-9.89869|0.3304623|579|591|9|23|GeneID:4716752)	ew14_rs00360(N/A|-8.53566|0.4656866|274|293|17|37|N/A)	p9515_rs00320(N/A|-4.95204|0.3471002|1087|1093|6|12|N/A)	NA	0
0.346236594938081	0.0418203926975519	-6.95716	ATPase AAA	PMM0303	tx50_rs01570(N/A|-6.95716|0.1557531|1563|1574|9|19|N/A)	p9215_rs01600(N/A|-7.86417|0.1833231|1663|1672|24|33|N/A)	pmt9312_rs01545(N/A|-8.3728|0.2654888|1297|1305|12|20|N/A)	p9301_rs10695(N/A|-11.0267|0.1942775|2258|2266|9|17|N/A)	a9601_rs10720(N/A|-13.6614|0.0926469|206|243|5|40|GeneID:4717014)	ew14_rs01690(N/A|-10.051|0.3441595|1297|1305|12|20|N/A)	p9515_rs01660(N/A|-4.24516|0.5242481|218|224|1|7|N/A)	NA	0
0.346236594938081	0.0416777550711418	-7.31647	ABC transporter ATP-binding protein	PMM0089	tx50_rs00475(N/A|-7.31647|0.1075734|141|154|6|19|N/A)	p9215_rs00500(N/A|-7.39084|0.207969|1048|1070|45|70|N/A)	pmt9312_rs00460(N/A|-7.11565|0.41841|286|295|9|18|N/A)	p9301_rs09590(N/A|-7.24932|0.6509028|159|165|13|19|N/A)	a9601_rs09615(N/A|-11.7692|0.183026|501|521|31|51|GeneID:4716787)	ew14_rs00525(N/A|-12.2178|0.1183947|1693|1717|5|30|N/A)	p9515_rs00490(N/A|-4.37106|0.4775038|1358|1364|1|7|N/A)	NA	0
0.346236594938081	0.0415967756756827	-8.90327	arginine--tRNA ligase	PMM0187	tx50_rs00970(N/A|-8.90327|0.0354807|1032|1041|5|14|N/A)	p9215_rs01000(N/A|-6.96693|0.2675387|1297|1310|57|70|N/A)	pmt9312_rs00955(N/A|-7.44853|0.3739147|109|149|24|68|N/A)	p9301_rs10100(N/A|-11.1304|0.1651276|1364|1386|2|24|N/A)	a9601_rs10115(N/A|-8.97439|0.5042766|732|772|5|34|GeneID:4716889)	ew14_rs01090(N/A|-7.41801|0.6839848|501|533|14|49|N/A)	p9515_rs01055(N/A|-6.27874|0.2009359|825|831|5|11|N/A)	NA	0
0.346236594938081	0.0415712737140921	-7.17494	peptide chain release factor 3	PMM0663	tx50_rs03530(N/A|-7.17494|0.1185555|1024|1034|1|11|N/A)	p9215_rs03650(N/A|-3.77292|0.822552|1285|1292|34|41|N/A)	pmt9312_rs03405(N/A|-6.11086|0.6088831|658|664|9|15|N/A)	p9301_rs12595(N/A|-11.8677|0.1089953|625|664|9|47|N/A)	a9601_rs12620(N/A|-10.3917|0.3148997|625|664|9|47|GeneID:4717422)	ew14_rs03575(N/A|-11.4033|0.1748364|926|967|4|49|N/A)	p9515_rs03650(N/A|-7.48101|0.0930468|1024|1034|1|11|N/A)	NA	0
0.346236594938081	0.0412750784688543	-6.07877	HU family DNA-binding protein	PMM1321	tx50_rs07090(N/A|-6.07877|0.1335796|313|319|5|11|N/A)	p9215_rs07415(N/A|-6.55265|0.1926292|292|311|45|64|N/A)	pmt9312_rs07330(N/A|-8.35795|0.118035|274|291|13|34|N/A)	p9301_rs16255(N/A|-5.99182|0.705371|293|311|45|63|N/A)	a9601_rs16325(N/A|-3.57596|0.9773333|313|319|5|11|GeneID:4718245)	ew14_rs07595(N/A|-7.2788|0.5345385|93|99|14|20|N/A)	p9515_rs07165(N/A|-5.97359|0.1379468|313|319|5|11|N/A)	NA	0
0.346236594938081	0.0412594284766953	-5.54246	rhodanese-related sulfurtransferase	PMM1094	tx50_rs05870(N/A|-5.54246|0.2683034|538|551|1|14|N/A)	p9215_rs05860(N/A|-8.20835|0.1046199|202|218|13|34|N/A)	pmt9312_rs05690(N/A|-11.084|0.0333356|843|901|10|66|N/A)	p9301_rs14810(N/A|-5.95954|0.795773|786|817|19|50|N/A)	a9601_rs14820(N/A|-8.34142|0.5282281|516|534|28|49|GeneID:4717914)	ew14_rs05820(N/A|-7.32506|0.6392848|249|266|21|40|N/A)	p9515_rs05735(N/A|-5.45009|0.2656229|525|533|6|14|N/A)	NA	0
0.346236594938081	0.0411875151017337	-6.51666	DNA-directed RNA polymerase subunit beta	PMM1485	tx50_rs07975(N/A|-6.51666|0.2196122|2482|2490|3|11|N/A)	p9215_rs08300(N/A|-8.09083|0.1804326|2670|2688|13|34|N/A)	pmt9312_rs08130(N/A|-9.11602|0.2048999|725|743|9|29|N/A)	p9301_rs16990(N/A|-9.92695|0.3356848|1486|1495|13|22|N/A)	a9601_rs17015(N/A|-14.194|0.0845669|1484|1495|13|24|GeneID:4718419)	ew14_rs08440(N/A|-13.5926|0.0853944|1922|1944|19|41|N/A)	p9515_rs07935(N/A|-7.23837|0.1399445|2482|2490|3|11|N/A)	NA	0
0.346236594938081	0.0409213959303976	-5.71327	cupin domain-containing protein	PMM1133	tx50_rs06095(N/A|-5.71327|0.1917968|281|303|2|26|N/A)		pmt9312_rs06330(N/A|-7.50937|0.234483|311|325|10|26|N/A)	p9301_rs15240(N/A|-9.59736|0.1943612|311|327|9|26|N/A)	a9601_rs15225(N/A|-11.1741|0.135909|500|517|38|55|GeneID:4718016)	ew14_rs06305(N/A|-12.9418|0.0350008|462|521|2|65|N/A)	p9515_rs02100(N/A|-3.59664|0.5450416|170|176|5|11|N/A)	NA	0
0.346236594938081	0.0405661172750551	-5.16777	GTPase ObgE	PMM0218	tx50_rs01125(N/A|-5.16777|0.331601|533|546|2|14|N/A)	p9215_rs01155(N/A|-5.99271|0.3675008|897|903|14|20|N/A)	pmt9312_rs01110(N/A|-5.28884|0.7232903|714|731|5|26|N/A)	p9301_rs10255(N/A|-9.70361|0.251239|645|655|9|19|N/A)	a9601_rs10275(N/A|-14.946|0.0252214|686|731|5|48|GeneID:4716922)	ew14_rs01245(N/A|-12.8749|0.063099|686|731|5|48|N/A)	p9515_rs01210(N/A|-4.9374|0.3471499|342|351|3|11|N/A)	NA	0
0.346236594938081	0.0404413864568025	-6.75413	RNB domain-containing ribonuclease	PMM0847	tx50_rs04530(N/A|-6.75413|0.1711322|2047|2107|12|66|N/A)	p9215_rs05030(N/A|-5.69869|0.4891224|1417|1430|16|30|N/A)	pmt9312_rs04880(N/A|-10.4344|0.083667|1733|1752|14|33|N/A)	p9301_rs13980(N/A|-7.70115|0.6105964|1473|1479|13|19|N/A)	a9601_rs13990(N/A|-9.98691|0.3919917|885|907|17|36|GeneID:4717733)	ew14_rs04990(N/A|-10.2592|0.3121043|964|1005|2|41|N/A)	p9515_rs04525(N/A|-7.25353|0.121141|876|883|5|12|N/A)	NA	0
0.346236594938081	0.0404171263176009	-3.95755	DUF1330 domain-containing protein	PMM0355	tx50_rs01885(N/A|-3.95755|0.4946367|114|123|59|68|N/A)	p9215_rs07935(N/A|-8.88493|0.0402162|376|390|8|20|N/A)	pmt9312_rs07740(N/A|-10.2478|0.0332677|241|258|13|31|N/A)				p9515_rs01970(N/A|-3.156|0.623878|408|414|2|8|N/A)	NA	0
0.346236594938081	0.0399927941812774	-7.04022	replicative DNA helicase	PMM1674	tx50_rs08940(N/A|-7.04022|0.1215565|1105|1111|5|11|N/A)	p9215_rs09275(N/A|-3.18051|0.8973868|1465|1473|56|64|N/A)	pmt9312_rs09105(N/A|-6.39808|0.5362769|1453|1470|31|47|N/A)	p9301_rs17965(N/A|-10.5451|0.1945108|434|446|26|38|N/A)	a9601_rs18000(N/A|-8.61956|0.5269225|391|412|22|44|GeneID:4718621)	ew14_rs09500(N/A|-11.699|0.1413696|1452|1470|30|47|N/A)	p9515_rs08955(N/A|-7.701|0.0742989|1105|1111|5|11|N/A)	NA	0
0.346236594938081	0.0397733330376331	-7.14245	50S ribosomal protein L28	PMM0902	tx50_rs04820(N/A|-7.14245|0.053552|184|198|2|14|N/A)	p9215_rs04745(N/A|-3.62835|0.7475357|265|271|14|20|N/A)	pmt9312_rs04590(N/A|-3.57681|0.9205277|182|196|54|66|N/A)	p9301_rs13680(N/A|-7.41333|0.44219|95|107|8|20|N/A)	a9601_rs13695(N/A|-6.82384|0.6396139|91|107|8|26|GeneID:4717668)	ew14_rs04695(N/A|-4.70755|0.9032439|135|142|31|38|N/A)	p9515_rs04795(N/A|-6.72145|0.073862|58|67|2|11|N/A)	NA	0
0.346236594938081	0.0397198628788081	-8.57698	3'-5' exonuclease	PMM0621	tx50_rs03300(N/A|-8.57698|0.0290994|722|739|2|19|N/A)	p9215_rs03425(N/A|-4.40877|0.6606546|831|842|56|67|N/A)	pmt9312_rs03185(N/A|-4.71454|0.8104786|731|739|13|21|N/A)	p9301_rs12260(N/A|-5.77638|0.8088631|411|433|2|18|N/A)	a9601_rs12415(N/A|-9.59469|0.3385588|86|135|10|48|GeneID:4717379)	ew14_rs03250(N/A|-10.8068|0.1694525|86|117|17|48|N/A)	p9515_rs03410(N/A|-4.09731|0.4844875|455|461|6|12|N/A)	NA	0
0.346236594938081	0.0385073410993039	-6.00972	methylenetetrahydrofolate reductase	PMM0153	tx50_rs00800(N/A|-6.00972|0.201946|289|299|1|11|N/A)	p9215_rs00825(N/A|-7.05775|0.2059174|239|249|25|35|N/A)	pmt9312_rs00785(N/A|-8.06785|0.2217613|433|450|29|47|N/A)	p9301_rs09930(N/A|-8.02715|0.4698677|854|870|3|17|N/A)	a9601_rs09940(N/A|-10.9367|0.206675|275|297|14|36|GeneID:4716854)	ew14_rs00920(N/A|-12.8981|0.0585735|338|381|10|52|N/A)	p9515_rs00885(N/A|-7.55328|0.0678712|289|299|1|11|N/A)	NA	0
0.346236594938081	0.0379277975641503	-9.17027	ammonium transporter	PMM0263	tx50_rs01365(N/A|-9.17027|0.0250288|148|156|5|13|N/A)	p9215_rs01395(N/A|-3.29231|0.885594|297|304|25|32|N/A)	pmt9312_rs01340(N/A|-7.07065|0.416733|1074|1085|8|19|N/A)	p9301_rs10490(N/A|-6.22286|0.7900675|1406|1421|32|49|N/A)	a9601_rs10515(N/A|-8.86983|0.4972537|365|375|10|20|GeneID:4716971)	ew14_rs01485(N/A|-5.71999|0.8770438|923|935|28|42|N/A)	p9515_rs01455(N/A|-8.3635|0.0464658|629|643|4|18|N/A)	NA	0
0.346236594938081	0.0376568495471374	-3.1753	esterase	PMM0267	tx50_rs01385(N/A|-3.1753|0.7005005|367|373|6|12|N/A)	p9215_rs01415(N/A|-8.6584|0.0641172|283|290|13|20|N/A)	pmt9312_rs01360(N/A|-9.1313|0.1009494|686|718|9|43|N/A)	p9301_rs10510(N/A|-16.537|0.0014074|686|718|9|43|N/A)	a9601_rs10535(N/A|-14.9751|0.0168958|686|718|9|43|GeneID:4716975)	ew14_rs01505(N/A|-11.7327|0.0934292|522|534|20|32|N/A)	p9515_rs01475(N/A|-4.50533|0.3911142|118|128|1|12|N/A)	NA	0
0.347066139399129	0.0438647093568567	-7.314	LPS export ABC transporter periplasmic protein LptC	PMM0866	tx50_rs04635(N/A|-7.314|0.0720157|652|659|4|11|N/A)	p9215_rs04935(N/A|-4.48785|0.6223079|276|286|58|68|N/A)	pmt9312_rs04780(N/A|-4.79566|0.7764292|452|470|1|19|N/A)	p9301_rs13870(N/A|-6.8071|0.6289521|580|589|6|15|N/A)	a9601_rs13885(N/A|-7.79216|0.5648165|258|267|9|19|GeneID:4717706)	ew14_rs04885(N/A|-11.3944|0.1093836|525|589|6|66|N/A)	p9515_rs04610(N/A|-6.3872|0.1354676|652|659|4|11|N/A)	NA	0
0.347066139399129	0.0437780001627697	-5.0186	Derived by automated computational analysis using gene prediction method: Protein Homology.	PMM0488	tx50_rs02630(N/A|-5.0186|0.3544985|308|314|5|11|N/A)	p9215_rs02750(N/A|-3.33133|0.8654159|16|24|57|65|N/A)	pmt9312_rs02520(N/A|-10.7507|0.0428538|927|960|27|56|N/A)	p9301_rs11595(N/A|-6.32224|0.7467501|119|155|17|50|N/A)	a9601_rs11755(N/A|-9.43878|0.3781909|946|958|29|41|GeneID:4717244)	ew14_rs02585(N/A|-7.90306|0.5520138|413|439|11|37|N/A)	p9515_rs02735(N/A|-6.97009|0.1066906|142|150|4|12|N/A)	NA	0
0.347066139399129	0.0435081234984648	-6.19704	Derived by automated computational analysis using gene prediction method: Protein Homology.	PMM0846	tx50_rs04525(N/A|-6.19704|0.144775|223|229|6|12|N/A)	p9215_rs05035(N/A|-3.03797|0.8794651|112|124|58|71|N/A)	pmt9312_rs04885(N/A|-3.81804|0.9124806|341|347|36|42|N/A)	p9301_rs13985(N/A|-12.8167|0.0271636|169|192|2|24|N/A)	a9601_rs13995(N/A|-5.74853|0.8331704|174|187|7|19|GeneID:4717734)	ew14_rs04995(N/A|-8.62967|0.3648734|263|298|14|43|N/A)	p9515_rs04520(N/A|-6.56784|0.1069537|223|229|6|12|N/A)	NA	0
0.348123843849461	0.0467885314174985	-3.73386	peptidylprolyl isomerase	PMM0894	tx50_rs04775(N/A|-3.73386|0.5600775|368|376|2|10|N/A)	p9215_rs04790(N/A|-2.6435|0.927384|13|20|26|33|N/A)	pmt9312_rs04635(N/A|-8.39996|0.1387479|189|209|13|32|N/A)	p9301_rs13725(N/A|-6.25301|0.6970449|348|370|1|19|N/A)	a9601_rs13740(N/A|-11.3105|0.1286702|334|370|1|38|GeneID:4717677)	ew14_rs04740(N/A|-10.5601|0.1501601|334|370|1|38|N/A)	p9515_rs04750(N/A|-8.49152|0.0203127|397|405|3|11|N/A)	NA	0
0.348123843849461	0.046777898876943	-6.81761	AAA family ATPase	PMM0207	tx50_rs01070(N/A|-6.81761|0.1765519|138|149|1|12|N/A)	p9215_rs01100(N/A|-10.049|0.0533934|1503|1519|18|34|N/A)	pmt9312_rs01055(N/A|-8.78809|0.2266812|244|291|13|60|N/A)	p9301_rs10200(N/A|-12.1547|0.1213342|258|291|13|47|N/A)	a9601_rs10215(N/A|-11.0676|0.2903064|258|291|13|47|GeneID:4716909)	ew14_rs01190(N/A|-9.7902|0.3897146|1053|1086|2|37|N/A)	p9515_rs01155(N/A|-4.60484|0.4695697|46|54|2|10|N/A)	NA	0
0.348123843849461	0.0466427538720414	-6.339	ligase-associated DNA damage response endonuclease PdeM	PMM0727	tx50_rs03885(N/A|-6.339|0.147653|379|395|1|15|N/A)	p9215_rs03915(N/A|-3.00771|0.8963047|147|154|19|26|N/A)	pmt9312_rs03760(N/A|-9.4868|0.0819567|266|310|28|67|N/A)	p9301_rs12850(N/A|-5.65831|0.8135398|305|329|36|72|N/A)	a9601_rs12865(N/A|-9.96091|0.2785241|282|317|21|51|GeneID:4717487)	ew14_rs03860(N/A|-8.08155|0.4879912|282|306|31|51|N/A)	p9515_rs04250(N/A|-4.55405|0.3851519|642|648|4|10|N/A)	NA	0
0.348123843849461	0.0464645093640487	-7.14921	4-hydroxy-3-methylbut-2-en-1-yl diphosphate synthase (ferredoxin)	PMM0676	tx50_rs03595(N/A|-7.14921|0.107581|175|181|5|11|N/A)	p9215_rs03715(N/A|-4.25331|0.7222945|838|848|24|34|N/A)	pmt9312_rs03470(N/A|-5.49323|0.7019157|175|181|14|20|N/A)	p9301_rs12660(N/A|-9.99496|0.2380371|300|307|9|16|N/A)	a9601_rs12685(N/A|-10.4574|0.2804094|891|907|32|49|GeneID:4717436)	ew14_rs03640(N/A|-12.961|0.0682323|745|781|2|34|N/A)	p9515_rs03715(N/A|-6.67733|0.1406994|175|181|5|11|N/A)	NA	0
0.348123843849461	0.0464497392470054	-6.5832	GTP-binding protein	PMM0490	tx50_rs02640(N/A|-6.5832|0.1506169|94|101|5|12|N/A)	p9215_rs02760(N/A|-8.29328|0.1031789|587|644|12|50|N/A)	pmt9312_rs02530(N/A|-7.32689|0.3443372|213|219|13|19|N/A)	p9301_rs11605(N/A|-9.17801|0.323866|633|642|13|22|N/A)	a9601_rs11765(N/A|-12.12|0.1346084|588|642|13|49|GeneID:4717246)	ew14_rs02595(N/A|-7.93375|0.569034|588|604|35|49|N/A)	p9515_rs02745(N/A|-4.12757|0.4961931|37|46|1|10|N/A)	NA	0
0.348123843849461	0.0459951535875123	-4.55986	nucleoside 2-deoxyribosyltransferase	PMM0986	tx50_rs05260(N/A|-4.55986|0.3896562|155|163|2|10|N/A)	p9215_rs05245(N/A|-8.53484|0.0621764|65|102|29|72|N/A)	pmt9312_rs05095(N/A|-10.2911|0.0386446|207|217|16|26|N/A)	p9301_rs14195(N/A|-12.323|0.0393467|181|227|8|47|N/A)	a9601_rs14205(N/A|-9.33303|0.3216954|286|300|10|25|GeneID:4717778)	ew14_rs05205(N/A|-5.79916|0.808167|70|92|14|38|N/A)	p9515_rs05175(N/A|-5.05348|0.2812205|152|160|2|10|N/A)	NA	0
0.348123843849461	0.0457654912483929	-7.06937	diaminopimelate decarboxylase	PMM1090	tx50_rs05850(N/A|-7.06937|0.1189389|1465|1474|2|11|N/A)	p9215_rs05840(N/A|-4.98338|0.5870104|1407|1419|57|69|N/A)	pmt9312_rs05670(N/A|-8.31355|0.2265823|1241|1270|3|30|N/A)	p9301_rs14790(N/A|-11.0619|0.1513578|1100|1132|10|39|N/A)	a9601_rs14800(N/A|-7.84314|0.6365211|1295|1334|1|38|GeneID:4717910)	ew14_rs05800(N/A|-10.5801|0.2343974|1264|1288|15|32|N/A)	p9515_rs05715(N/A|-7.63742|0.0775259|1464|1473|2|11|N/A)	NA	0
0.348123843849461	0.0456349022004619	-4.833	FAD-binding oxidoreductase	PMM1703	tx50_rs09090(N/A|-4.833|0.3978146|708|714|59|65|N/A)	p9215_rs09425(N/A|-11.7865|0.0082037|349|375|5|33|N/A)	pmt9312_rs09255(N/A|-9.79079|0.0868739|586|632|24|66|N/A)	p9301_rs18115(N/A|-9.12195|0.3306386|617|632|24|39|N/A)	a9601_rs18150(N/A|-11.4186|0.1807355|739|785|4|53|GeneID:4718652)	ew14_rs09650(N/A|-6.7884|0.7314283|988|1005|17|35|N/A)	p9515_rs09105(N/A|-4.23334|0.4770229|715|721|2|8|N/A)	NA	0
0.348123843849461	0.0456340046964432	-5.54441	urease subunit alpha	PMM0963	tx50_rs05125(N/A|-5.54441|0.3091803|287|301|1|16|N/A)	p9215_rs04435(N/A|-9.30367|0.068075|687|715|2|32|N/A)	pmt9312_rs04285(N/A|-7.82037|0.3107428|1096|1112|17|30|N/A)	p9301_rs13370(N/A|-13.435|0.0460013|735|773|6|42|N/A)	a9601_rs13390(N/A|-9.2841|0.4563877|100|118|9|28|GeneID:4717601)	ew14_rs04380(N/A|-12.6984|0.0950817|746|781|5|43|N/A)		NA	0
0.348123843849461	0.0453611673006276	-4.57437	rhodanese	PMM0163	tx50_rs00850(N/A|-4.57437|0.3677047|253|259|4|10|N/A)	p9215_rs00880(N/A|-3.24101|0.8394326|323|329|17|23|N/A)	pmt9312_rs00835(N/A|-10.8921|0.0202836|167|210|4|43|N/A)	p9301_rs09980(N/A|-7.49193|0.4647677|324|330|16|22|N/A)	a9601_rs09995(N/A|-8.04896|0.4777409|324|330|16|22|GeneID:4716865)	ew14_rs00970(N/A|-5.56138|0.8239808|160|207|5|50|N/A)	p9515_rs00935(N/A|-2.13823|0.8161519|283|293|1|11|N/A)	NA	0
0.348123843849461	0.0452010297871661	-7.99483	Fe-S cluster assembly protein SufB	PMM0073	tx50_rs00385(N/A|-7.99483|0.0633703|1180|1187|5|12|N/A)	p9215_rs00415(N/A|-2.77806|0.9388778|1189|1195|28|34|N/A)	pmt9312_rs00375(N/A|-7.51353|0.3414166|783|806|11|36|N/A)	p9301_rs09505(N/A|-9.02336|0.3719612|1058|1068|32|42|N/A)	a9601_rs09525(N/A|-10.3306|0.3099072|381|429|10|51|GeneID:4716768)	ew14_rs00440(N/A|-11.3046|0.1734805|1148|1173|14|40|N/A)	p9515_rs00400(N/A|-6.9711|0.1239194|1180|1187|5|12|N/A)	NA	0
0.348123843849461	0.0450019652852938	-2.63265	CIA30 family protein	PMM0772	tx50_rs04125(N/A|-2.63265|0.7999057|84|90|5|11|N/A)	p9215_rs04155(N/A|-8.10889|0.0889403|502|512|23|33|N/A)	pmt9312_rs04000(N/A|-12.3475|0.0084493|411|445|9|35|N/A)	p9301_rs13090(N/A|-11.1257|0.0940396|119|137|5|23|N/A)	a9601_rs13105(N/A|-10.6707|0.1932123|120|137|5|22|GeneID:4717539)	ew14_rs04095(N/A|-9.75382|0.2426473|582|627|14|39|N/A)	p9515_rs04015(N/A|-1.57335|0.9007219|342|348|65|71|N/A)	NA	0
0.348123843849461	0.0446285008080254	-7.31986	translational GTPase TypA	PMM0762	tx50_rs04075(N/A|-7.31986|0.1118175|1601|1615|2|14|N/A)	p9215_rs04105(N/A|-8.89458|0.0902304|680|691|25|36|N/A)	pmt9312_rs03950(N/A|-8.96985|0.1763313|171|183|20|32|N/A)	p9301_rs13040(N/A|-8.339|0.4929692|832|870|13|50|N/A)	a9601_rs13055(N/A|-11.3372|0.2272319|1333|1358|5|24|GeneID:4717529)	ew14_rs04045(N/A|-9.51287|0.3831012|1317|1359|13|48|N/A)	p9515_rs04065(N/A|-5.51047|0.2983776|734|743|1|11|N/A)	NA	0
0.350551699386901	0.0486277018261731	-8.68633	chlorophyll a/b binding light-harvesting protein	PMM0627	tx50_rs03330(N/A|-8.68633|0.0310235|538|546|3|11|N/A)	p9215_rs03460(N/A|-6.75569|0.2559664|89|96|15|22|N/A)	pmt9312_rs03215(N/A|-5.68416|0.6521747|42|49|26|33|N/A)	p9301_rs12290(N/A|-7.91686|0.5047334|836|843|13|20|N/A)	a9601_rs12445(N/A|-9.44656|0.3871753|88|104|5|23|GeneID:4717386)	ew14_rs03280(N/A|-9.07235|0.3891472|88|104|5|23|N/A)	p9515_rs03440(N/A|-4.55499|0.4172208|549|557|1|9|N/A)	NA	0
0.350551699386901	0.0484489555458232	-6.35086	Derived by automated computational analysis using gene prediction method: Protein Homology.	PMM0063	tx50_rs00335(N/A|-6.35086|0.1656709|1012|1021|63|72|N/A)	p9215_rs00365(N/A|-7.26687|0.1855325|871|888|4|27|N/A)	pmt9312_rs00325(N/A|-9.25103|0.1130364|983|992|25|34|N/A)	p9301_rs09455(N/A|-7.52724|0.5542405|981|995|25|39|N/A)	a9601_rs09475(N/A|-8.16145|0.5542603|5|55|12|50|GeneID:4716758)	ew14_rs00390(N/A|-6.48728|0.7619442|882|921|8|42|N/A)	p9515_rs00350(N/A|-2.02827|0.8551878|154|164|1|11|N/A)	NA	0
0.350551699386901	0.0482577739650858	-8.02074	1-acyl-sn-glycerol-3-phosphate acyltransferase	PMM0138	tx50_rs00725(N/A|-8.02074|0.0403231|290|301|1|12|N/A)	p9215_rs00750(N/A|-5.5483|0.4093703|375|385|58|68|N/A)	pmt9312_rs00710(N/A|-5.81454|0.5748984|52|97|10|67|N/A)	p9301_rs09855(N/A|-10.3128|0.1566664|623|649|19|43|N/A)	a9601_rs09865(N/A|-7.79852|0.5699408|559|606|4|63|GeneID:4716839)	ew14_rs00845(N/A|-3.60776|0.9819861|286|293|35|42|N/A)	p9515_rs00810(N/A|-5.71603|0.2064649|600|606|4|10|N/A)	NA	0
0.350551699386901	0.0481233444275009	-7.15457	ribulose bisphosphate carboxylase small subunit	PMM0551	tx50_rs02945(N/A|-7.15457|0.0623224|279|286|7|14|N/A)	p9215_rs03060(N/A|-5.74662|0.3257863|15|33|4|31|N/A)	pmt9312_rs02830(N/A|-3.93445|0.8880596|111|117|25|31|N/A)	p9301_rs11905(N/A|-8.86954|0.2587194|62|73|9|20|N/A)	a9601_rs12065(N/A|-9.53622|0.2715261|62|73|9|20|GeneID:4717307)	ew14_rs02895(N/A|-9.57286|0.2241454|51|73|9|32|N/A)	p9515_rs03050(N/A|-0.153282|0.9873148|42|48|65|71|N/A)	NA	0
0.350551699386901	0.0480578955871303	-7.7196	DUF3303 domain-containing protein	PMM0368	tx50_rs01955(N/A|-7.7196|0.0362441|318|325|4|11|N/A)	p9215_rs06225(N/A|-2.03764|0.9706564|53|75|17|36|N/A)	pmt9312_rs06240(N/A|-3.89319|0.8900622|243|251|62|70|N/A)	p9301_rs15140(N/A|-5.45124|0.7986654|42|64|23|46|N/A)	a9601_rs15120(N/A|-8.59036|0.3863165|159|179|1|23|GeneID:4717986)	ew14_rs06220(N/A|-10.3989|0.1423954|159|179|1|23|N/A)		NA	0
0.350551699386901	0.0476844838848152	-6.95099	NAD(P)H-quinone oxidoreductase subunit H	PMM0172	tx50_rs00895(N/A|-6.95099|0.1218423|844|850|5|11|N/A)	p9215_rs00925(N/A|-6.67406|0.2758206|844|851|13|20|N/A)	pmt9312_rs00880(N/A|-8.94137|0.1516356|168|180|10|23|N/A)	p9301_rs10025(N/A|-11.0197|0.144884|168|180|10|23|N/A)	a9601_rs10040(N/A|-8.54242|0.5229469|853|877|4|24|GeneID:4716874)	ew14_rs01015(N/A|-8.35676|0.5043535|885|911|5|30|N/A)	p9515_rs00980(N/A|-5.04787|0.3415673|1219|1225|6|12|N/A)	NA	0
0.350551699386901	0.0475657554725741	-5.78082	Xaa-Pro aminopeptidase	PMM1442	tx50_rs07760(N/A|-5.78082|0.2570191|1118|1135|5|18|N/A)	p9215_rs08085(N/A|-4.65819|0.649394|913|939|11|34|N/A)	pmt9312_rs07915(N/A|-9.54547|0.1114441|584|634|14|70|N/A)	p9301_rs16775(N/A|-8.98677|0.3685793|896|938|8|46|N/A)	a9601_rs16800(N/A|-13.5683|0.0697322|937|944|13|20|GeneID:4718374)	ew14_rs08225(N/A|-8.48084|0.4969707|1122|1139|1|19|N/A)	p9515_rs07720(N/A|-6.28603|0.1830902|1131|1139|1|9|N/A)	NA	0
0.352555821011977	0.0495577849511286	-7.32034	Derived by automated computational analysis using gene prediction method: Protein Homology.	n.a.	tx50_rs04300(N/A|-7.32034|0.0415631|52|62|1|12|N/A)	p9215_rs04330(N/A|-3.79745|0.6985482|99|108|56|65|N/A)	pmt9312_rs04175(N/A|-4.58949|0.7411832|283|289|24|30|N/A)	p9301_rs13265(N/A|-8.90756|0.2105567|51|64|9|22|N/A)	a9601_rs13285(N/A|-6.10093|0.7383622|144|155|37|48|GeneID:23674147)	ew14_rs09850(N/A|-7.80203|0.4143365|86|109|15|43|N/A)	p9515_rs03830(N/A|-1.34029|0.9137397|125|131|4|10|N/A)	NA	0
0.352555821011977	0.0495078605437994	-7.44764	3-isopropylmalate dehydratase small subunit	PMM0255	tx50_rs01320(N/A|-7.44764|0.064568|52|59|5|12|N/A)	p9215_rs01350(N/A|-8.28299|0.0837578|566|601|27|69|N/A)	pmt9312_rs01295(N/A|-7.46859|0.2718669|146|154|25|33|N/A)	p9301_rs10445(N/A|-4.75973|0.9113312|545|555|36|47|N/A)	a9601_rs10470(N/A|-9.24657|0.3615641|579|596|34|50|GeneID:4716962)	ew14_rs01440(N/A|-9.02181|0.3437824|579|596|34|50|N/A)	p9515_rs01410(N/A|-0.784317|0.9642895|382|388|2|8|N/A)	NA	0
0.352555821011977	0.0492707008855121	-7.3989	ABC transporter substrate-binding protein	PMM1049	tx50_rs05640(N/A|-7.3989|0.1004758|221|238|3|18|N/A)	p9215_rs05630(N/A|-5.36746|0.5230886|961|975|7|22|N/A)	pmt9312_rs05460(N/A|-7.22524|0.397044|1354|1385|1|26|N/A)	p9301_rs14580(N/A|-10.3835|0.2198451|1488|1499|5|16|N/A)	a9601_rs14590(N/A|-11.2362|0.2254052|911|969|7|52|GeneID:4717867)	ew14_rs05590(N/A|-9.32786|0.3942082|427|481|1|53|N/A)	p9515_rs05505(N/A|-7.37823|0.0980684|1337|1352|1|15|N/A)	NA	0
0.353239683306332	0.0498716938823366	-6.80715	histidinol dehydrogenase	PMM1488	tx50_rs07990(N/A|-6.80715|0.1379036|4|15|4|14|N/A)	p9215_rs08315(N/A|-6.51985|0.3044363|695|704|24|33|N/A)	pmt9312_rs08145(N/A|-6.41279|0.5261926|610|616|14|20|N/A)	p9301_rs17005(N/A|-10.206|0.2210059|134|193|12|66|N/A)	a9601_rs17030(N/A|-11.4626|0.1900656|134|195|10|66|GeneID:4718422)	ew14_rs08455(N/A|-12.812|0.0765633|769|798|3|28|N/A)	p9515_rs07950(N/A|-3.974|0.5360156|1010|1016|6|12|N/A)	NA	0
0.355441977094296	0.0506208980941939	-5.31703	30S ribosomal protein S5	PMM1542	tx50_rs08260(N/A|-5.31703|0.2757158|489|500|5|18|N/A)	p9215_rs08595(N/A|-4.0127|0.7256435|302|313|9|19|N/A)	pmt9312_rs08415(N/A|-4.94298|0.7537473|261|268|15|22|N/A)	p9301_rs17280(N/A|-12.9161|0.0320754|241|287|8|52|N/A)	a9601_rs17315(N/A|-12.5132|0.0804012|92|120|10|38|GeneID:4718481)	ew14_rs08775(N/A|-7.40084|0.5895344|325|349|9|38|N/A)	p9515_rs08240(N/A|-4.83265|0.3346796|259|265|6|12|N/A)	NA	0
0.355441977094296	0.0504303914463243	-4.96506	DUF3386 domain-containing protein	PMM1170	tx50_rs06320(N/A|-4.96506|0.3376384|666|673|4|11|N/A)	p9215_rs06580(N/A|-6.32847|0.2807528|732|743|58|69|N/A)	pmt9312_rs06565(N/A|-9.29652|0.0933343|474|499|6|34|N/A)	p9301_rs15550(N/A|-9.24141|0.2688093|537|557|28|47|N/A)	a9601_rs15525(N/A|-8.79043|0.4282998|502|551|14|68|GeneID:4718082)	ew14_rs06620(N/A|-7.4359|0.5892391|704|720|35|51|N/A)	p9515_rs06450(N/A|-7.33724|0.0690883|175|182|6|13|N/A)	NA	0
0.358080473668776	0.0512174290327719	-6.04047	ABC transporter ATP-binding protein	PMM0125	tx50_rs00655(N/A|-6.04047|0.1822504|99|106|6|13|N/A)	p9215_rs00685(N/A|-7.37737|0.1551559|473|486|20|33|N/A)	pmt9312_rs00645(N/A|-5.04376|0.7403747|1|34|34|66|N/A)	p9301_rs09775(N/A|-5.45647|0.8411261|150|160|32|42|N/A)	a9601_rs09800(N/A|-12.2785|0.0955144|510|531|13|32|GeneID:4716826)	ew14_rs00710(N/A|-9.25951|0.3200441|18|34|34|49|N/A)	p9515_rs00675(N/A|-5.39265|0.2539023|99|106|6|13|N/A)	NA	0
0.359792730904772	0.0570078494713479	-6.90759	magnesium chelatase subunit H	PMM0831	tx50_rs04450(N/A|-6.90759|0.1878272|430|438|4|12|N/A)	p9215_rs05110(N/A|-6.56116|0.3895092|1319|1336|14|29|N/A)	pmt9312_rs04960(N/A|-10.3994|0.1127953|1614|1631|8|25|N/A)	p9301_rs14060(N/A|-8.57366|0.5373222|2041|2056|35|50|N/A)	a9601_rs14070(N/A|-12.0384|0.2306715|158|189|2|34|GeneID:4717750)	ew14_rs05070(N/A|-10.5867|0.3297471|1920|1948|10|32|N/A)	p9515_rs04445(N/A|-7.2|0.1523327|430|438|4|12|N/A)	NA	0
0.359792730904772	0.0569825375192109	-5.48596	6 7-dimethyl-8-ribityllumazine synthase	PMM1643	tx50_rs08785(N/A|-5.48596|0.2336041|499|505|6|12|N/A)	p9215_rs09120(N/A|-7.9831|0.0912432|202|214|54|66|N/A)	pmt9312_rs08950(N/A|-3.9436|0.8999545|265|271|61|67|N/A)	p9301_rs17810(N/A|-6.95023|0.5864693|299|309|10|21|N/A)	a9601_rs17845(N/A|-7.60393|0.5752987|200|234|4|38|GeneID:4718590)	ew14_rs09345(N/A|-11.6267|0.0866295|200|234|4|38|N/A)	p9515_rs08800(N/A|-6.42911|0.119742|499|505|6|12|N/A)	NA	0
0.359792730904772	0.056924053877291	-6.05559	Derived by automated computational analysis using gene prediction method: Protein Homology.	PMM0440	tx50_rs02370(N/A|-6.05559|0.2027752|1083|1090|6|13|N/A)	p9215_rs02495(N/A|-7.3047|0.1857762|1019|1035|17|34|N/A)	pmt9312_rs02260(N/A|-7.7846|0.2678488|1019|1050|1|34|N/A)	p9301_rs11335(N/A|-10.431|0.1801774|412|443|11|51|N/A)	a9601_rs11495(N/A|-10.3216|0.2771498|500|513|38|51|GeneID:4717193)	ew14_rs02330(N/A|-10.8727|0.1819901|1058|1078|31|50|N/A)	p9515_rs02480(N/A|-7.18561|0.0932376|1080|1089|4|13|N/A)	NA	0
0.359792730904772	0.0567909305573401	-5.61829	glycine dehydrogenase (aminomethyl-transferring)	PMM1668	tx50_rs08910(N/A|-5.61829|0.3343974|2384|2390|5|11|N/A)	p9215_rs09245(N/A|-7.05669|0.2908875|1339|1350|11|22|N/A)	pmt9312_rs09075(N/A|-7.92138|0.3450394|1714|1727|55|68|N/A)	p9301_rs17935(N/A|-9.24988|0.410681|840|847|9|16|N/A)	a9601_rs17970(N/A|-14.8111|0.0578705|1332|1351|10|30|GeneID:4718615)	ew14_rs09470(N/A|-16.3338|0.0161355|1335|1353|11|29|N/A)	p9515_rs08925(N/A|-6.16134|0.2418206|1171|1177|7|13|N/A)	NA	0
0.359792730904772	0.0567731235578311	-6.09131	Holliday junction branch migration DNA helicase RuvB	PMM1615	tx50_rs08640(N/A|-6.09131|0.2022642|993|1003|1|11|N/A)	p9215_rs08980(N/A|-5.21054|0.5205302|867|886|44|64|N/A)	pmt9312_rs08810(N/A|-5.85814|0.617291|856|866|25|35|N/A)	p9301_rs17670(N/A|-5.37066|0.8727396|969|988|35|52|N/A)	a9601_rs17705(N/A|-7.85959|0.610617|595|605|31|41|GeneID:4718562)	ew14_rs09160(N/A|-11.2821|0.1534969|590|607|29|46|N/A)	p9515_rs08650(N/A|-7.9425|0.0546999|993|1003|1|11|N/A)	NA	0
0.359792730904772	0.0562620333522652	-5.82884	RluA family pseudouridine synthase	PMM0193	tx50_rs01000(N/A|-5.82884|0.2302708|488|495|3|10|N/A)	p9215_rs01030(N/A|-6.03445|0.3583171|471|495|3|34|N/A)	pmt9312_rs00985(N/A|-5.76316|0.6271843|805|811|14|20|N/A)	p9301_rs10130(N/A|-10.2647|0.1921506|596|615|3|26|N/A)	a9601_rs10145(N/A|-10.3576|0.2697246|139|155|8|26|GeneID:4716895)	ew14_rs01120(N/A|-10.5668|0.2062069|134|155|8|30|N/A)	p9515_rs01085(N/A|-8.07005|0.0470996|805|812|4|11|N/A)	NA	0
0.359792730904772	0.0561411172918893	-8.18483	ribosome silencing factor	PMM0823	tx50_rs04410(N/A|-8.18483|0.0249297|11|53|3|38|N/A)	p9215_rs05150(N/A|-4.55345|0.5683007|80|94|19|33|N/A)	pmt9312_rs05000(N/A|-6.04907|0.4689556|405|413|14|23|N/A)	p9301_rs14100(N/A|-5.40239|0.811345|5|13|33|42|N/A)	a9601_rs14110(N/A|-8.74057|0.3742373|218|233|9|24|GeneID:4717758)	ew14_rs05110(N/A|-8.7902|0.3199487|43|71|11|34|N/A)	p9515_rs04405(N/A|-2.24142|0.7987821|47|53|3|9|N/A)	NA	0
0.359792730904772	0.0560688924982998	-4.28213	glycosyltransferase	PMM1711	tx50_rs09135(N/A|-4.28213|0.5234072|971|979|64|72|N/A)	p9215_rs09470(N/A|-8.34779|0.1138972|1234|1242|14|22|N/A)	pmt9312_rs09300(N/A|-9.72478|0.1029278|1365|1388|5|29|N/A)	p9301_rs18160(N/A|-7.56487|0.5886846|781|829|9|52|N/A)	a9601_rs18190(N/A|-11.5164|0.1925762|1038|1072|13|35|GeneID:4718660)	ew14_rs09695(N/A|-9.12997|0.4101216|942|951|32|41|N/A)	p9515_rs09150(N/A|-8.65815|0.0360372|1315|1323|3|11|N/A)	NA	0
0.359792730904772	0.0559701169151023	-4.67835	enoyl-[acyl-carrier-protein] reductase FabI	PMM0282	tx50_rs01465(N/A|-4.67835|0.403552|367|377|1|11|N/A)	p9215_rs01495(N/A|-2.91375|0.9119753|375|383|24|32|N/A)	pmt9312_rs01440(N/A|-7.45068|0.2944094|563|571|9|17|N/A)	p9301_rs10590(N/A|-12.9533|0.0368303|118|153|13|49|N/A)	a9601_rs10615(N/A|-17.9887|0.0017749|117|153|13|50|GeneID:4716992)	ew14_rs01585(N/A|-9.8239|0.2655932|548|571|9|37|N/A)	p9515_rs01555(N/A|-5.03625|0.3164556|367|377|1|11|N/A)	NA	0
0.359792730904772	0.0552849853497463	-7.15405	ATP-binding cassette domain-containing protein	PMM0750	tx50_rs04020(N/A|-7.15405|0.0865541|756|764|9|17|N/A)	p9215_rs04050(N/A|-6.15631|0.3158711|762|772|16|25|N/A)	pmt9312_rs03895(N/A|-6.76184|0.4025237|149|159|26|36|N/A)	p9301_rs12985(N/A|-9.29409|0.2721225|477|484|9|16|N/A)	a9601_rs13000(N/A|-11.7711|0.1288179|405|415|15|25|GeneID:4717517)	ew14_rs03990(N/A|-9.4496|0.303342|394|413|17|37|N/A)	p9515_rs04120(N/A|-5.88737|0.1936842|746|755|9|18|N/A)	NA	0
0.359792730904772	0.0552724943278435	-6.87191	alpha-D-glucose phosphate-specific phosphoglucomutase	PMM0076	tx50_rs00405(N/A|-6.87191|0.1440127|1028|1034|5|11|N/A)	p9215_rs00435(N/A|-7.46702|0.1999459|1568|1585|25|42|N/A)	pmt9312_rs00395(N/A|-8.42952|0.2268613|1664|1676|24|36|N/A)	p9301_rs09525(N/A|-8.07942|0.5231931|1170|1185|9|25|N/A)	a9601_rs09545(N/A|-13.0055|0.104365|1568|1603|15|42|GeneID:4716772)	ew14_rs00460(N/A|-9.76683|0.3415903|282|295|5|18|N/A)	p9515_rs00420(N/A|-6.40072|0.1823837|1028|1034|5|11|N/A)	NA	0
0.359792730904772	0.0551362339943451	-7.37698	phosphomethylpyrimidine synthase ThiC	PMM1611	tx50_rs08620(N/A|-7.37698|0.0964657|905|912|5|12|N/A)	p9215_rs08960(N/A|-6.00491|0.3931534|564|581|17|35|N/A)	pmt9312_rs08790(N/A|-8.5064|0.2043825|888|919|9|32|N/A)	p9301_rs17650(N/A|-7.68931|0.5663838|406|416|13|22|N/A)	a9601_rs17685(N/A|-10.0567|0.3366455|516|558|13|47|GeneID:4718558)	ew14_rs09140(N/A|-11.6619|0.1433628|874|919|9|49|N/A)	p9515_rs08630(N/A|-6.53741|0.1594091|905|912|5|12|N/A)	NA	0
0.359792730904772	0.0550941978139524	-6.70123	16S rRNA (cytidine(1402)-2'-O)-methyltransferase	PMM1193	tx50_rs06435(N/A|-6.70123|0.1281237|736|742|7|13|N/A)	p9215_rs06700(N/A|-6.37911|0.2941748|771|799|25|50|N/A)	pmt9312_rs06685(N/A|-8.90633|0.1352275|677|686|17|26|N/A)	p9301_rs15670(N/A|-6.4026|0.7273266|257|266|32|41|N/A)	a9601_rs15645(N/A|-9.85674|0.3161261|883|902|1|24|GeneID:4718106)	ew14_rs06740(N/A|-6.08046|0.8102544|586|620|6|30|N/A)	p9515_rs06570(N/A|-2.64045|0.7611808|950|956|12|18|N/A)	NA	0
0.359792730904772	0.0548728718628945	-6.85544	lycopene cyclase family protein	PMM0633	tx50_rs03360(N/A|-6.85544|0.1335345|1046|1054|3|11|N/A)	p9215_rs03490(N/A|-5.73996|0.4350409|189|197|17|26|N/A)	pmt9312_rs03245(N/A|-7.49466|0.3333073|19|28|27|36|N/A)	p9301_rs12320(N/A|-9.49132|0.3000579|85|93|13|21|N/A)	a9601_rs12475(N/A|-8.42141|0.5478325|654|660|17|23|GeneID:4717392)	ew14_rs03310(N/A|-9.58087|0.3411391|1309|1346|18|51|N/A)	p9515_rs03470(N/A|-7.88047|0.0629775|1046|1054|3|11|N/A)	NA	0
0.359792730904772	0.0546226074566738	-6.0433	ligase-associated DNA damage response DEXH box helicase	PMM0728	tx50_rs03890(N/A|-6.0433|0.2616193|1642|1650|2|10|N/A)	p9215_rs03920(N/A|-6.46825|0.3654569|2082|2107|14|45|N/A)	pmt9312_rs03765(N/A|-9.66894|0.1371961|191|202|25|36|N/A)	p9301_rs12855(N/A|-9.84012|0.3197727|678|685|15|22|N/A)	a9601_rs12870(N/A|-14.2519|0.0703293|191|214|10|36|GeneID:4717488)	ew14_rs03865(N/A|-10.9906|0.2443585|700|756|17|67|N/A)	p9515_rs04245(N/A|-5.88665|0.2667099|2235|2241|4|10|N/A)	NA	0
0.359792730904772	0.0545279759692152	-3.82288	primosomal protein N'	PMM0497	tx50_rs02675(N/A|-3.82288|0.6444642|2122|2129|59|66|N/A)	p9215_rs02795(N/A|-7.28268|0.2436491|1294|1320|5|34|N/A)	pmt9312_rs02565(N/A|-11.1595|0.0541995|709|726|17|35|N/A)	p9301_rs11640(N/A|-11.5416|0.1497093|709|726|17|35|N/A)	a9601_rs11800(N/A|-13.0163|0.122084|709|726|17|35|GeneID:4717253)	ew14_rs02630(N/A|-15.5225|0.0223635|882|917|9|48|N/A)	p9515_rs02780(N/A|-5.86964|0.2636972|1491|1497|3|9|N/A)	NA	0
0.359792730904772	0.054491050935435	-6.26987	Derived by automated computational analysis using gene prediction method: Protein Homology.	PMM0074	tx50_rs00390(N/A|-6.26987|0.1272429|449|455|6|12|N/A)	p9215_rs00420(N/A|-6.18812|0.2572704|414|450|12|48|N/A)	pmt9312_rs00380(N/A|-6.16311|0.4479056|291|297|17|23|N/A)	p9301_rs09510(N/A|-7.20034|0.5153978|341|364|43|66|N/A)	a9601_rs09530(N/A|-3.59351|0.9787701|25|32|38|45|GeneID:4716769)	ew14_rs00445(N/A|-6.46902|0.691522|369|383|11|26|N/A)	p9515_rs00405(N/A|-6.92016|0.074634|450|460|2|12|N/A)	NA	0
0.359792730904772	0.05428838238391	-6.78296	6-phosphogluconolactonase	PMM0771	tx50_rs04120(N/A|-6.78296|0.1141547|23|30|60|67|N/A)	p9215_rs04150(N/A|-5.58726|0.4164771|527|540|55|68|N/A)	pmt9312_rs03995(N/A|-9.55251|0.0835745|185|209|5|35|N/A)	p9301_rs13085(N/A|-8.71822|0.3480187|177|209|5|37|N/A)	a9601_rs13100(N/A|-8.66606|0.457964|177|209|5|37|GeneID:4717538)	ew14_rs04090(N/A|-7.68215|0.5611559|813|826|58|71|N/A)	p9515_rs04020(N/A|-5.29557|0.2729985|203|209|5|11|N/A)	NA	0
0.359792730904772	0.0542078560288878	-6.8924	alanine--tRNA ligase	PMM0044	tx50_rs00235(N/A|-6.8924|0.1671395|404|454|2|58|N/A)	p9215_rs00265(N/A|-9.36457|0.0805427|1585|1630|2|44|N/A)	pmt9312_rs00225(N/A|-7.58851|0.388349|2296|2340|27|67|N/A)	p9301_rs09335(N/A|-9.80478|0.3304169|1461|1518|6|50|N/A)	a9601_rs09335(N/A|-11.2751|0.2662585|2507|2532|10|33|GeneID:4716727)	ew14_rs00280(N/A|-12.2152|0.1487863|350|397|7|53|N/A)	p9515_rs00250(N/A|-2.10134|0.8676011|683|689|1|7|N/A)	NA	0
0.359792730904772	0.0540481227291511	-5.31529	cobyrinate a c-diamide synthase	PMM1072	tx50_rs05755(N/A|-5.31529|0.3315953|250|256|5|11|N/A)	p9215_rs05745(N/A|-5.67397|0.4541364|1324|1357|15|50|N/A)	pmt9312_rs05575(N/A|-8.19106|0.2425497|1301|1352|24|68|N/A)	p9301_rs14695(N/A|-13.6011|0.0358306|987|1033|9|52|N/A)	a9601_rs14705(N/A|-8.44945|0.5516585|157|168|13|24|GeneID:4717890)	ew14_rs05705(N/A|-9.21878|0.3966827|1404|1426|15|36|N/A)	p9515_rs05615(N/A|-8.54199|0.0392782|190|197|5|12|N/A)	NA	0
0.359792730904772	0.0540445623236652	-9.33001	(2Fe-2S)-binding protein	PMM0808	tx50_rs04310(N/A|-9.33001|0.0204328|714|725|1|12|N/A)	p9215_rs04340(N/A|-6.43013|0.3202789|981|1011|22|49|N/A)	pmt9312_rs04185(N/A|-6.0177|0.6067176|957|973|9|26|N/A)	p9301_rs13275(N/A|-7.71039|0.559574|961|973|9|20|N/A)	a9601_rs13295(N/A|-6.95766|0.7529677|255|261|17|23|GeneID:4717577)	ew14_rs04285(N/A|-6.68803|0.7601143|950|973|9|38|N/A)	p9515_rs03820(N/A|-5.57789|0.2693307|1138|1147|10|19|N/A)	NA	0
0.359792730904772	0.0532320967519489	-5.41231	3-hydroxyacyl-[acyl-carrier-protein] dehydratase FabZ	PMM1336	tx50_rs07170(N/A|-5.41231|0.2419225|541|555|4|14|N/A)	p9215_rs07495(N/A|-4.04603|0.6992594|194|207|17|33|N/A)	pmt9312_rs07410(N/A|-6.4709|0.4117957|515|525|57|67|N/A)	p9301_rs16335(N/A|-9.90191|0.1713697|80|111|4|39|N/A)	a9601_rs16410(N/A|-10.4614|0.198768|159|186|10|32|GeneID:4718262)	ew14_rs07675(N/A|-11.1883|0.1091568|429|477|3|52|N/A)	p9515_rs07250(N/A|-7.01949|0.0761673|400|411|2|13|N/A)	NA	0
0.359792730904772	0.0525239352426019	-6.90473	methylenetetrahydrofolate--tRNA-(uracil(54)- C(5))-methyltransferase (FADH(2)-oxidizing) TrmFO	PMM1116	tx50_rs05980(N/A|-6.90473|0.1338623|998|1007|3|12|N/A)	p9215_rs05970(N/A|-7.78169|0.1594412|754|775|14|34|N/A)	pmt9312_rs05800(N/A|-6.01626|0.6132908|644|651|17|24|N/A)	p9301_rs14920(N/A|-8.84208|0.3950266|1498|1513|35|51|N/A)	a9601_rs14930(N/A|-10.562|0.2826627|1284|1306|15|37|GeneID:4717936)	ew14_rs05930(N/A|-11.8193|0.134653|1293|1306|25|38|N/A)	p9515_rs05845(N/A|-5.60989|0.2687574|998|1006|4|12|N/A)	NA	0
0.359792730904772	0.052196008034129	-6.61515	30S ribosomal protein S9	PMM1531	tx50_rs08210(N/A|-6.61515|0.1030843|118|125|4|11|N/A)	p9215_rs08545(N/A|-4.91327|0.5035435|58|67|57|66|N/A)	pmt9312_rs08365(N/A|-4.1032|0.8720876|118|124|14|20|N/A)	p9301_rs18395(N/A|-6.92088|0.5777892|237|263|14|41|N/A)	a9601_rs18425(N/A|-5.3584|0.8717751|441|447|35|41|GeneID:31480329)	ew14_rs09945(N/A|-8.76495|0.3392753|293|321|15|37|N/A)	p9515_rs08190(N/A|-7.26192|0.0597327|118|125|4|11|N/A)	NA	0
0.359792730904772	0.0521650921605564	-4.85965	Derived by automated computational analysis using gene prediction method: Protein Homology.	PMM1132	tx50_rs06090(N/A|-4.85965|0.4255162|585|592|2|9|N/A)	p9215_rs06320(N/A|-6.95412|0.2645563|1134|1148|24|38|N/A)	pmt9312_rs06325(N/A|-10.2488|0.0820001|1616|1651|28|65|N/A)	p9301_rs15235(N/A|-12.3486|0.0859811|1618|1660|19|63|N/A)	a9601_rs15220(N/A|-10.8594|0.2685142|1633|1681|5|49|GeneID:4718015)	ew14_rs06300(N/A|-9.83586|0.3369071|152|203|5|42|N/A)	p9515_rs06205(N/A|-8.072|0.0625267|698|704|5|11|N/A)	NA	0
0.35988954990792	0.0574669503243843	-4.97396	glutathione S-transferase family protein	PMM0220	tx50_rs01140(N/A|-4.97396|0.3626386|687|695|60|68|N/A)	p9215_rs01170(N/A|-6.5004|0.284276|630|638|18|26|N/A)	pmt9312_rs01125(N/A|-8.5486|0.173227|630|649|10|26|N/A)	p9301_rs10270(N/A|-11.1584|0.1217021|875|892|33|50|N/A)	a9601_rs10290(N/A|-9.73177|0.3400335|875|892|33|50|GeneID:4716925)	ew14_rs01260(N/A|-7.84734|0.5603546|758|771|18|30|N/A)	p9515_rs01225(N/A|-8.56493|0.0307862|19|26|4|11|N/A)	NA	0
0.35988954990792	0.0574199576521684	-6.97319	photosystem I core protein PsaA	PMM1524	tx50_rs08170(N/A|-6.97319|0.151989|2068|2078|59|69|N/A)	p9215_rs08490(N/A|-7.74262|0.1922564|816|850|5|41|N/A)	pmt9312_rs08320(N/A|-8.86464|0.2046862|2043|2056|14|31|N/A)	p9301_rs17190(N/A|-10.1731|0.2744039|1542|1571|13|41|N/A)	a9601_rs17205(N/A|-9.66455|0.436081|2262|2279|8|25|GeneID:4718459)	ew14_rs08630(N/A|-12.654|0.113164|382|412|8|38|N/A)	p9515_rs08135(N/A|-6.09444|0.235664|1007|1015|1|9|N/A)	NA	0
0.360481675212445	0.0577837457183944	-7.72842	bifunctional N-acetylglucosamine-1-phosphate uridyltransferase/glucosamine-1-phosphate acetyltransferase	PMM0611	tx50_rs03250(N/A|-7.72842|0.0747006|724|730|5|11|N/A)	p9215_rs03375(N/A|-5.14737|0.5532966|1362|1372|54|64|N/A)	pmt9312_rs03135(N/A|-7.4538|0.3445117|1232|1249|17|34|N/A)	p9301_rs12210(N/A|-8.8341|0.3915759|19|87|5|63|N/A)	a9601_rs12365(N/A|-9.0201|0.4686008|699|744|14|48|GeneID:4717369)	ew14_rs03200(N/A|-9.13832|0.4045746|632|650|31|49|N/A)	p9515_rs03360(N/A|-7.8793|0.0644056|724|730|5|11|N/A)	NA	0
0.361925226913632	0.0582382763406029	-7.76032	serine hydrolase	PMM1517	tx50_rs08135(N/A|-7.76032|0.0603111|816|827|7|18|N/A)	p9215_rs08455(N/A|-5.76891|0.4004453|444|457|54|67|N/A)	pmt9312_rs08290(N/A|-4.41139|0.866174|611|650|13|50|N/A)	p9301_rs17155(N/A|-6.33703|0.7407313|27|50|24|49|N/A)	a9601_rs17170(N/A|-9.07117|0.4220175|26|50|24|50|GeneID:4718452)	ew14_rs08595(N/A|-6.40053|0.7720953|712|735|30|49|N/A)	p9515_rs08100(N/A|-6.63653|0.1304256|820|833|1|14|N/A)	NA	0
0.361957431129917	0.0609213185563917	-6.27331	serine O-acetyltransferase	PMM1638	tx50_rs08755(N/A|-6.27331|0.1611026|159|166|2|9|N/A)	p9215_rs09095(N/A|-7.40701|0.1571238|477|509|1|35|N/A)	pmt9312_rs08925(N/A|-6.71853|0.4112916|193|224|4|34|N/A)	p9301_rs17785(N/A|-11.066|0.1127355|476|489|13|26|N/A)	a9601_rs17820(N/A|-8.54751|0.4746504|300|312|10|22|GeneID:4718585)	ew14_rs09275(N/A|-9.59782|0.2861163|727|740|13|25|N/A)	p9515_rs08765(N/A|-4.61393|0.3830167|501|509|1|9|N/A)	NA	0
0.361957431129917	0.0606990479693776	-3.60808	chromate transporter	PMM0711	tx50_rs03795(N/A|-3.60808|0.6504686|347|356|61|70|N/A)		pmt9312_rs03715(N/A|-12.709|0.0121101|507|556|25|72|N/A)	p9301_rs14985(N/A|-9.87275|0.2517944|630|659|14|42|N/A)				NA	0
0.361957431129917	0.060675114690252	-5.69394	ATP-binding cassette domain-containing protein	PMM1239	tx50_rs06670(N/A|-5.69394|0.2894136|1855|1861|6|12|N/A)	p9215_rs07005(N/A|-7.66733|0.1861909|836|844|16|24|N/A)	pmt9312_rs06880(N/A|-8.80422|0.1900463|1555|1601|16|66|N/A)	p9301_rs15825(N/A|-13.0776|0.0580075|1523|1540|9|24|N/A)	a9601_rs15965(N/A|-10.3039|0.3317027|1571|1612|2|49|GeneID:4718171)	ew14_rs06855(N/A|-7.71281|0.6400201|1133|1144|31|42|N/A)	p9515_rs00750(N/A|-7.16785|0.1174911|147|156|2|11|N/A)	NA	0
0.361957431129917	0.0604551394617011	-5.29913	pyruvate kinase	PMM0912	tx50_rs04870(N/A|-5.29913|0.3519177|640|646|6|12|N/A)	p9215_rs04695(N/A|-6.85893|0.2813328|1204|1230|5|31|N/A)	pmt9312_rs04540(N/A|-7.88028|0.3064276|1474|1521|13|66|N/A)	p9301_rs13630(N/A|-11.9221|0.1107645|1186|1230|5|41|N/A)	a9601_rs13645(N/A|-16.0629|0.0198613|302|320|7|24|GeneID:4717657)	ew14_rs04645(N/A|-11.858|0.1473811|1441|1474|9|30|N/A)	p9515_rs04845(N/A|-1.3939|0.9304166|389|395|1|7|N/A)	NA	0
0.361957431129917	0.0602370641765206	-7.4025	DUF565 domain-containing protein	PMM0230	tx50_rs01195(N/A|-7.4025|0.0505087|188|195|4|11|N/A)	p9215_rs01225(N/A|-1.14492|0.9966463|237|243|23|29|N/A)	pmt9312_rs01180(N/A|-7.14772|0.2690811|20|40|12|35|N/A)	p9301_rs10325(N/A|-4.81073|0.8840767|352|369|37|56|N/A)	a9601_rs10345(N/A|-6.5681|0.70707|227|274|1|48|GeneID:4716937)	ew14_rs01315(N/A|-6.11163|0.7449116|1|40|12|48|N/A)	p9515_rs01285(N/A|-5.87976|0.1570086|188|194|5|11|N/A)	NA	0
0.361957431129917	0.0600733575835469	-7.71893	ATP-dependent DNA helicase RecG	PMM0756	tx50_rs04045(N/A|-7.71893|0.0971403|623|629|5|11|N/A)	p9215_rs04075(N/A|-4.6011|0.703773|1096|1103|15|22|N/A)	pmt9312_rs03920(N/A|-8.68382|0.2294817|1519|1533|56|70|N/A)	p9301_rs13010(N/A|-12.1672|0.1141137|1931|1997|5|64|N/A)	a9601_rs13025(N/A|-8.23154|0.6341744|71|108|32|67|GeneID:4717523)	ew14_rs04015(N/A|-7.81035|0.6544131|1393|1419|17|42|N/A)	p9515_rs04095(N/A|-5.31334|0.3472493|999|1005|4|10|N/A)	NA	0
0.361957431129917	0.0598609112940166	-6.87345	C50 carotenoid epsilon cyclase	PMM0568	tx50_rs03030(N/A|-6.87345|0.123852|78|88|1|11|N/A)	p9215_rs03145(N/A|-7.00727|0.2249779|204|232|6|36|N/A)	pmt9312_rs02915(N/A|-7.05153|0.3897793|212|239|5|30|N/A)	p9301_rs11990(N/A|-10.9325|0.145093|215|233|5|21|N/A)	a9601_rs12150(N/A|-10.6517|0.2496294|764|800|1|37|GeneID:4717324)	ew14_rs02980(N/A|-10.1658|0.2564115|73|122|15|67|N/A)	p9515_rs03135(N/A|-2.3767|0.8102115|222|231|58|67|N/A)	NA	0
0.361957431129917	0.0598143437334737	-3.98998	Derived by automated computational analysis using gene prediction method: Protein Homology.	PMM1885	tx50_rs09340(N/A|-3.98998|0.5770957|932|938|1|7|N/A)	p9215_rs09740(N/A|-8.06986|0.1307648|1078|1092|17|34|N/A)	pmt9312_rs09530(N/A|-10.6985|0.0533462|1002|1047|14|66|N/A)	p9301_rs18370(N/A|-8.62615|0.4179502|371|388|33|49|N/A)	a9601_rs18410(N/A|-10.5875|0.2730263|427|454|9|37|GeneID:31480327)	ew14_rs09930(N/A|-7.62353|0.6248358|374|391|33|49|N/A)	p9515_rs09400(N/A|-7.89975|0.0626271|482|488|5|11|N/A)	NA	0
0.361957431129917	0.0596545594430231	-6.59556	carbamoyl-phosphate synthase large subunit	PMM0825	tx50_rs04420(carB|-6.59556|0.2105973|3110|3118|2|10|N/A)	p9215_rs05140(carB|-7.00909|0.3069573|1078|1098|17|34|N/A)	pmt9312_rs04990(carB|-9.70014|0.1515856|2407|2426|5|25|N/A)	p9301_rs14090(carB|-9.87963|0.3415227|3095|3112|2|19|N/A)	a9601_rs14100(carB|-9.2348|0.5271564|1687|1707|2|29|GeneID:4717756)	ew14_rs05100(carB|-11.9187|0.1852425|1533|1591|9|51|N/A)	p9515_rs04415(carB|-7.55316|0.1161858|3110|3118|2|10|N/A)	NA	0
0.361957431129917	0.0593830331275014	-4.94236	phosphoglycerate dehydrogenase	PMM1354	tx50_rs07260(N/A|-4.94236|0.4053312|1319|1331|1|15|N/A)	p9215_rs07585(N/A|-5.09997|0.5758463|1370|1376|17|23|N/A)	pmt9312_rs07500(N/A|-8.20793|0.2513041|577|583|14|20|N/A)	p9301_rs16425(N/A|-15.6507|0.0095022|477|491|5|19|N/A)	a9601_rs16500(N/A|-15.2283|0.0304332|477|491|5|19|GeneID:4718281)	ew14_rs07765(N/A|-10.6119|0.2435072|778|816|27|64|N/A)	p9515_rs07340(N/A|-6.08602|0.215508|483|490|6|13|N/A)	NA	0
0.361957431129917	0.0593272810737611	-5.09657	ribose-5-phosphate isomerase RpiA	PMM1489	tx50_rs07995(N/A|-5.09657|0.3194792|686|695|8|17|N/A)	p9215_rs08320(N/A|-4.5766|0.6171507|767|773|15|21|N/A)	pmt9312_rs08150(N/A|-3.4245|0.9595557|747|766|25|42|N/A)	p9301_rs17010(N/A|-8.66073|0.3503667|345|364|8|25|N/A)	a9601_rs17035(N/A|-15.2103|0.0158109|657|695|8|48|GeneID:4718423)	ew14_rs08460(N/A|-8.55205|0.4209442|460|487|8|35|N/A)	p9515_rs07955(N/A|-4.53565|0.3933539|136|142|1|7|N/A)	NA	0
0.361957431129917	0.0585439057344367	-6.05149	DUF2811 domain-containing protein	PMM1429	tx50_rs07700(N/A|-6.05149|0.1323974|108|133|2|22|N/A)	p9215_rs08025(N/A|-5.11036|0.424|201|211|25|35|N/A)	pmt9312_rs07855(N/A|-3.7605|0.8999333|190|202|24|36|N/A)	p9301_rs16715(N/A|-12.4136|0.024553|289|340|11|55|N/A)	a9601_rs16740(N/A|-9.12068|0.2966746|98|115|6|24|GeneID:4718361)	ew14_rs08165(N/A|-4.84823|0.8915681|98|115|6|24|N/A)		NA	0
0.362433101589451	0.084239999567955	-5.31088	ATP-dependent DNA ligase	PMM1680	tx50_rs08970(N/A|-5.31088|0.3290667|830|838|3|11|N/A)	p9215_rs09305(N/A|-7.06514|0.2315429|1016|1027|19|30|N/A)	pmt9312_rs09135(N/A|-7.44967|0.3425911|348|401|17|66|N/A)	p9301_rs17995(N/A|-12.924|0.0529664|360|404|14|48|N/A)	a9601_rs18030(N/A|-9.85293|0.3570768|360|404|14|48|GeneID:4718627)	ew14_rs09530(N/A|-11.0431|0.1880977|4|30|1|26|N/A)	p9515_rs08985(N/A|-6.75066|0.1385246|1408|1414|8|14|N/A)	NA	0
0.362433101589451	0.0840920011612489	-6.13115	DUF3318 domain-containing protein	PMM0824	tx50_rs04415(N/A|-6.13115|0.1689659|639|681|3|38|N/A)	p9215_rs05145(N/A|-5.65523|0.3917518|50|56|17|23|N/A)	pmt9312_rs04995(N/A|-5.91145|0.5574112|349|355|16|22|N/A)	p9301_rs14095(N/A|-7.58728|0.5072347|339|356|5|21|N/A)	a9601_rs14105(N/A|-11.9543|0.1101625|567|612|13|49|GeneID:4717757)	ew14_rs05105(N/A|-9.12549|0.3322573|671|699|11|34|N/A)	p9515_rs04410(N/A|-2.6682|0.7453346|102|108|6|12|N/A)	NA	0
0.362433101589451	0.0838797001568446	-5.06388	DUF814 domain-containing protein	PMM0466	tx50_rs02505(N/A|-5.06388|0.3886012|1302|1308|5|11|N/A)	p9215_rs02630(N/A|-7.12142|0.2428428|1265|1274|26|35|N/A)	pmt9312_rs02395(N/A|-7.69349|0.329144|1065|1083|14|42|N/A)	p9301_rs11470(N/A|-8.22949|0.5040208|1346|1355|18|27|N/A)	a9601_rs11630(N/A|-14.6665|0.0444586|618|683|14|71|GeneID:4717220)	ew14_rs02465(N/A|-15.7841|0.0146988|354|384|8|36|N/A)	p9515_rs02615(N/A|-5.27046|0.330122|1302|1308|5|11|N/A)	NA	0
0.362433101589451	0.0838538531470685	-5.06111	nucleoside triphosphate pyrophosphohydrolase	PMM1684	tx50_rs08995(N/A|-5.06111|0.3399668|605|616|61|72|N/A)	p9215_rs09330(N/A|-6.2218|0.3180523|255|279|9|36|N/A)	pmt9312_rs09160(N/A|-7.67358|0.2682902|4|59|14|60|N/A)	p9301_rs18020(N/A|-7.56682|0.5395073|880|908|26|50|N/A)	a9601_rs18055(N/A|-6.27086|0.8085856|27|64|33|70|GeneID:4718633)	ew14_rs09555(N/A|-9.23761|0.3456496|141|182|23|68|N/A)	p9515_rs09010(N/A|-8.37072|0.0343338|586|599|1|14|N/A)	NA	0
0.362433101589451	0.083701090347811	-3.69207	DUF3082 domain-containing protein	PMM0931	tx50_rs04965(N/A|-3.69207|0.5493469|305|315|2|12|N/A)	p9215_rs04595(N/A|-0.532166|0.9995784|385|391|54|60|N/A)	pmt9312_rs04445(N/A|-8.44302|0.1158167|1|56|16|67|N/A)	p9301_rs13530(N/A|-4.97358|0.8606109|120|136|29|48|N/A)	a9601_rs13550(N/A|-4.45938|0.9370258|232|238|38|44|GeneID:4717636)	ew14_rs04545(N/A|-4.55742|0.923298|380|402|19|41|N/A)	p9515_rs04940(N/A|-7.39209|0.0474035|410|417|2|9|N/A)	NA	0
0.362433101589451	0.0835857963389651	-4.21461	Derived by automated computational analysis using gene prediction method: Protein Homology.	n.a.	tx50_rs03695(N/A|-4.21461|0.4062422|265|272|1|8|N/A)	p9215_rs03830(N/A|-2.70106|0.9036275|279|287|56|64|N/A)	pmt9312_rs03620(N/A|-7.214|0.2247193|185|192|17|24|N/A)	p9301_rs12755(N/A|-8.28423|0.2952025|238|252|26|38|N/A)	a9601_rs12780(N/A|-13.2553|0.0255371|53|94|7|48|GeneID:4717462)	ew14_rs03765(N/A|-3.97471|0.9550495|7|13|2|8|N/A)		NA	0
0.362433101589451	0.0833479890002038	-6.22248	dephospho-CoA kinase	PMM0049	tx50_rs00260(N/A|-6.22248|0.1571247|692|700|4|12|N/A)	p9215_rs00290(N/A|-6.85608|0.2056963|200|219|16|35|N/A)	pmt9312_rs00250(N/A|-4.8601|0.7687023|452|460|62|70|N/A)	p9301_rs09360(N/A|-9.83759|0.1990699|53|65|36|48|N/A)	a9601_rs09360(N/A|-8.69897|0.4356969|53|70|30|48|GeneID:4716732)	ew14_rs00305(N/A|-6.19474|0.7736505|53|65|36|48|N/A)	p9515_rs00275(N/A|-0.955832|0.954323|705|711|65|71|N/A)	NA	0
0.362433101589451	0.0831389048441502	-3.00526	photosystem I protein PsaD	PMM1578	tx50_rs08450(N/A|-3.00526|0.7166942|392|404|1|14|N/A)	p9215_rs08785(N/A|-6.79966|0.1885415|501|522|14|34|N/A)	pmt9312_rs08610(N/A|-4.9677|0.7189814|333|343|24|34|N/A)	p9301_rs17475(N/A|-4.50869|0.9199456|152|158|5|11|N/A)	a9601_rs17505(N/A|-12.6241|0.0606357|373|404|1|35|GeneID:4718519)	ew14_rs08965(N/A|-15.4544|0.0047911|373|404|1|35|N/A)	p9515_rs08455(N/A|-1.68255|0.8843427|507|513|1|7|N/A)	NA	0
0.362433101589451	0.0826011918994276	-5.40678	ATP-dependent zinc metalloprotease FtsH	PMM0854	tx50_rs04565(N/A|-5.40678|0.3328046|995|1001|4|10|N/A)	p9215_rs04995(N/A|-11.5132|0.0146291|1160|1194|4|41|N/A)	pmt9312_rs04845(N/A|-8.58684|0.2142552|1059|1082|24|48|N/A)	p9301_rs13945(N/A|-12.8784|0.0649717|305|350|11|46|N/A)	a9601_rs13955(N/A|-10.3596|0.3250167|1059|1092|19|48|GeneID:4717726)	ew14_rs04955(N/A|-9.96728|0.3238179|1111|1149|3|32|N/A)	p9515_rs04555(N/A|-4.96681|0.380111|995|1001|4|10|N/A)	NA	0
0.362433101589451	0.0825517926405884	-6.33151	UDP-N-acetylmuramoyl-L-alanyl-D-glutamate--2 6-diaminopimelate ligase	PMM0413	tx50_rs02220(N/A|-6.33151|0.1958826|1258|1268|1|11|N/A)	p9215_rs02355(N/A|-4.69904|0.6526851|1595|1604|57|66|N/A)	pmt9312_rs02115(N/A|-5.91503|0.6409282|1569|1602|31|65|N/A)	p9301_rs11190(N/A|-8.40383|0.4673732|1360|1382|45|67|N/A)	a9601_rs11350(N/A|-8.21221|0.5946217|488|506|12|32|GeneID:4717161)	ew14_rs02185(N/A|-11.4897|0.1635377|477|522|15|52|N/A)	p9515_rs02340(N/A|-7.21666|0.1081735|605|613|6|14|N/A)	NA	0
0.362433101589451	0.0823629140460014	-3.33381	NADH-quinone oxidoreductase subunit J	PMM0158	tx50_rs00825(N/A|-3.33381|0.6659367|242|249|3|10|N/A)	p9215_rs00855(N/A|-4.16732|0.6919616|659|698|30|70|N/A)	pmt9312_rs00810(N/A|-7.27913|0.29673|246|261|10|25|N/A)	p9301_rs09955(N/A|-11.65|0.0719662|246|259|12|25|N/A)	a9601_rs09970(N/A|-11.447|0.1383753|180|199|3|22|GeneID:4716860)	ew14_rs00945(N/A|-12.764|0.0495871|653|678|13|44|N/A)	p9515_rs00910(N/A|-7.55195|0.0563533|156|183|2|26|N/A)	NA	0
0.362433101589451	0.0821184588452681	-5.74555	isoleucine--tRNA ligase	PMM0238	tx50_rs01235(N/A|-5.74555|0.3146284|344|350|4|10|N/A)	p9215_rs01260(N/A|-9.98536|0.0570145|1168|1186|14|31|N/A)	pmt9312_rs01210(N/A|-8.67475|0.2439448|448|477|20|51|N/A)	p9301_rs10360(N/A|-10.4235|0.2677966|795|821|22|47|N/A)	a9601_rs10380(N/A|-9.63068|0.4632723|839|876|10|42|GeneID:4716944)	ew14_rs01350(N/A|-12.6292|0.1279589|2073|2110|10|40|N/A)	p9515_rs01320(N/A|-6.78703|0.1737016|2024|2032|6|14|N/A)	NA	0
0.362433101589451	0.0819992773443862	-5.85714	50S ribosomal protein L4	PMM1557	tx50_rs08335(N/A|-5.85714|0.2007394|203|211|60|68|N/A)	p9215_rs08670(N/A|-5.9833|0.3330774|131|157|17|43|N/A)	pmt9312_rs08490(N/A|-7.06606|0.3357484|248|271|14|36|N/A)	p9301_rs17355(N/A|-10.6592|0.1313121|202|235|10|41|N/A)	a9601_rs17390(N/A|-10.1919|0.2509903|189|226|13|49|GeneID:4718496)	ew14_rs08850(N/A|-10.9862|0.1414251|247|271|14|37|N/A)	p9515_rs08315(N/A|-5.19086|0.2792302|332|340|3|11|N/A)	NA	0
0.362433101589451	0.0818841236330847	-4.34264	DUF1643 domain-containing protein	PMM1367	tx50_rs07335(N/A|-4.34264|0.4432823|95|101|5|11|N/A)	p9215_rs07655(N/A|-3.5948|0.797165|94|102|28|36|N/A)	pmt9312_rs07570(N/A|-4.31213|0.8538826|473|481|58|66|N/A)	p9301_rs16495(N/A|-6.24411|0.7145105|186|199|33|46|N/A)	a9601_rs16570(N/A|-10.6189|0.1961813|568|600|5|42|GeneID:4718297)	ew14_rs07835(N/A|-10.8455|0.1413458|77|116|14|43|N/A)	p9515_rs07415(N/A|-7.78533|0.0437552|337|345|2|10|N/A)	NA	0
0.362433101589451	0.0817628955877726	-4.71543	lycopene cyclase family protein	PMM1064	tx50_rs05715(N/A|-4.71543|0.4279363|1211|1218|2|9|N/A)	p9215_rs05705(N/A|-9.06228|0.0674986|529|545|27|42|N/A)	pmt9312_rs05535(N/A|-8.15093|0.2362049|517|550|19|52|N/A)	p9301_rs14655(N/A|-8.74027|0.3940495|1143|1218|2|66|N/A)	a9601_rs14665(N/A|-10.9304|0.2322418|787|808|2|24|GeneID:4717882)	ew14_rs05665(N/A|-15.3953|0.0143244|529|570|4|42|N/A)	p9515_rs05575(N/A|-3.14362|0.6870667|890|896|4|10|N/A)	NA	0
0.362433101589451	0.0812077404012322	-8.06355	aspartate carbamoyltransferase	PMM0232	tx50_rs01200(N/A|-8.06355|0.0505435|758|765|4|11|N/A)	p9215_rs01230(N/A|-4.98677|0.5623149|350|356|17|23|N/A)	pmt9312_rs01185(N/A|-5.56751|0.6719958|1061|1098|10|38|N/A)	p9301_rs10330(N/A|-8.89606|0.3548035|299|310|32|43|N/A)	a9601_rs10350(N/A|-9.53191|0.3721925|767|792|20|48|GeneID:4716938)	ew14_rs01320(N/A|-7.72112|0.5867162|299|310|32|43|N/A)	p9515_rs01290(N/A|-2.65256|0.7649585|571|577|9|15|N/A)	NA	0
0.362433101589451	0.0811897104410776	-6.68965	SDR family NAD(P)-dependent oxidoreductase	PMM0634	tx50_rs03365(N/A|-6.68965|0.1362249|512|518|5|11|N/A)	p9215_rs03495(N/A|-5.37624|0.4830566|976|983|15|22|N/A)	pmt9312_rs03250(N/A|-7.06403|0.3802193|1090|1101|24|36|N/A)	p9301_rs12325(N/A|-7.7405|0.5272438|1090|1101|24|36|N/A)	a9601_rs12480(N/A|-8.96274|0.4466789|1090|1101|24|36|GeneID:4717393)	ew14_rs03315(N/A|-9.71031|0.3014056|600|638|1|33|N/A)	p9515_rs03475(N/A|-6.99738|0.1063323|419|439|6|26|N/A)	NA	0
0.362433101589451	0.0809853619411409	-5.85859	15-cis-phytoene desaturase	PMM0144	tx50_rs00755(N/A|-5.85859|0.2507597|740|747|3|10|N/A)	p9215_rs00780(N/A|-6.47274|0.3183026|1170|1176|14|20|N/A)	pmt9312_rs00740(N/A|-9.47497|0.1190871|1268|1291|13|33|N/A)	p9301_rs09885(N/A|-7.62324|0.5788889|630|643|24|37|N/A)	a9601_rs09895(N/A|-10.9853|0.2391863|630|658|6|37|GeneID:4716845)	ew14_rs00875(N/A|-7.93922|0.583515|1016|1044|3|38|N/A)	p9515_rs00840(N/A|-5.04617|0.3535538|151|161|9|19|N/A)	NA	0
0.362433101589451	0.0809375628066266	-4.89049	glycosyl transferase	PMM0962	tx50_rs05120(N/A|-4.89049|0.3962438|642|650|59|67|N/A)	p9215_rs04440(N/A|-4.64021|0.6471863|1198|1206|28|36|N/A)	pmt9312_rs04290(N/A|-6.67508|0.4710332|795|807|3|16|N/A)	p9301_rs13375(N/A|-9.87673|0.2513593|642|667|9|39|N/A)	a9601_rs13395(N/A|-9.2781|0.4240318|689|723|17|42|GeneID:4717602)	ew14_rs04385(N/A|-10.0229|0.2837142|964|999|6|41|N/A)	p9515_rs05090(N/A|-9.03074|0.0240547|718|725|6|13|N/A)	NA	0
0.362433101589451	0.0807666684133878	-6.16449	DUF393 domain-containing protein	PMM0423	tx50_rs02280(N/A|-6.16449|0.1409684|304|313|5|14|N/A)	p9215_rs02410(N/A|-4.45178|0.6005682|141|179|1|35|N/A)	pmt9312_rs02170(N/A|-5.78927|0.5363309|52|63|56|67|N/A)	p9301_rs11245(N/A|-2.71207|0.9938703|259|302|5|50|N/A)	a9601_rs11405(N/A|-8.80341|0.3774828|126|179|1|49|GeneID:4717173)	ew14_rs02240(N/A|-12.3527|0.0495192|126|179|1|49|N/A)	p9515_rs02395(N/A|-4.24269|0.411162|353|364|2|14|N/A)	NA	0
0.362433101589451	0.0800752995512341	-7.35581	glutamine-hydrolyzing GMP synthase	PMM0037	tx50_rs00200(N/A|-7.35581|0.1038429|8|15|7|14|N/A)	p9215_rs00180(N/A|-8.12737|0.1361884|241|258|17|35|N/A)	pmt9312_rs00185(N/A|-7.95072|0.2854472|993|1004|61|72|N/A)	p9301_rs09280(N/A|-6.98307|0.6890652|660|686|18|47|N/A)	a9601_rs09295(N/A|-7.99355|0.628308|1091|1106|18|30|GeneID:4716718)	ew14_rs00185(N/A|-7.03607|0.7265642|667|681|24|38|N/A)	p9515_rs00185(N/A|-4.2814|0.4922506|1375|1385|1|11|N/A)	NA	0
0.362433101589451	0.0800174594249366	-4.85616	RNA polymerase sigma factor RpoD/SigA family	PMM1697	tx50_rs09060(N/A|-4.85616|0.3892261|1100|1106|3|9|N/A)	p9215_rs09395(N/A|-4.23198|0.7147402|337|346|60|69|N/A)	pmt9312_rs09225(N/A|-9.02031|0.1356999|302|312|26|36|N/A)	p9301_rs18085(N/A|-6.37252|0.7441757|302|312|26|36|N/A)	a9601_rs18120(N/A|-8.57108|0.5037788|508|542|19|50|GeneID:4718646)	ew14_rs09620(N/A|-13.5344|0.04343|508|542|19|50|N/A)	p9515_rs09075(N/A|-3.718|0.5707858|785|794|1|10|N/A)	NA	0
0.362433101589451	0.0800115414425283	-5.68786	tRNA pseudouridine(38-40) synthase TruA	PMM1533	tx50_rs08220(N/A|-5.68786|0.2379429|649|658|5|15|N/A)	p9215_rs08555(N/A|-4.38001|0.6690167|301|309|33|41|N/A)	pmt9312_rs08375(N/A|-5.64351|0.635337|1|7|14|20|N/A)	p9301_rs17240(N/A|-7.58017|0.5316004|841|857|36|52|N/A)	a9601_rs17275(N/A|-10.9707|0.1959915|694|717|10|34|GeneID:4718473)	ew14_rs08735(N/A|-9.85801|0.2644355|290|309|33|50|N/A)	p9515_rs08200(N/A|-7.1735|0.0861133|211|219|3|11|N/A)	NA	0
0.362433101589451	0.0798945632207401	-6.86223	undecaprenyl/decaprenyl-phosphate alpha-N-acetylglucosaminyl 1-phosphate transferase	PMM1227	tx50_rs06610(N/A|-6.86223|0.1202452|248|257|3|12|N/A)		pmt9312_rs06815(N/A|-7.12806|0.3680795|725|731|14|20|N/A)		a9601_rs15700(N/A|-13.2081|0.0742814|1052|1101|2|46|GeneID:4718117)			NA	0
0.362433101589451	0.0796322819383534	-3.85897	Derived by automated computational analysis using gene prediction method: Protein Homology.	PMM0731	tx50_rs03905(N/A|-3.85897|0.528342|370|382|1|11|N/A)	p9215_rs03935(N/A|-4.32265|0.6327459|229|238|57|66|N/A)	pmt9312_rs03780(N/A|-11.4159|0.0148117|352|385|1|34|N/A)	p9301_rs12870(N/A|-6.23373|0.6957698|352|368|32|47|N/A)	a9601_rs12885(N/A|-8.26035|0.4611017|135|143|18|26|GeneID:4717491)	ew14_rs03880(N/A|-6.81339|0.6484328|135|143|18|26|N/A)	p9515_rs04230(N/A|-2.47152|0.764698|378|385|1|8|N/A)	NA	0
0.362433101589451	0.0794188944692445	-4.08807	glycine--tRNA ligase subunit alpha	PMM1165	tx50_rs06295(N/A|-4.08807|0.5296217|906|920|2|16|N/A)	p9215_rs06555(N/A|-5.46263|0.4559635|279|293|53|67|N/A)	pmt9312_rs06540(N/A|-7.68592|0.2701877|412|424|8|20|N/A)	p9301_rs15525(N/A|-9.90621|0.2192366|234|265|14|48|N/A)	a9601_rs15500(N/A|-17.4868|0.0032532|225|247|10|29|GeneID:4718076)	ew14_rs06595(N/A|-6.71415|0.7250208|225|237|17|29|N/A)	p9515_rs06430(N/A|-1.87532|0.8732201|642|648|65|71|N/A)	NA	0
0.362433101589451	0.0789258756473672	-6.72512	indole-3-glycerol phosphate synthase TrpC	PMM1297	tx50_rs06955(N/A|-6.72512|0.1273355|635|644|1|10|N/A)	p9215_rs07280(N/A|-5.2704|0.4937434|692|712|43|65|N/A)	pmt9312_rs07190(N/A|-5.00638|0.7680954|387|404|11|26|N/A)	p9301_rs16120(N/A|-6.50812|0.7131836|685|733|29|70|N/A)	a9601_rs16190(N/A|-9.9414|0.3090649|616|625|15|24|GeneID:4718217)	ew14_rs07460(N/A|-6.42094|0.7677099|616|623|17|24|N/A)	p9515_rs07030(N/A|-6.88515|0.109623|635|644|1|10|N/A)	NA	0
0.362433101589451	0.0789034607919858	-5.13311	lipoyl synthase	PMM1514	tx50_rs08120(N/A|-5.13311|0.3307328|855|863|3|11|N/A)	p9215_rs08440(N/A|-6.19757|0.3289385|178|190|58|70|N/A)	pmt9312_rs08275(N/A|-6.076|0.5566991|104|118|5|19|N/A)	p9301_rs17140(N/A|-6.57258|0.7038246|93|121|16|52|N/A)	a9601_rs17155(N/A|-6.28588|0.8094637|692|698|18|24|GeneID:4718449)	ew14_rs08580(N/A|-6.66165|0.7346677|460|473|15|28|N/A)	p9515_rs08085(N/A|-8.57406|0.0295331|870|877|6|13|N/A)	NA	0
0.362433101589451	0.0788038707098315	-6.67928	Hsp70 family protein	PMM1432	tx50_rs07715(N/A|-6.67928|0.1599002|838|847|10|19|N/A)	p9215_rs08040(N/A|-4.4422|0.7032858|1622|1631|27|36|N/A)	pmt9312_rs07870(N/A|-6.98156|0.4395154|1576|1616|25|64|N/A)	p9301_rs16730(N/A|-8.58226|0.443035|483|539|5|50|N/A)	a9601_rs16755(N/A|-7.91171|0.6386979|492|520|2|29|GeneID:4718364)	ew14_rs08180(N/A|-7.83285|0.610438|536|563|14|52|N/A)	p9515_rs07675(N/A|-9.06126|0.0273504|678|686|5|13|N/A)	NA	0
0.362433101589451	0.0787035627487266	-5.94699	UDP-glucose 4-epimerase GalE	PMM1209	tx50_rs06520(N/A|-5.94699|0.2221928|944|950|6|12|N/A)	p9215_rs06735(N/A|-4.4471|0.6712097|48|56|17|25|N/A)	pmt9312_rs06805(N/A|-5.31397|0.7244824|38|48|25|35|N/A)	p9301_rs15830(N/A|-11.7498|0.0927832|857|900|6|50|N/A)	a9601_rs15855(N/A|-11.7614|0.1538668|459|475|2|19|GeneID:4718148)	ew14_rs06770(N/A|-8.34574|0.4932094|1033|1060|19|49|N/A)	p9515_rs08790(N/A|-4.83726|0.3677819|152|161|1|10|N/A)	NA	0
0.362433101589451	0.0786367816276925	-5.49569	metal ABC transporter permease	PMM1029	tx50_rs05535(N/A|-5.49569|0.2641869|275|281|5|11|N/A)	p9215_rs05525(N/A|-3.69209|0.7994771|582|608|5|32|N/A)	pmt9312_rs05355(N/A|-9.36865|0.0971259|259|270|10|21|N/A)	p9301_rs14475(N/A|-8.84105|0.3372149|553|578|17|44|N/A)	a9601_rs14485(N/A|-7.50333|0.6357586|553|578|17|44|GeneID:4717843)	ew14_rs05485(N/A|-9.68159|0.2823333|246|270|10|36|N/A)	p9515_rs05425(N/A|-2.37278|0.8016536|57|63|2|8|N/A)	NA	0
0.362433101589451	0.0782499573825221	-7.33039	VIC family potassium channel protein	PMM0704	tx50_rs03760(N/A|-7.33039|0.0893887|68|74|6|12|N/A)	p9215_rs03885(N/A|-6.18872|0.3404253|708|724|13|29|N/A)	pmt9312_rs03675(N/A|-7.86903|0.2611184|47|74|6|26|N/A)	p9301_rs12815(N/A|-7.90547|0.5062489|422|439|5|24|N/A)	a9601_rs12835(N/A|-9.14388|0.4270929|704|721|7|24|GeneID:4717479)	ew14_rs03820(N/A|-10.5499|0.2154818|189|204|15|31|N/A)	p9515_rs04275(N/A|-3.78144|0.5606803|183|196|3|14|N/A)	NA	0
0.362433101589451	0.0780180799875262	-5.48411	ABC transporter ATP-binding protein	PMM0192	tx50_rs00995(N/A|-5.48411|0.3138329|1076|1084|2|10|N/A)	p9215_rs01025(N/A|-4.91824|0.6122437|591|610|25|41|N/A)	pmt9312_rs00980(N/A|-9.98321|0.0934727|591|606|13|29|N/A)	p9301_rs10125(N/A|-7.24606|0.6499112|1032|1074|5|50|N/A)	a9601_rs10140(N/A|-9.51556|0.4191377|698|725|7|30|GeneID:4716894)	ew14_rs01115(N/A|-9.91497|0.3211872|591|606|13|29|N/A)	p9515_rs01080(N/A|-6.6037|0.1607622|1076|1085|1|10|N/A)	NA	0
0.362433101589451	0.0778790421838955	-8.63239	nucleotide sugar epimerase	PMM1210	tx50_rs06525(N/A|-8.63239|0.0318728|377|394|2|17|N/A)	p9215_rs07015(N/A|-5.66788|0.4292891|509|520|3|14|N/A)	pmt9312_rs06785(N/A|-6.72205|0.4475818|885|892|15|22|N/A)	p9301_rs15700(N/A|-7.19281|0.6185853|451|478|10|41|N/A)	a9601_rs15705(N/A|-6.36411|0.8086994|79|100|6|20|GeneID:4718118)	ew14_rs06775(N/A|-7.21206|0.6662502|442|466|12|38|N/A)	p9515_rs06605(N/A|-5.40205|0.2790953|407|413|6|12|N/A)	NA	0
0.362433101589451	0.0771000711146263	-6.78918	Derived by automated computational analysis using gene prediction method: Protein Homology.	n.a.	tx50_rs09290(N/A|-6.78918|0.0659312|189|197|1|9|N/A)	p9215_rs06220(N/A|-4.66607|0.4981264|107|115|58|66|N/A)	pmt9312_rs09480(N/A|-7.11283|0.2297426|41|49|14|22|N/A)	p9301_rs18330(N/A|-4.31984|0.9136442|230|238|47|55|N/A)	a9601_rs18355(N/A|-5.69126|0.7953086|55|62|34|41|GeneID:31480320)	ew14_rs09880(N/A|-7.88931|0.3990493|48|59|24|35|N/A)	p9515_rs09320(N/A|-1.89419|0.8404158|174|183|62|71|N/A)	NA	0
0.362433101589451	0.0769972988576804	-8.61724	bifunctional hydroxymethylpyrimidine kinase/phosphomethylpyrimidine kinase	PMM0358	tx50_rs01905(N/A|-8.61724|0.027581|634|645|2|14|N/A)	p9215_rs01925(N/A|-5.74947|0.3911172|310|341|21|52|N/A)	pmt9312_rs01870(N/A|-6.43324|0.4715693|782|792|24|34|N/A)	p9301_rs11005(N/A|-5.26248|0.8703586|691|697|15|21|N/A)	a9601_rs11030(N/A|-7.1308|0.6891876|322|342|24|41|GeneID:4717090)	ew14_rs02005(N/A|-8.50975|0.4387097|397|423|24|50|N/A)	p9515_rs02010(N/A|-5.07832|0.3103189|144|150|3|9|N/A)	NA	0
0.362433101589451	0.0767087132471852	-5.36128	isochorismate synthase	PMM0177	tx50_rs00920(N/A|-5.36128|0.3242314|1255|1261|8|14|N/A)	p9215_rs00950(N/A|-7.42312|0.1951341|573|591|17|35|N/A)	pmt9312_rs00905(N/A|-9.94289|0.090166|317|368|14|60|N/A)	p9301_rs10050(N/A|-9.44809|0.3143964|1474|1490|27|43|N/A)	a9601_rs10065(N/A|-7.53891|0.6811986|60|90|20|47|GeneID:4716879)	ew14_rs01040(N/A|-6.89386|0.737161|1255|1284|4|32|N/A)	p9515_rs01005(N/A|-4.01723|0.5329304|1053|1059|4|10|N/A)	NA	0
0.362433101589451	0.0765002482489809	-6.2956	3-beta hydroxysteroid dehydrogenase	PMM1152	tx50_rs06210(N/A|-6.2956|0.1733206|13|20|7|14|N/A)	p9215_rs06450(N/A|-6.19546|0.3318381|104|133|9|36|N/A)	pmt9312_rs06460(N/A|-6.81069|0.4213338|43|74|5|30|N/A)	p9301_rs15420(N/A|-10.7634|0.1502823|927|946|31|50|N/A)	a9601_rs15365(N/A|-11.3963|0.1739457|109|133|9|28|GeneID:4718047)	ew14_rs06450(N/A|-7.09882|0.6765245|540|554|17|30|N/A)	p9515_rs06340(N/A|-6.14985|0.1804786|13|20|7|14|N/A)	NA	0
0.362433101589451	0.076089078259347	-3.16787	ornithine carbamoyltransferase	PMM1263	tx50_rs06790(N/A|-3.16787|0.7225071|911|924|60|72|N/A)	p9215_rs07105(N/A|-7.69425|0.1437434|285|318|2|32|N/A)	pmt9312_rs07020(N/A|-11.8448|0.0189552|771|817|9|65|N/A)	p9301_rs15955(N/A|-10.6197|0.1589873|773|825|13|63|N/A)	a9601_rs16025(N/A|-9.334|0.3887201|764|788|1|24|GeneID:4718183)	ew14_rs07290(N/A|-11.1908|0.1513188|9|19|24|34|N/A)	p9515_rs06865(N/A|-0.465938|0.9788381|665|671|65|71|N/A)	NA	0
0.362433101589451	0.0760358500607653	-6.05435	TlyA family rRNA (cytidine-2'-O)-methyltransferase	PMM1464	tx50_rs07870(N/A|-6.05435|0.1911981|298|306|3|11|N/A)	p9215_rs08195(N/A|-6.96771|0.2104434|328|375|3|50|N/A)	pmt9312_rs08025(N/A|-6.35772|0.4906093|160|184|34|66|N/A)	p9301_rs16885(N/A|-11.4091|0.0978484|328|376|2|50|N/A)	a9601_rs16910(N/A|-10.5887|0.2318212|357|375|3|19|GeneID:4718396)	ew14_rs08335(N/A|-6.39467|0.7650924|168|209|15|50|N/A)	p9515_rs07830(N/A|-4.37474|0.4325734|298|306|3|11|N/A)	NA	0
0.362433101589451	0.0758985181860888	-7.67527	glutathione synthase	PMM0178	tx50_rs00925(N/A|-7.67527|0.0652159|866|874|10|18|N/A)	p9215_rs00955(N/A|-5.66599|0.420747|535|553|45|66|N/A)	pmt9312_rs00910(N/A|-5.61191|0.6542154|539|553|45|59|N/A)	p9301_rs10055(N/A|-9.69205|0.2470723|358|401|13|50|N/A)	a9601_rs10070(N/A|-9.62629|0.3509161|704|719|33|50|GeneID:4716880)	ew14_rs01045(N/A|-9.74148|0.2901438|704|734|17|50|N/A)	p9515_rs01010(N/A|-5.7879|0.2202408|230|237|6|13|N/A)	NA	0
0.362433101589451	0.0756458131638911	-4.14758	S1 RNA-binding domain-containing protein	PMM0530	tx50_rs02840(N/A|-4.14758|0.5403339|392|400|61|69|N/A)	p9215_rs02955(N/A|-3.5245|0.8465763|598|605|61|68|N/A)	pmt9312_rs02725(N/A|-11.0343|0.0407177|45|64|10|29|N/A)	p9301_rs11800(N/A|-11.7952|0.0968924|726|759|13|48|N/A)	a9601_rs11960(N/A|-10.9562|0.2293912|633|643|15|26|GeneID:4717286)	ew14_rs02790(N/A|-11.6202|0.137968|45|64|10|29|N/A)	p9515_rs02945(N/A|-5.28222|0.3073287|525|533|3|11|N/A)	NA	0
0.362433101589451	0.0755363742351389	-4.98134	DUF2834 domain-containing protein	PMM1045	tx50_rs05620(N/A|-4.98134|0.2966017|317|323|7|13|N/A)	p9215_rs05610(N/A|-4.15654|0.6614921|313|322|17|26|N/A)	pmt9312_rs05440(N/A|-5.55731|0.5815242|224|231|12|19|N/A)	p9301_rs14560(N/A|-8.43669|0.3231224|98|131|11|42|N/A)	a9601_rs14570(N/A|-8.14857|0.4679112|233|260|5|33|GeneID:4717863)	ew14_rs05570(N/A|-14.3246|0.0112211|199|231|12|44|N/A)	p9515_rs05485(N/A|-2.56188|0.7443542|317|330|3|13|N/A)	NA	0
0.362433101589451	0.0753467556759043	-4.64121	transcriptional repressor	PMM0637	tx50_rs03380(N/A|-4.64121|0.3720866|197|204|3|10|N/A)	p9215_rs03510(N/A|-9.43039|0.0305707|187|205|2|20|N/A)	pmt9312_rs03265(N/A|-8.04495|0.1752496|318|337|10|26|N/A)	p9301_rs12340(N/A|-9.37432|0.2227898|186|205|2|19|N/A)	a9601_rs12495(N/A|-8.5674|0.4243919|186|205|2|19|GeneID:4717396)	ew14_rs03330(N/A|-8.19466|0.4321457|297|312|5|20|N/A)	p9515_rs03490(N/A|-6.00911|0.1567882|299|307|10|18|N/A)	NA	0
0.362433101589451	0.0752337327817951	-5.26191	DUF2214 family protein	PMM1368	tx50_rs07340(N/A|-5.26191|0.2683719|225|236|9|19|N/A)	p9215_rs07660(N/A|-4.47|0.6125297|385|392|16|23|N/A)	pmt9312_rs07575(N/A|-5.69674|0.5763447|148|159|60|71|N/A)	p9301_rs16500(N/A|-13.9796|0.0117777|347|393|14|49|N/A)	a9601_rs16575(N/A|-10.3311|0.2153934|39|113|4|69|GeneID:4718298)	ew14_rs07840(N/A|-7.26789|0.5881612|555|578|24|47|N/A)	p9515_rs07420(N/A|-1.62524|0.8932227|221|227|1|7|N/A)	NA	0
0.362433101589451	0.0750938582914713	-6.79968	15 16-dihydrobiliverdin:ferredoxin oxidoreductase	PMM1593	tx50_rs08525(N/A|-6.79968|0.1112116|276|284|6|14|N/A)	p9215_rs08860(N/A|-5.84517|0.3662981|295|301|14|20|N/A)	pmt9312_rs08690(N/A|-6.19257|0.5101802|32|47|11|26|N/A)	p9301_rs17550(N/A|-6.058|0.7637337|178|210|11|44|N/A)	a9601_rs17585(N/A|-6.32539|0.7907446|663|671|21|29|GeneID:4718537)	ew14_rs09040(N/A|-10.6346|0.1772366|280|299|16|34|N/A)	p9515_rs08530(N/A|-4.14854|0.4663021|140|146|1|7|N/A)	NA	0
0.362433101589451	0.0749688704792047	-4.87209	NAD(P)H-quinone oxidoreductase subunit I	PMM0159	tx50_rs00830(N/A|-4.87209|0.3516518|611|620|1|10|N/A)	p9215_rs00860(N/A|-9.48571|0.035284|327|334|13|20|N/A)	pmt9312_rs00815(N/A|-6.52524|0.4318742|59|73|31|44|N/A)	p9301_rs09960(N/A|-10.5038|0.1421936|58|74|30|46|N/A)	a9601_rs09975(N/A|-11.4175|0.143197|58|73|31|46|GeneID:4716861)	ew14_rs00950(N/A|-9.72995|0.2566423|489|514|12|36|N/A)	p9515_rs00915(N/A|-5.87036|0.188598|611|620|1|10|N/A)	NA	0
0.362433101589451	0.0748178470644421	-6.53669	type I methionyl aminopeptidase	PMM0477	tx50_rs02570(N/A|-6.53669|0.1416762|498|508|8|17|N/A)	p9215_rs02690(N/A|-6.62538|0.2567182|560|578|13|32|N/A)	pmt9312_rs02460(N/A|-8.37212|0.1830503|472|485|5|20|N/A)	p9301_rs11535(N/A|-2.96736|0.9928202|163|172|61|70|N/A)	a9601_rs11695(N/A|-9.05664|0.4161416|250|264|13|25|GeneID:4717232)	ew14_rs02525(N/A|-3.98911|0.9732503|629|646|9|27|N/A)	p9515_rs02675(N/A|-5.45141|0.258978|497|508|8|18|N/A)	NA	0
0.362433101589451	0.0748002867370559	-6.3891	ATP-dependent zinc metalloprotease FtsH	PMM0743	tx50_rs03985(N/A|-6.3891|0.2021736|1893|1902|2|11|N/A)	p9215_rs04015(N/A|-6.6696|0.3134464|1225|1238|57|70|N/A)	pmt9312_rs03860(N/A|-8.56274|0.2237105|1493|1517|13|36|N/A)	p9301_rs12950(N/A|-9.64309|0.3190376|1533|1546|9|22|N/A)	a9601_rs12965(N/A|-10.2375|0.3473607|1764|1789|1|26|GeneID:4717510)	ew14_rs03955(N/A|-11.875|0.1504768|1633|1664|17|40|N/A)	p9515_rs04155(N/A|-7.09589|0.1266712|832|838|5|11|N/A)	NA	0
0.362433101589451	0.0747484848589397	-5.25097	Derived by automated computational analysis using gene prediction method: Protein Homology.	PMM0248	tx50_rs01285(N/A|-5.25097|0.2634535|515|524|1|10|N/A)	p9215_rs01315(N/A|-4.71938|0.5503384|490|524|1|34|N/A)	pmt9312_rs01260(N/A|-6.67693|0.3689099|509|524|1|18|N/A)	p9301_rs10415(N/A|-7.67455|0.4556299|508|524|1|17|N/A)	a9601_rs10435(N/A|-7.65126|0.5601076|508|524|1|17|GeneID:4716955)	ew14_rs01405(N/A|-9.44124|0.2588583|22|60|23|63|N/A)	p9515_rs01375(N/A|-7.71568|0.0418997|514|524|1|11|N/A)	NA	0
0.362433101589451	0.0745681072442032	-7.94188	DUF697 domain-containing protein	PMM1444	tx50_rs07770(N/A|-7.94188|0.0613476|651|664|7|20|N/A)	p9215_rs08095(N/A|-6.60846|0.2886023|1058|1074|17|32|N/A)	pmt9312_rs07925(N/A|-6.8216|0.4449806|910|924|56|70|N/A)	p9301_rs16785(N/A|-7.71671|0.552363|207|228|13|26|N/A)	a9601_rs16810(N/A|-10.0442|0.3286814|862|903|3|38|GeneID:4718376)	ew14_rs08235(N/A|-7.49869|0.6388739|414|451|1|41|N/A)	p9515_rs07730(N/A|-5.97619|0.2144014|419|425|8|14|N/A)	NA	0
0.362433101589451	0.0743675668850535	-5.79722	alpha/beta hydrolase	PMM1153	tx50_rs06220(N/A|-5.79722|0.2329448|924|932|1|9|N/A)	p9215_rs06460(N/A|-3.86033|0.7794384|687|706|35|55|N/A)	pmt9312_rs06470(N/A|-7.24715|0.3443611|46|66|5|27|N/A)	p9301_rs15430(N/A|-10.3629|0.1818364|670|706|35|70|N/A)	a9601_rs15375(N/A|-11.8909|0.1368354|867|886|17|36|GeneID:4718049)	ew14_rs06460(N/A|-7.56425|0.6034603|736|754|19|34|N/A)	p9515_rs06350(N/A|-6.58334|0.1370016|924|932|1|9|N/A)	NA	0
0.362433101589451	0.0737634273042326	-5.93355	ABC transporter permease	PMM1048	tx50_rs05635(N/A|-5.93355|0.2198919|362|368|5|11|N/A)	p9215_rs05625(N/A|-7.58783|0.1588646|479|492|20|33|N/A)	pmt9312_rs05455(N/A|-7.21372|0.3568815|355|377|12|31|N/A)	p9301_rs14575(N/A|-6.93246|0.6590138|195|206|9|19|N/A)	a9601_rs14585(N/A|-8.5981|0.5001973|161|206|9|42|GeneID:4717866)	ew14_rs05585(N/A|-12.259|0.0912883|343|380|6|42|N/A)	p9515_rs05500(N/A|-2.39633|0.8056986|914|920|2|8|N/A)	NA	0
0.362433101589451	0.0733545016088656	-4.55118	ABC transporter ATP-binding protein	PMM1031	tx50_rs05545(N/A|-4.55118|0.4251029|652|669|2|18|N/A)	p9215_rs05535(N/A|-4.10275|0.7216699|349|363|53|66|N/A)	pmt9312_rs05365(N/A|-6.38049|0.4807593|842|848|15|21|N/A)	p9301_rs14485(N/A|-9.35024|0.2704067|612|623|39|50|N/A)	a9601_rs14495(N/A|-11.2326|0.1709096|556|591|13|38|GeneID:4717845)	ew14_rs05495(N/A|-16.221|0.0047151|613|680|1|49|N/A)	p9515_rs05435(N/A|-1.34766|0.9265612|669|680|1|14|N/A)	NA	0
0.362433101589451	0.0733311076347824	-4.94271	threonine ammonia-lyase biosynthetic	PMM0908	tx50_rs04850(N/A|-4.94271|0.4031992|447|454|10|17|N/A)	p9215_rs04715(N/A|-4.60439|0.6709765|1051|1097|1|43|N/A)	pmt9312_rs04560(N/A|-8.86101|0.176268|1048|1073|5|34|N/A)	p9301_rs13650(N/A|-8.81447|0.4077163|842|886|15|59|N/A)	a9601_rs13665(N/A|-13.449|0.0809303|732|750|10|26|GeneID:4717662)	ew14_rs04665(N/A|-9.67166|0.3475885|220|238|10|24|N/A)	p9515_rs04825(N/A|-7.50215|0.0894801|1013|1026|5|18|N/A)	NA	0
0.362433101589451	0.0732725019778314	-6.3558	metal ABC transporter permease	PMM0603	tx50_rs03210(N/A|-6.3558|0.1615919|297|305|5|13|N/A)	p9215_rs03335(N/A|-5.816|0.3888386|292|300|12|20|N/A)	pmt9312_rs03095(N/A|-8.97315|0.1306477|131|139|15|23|N/A)	p9301_rs12170(N/A|-6.81077|0.6644013|596|622|22|45|N/A)	a9601_rs12325(N/A|-9.0079|0.4266642|703|749|5|38|GeneID:4717361)	ew14_rs03160(N/A|-9.35442|0.3324839|714|749|5|29|N/A)	p9515_rs03320(N/A|-3.69385|0.5664866|845|851|3|9|N/A)	NA	0
0.362433101589451	0.0731280544526997	-7.08739	tetratricopeptide repeat protein	PMM0006	tx50_rs00045(N/A|-7.08739|0.0974521|579|591|60|72|N/A)	p9215_rs00030(N/A|-4.605|0.6278104|820|828|28|36|N/A)	pmt9312_rs00030(N/A|-8.09535|0.2160652|84|124|5|42|N/A)	p9301_rs09125(N/A|-5.69705|0.8250773|173|184|3|16|N/A)	a9601_rs09140(N/A|-8.66229|0.4741926|263|280|19|37|GeneID:4716687)	ew14_rs00030(N/A|-9.98928|0.2559137|146|184|3|44|N/A)	p9515_rs00030(N/A|-4.53394|0.4070255|63|69|2|8|N/A)	NA	0
0.362433101589451	0.0728405083011783	-5.39364	DUF938 domain-containing protein	PMM1383	tx50_rs07440(N/A|-5.39364|0.2642018|233|240|3|10|N/A)		pmt9312_rs07640(N/A|-5.86934|0.5638836|348|361|24|36|N/A)	p9301_rs16565(N/A|-7.51695|0.5155471|154|166|10|22|N/A)	a9601_rs16640(N/A|-9.47501|0.3323165|151|171|3|24|GeneID:4718321)	ew14_rs07905(N/A|-15.6443|0.0060894|597|648|10|47|N/A)	p9515_rs07510(N/A|-3.27025|0.6314803|89|95|1|7|N/A)	NA	0
0.362433101589451	0.0727924173828833	-4.60901	NAD(P)H-quinone oxidoreductase subunit N	PMM1559	tx50_rs08345(N/A|-4.60901|0.3809763|76|86|1|10|N/A)	p9215_rs08680(N/A|-3.9244|0.7268568|5|12|59|66|N/A)	pmt9312_rs08500(N/A|-9.76585|0.0574941|293|307|5|18|N/A)	p9301_rs17365(N/A|-9.044|0.2652057|273|283|9|19|N/A)	a9601_rs17400(N/A|-10.0468|0.2425731|289|307|5|20|GeneID:4718498)	ew14_rs08860(N/A|-8.51132|0.3895337|286|307|5|26|N/A)	p9515_rs08325(N/A|-3.09472|0.6517698|525|531|6|12|N/A)	NA	0
0.362433101589451	0.0724947054250073	-4.17535	acetylglutamate kinase	PMM0499	tx50_rs02685(N/A|-4.17535|0.5100907|393|399|4|10|N/A)	p9215_rs02805(N/A|-6.31958|0.3024473|915|921|17|23|N/A)	pmt9312_rs02575(N/A|-11.7164|0.0196648|758|795|15|50|N/A)	p9301_rs11650(N/A|-8.19011|0.4399877|736|793|17|68|N/A)	a9601_rs11810(N/A|-7.65658|0.62042|466|478|9|22|GeneID:4717255)	ew14_rs02640(N/A|-9.30809|0.3361058|208|246|13|51|N/A)	p9515_rs02790(N/A|-3.23177|0.6540546|440|446|34|40|N/A)	NA	0
0.362433101589451	0.0724690903030605	-3.12093	lactoylglutathione lyase	PMM0653	tx50_rs03460(N/A|-3.12093|0.6882403|215|230|1|12|N/A)	p9215_rs03585(N/A|-7.05719|0.1562252|18|76|13|67|N/A)	pmt9312_rs03340(N/A|-9.55807|0.0599385|144|194|5|50|N/A)	p9301_rs12415(N/A|-5.78585|0.7628234|159|195|13|48|N/A)	a9601_rs12570(N/A|-5.78555|0.822041|35|45|1|11|GeneID:4717411)	ew14_rs03405(N/A|-13.0074|0.031622|1|45|1|37|N/A)		NA	0
0.362433101589451	0.0716515262819315	-6.54271	elongation factor G	PMM1509	tx50_rs08095(N/A|-6.54271|0.189621|382|388|5|11|N/A)	p9215_rs08415(N/A|-7.98091|0.1634446|243|276|3|32|N/A)	pmt9312_rs08250(N/A|-6.50458|0.5561843|772|831|13|65|N/A)	p9301_rs17115(N/A|-11.0239|0.1834064|370|388|5|18|N/A)	a9601_rs17130(N/A|-11.7481|0.2032106|443|477|13|47|GeneID:4718443)	ew14_rs08555(N/A|-11.3525|0.1967347|151|185|1|25|N/A)	p9515_rs08060(N/A|-6.51993|0.182741|2052|2058|5|11|N/A)	NA	0
0.362433101589451	0.0713774260702312	-6.33409	Derived by automated computational analysis using gene prediction method: Protein Homology.	PMM1034	tx50_rs05560(N/A|-6.33409|0.1751755|185|197|6|18|N/A)	p9215_rs05550(N/A|-5.38603|0.4870325|129|141|13|26|N/A)	pmt9312_rs05380(N/A|-6.89204|0.4175005|21|57|26|67|N/A)	p9301_rs14500(N/A|-8.52996|0.4123104|492|510|2|19|N/A)	a9601_rs14510(N/A|-8.70915|0.4892056|492|510|2|19|GeneID:4717848)	ew14_rs05510(N/A|-10.7613|0.1972389|993|1013|5|26|N/A)	p9515_rs05450(N/A|-7.3507|0.0855014|1113|1119|5|11|N/A)	NA	0
0.362433101589451	0.071318231762401	-7.28703	ATP-dependent Clp protease ATP-binding subunit ClpX	PMM1657	tx50_rs08855(N/A|-7.28703|0.102533|745|751|5|11|N/A)	p9215_rs09190(N/A|-5.52029|0.4816448|908|917|17|26|N/A)	pmt9312_rs09020(N/A|-5.3012|0.7471647|908|917|17|26|N/A)	p9301_rs17880(N/A|-7.60624|0.5792627|148|156|14|22|N/A)	a9601_rs17915(N/A|-10.8834|0.2470036|147|156|14|23|GeneID:4718604)	ew14_rs09415(N/A|-9.18772|0.399155|983|1026|10|41|N/A)	p9515_rs08870(N/A|-6.70201|0.1440715|745|751|5|11|N/A)	NA	0
0.362433101589451	0.0711949989475764	-7.64162	glycosyltransferase family 2 protein	PMM0354	tx50_rs01875(N/A|-7.64162|0.061174|678|687|2|11|N/A)				a9601_rs11010(N/A|-6.5625|0.7656827|852|859|3|10|GeneID:4717085)	ew14_rs01980(N/A|-5.57783|0.8628925|681|687|14|20|N/A)	p9515_rs01965(N/A|-8.43498|0.0306802|690|699|2|11|N/A)	NA	0
0.362433101589451	0.0703941843980039	-5.67494	phosphogluconate dehydrogenase (NADP(+)-dependent decarboxylating)	PMM0770	tx50_rs04115(N/A|-5.67494|0.2767441|603|611|1|9|N/A)	p9215_rs04145(N/A|-6.91215|0.2566002|211|217|14|20|N/A)	pmt9312_rs03990(N/A|-8.49906|0.2077913|69|80|8|19|N/A)	p9301_rs13080(N/A|-10.236|0.2260451|942|950|9|17|N/A)	a9601_rs13095(N/A|-8.92144|0.4871934|345|358|10|26|GeneID:4717537)	ew14_rs04085(N/A|-12.6542|0.0880642|631|652|14|37|N/A)	p9515_rs04025(N/A|-6.79974|0.1372734|922|929|5|12|N/A)	NA	0
0.362433101589451	0.0703790617759208	-6.57894	Derived by automated computational analysis using gene prediction method: Protein Homology.	PMM1078	tx50_rs05790(N/A|-6.57894|0.1175541|218|225|2|9|N/A)	p9215_rs05780(N/A|-3.40026|0.8314634|208|224|53|70|N/A)	pmt9312_rs05610(N/A|-3.40811|0.9560383|174|196|5|26|N/A)	p9301_rs14730(N/A|-10.2774|0.1503134|255|273|5|20|N/A)	a9601_rs14740(N/A|-10.2317|0.2336375|299|333|13|44|GeneID:4717898)	ew14_rs05740(N/A|-6.84599|0.6658672|337|347|24|34|N/A)	p9515_rs05650(N/A|-1.70723|0.8853386|610|616|5|11|N/A)	NA	0
0.362433101589451	0.0703357243899058	-3.95751	ribonuclease E/G	PMM1501	tx50_rs08055(N/A|-3.95751|0.6046538|1513|1520|12|19|N/A)	p9215_rs08375(N/A|-3.26552|0.8957817|984|1006|14|36|N/A)	pmt9312_rs08210(N/A|-8.13412|0.2724498|1205|1225|10|27|N/A)	p9301_rs17075(N/A|-10.9868|0.1764308|1099|1119|33|52|N/A)	a9601_rs17090(N/A|-15.3532|0.0312475|1795|1821|17|49|GeneID:4718435)	ew14_rs08515(N/A|-16.3407|0.0104361|1794|1807|16|29|N/A)	p9515_rs08020(N/A|-3.57031|0.6301036|1387|1395|34|42|N/A)	NA	0
0.362433101589451	0.0702284235129011	-4.61941	phosphoribosyltransferase	PMM0985	tx50_rs05255(N/A|-4.61941|0.3670956|239|250|2|12|N/A)	p9215_rs05240(N/A|-9.0753|0.0374593|457|494|29|72|N/A)	pmt9312_rs05090(N/A|-5.61994|0.5736529|443|480|15|68|N/A)	p9301_rs14190(N/A|-11.8251|0.0503567|99|158|14|72|N/A)	a9601_rs14200(N/A|-10.3612|0.1971227|86|93|13|20|GeneID:4717777)	ew14_rs05200(N/A|-8.18829|0.4201016|94|129|5|37|N/A)	p9515_rs05170(N/A|-3.03702|0.655118|117|123|2|8|N/A)	NA	0
0.362433101589451	0.0700523939925344	-6.32017	transaldolase	PMM0519	tx50_rs02785(N/A|-6.32017|0.1728448|888|952|10|68|N/A)	p9215_rs02900(N/A|-7.48339|0.1676801|993|1009|18|34|N/A)	pmt9312_rs02670(N/A|-8.17414|0.2182313|186|227|5|29|N/A)	p9301_rs11745(N/A|-5.76226|0.8254683|549|555|10|16|N/A)	a9601_rs11905(N/A|-8.44218|0.5205954|1033|1062|6|37|GeneID:4717274)	ew14_rs02735(N/A|-11.2939|0.14891|927|952|10|35|N/A)	p9515_rs02890(N/A|-4.21069|0.4763114|935|941|9|15|N/A)	NA	0
0.362433101589451	0.0699244402027075	-8.34352	biosynthetic-type acetolactate synthase large subunit	PMM0526	tx50_rs02820(N/A|-8.34352|0.0539092|146|155|1|10|N/A)	p9215_rs02935(N/A|-7.55905|0.1948808|1585|1594|15|24|N/A)	pmt9312_rs02705(N/A|-6.75577|0.4926559|198|217|2|26|N/A)	p9301_rs11780(N/A|-8.19608|0.5127473|1164|1200|15|47|N/A)	a9601_rs11940(N/A|-9.53814|0.4259656|1010|1045|2|33|GeneID:4717281)	ew14_rs02770(N/A|-8.47053|0.5271909|772|778|14|20|N/A)	p9515_rs02925(N/A|-3.8931|0.5694592|305|311|9|15|N/A)	NA	0
0.362433101589451	0.0698664108010276	-6.06905	2 3-bisphosphoglycerate-independent phosphoglycerate mutase	PMM1434	tx50_rs07725(N/A|-6.06905|0.2311813|451|460|2|11|N/A)	p9215_rs08050(N/A|-6.57789|0.3140637|1330|1376|17|64|N/A)	pmt9312_rs07880(N/A|-6.47546|0.5373353|1071|1098|27|66|N/A)	p9301_rs16740(N/A|-6.8616|0.708874|554|568|15|30|N/A)	a9601_rs16765(N/A|-9.01096|0.4882048|1301|1332|13|48|GeneID:4718366)	ew14_rs08190(N/A|-10.0328|0.3086302|1186|1201|19|34|N/A)	p9515_rs07685(N/A|-8.5666|0.0419094|451|460|2|11|N/A)	NA	0
0.362433101589451	0.0692922313098693	-8.13935	16S rRNA (cytosine(967)-C(5))-methyltransferase	PMM0426	tx50_rs02300(N/A|-8.13935|0.0542794|155|162|5|12|N/A)	p9215_rs02425(N/A|-5.92345|0.4040615|289|310|3|33|N/A)	pmt9312_rs02190(N/A|-7.60595|0.3185444|1332|1359|24|48|N/A)	p9301_rs11265(N/A|-10.3381|0.2099567|1332|1359|24|48|N/A)	a9601_rs11425(N/A|-8.60665|0.5239485|1332|1359|24|48|GeneID:4717179)	ew14_rs02260(N/A|-9.56837|0.3452042|832|861|8|35|N/A)	p9515_rs02410(N/A|-5.82214|0.2366894|155|162|5|12|N/A)	NA	0
0.362433101589451	0.0691013358209707	-7.32698	histidine phosphatase family protein	PMM0515	tx50_rs02765(N/A|-7.32698|0.0985937|318|327|1|10|N/A)	p9215_rs02880(N/A|-3.15242|0.8994821|1358|1372|17|33|N/A)	pmt9312_rs02650(N/A|-7.36982|0.3565117|848|861|59|72|N/A)	p9301_rs11725(N/A|-10.798|0.1697588|197|239|9|41|N/A)	a9601_rs11885(N/A|-10.7552|0.2572187|197|234|13|41|GeneID:4717270)	ew14_rs02715(N/A|-6.5286|0.7812643|104|129|30|49|N/A)	p9515_rs02870(N/A|-3.94229|0.5438577|1083|1089|8|14|N/A)	NA	0
0.362433101589451	0.0690759359551102	-5.53193	DUF3153 domain-containing protein	PMM0498	tx50_rs02680(N/A|-5.53193|0.2813487|565|572|9|16|N/A)	p9215_rs02800(N/A|-8.89931|0.072102|604|638|33|67|N/A)	pmt9312_rs02570(N/A|-7.25311|0.3582423|12|20|28|36|N/A)	p9301_rs11645(N/A|-8.56549|0.4104331|790|803|31|50|N/A)	a9601_rs11805(N/A|-10.2117|0.2988634|608|638|33|63|GeneID:4717254)	ew14_rs02635(N/A|-10.1363|0.2620345|1134|1146|35|47|N/A)	p9515_rs02785(N/A|-7.58418|0.073204|937|946|2|11|N/A)	NA	0
0.362433101589451	0.0689923338051032	-7.46992	NAD(P)/FAD-dependent oxidoreductase	PMM1370	tx50_rs07350(N/A|-7.46992|0.0867933|231|238|7|14|N/A)	p9215_rs07670(N/A|-7.28098|0.2018658|998|1006|14|22|N/A)	pmt9312_rs07585(N/A|-5.92367|0.6186384|998|1004|16|22|N/A)	p9301_rs16510(N/A|-8.55525|0.4235523|649|684|13|64|N/A)	a9601_rs16585(N/A|-10.3156|0.2969773|650|665|9|24|GeneID:4718300)	ew14_rs07850(N/A|-6.36742|0.7967225|1142|1154|14|27|N/A)	p9515_rs07430(N/A|-3.45478|0.6310222|953|960|6|13|N/A)	NA	0
0.362433101589451	0.068866259714048	-5.80328	thioredoxin	PMM0794	tx50_rs04235(N/A|-5.80328|0.1986237|594|604|2|12|N/A)	p9215_rs04265(N/A|-3.00134|0.8912379|32|44|2|14|N/A)	pmt9312_rs04110(N/A|-8.32038|0.1600799|25|40|6|19|N/A)	p9301_rs13200(N/A|-5.7227|0.7943611|8|44|2|50|N/A)	a9601_rs13220(N/A|-8.94948|0.3890489|432|442|12|23|GeneID:4717563)	ew14_rs04210(N/A|-11.0655|0.1271023|104|137|1|37|N/A)	p9515_rs03895(N/A|-4.0039|0.4763491|617|623|3|9|N/A)	NA	0
0.362433101589451	0.0687233701500525	-1.36605	HEAT repeat domain-containing protein	PMM1480	tx50_rs07950(N/A|-1.36605|0.9593861|44|51|61|68|N/A)	p9215_rs08275(N/A|-7.13607|0.1875024|442|459|16|34|N/A)	pmt9312_rs08105(N/A|-11.0149|0.0309251|448|462|13|28|N/A)	p9301_rs16965(N/A|-12.7729|0.0409879|345|356|11|22|N/A)	a9601_rs16990(N/A|-13.0362|0.067742|516|540|1|23|GeneID:4718412)	ew14_rs08415(N/A|-17.0956|0.0020947|492|540|1|41|N/A)	p9515_rs07910(N/A|-4.62332|0.3844763|458|464|5|11|N/A)	NA	0
0.362433101589451	0.0684918076352708	-5.96126	ATP-dependent metallopeptidase FtsH/Yme1/Tma family protein	PMM0225	tx50_rs01165(N/A|-5.96126|0.2540374|170|183|2|15|N/A)	p9215_rs01195(N/A|-7.59972|0.1937798|864|879|13|29|N/A)	pmt9312_rs01150(N/A|-8.36983|0.2440116|582|625|17|61|N/A)	p9301_rs10295(N/A|-12.4847|0.0835659|1381|1415|5|41|N/A)	a9601_rs10315(N/A|-11.8819|0.1839352|587|626|5|44|GeneID:4716931)	ew14_rs01285(N/A|-10.7059|0.2474176|1749|1769|16|37|N/A)	p9515_rs01255(N/A|-6.88086|0.1431012|1687|1693|6|12|N/A)	NA	0
0.362433101589451	0.0682560623416274	-6.60766	FAD-binding oxidoreductase	PMM1303	tx50_rs06990(N/A|-6.60766|0.1593699|1391|1398|5|12|N/A)	p9215_rs07315(N/A|-7.3961|0.1953975|918|924|14|20|N/A)	pmt9312_rs07225(N/A|-6.42026|0.5299904|210|230|1|22|N/A)	p9301_rs16155(N/A|-11.1182|0.1464569|549|597|10|51|N/A)	a9601_rs16225(N/A|-11.1918|0.2171915|328|350|17|37|GeneID:4718224)	ew14_rs07495(N/A|-7.63353|0.6266609|1147|1158|32|43|N/A)	p9515_rs07065(N/A|-4.18143|0.500708|20|27|3|10|N/A)	NA	0
0.362433101589451	0.0678029973990113	-6.65	AarF/ABC1/UbiB kinase family protein	PMM1714	tx50_rs09150(N/A|-6.65|0.1720106|506|514|2|10|N/A)	p9215_rs09485(N/A|-6.37103|0.3571129|1662|1684|46|66|N/A)	pmt9312_rs09315(N/A|-5.00701|0.8180265|1792|1800|35|43|N/A)	p9301_rs18175(N/A|-9.65403|0.3148445|895|917|5|26|N/A)	a9601_rs18205(N/A|-12.8398|0.1201923|1016|1027|12|23|GeneID:4718663)	ew14_rs09710(N/A|-10.1756|0.3047256|1016|1027|12|23|N/A)	p9515_rs09165(N/A|-6.85548|0.145232|506|514|2|10|N/A)	NA	0
0.362433101589451	0.0676625933858539	-6.16059	peroxiredoxin	PMM0856	tx50_rs04575(N/A|-6.16059|0.1610852|52|59|5|12|N/A)	p9215_rs04985(N/A|-5.01652|0.5105488|651|663|53|65|N/A)	pmt9312_rs04835(N/A|-7.11896|0.3197804|38|59|14|37|N/A)	p9301_rs13935(N/A|-9.59438|0.2195402|505|518|36|51|N/A)	a9601_rs13945(N/A|-7.36791|0.6298583|38|56|17|37|GeneID:4717724)	ew14_rs04945(N/A|-5.96521|0.8010287|51|59|14|22|N/A)	p9515_rs04565(N/A|-6.99439|0.0859361|52|59|5|12|N/A)	NA	0
0.362433101589451	0.0671236378972716	-6.25652	MFS transporter	PMM1695	tx50_rs09050(N/A|-6.25652|0.1925424|1155|1163|9|17|N/A)	p9215_rs09385(N/A|-5.13502|0.5506544|184|200|17|34|N/A)	pmt9312_rs09215(N/A|-7.12969|0.3922126|207|229|14|30|N/A)	p9301_rs18075(N/A|-8.72273|0.4011785|1158|1199|1|48|N/A)	a9601_rs18110(N/A|-10.6418|0.2649102|445|461|21|38|GeneID:4718644)	ew14_rs09610(N/A|-10.2185|0.2652523|1144|1167|6|30|N/A)	p9515_rs09065(N/A|-7.95582|0.0587732|1189|1198|2|11|N/A)	NA	0
0.362433101589451	0.0665523124291816	-4.47691	NDP-sugar synthase	PMM0152	tx50_rs00795(N/A|-4.47691|0.4720632|733|739|8|14|N/A)	p9215_rs00820(N/A|-6.88176|0.2470713|771|797|9|32|N/A)	pmt9312_rs00780(N/A|-10.3838|0.0619442|3|13|10|20|N/A)	p9301_rs09925(N/A|-8.04441|0.4955555|355|363|41|49|N/A)	a9601_rs09935(N/A|-8.89874|0.4718591|239|252|17|30|GeneID:4716853)	ew14_rs00915(N/A|-7.66825|0.6083594|1170|1179|32|41|N/A)	p9515_rs00880(N/A|-8.12779|0.0499758|1036|1042|5|11|N/A)	NA	0
0.362433101589451	0.0663024895867618	-4.38169	ATP-dependent DNA ligase	PMM0729	tx50_rs03895(N/A|-4.38169|0.5138881|203|213|2|11|N/A)	p9215_rs03925(N/A|-12.9449|0.0043742|357|386|26|68|N/A)	pmt9312_rs03770(N/A|-10.3269|0.0766393|21|59|14|62|N/A)	p9301_rs12860(N/A|-8.96957|0.3921785|687|701|31|44|N/A)	a9601_rs12875(N/A|-12.6352|0.1246835|1582|1597|9|25|GeneID:4717489)	ew14_rs03870(N/A|-7.58818|0.650529|1450|1474|30|50|N/A)	p9515_rs04240(N/A|-5.24489|0.3315925|1059|1065|5|11|N/A)	NA	0
0.362433101589451	0.06604732084266	-7.17393	50S ribosomal protein L19	PMM0475	tx50_rs02560(N/A|-7.17393|0.0715311|298|304|5|11|N/A)	p9215_rs02680(N/A|-5.26214|0.442301|356|366|40|50|N/A)	pmt9312_rs02450(N/A|-5.61218|0.5915161|286|292|14|20|N/A)	p9301_rs11525(N/A|-5.83641|0.7679109|184|203|32|52|N/A)	a9601_rs11685(N/A|-4.31035|0.9540388|554|565|1|19|GeneID:4717230)	ew14_rs02515(N/A|-6.77938|0.6648863|557|563|24|30|N/A)	p9515_rs02670(N/A|-6.33786|0.1270716|286|292|5|11|N/A)	NA	0
0.362433101589451	0.0657814956723103	-7.09255	pilus assembly protein	PMM1021	tx50_rs05475(N/A|-7.09255|0.0922859|31|40|2|11|N/A)	p9215_rs05480(N/A|-6.78605|0.2292599|139|149|18|28|N/A)	pmt9312_rs05310(N/A|-7.96958|0.2223852|137|149|18|30|N/A)	p9301_rs14430(N/A|-9.12788|0.2977163|3|20|26|41|N/A)	a9601_rs14440(N/A|-9.74449|0.3191566|100|115|14|28|GeneID:4717830)	ew14_rs05435(N/A|-9.31097|0.3261064|517|528|30|41|N/A)	p9515_rs05375(N/A|-3.27126|0.6403448|228|234|8|14|N/A)	NA	0
0.362433101589451	0.0657770333499631	-5.91545	Derived by automated computational analysis using gene prediction method: Protein Homology.	PMM1251	tx50_rs06725(N/A|-5.91545|0.2602075|6|12|5|11|N/A)	p9215_rs02025(N/A|-8.8413|0.0945945|979|1001|7|26|N/A)	pmt9312_rs01590(N/A|-6.20129|0.6035225|548|558|11|22|N/A)			ew14_rs03535(N/A|-6.41417|0.8163454|689|695|17|23|N/A)	p9515_rs08160(N/A|-8.08318|0.0645293|1639|1645|5|11|N/A)	NA	0
0.362433101589451	0.0646190437805205	-2.66618	DUF4912 domain-containing protein	PMM0075	tx50_rs00395(N/A|-2.66618|0.8193428|1111|1117|61|67|N/A)	p9215_rs00425(N/A|-7.26311|0.1964781|1038|1065|9|35|N/A)	pmt9312_rs00385(N/A|-12.2274|0.0161002|738|764|5|32|N/A)	p9301_rs09515(N/A|-8.98731|0.3501714|566|583|32|48|N/A)	a9601_rs09535(N/A|-17.301|0.0050464|797|832|10|41|GeneID:4716770)	ew14_rs00450(N/A|-8.78258|0.433884|566|599|14|48|N/A)	p9515_rs00410(N/A|-4.75696|0.3850028|545|552|5|12|N/A)	NA	0
0.362433101589451	0.0645566331143561	-5.65046	Derived by automated computational analysis using gene prediction method: Protein Homology.	PMM0755	tx50_rs04040(N/A|-5.65046|0.2617622|428|435|3|10|N/A)	p9215_rs04070(N/A|-11.2172|0.0136778|1047|1083|5|46|N/A)	pmt9312_rs03915(N/A|-8.47835|0.18961|848|871|9|34|N/A)	p9301_rs13005(N/A|-7.01375|0.6567311|475|483|14|22|N/A)	a9601_rs13020(N/A|-9.50382|0.3883458|1047|1083|5|46|GeneID:4717522)	ew14_rs04010(N/A|-8.04395|0.5486779|1044|1071|17|46|N/A)	p9515_rs04100(N/A|-4.79555|0.3746156|326|332|9|15|N/A)	NA	0
0.362433101589451	0.0644069194075562	-4.72957	photosystem I iron-sulfur center protein PsaC	PMM1607	tx50_rs08600(N/A|-4.72957|0.3157064|247|254|4|11|N/A)	p9215_rs08940(N/A|-3.54225|0.7671949|265|284|17|34|N/A)	pmt9312_rs08770(N/A|-2.81488|0.9795061|41|50|25|34|N/A)	p9301_rs17630(N/A|-14.5531|0.0036053|28|76|2|50|N/A)	a9601_rs17665(N/A|-11.6966|0.0789928|272|311|12|50|GeneID:4718554)	ew14_rs09120(N/A|-7.30678|0.5196017|276|288|13|24|N/A)	p9515_rs08610(N/A|-4.80641|0.2833687|280|287|5|12|N/A)	NA	0
0.362433101589451	0.0639641483273604	-6.10346	aspartate kinase	PMM1648	tx50_rs08810(N/A|-6.10346|0.2318811|1846|1852|6|12|N/A)	p9215_rs09145(N/A|-9.67108|0.054317|1255|1277|13|34|N/A)	pmt9312_rs08975(N/A|-6.39402|0.5610922|1252|1284|5|35|N/A)	p9301_rs17835(N/A|-7.2966|0.6507899|1605|1625|8|29|N/A)	a9601_rs17870(N/A|-12.3034|0.1498922|613|656|9|48|GeneID:4718595)	ew14_rs09370(N/A|-10.3805|0.2769283|179|196|19|37|N/A)	p9515_rs08825(N/A|-1.86842|0.8861922|1278|1285|64|71|N/A)	NA	0
0.362433101589451	0.0638735999469644	-5.51908	PDZ domain-containing protein	PMM0677	tx50_rs03600(N/A|-5.51908|0.296064|1256|1265|9|19|N/A)	p9215_rs03720(N/A|-5.13943|0.5539523|883|899|5|20|N/A)	pmt9312_rs03475(N/A|-9.11927|0.1437136|877|896|8|26|N/A)	p9301_rs12665(N/A|-9.39939|0.3150962|772|790|32|52|N/A)	a9601_rs12690(N/A|-12.1764|0.1402813|864|905|8|49|GeneID:4717437)	ew14_rs03645(N/A|-12.1649|0.1101837|864|905|8|49|N/A)	p9515_rs03720(N/A|-4.07713|0.5199737|886|896|3|13|N/A)	NA	0
0.362433101589451	0.0637704290993173	-6.69475	pyruvate dehydrogenase (acetyl-transferring) E1 component subunit alpha	PMM1288	tx50_rs06910(N/A|-6.69475|0.137486|314|324|9|18|N/A)	p9215_rs07235(N/A|-5.73163|0.4213828|522|532|55|65|N/A)	pmt9312_rs07145(N/A|-5.76633|0.6370457|864|901|28|68|N/A)	p9301_rs16075(N/A|-10.2702|0.2003043|784|799|9|24|N/A)	a9601_rs16145(N/A|-11.8479|0.1481848|782|799|9|24|GeneID:4718208)	ew14_rs07415(N/A|-6.13263|0.8169561|677|703|14|38|N/A)	p9515_rs06985(N/A|-5.88168|0.2154407|449|460|4|15|N/A)	NA	0
0.362433101589451	0.0635546905048328	-5.94841	sensor histidine kinase	PMM1579	tx50_rs08455(N/A|-5.94841|0.2361456|627|635|60|68|N/A)	p9215_rs08790(N/A|-7.78186|0.1574467|564|590|1|23|N/A)	pmt9312_rs08615(N/A|-6.43116|0.5285382|629|639|60|70|N/A)	p9301_rs17480(N/A|-9.40087|0.3170211|564|590|1|23|N/A)	a9601_rs17510(N/A|-7.20368|0.7234794|565|590|1|22|GeneID:4718520)	ew14_rs08970(N/A|-13.5556|0.0519512|886|932|8|63|N/A)	p9515_rs08460(N/A|-3.70727|0.5896707|1413|1424|2|14|N/A)	NA	0
0.362433101589451	0.0635526818880838	-6.28294	phosphoribosylformylglycinamidine synthase subunit PurL	PMM0003	tx50_rs00030(N/A|-6.28294|0.2269783|1087|1100|3|16|N/A)	p9215_rs00015(N/A|-5.11975|0.6027769|2236|2245|57|66|N/A)	pmt9312_rs00015(N/A|-7.60755|0.3728737|860|881|5|26|N/A)	p9301_rs09110(N/A|-12.6402|0.0871454|394|428|14|50|N/A)	a9601_rs09125(N/A|-13.2997|0.1084667|1426|1444|9|25|GeneID:4716684)	ew14_rs00015(N/A|-8.9914|0.4806415|751|779|13|41|N/A)	p9515_rs00015(N/A|-5.72073|0.2853274|1884|1891|3|10|N/A)	NA	0
0.362433101589451	0.0635430800904474	-5.23569	DUF697 domain-containing protein	PMM0916	tx50_rs04890(N/A|-5.23569|0.3501231|1495|1501|5|11|N/A)	p9215_rs04675(N/A|-7.85041|0.1566137|259|279|15|35|N/A)	pmt9312_rs04520(N/A|-10.2605|0.0762573|849|876|13|41|N/A)	p9301_rs13610(N/A|-10.116|0.2430481|253|292|6|41|N/A)	a9601_rs13625(N/A|-8.3933|0.5667974|419|444|23|49|GeneID:4717653)	ew14_rs04625(N/A|-8.69768|0.4776682|849|857|33|41|N/A)	p9515_rs04865(N/A|-2.94236|0.7310055|58|65|3|10|N/A)	NA	0
0.362433101589451	0.0632731826853796	-6.76375	EamA family transporter	PMM1179	tx50_rs06365(N/A|-6.76375|0.1267691|149|157|4|12|N/A)	p9215_rs06630(N/A|-5.69833|0.4163879|499|510|56|67|N/A)	pmt9312_rs06615(N/A|-5.5445|0.6694849|175|182|24|31|N/A)	p9301_rs15600(N/A|-8.273|0.4374802|638|658|6|26|N/A)	a9601_rs15575(N/A|-12.2782|0.1131709|448|493|16|63|GeneID:4718092)	ew14_rs06670(N/A|-7.80431|0.565806|547|558|23|34|N/A)	p9515_rs06500(N/A|-1.70095|0.8945501|183|238|2|49|N/A)	NA	0
0.362433101589451	0.0627798444239599	-6.41675	30S ribosomal protein S12	PMM1511	tx50_rs08105(N/A|-6.41675|0.1158812|157|165|3|11|N/A)	p9215_rs08425(N/A|-3.68847|0.7602118|71|80|5|14|N/A)	pmt9312_rs08260(N/A|-6.26903|0.431997|105|119|24|36|N/A)	p9301_rs17125(N/A|-8.0076|0.3874317|466|475|10|18|N/A)	a9601_rs17140(N/A|-7.79551|0.5232409|104|119|24|37|GeneID:4718445)	ew14_rs08565(N/A|-9.24301|0.2692199|46|80|5|37|N/A)	p9515_rs08070(N/A|-6.7256|0.0883211|157|165|3|11|N/A)	NA	0
0.362433101589451	0.062642206141547	-7.39587	peptidoglycan editing factor PgeF	PMM0528	tx50_rs02830(N/A|-7.39587|0.0747482|844|854|59|69|N/A)	p9215_rs09635(N/A|-4.86683|0.5571478|519|531|26|37|N/A)	pmt9312_rs09425(N/A|-5.60521|0.6421488|626|634|62|70|N/A)	p9301_rs18280(N/A|-8.73641|0.3410727|766|781|25|41|N/A)	a9601_rs18300(N/A|-8.43387|0.4870969|700|716|17|32|GeneID:31480309)	ew14_rs09820(N/A|-10.2156|0.2152164|611|620|22|31|N/A)	p9515_rs02935(N/A|-4.29376|0.4451152|30|41|1|12|N/A)	NA	0
0.362433101589451	0.0625038312065794	-3.23614	tRNA (cytidine(34)-2'-O)-methyltransferase	PMM0862	tx50_rs04615(N/A|-3.23614|0.6747823|295|301|5|11|N/A)	p9215_rs04955(N/A|-11.2435|0.0069075|481|497|18|34|N/A)	pmt9312_rs04800(N/A|-9.97565|0.0497985|478|502|14|36|N/A)	p9301_rs13890(N/A|-8.76998|0.301166|291|314|42|66|N/A)	a9601_rs13905(N/A|-5.54944|0.859149|291|314|42|66|GeneID:4717710)	ew14_rs04905(N/A|-10.0656|0.2002845|561|577|13|32|N/A)		NA	0
0.362433101589451	0.0622753707549223	-7.34364	ribonuclease Z	PMM1349	tx50_rs07235(N/A|-7.34364|0.0841951|746|754|2|10|N/A)	p9215_rs07560(N/A|-6.7772|0.2443509|500|513|55|68|N/A)	pmt9312_rs07475(N/A|-5.36009|0.7056537|436|445|62|71|N/A)	p9301_rs16400(N/A|-8.11882|0.4608766|480|512|8|38|N/A)	a9601_rs16475(N/A|-8.25064|0.5421202|907|939|6|25|GeneID:4718276)	ew14_rs07740(N/A|-8.30918|0.4876899|963|1007|9|47|N/A)	p9515_rs07315(N/A|-6.52227|0.1421756|998|1006|2|10|N/A)	NA	0
0.362433101589451	0.0616290667148041	-7.17081	photosystem II chlorophyll-binding protein CP47	PMM0315	tx50_rs01635(N/A|-7.17081|0.1156665|901|907|5|11|N/A)	p9215_rs01660(N/A|-7.08791|0.2391956|905|916|25|36|N/A)	pmt9312_rs01625(N/A|-5.71193|0.6794072|70|76|14|20|N/A)	p9301_rs10760(N/A|-7.12751|0.6637873|901|907|14|20|N/A)	a9601_rs10780(N/A|-11.7446|0.1801639|895|907|14|26|GeneID:4717027)	ew14_rs01755(N/A|-7.71238|0.62566|279|303|23|48|N/A)	p9515_rs01720(N/A|-5.72121|0.2587811|70|76|5|11|N/A)	NA	0
0.362433101589451	0.0613045365633214	-6.74563	TIGR03279 family radical SAM protein	PMM0098	tx50_rs00520(N/A|-6.74563|0.1481922|8|15|5|12|N/A)	p9215_rs00545(N/A|-6.25803|0.3510299|896|905|27|36|N/A)	pmt9312_rs00505(N/A|-9.19273|0.1411197|785|810|5|33|N/A)	p9301_rs09635(N/A|-6.73789|0.7140172|1268|1276|43|51|N/A)	a9601_rs09660(N/A|-9.60996|0.3923248|116|141|14|37|GeneID:4716797)	ew14_rs00570(N/A|-6.31667|0.8099701|825|853|17|48|N/A)	p9515_rs00535(N/A|-6.59036|0.1558926|8|15|5|12|N/A)	NA	0
0.366100634528524	0.0853181503401863	-2.42297	Derived by automated computational analysis using gene prediction method: Protein Homology.	PMM1597	tx50_rs08545(N/A|-2.42297|0.8617455|319|329|1|13|N/A)	p9215_rs08880(N/A|-9.51284|0.0526415|732|767|5|43|N/A)	pmt9312_rs08710(N/A|-10.9831|0.0449283|729|767|5|34|N/A)	p9301_rs17570(N/A|-9.698|0.2800367|1410|1432|32|53|N/A)	a9601_rs17605(N/A|-10.8315|0.2509663|729|762|2|34|GeneID:4718541)	ew14_rs09060(N/A|-11.9909|0.1210278|732|767|5|43|N/A)	p9515_rs08550(N/A|-6.9491|0.1228013|121|134|1|14|N/A)	NA	0
0.369671029435446	0.0884293214679118	-6.31157	DNA topoisomerase (ATP-hydrolyzing) subunit B	PMM1634	tx50_rs08735(N/A|-6.31157|0.2129453|1301|1307|5|11|N/A)	p9215_rs09075(N/A|-8.34959|0.1299622|1357|1385|5|35|N/A)	pmt9312_rs08905(N/A|-6.28833|0.5922212|481|498|5|20|N/A)	p9301_rs17765(N/A|-8.5122|0.4762645|192|205|12|26|N/A)	a9601_rs17800(N/A|-7.6234|0.6968959|93|109|5|19|GeneID:4718581)	ew14_rs09255(N/A|-12.4571|0.1153597|1592|1618|14|37|N/A)	p9515_rs08745(N/A|-6.26682|0.2069869|489|498|5|14|N/A)	NA	0
0.369671029435446	0.0883228183570839	-6.33381	gfo/Idh/MocA family oxidoreductase	PMM0782	tx50_rs04175(N/A|-6.33381|0.1762826|1090|1099|2|11|N/A)	p9215_rs04205(N/A|-7.68694|0.153736|1024|1045|2|23|N/A)	pmt9312_rs04050(N/A|-7.962|0.2520825|1012|1034|13|34|N/A)	p9301_rs13140(N/A|-10.1241|0.2162031|823|860|5|50|N/A)	a9601_rs13160(N/A|-8.04628|0.586906|448|478|19|45|GeneID:4717551)	ew14_rs04150(N/A|-7.75805|0.5878292|448|478|19|45|N/A)	p9515_rs03955(N/A|-6.04635|0.199497|900|908|1|9|N/A)	NA	0
0.369671029435446	0.0882005851086504	-6.30123	bifunctional folylpolyglutamate synthase/dihydrofolate synthase	PMM1302	tx50_rs06985(N/A|-6.30123|0.1866069|1247|1255|4|12|N/A)	p9215_rs07310(N/A|-4.28728|0.7166346|726|733|16|23|N/A)	pmt9312_rs07220(N/A|-6.86253|0.4367493|727|736|13|22|N/A)	p9301_rs16150(N/A|-6.10627|0.794298|742|755|36|50|N/A)	a9601_rs16220(N/A|-7.84528|0.6265215|877|919|14|67|GeneID:4718223)	ew14_rs07490(N/A|-12.8062|0.0746381|744|776|16|49|N/A)	p9515_rs07060(N/A|-6.23839|0.1842552|807|813|5|11|N/A)	NA	0
0.369671029435446	0.0881357332754253	-6.06069	nucleoside-diphosphate kinase	PMM0046	tx50_rs00245(N/A|-6.06069|0.1593469|91|97|5|11|N/A)	p9215_rs00275(N/A|-3.9686|0.7153735|20|27|59|66|N/A)	pmt9312_rs00235(N/A|-4.77481|0.7635525|128|137|61|70|N/A)	p9301_rs09345(N/A|-9.96119|0.1661031|301|326|5|21|N/A)	a9601_rs09345(N/A|-6.73312|0.7046926|301|307|15|21|GeneID:4716729)	ew14_rs00290(N/A|-8.66763|0.3632776|85|97|14|25|N/A)	p9515_rs00260(N/A|-6.07448|0.1507456|205|214|2|11|N/A)	NA	0
0.369671029435446	0.0879401239678985	-5.30655	imidazole glycerol phosphate synthase subunit HisH	PMM1060	tx50_rs05695(N/A|-5.30655|0.2770391|192|201|4|13|N/A)	p9215_rs05685(N/A|-7.74601|0.1189359|633|658|10|34|N/A)	pmt9312_rs05515(N/A|-8.43264|0.1564825|647|664|5|22|N/A)	p9301_rs14635(N/A|-7.67371|0.4897131|325|340|5|22|N/A)	a9601_rs14645(N/A|-7.01891|0.6863788|491|514|19|43|GeneID:4717878)	ew14_rs05645(N/A|-6.2298|0.7687826|527|548|1|21|N/A)	p9515_rs05555(N/A|-3.21321|0.6416876|195|201|4|10|N/A)	NA	0
0.369671029435446	0.0877704963295786	-5.43238	potassium transporter TrkG	PMM0084	tx50_rs00445(N/A|-5.43238|0.3131122|1330|1344|2|16|N/A)	p9215_rs00475(N/A|-7.82826|0.1548555|590|603|36|49|N/A)	pmt9312_rs00435(N/A|-7.96469|0.2727628|1184|1191|11|18|N/A)	p9301_rs09565(N/A|-9.34291|0.3270498|557|591|13|47|N/A)	a9601_rs09585(N/A|-12.6754|0.1134001|636|687|7|71|GeneID:4716780)	ew14_rs00500(N/A|-11.7188|0.1409894|636|701|1|71|N/A)	p9515_rs00460(N/A|-4.49331|0.4464409|1337|1344|2|9|N/A)	NA	0
0.369671029435446	0.0875960666267716	-7.18655	histidinol-phosphate aminotransferase family protein	PMM0186	tx50_rs00965(N/A|-7.18655|0.1010246|1009|1018|60|69|N/A)	p9215_rs00995(N/A|-3.88521|0.7841044|540|548|64|72|N/A)	pmt9312_rs00950(N/A|-5.53386|0.6860682|463|477|18|32|N/A)	p9301_rs10095(N/A|-8.22799|0.461037|442|477|18|50|N/A)	a9601_rs10110(N/A|-13.3512|0.0706512|1019|1037|8|26|GeneID:4716888)	ew14_rs01085(N/A|-7.54355|0.6217453|1010|1027|18|40|N/A)	p9515_rs01050(N/A|-4.62498|0.4079706|621|627|4|10|N/A)	NA	0
0.369671029435446	0.0872015034775001	-5.901	Derived by automated computational analysis using gene prediction method: Protein Homology.	PMM0237	tx50_rs01230(N/A|-5.901|0.1847059|48|57|61|70|N/A)	p9215_rs01255(N/A|-3.39694|0.8236087|49|60|52|63|N/A)	pmt9312_rs01205(N/A|-4.36621|0.8357552|517|525|63|71|N/A)	p9301_rs10355(N/A|-6.84998|0.5983367|46|84|39|70|N/A)	a9601_rs10375(N/A|-8.48649|0.4355265|211|242|38|67|GeneID:4716943)	ew14_rs01345(N/A|-12.6684|0.0438356|211|242|38|67|N/A)	p9515_rs01315(N/A|-5.52855|0.2210951|451|458|7|14|N/A)	NA	0
0.369671029435446	0.086771023419919	-6.01842	3'(2') 5'-bisphosphate nucleotidase CysQ	PMM1192	tx50_rs06430(N/A|-6.01842|0.2022615|574|581|5|12|N/A)	p9215_rs06695(N/A|-6.09115|0.3437506|337|355|17|34|N/A)	pmt9312_rs06680(N/A|-7.89854|0.2435183|973|989|13|29|N/A)	p9301_rs15665(N/A|-10.87|0.1381609|1|39|5|41|N/A)	a9601_rs15640(N/A|-10.9025|0.2108194|571|592|2|24|GeneID:4718105)	ew14_rs06735(N/A|-10.7291|0.1865405|566|592|2|29|N/A)	p9515_rs06565(N/A|-3.65612|0.5760902|596|602|1|7|N/A)	NA	0
0.369671029435446	0.0863835395036992	-5.59758	CTP synthase	PMM1689	tx50_rs09020(N/A|-5.59758|0.2969118|954|967|3|17|N/A)	p9215_rs09355(N/A|-5.48457|0.5022955|1449|1458|24|33|N/A)	pmt9312_rs09185(N/A|-10.2372|0.0802698|917|941|8|30|N/A)	p9301_rs18045(N/A|-6.52572|0.756114|1108|1124|32|50|N/A)	a9601_rs18080(N/A|-6.89792|0.7739111|1181|1213|12|52|GeneID:4718638)	ew14_rs09580(N/A|-8.35756|0.5348163|1241|1263|13|42|N/A)	p9515_rs09035(N/A|-5.92075|0.2364116|953|967|3|18|N/A)	NA	0
0.369880335420487	0.08893546905918	-6.72906	thiamine phosphate synthase	PMM1274	tx50_rs06845(N/A|-6.72906|0.1352357|346|352|5|11|N/A)	p9215_rs07160(N/A|-5.41247|0.4804397|90|100|60|70|N/A)	pmt9312_rs07075(N/A|-5.19952|0.7457187|870|879|63|72|N/A)	p9301_rs16010(N/A|-7.69228|0.5401966|967|1014|5|50|N/A)	a9601_rs16080(N/A|-8.33971|0.5405799|278|334|6|49|GeneID:4718194)	ew14_rs07345(N/A|-13.3433|0.049948|278|334|6|49|N/A)	p9515_rs06920(N/A|-5.38891|0.2824251|346|352|5|11|N/A)	NA	0
0.369880335420487	0.0888548889270041	-6.66394	glutamine--fructose-6-phosphate transaminase (isomerizing)	PMM1606	tx50_rs08595(N/A|-6.66394|0.1717162|1077|1086|5|14|N/A)	p9215_rs08935(N/A|-6.47018|0.3430672|1405|1448|24|66|N/A)	pmt9312_rs08765(N/A|-6.45895|0.5559327|1053|1061|24|32|N/A)	p9301_rs17625(N/A|-5.60963|0.8745718|547|567|33|50|N/A)	a9601_rs17660(N/A|-12.3749|0.1499871|214|270|3|70|GeneID:4718553)	ew14_rs09115(N/A|-9.45666|0.3958513|1838|1861|24|44|N/A)	p9515_rs08605(N/A|-4.76534|0.4186472|1984|1994|1|10|N/A)	NA	0
0.371349228281392	0.0924938891650322	-4.89245	DNA gyrase subunit A	PMM1063	tx50_rs05710(N/A|-4.89245|0.449644|1507|1514|12|19|N/A)	p9215_rs05700(N/A|-5.25086|0.5860069|330|347|16|32|N/A)	pmt9312_rs05530(N/A|-8.37355|0.2716158|155|180|3|27|N/A)	p9301_rs14650(N/A|-11.8461|0.1371955|1809|1828|13|35|N/A)	a9601_rs14660(N/A|-14.3026|0.0702859|569|616|9|50|GeneID:4717881)	ew14_rs05660(N/A|-13.1616|0.0935322|187|219|3|35|N/A)	p9515_rs05570(N/A|-4.35463|0.5093499|2374|2381|5|12|N/A)	NA	0
0.371349228281392	0.0922868121112117	-4.78106	Derived by automated computational analysis using gene prediction method: Protein Homology.	PMM1197	tx50_rs06460(N/A|-4.78106|0.4239917|1283|1293|9|19|N/A)	p9215_rs06720(N/A|-6.50149|0.3113277|932|945|30|43|N/A)	pmt9312_rs06705(N/A|-10.3913|0.0659661|750|777|11|36|N/A)	p9301_rs15690(N/A|-6.52661|0.7383076|329|350|27|49|N/A)	a9601_rs15665(N/A|-8.47319|0.5379029|625|671|34|70|GeneID:4718110)	ew14_rs06760(N/A|-7.21611|0.6881731|1062|1082|25|45|N/A)		NA	0
0.371349228281392	0.0922756820907688	-5.9075	carbamoyl-phosphate synthase small subunit	PMM0951	tx50_rs05060(N/A|-5.9075|0.2302015|130|137|5|12|N/A)	p9215_rs04500(N/A|-4.33937|0.7013397|519|525|14|20|N/A)	pmt9312_rs04345(N/A|-6.7149|0.4560949|538|548|24|34|N/A)	p9301_rs13435(N/A|-6.85646|0.6802916|25|34|30|39|N/A)	a9601_rs13455(N/A|-10.0317|0.3220036|1046|1085|1|41|GeneID:4717616)	ew14_rs04445(N/A|-14.1379|0.0320944|1046|1085|1|41|N/A)	p9515_rs05040(N/A|-5.94782|0.2128625|302|311|1|10|N/A)	NA	0
0.371349228281392	0.0922662721136727	-5.4425	photosystem I assembly protein Ycf3	PMM0132	tx50_rs00695(N/A|-5.4425|0.2454783|294|311|9|25|N/A)	p9215_rs00720(N/A|-9.4645|0.0322926|292|311|9|27|N/A)	pmt9312_rs00680(N/A|-5.1282|0.7029604|292|310|10|27|N/A)	p9301_rs09825(N/A|-8.69509|0.3183107|486|499|3|16|N/A)	a9601_rs09835(N/A|-7.22497|0.641596|486|493|9|16|GeneID:4716833)	ew14_rs00815(N/A|-7.2053|0.604995|170|178|16|24|N/A)	p9515_rs00780(N/A|-3.485|0.5786935|602|608|2|8|N/A)	NA	0
0.371349228281392	0.0922215123414864	-6.06404	BMC domain-containing protein	PMM0547	tx50_rs02925(N/A|-6.06404|0.1870122|344|352|2|10|N/A)	p9215_rs03040(N/A|-3.983|0.7449656|1|9|56|64|N/A)	pmt9312_rs02810(N/A|-5.52808|0.6547891|618|632|3|22|N/A)	p9301_rs11885(N/A|-10.9899|0.1203214|236|281|8|48|N/A)	a9601_rs12045(N/A|-10.3939|0.2468363|231|281|8|54|GeneID:4717303)	ew14_rs02875(N/A|-9.54423|0.2969665|311|324|19|32|N/A)	p9515_rs03030(N/A|-6.019|0.1828843|345|351|3|9|N/A)	NA	0
0.371349228281392	0.0921782837977123	-3.95354	DUF3303 domain-containing protein	PMM0701	tx50_rs03745(N/A|-3.95354|0.4895848|170|176|4|10|N/A)	p9215_rs03870(N/A|-1.13101|0.9967071|134|141|59|66|N/A)	pmt9312_rs03660(N/A|-5.26893|0.6293535|68|74|25|31|N/A)	p9301_rs12800(N/A|-9.33252|0.1992349|219|228|13|22|N/A)	a9601_rs12820(N/A|-13.5551|0.0272138|67|92|13|44|GeneID:4717473)	ew14_rs03805(N/A|-9.77759|0.1962913|67|89|17|44|N/A)	p9515_rs06125(N/A|-1.31617|0.9198839|15|21|64|70|N/A)	NA	0
0.371349228281392	0.0921106278488564	-6.34909	recombinase RecA	PMM1562	tx50_rs08365(N/A|-6.34909|0.1755274|52|59|5|12|N/A)	p9215_rs08700(N/A|-4.78146|0.6102323|394|400|14|20|N/A)	pmt9312_rs08520(N/A|-6.25579|0.5411088|250|265|5|20|N/A)	p9301_rs17385(N/A|-9.5147|0.2827771|477|485|11|19|N/A)	a9601_rs17420(N/A|-11.764|0.1555583|470|486|10|25|GeneID:4718502)	ew14_rs08880(N/A|-9.32353|0.3589504|880|904|17|38|N/A)	p9515_rs08345(N/A|-4.51689|0.4272242|290|296|5|11|N/A)	NA	0
0.371349228281392	0.0920896836645424	-5.9535	Ppx/GppA family phosphatase	PMM0457	tx50_rs02460(N/A|-5.9535|0.2454327|376|382|5|11|N/A)	p9215_rs02585(N/A|-7.88113|0.1573783|1112|1124|13|27|N/A)	pmt9312_rs02350(N/A|-5.80709|0.665272|1573|1584|57|68|N/A)	p9301_rs11425(N/A|-6.91275|0.6999839|956|985|15|41|N/A)	a9601_rs11585(N/A|-11.607|0.1945983|310|343|9|37|GeneID:4717211)	ew14_rs02420(N/A|-11.6357|0.155337|492|563|5|61|N/A)	p9515_rs02570(N/A|-6.12535|0.2112444|376|382|5|11|N/A)	NA	0
0.371349228281392	0.0919616451831276	-6.15458	preprotein translocase subunit SecY	PMM1540	tx50_rs08250(N/A|-6.15458|0.207779|661|668|5|12|N/A)	p9215_rs08585(N/A|-5.76577|0.4326578|644|668|5|33|N/A)	pmt9312_rs08405(N/A|-7.10521|0.4003587|832|839|24|31|N/A)	p9301_rs17270(N/A|-12.8889|0.05426|815|849|7|49|N/A)	a9601_rs17305(N/A|-9.47303|0.4055943|781|803|14|37|GeneID:4718479)	ew14_rs08765(N/A|-10.156|0.2754445|12|60|24|67|N/A)	p9515_rs08230(N/A|-3.28059|0.6663236|1259|1265|5|11|N/A)	NA	0
0.371349228281392	0.0917882719805749	-6.48018	kinase	PMM1567	tx50_rs08390(N/A|-6.48018|0.1493898|869|883|3|18|N/A)	p9215_rs08725(N/A|-7.07158|0.2034207|513|531|35|52|N/A)	pmt9312_rs08545(N/A|-7.44502|0.3057293|513|543|26|52|N/A)	p9301_rs17410(N/A|-7.81719|0.5018095|877|913|17|50|N/A)	a9601_rs17445(N/A|-6.14231|0.8249293|516|531|35|49|GeneID:4718507)	ew14_rs08905(N/A|-9.997|0.2565824|2|48|2|42|N/A)	p9515_rs08395(N/A|-6.13219|0.177512|876|883|3|10|N/A)	NA	0
0.371349228281392	0.0916230123828033	-4.80703	MFS transporter	PMM1323	tx50_rs07105(N/A|-4.80703|0.4185146|828|834|6|12|N/A)	p9215_rs07430(N/A|-7.16121|0.2216243|883|906|43|67|N/A)	pmt9312_rs07345(N/A|-7.83649|0.2868562|105|127|27|48|N/A)	p9301_rs16270(N/A|-10.7822|0.1720255|183|198|10|24|N/A)	a9601_rs16345(N/A|-8.17469|0.5876608|826|863|8|48|GeneID:4718249)	ew14_rs07610(N/A|-7.26531|0.6806425|1209|1219|41|51|N/A)	p9515_rs07185(N/A|-8.32154|0.04606|579|591|2|14|N/A)	NA	0
0.371349228281392	0.0914519946263968	-4.18339	exodeoxyribonuclease V	PMM1102	tx50_rs05910(N/A|-4.18339|0.5551414|1549|1555|2|8|N/A)	p9215_rs05900(N/A|-8.81306|0.0927126|58|68|24|34|N/A)	pmt9312_rs05730(N/A|-9.36177|0.1386586|646|665|26|44|N/A)	p9301_rs14850(N/A|-11.5887|0.1282651|648|668|26|46|N/A)	a9601_rs14860(N/A|-12.2583|0.1507475|649|670|24|44|GeneID:4717922)	ew14_rs05860(N/A|-7.80131|0.6227926|298|311|35|50|N/A)	p9515_rs05775(N/A|-3.36165|0.66369|959|965|9|15|N/A)	NA	0
0.371349228281392	0.0906262110717897	-4.34368	signal recognition particle protein	PMM1286	tx50_rs06900(N/A|-4.34368|0.5151584|92|98|5|11|N/A)	p9215_rs07225(N/A|-4.31927|0.7225012|460|470|62|72|N/A)	pmt9312_rs07135(N/A|-10.3021|0.0735084|761|812|14|67|N/A)	p9301_rs16065(N/A|-8.50087|0.4490604|188|207|2|17|N/A)	a9601_rs16135(N/A|-12.1139|0.1519415|645|669|6|33|GeneID:4718206)	ew14_rs07405(N/A|-12.0511|0.1209225|1333|1352|19|37|N/A)	p9515_rs06975(N/A|-5.84605|0.2407229|27|33|3|9|N/A)	NA	0
0.371349228281392	0.0895547674333108	-5.94676	TldD/PmbA family protein	PMM0843	tx50_rs04510(N/A|-5.94676|0.2389625|278|288|2|12|N/A)	p9215_rs05050(N/A|-4.74385|0.6378339|129|139|13|23|N/A)	pmt9312_rs04900(N/A|-6.26107|0.5660063|1133|1158|8|34|N/A)	p9301_rs14000(N/A|-8.19415|0.491576|503|560|3|67|N/A)	a9601_rs14010(N/A|-10.3376|0.3079444|1019|1053|13|50|GeneID:4717737)	ew14_rs05010(N/A|-13.8728|0.0442598|672|697|13|42|N/A)	p9515_rs04505(N/A|-6.39215|0.1758435|737|744|4|11|N/A)	NA	0
0.371932132505826	0.094014904024284	-7.17494	aldo/keto reductase	PMM0441	tx50_rs02375(N/A|-7.17494|0.103161|494|501|5|12|N/A)	p9215_rs02500(N/A|-4.34502|0.7004188|96|102|16|22|N/A)	pmt9312_rs02265(N/A|-7.4956|0.32223|871|915|17|68|N/A)	p9301_rs11340(N/A|-11.2069|0.1292817|632|670|10|49|N/A)	a9601_rs11500(N/A|-6.38407|0.8126005|631|670|10|50|GeneID:4717194)	ew14_rs02335(N/A|-7.61057|0.6142442|1169|1175|24|30|N/A)	p9515_rs02485(N/A|-4.37423|0.454614|379|386|1|8|N/A)	NA	0
0.371932132505826	0.0938920934336991	-5.64864	AbrB family transcriptional regulator	PMM0033	tx50_rs00180(N/A|-5.64864|0.2154327|430|437|5|12|N/A)	p9215_rs00160(N/A|-4.84479|0.5360017|364|373|27|36|N/A)	pmt9312_rs00165(N/A|-5.12638|0.7019025|561|572|24|35|N/A)	p9301_rs09260(N/A|-10.769|0.1118424|482|490|9|17|N/A)	a9601_rs09275(N/A|-7.44528|0.6063973|561|574|22|35|GeneID:4716714)	ew14_rs00165(N/A|-5.66149|0.8319067|341|365|17|40|N/A)	p9515_rs00165(N/A|-6.25019|0.1388698|430|437|5|12|N/A)	NA	0
0.371932132505826	0.0937489368408832	-6.45889	AarF/ABC1/UbiB kinase family protein	PMM1083	tx50_rs05815(N/A|-6.45889|0.1860202|1702|1711|11|20|N/A)	p9215_rs05805(N/A|-5.07227|0.5847082|414|478|2|62|N/A)	pmt9312_rs05635(N/A|-8.05243|0.2754344|1554|1570|2|19|N/A)	p9301_rs14755(N/A|-8.7053|0.4305628|767|805|7|50|N/A)		ew14_rs05765(N/A|-13.0954|0.0757064|630|647|9|26|N/A)	p9515_rs05675(N/A|-4.93369|0.381874|470|478|2|10|N/A)	NA	0
0.371932132505826	0.0935235351157229	-5.58061	carbon dioxide-concentrating mechanism protein CcmK	PMM0549	tx50_rs02935(N/A|-5.58061|0.1962946|166|177|2|13|N/A)	p9215_rs03050(N/A|-2.94761|0.8809849|262|268|14|20|N/A)	pmt9312_rs02820(N/A|-5.39692|0.601012|8|16|24|32|N/A)	p9301_rs11895(N/A|-7.68176|0.4222187|216|223|12|19|N/A)	a9601_rs12055(N/A|-7.16671|0.6067113|47|71|17|37|GeneID:4717305)	ew14_rs02885(N/A|-9.90799|0.183754|47|71|17|37|N/A)	p9515_rs03040(N/A|-6.16409|0.1251534|166|177|2|13|N/A)	NA	0
0.371932132505826	0.093279500565266	-5.63761	peptide-methionine (R)-S-oxide reductase	PMM0015	tx50_rs00090(N/A|-5.63761|0.2147971|529|537|2|10|N/A)	p9215_rs00075(N/A|-3.96235|0.7214391|212|226|18|31|N/A)	pmt9312_rs00075(N/A|-9.03862|0.0966664|86|94|25|33|N/A)	p9301_rs09170(N/A|-6.70697|0.6313482|86|98|20|33|N/A)	a9601_rs09185(N/A|-6.20411|0.7833726|86|94|25|33|GeneID:4716696)	ew14_rs00075(N/A|-4.56066|0.9355578|477|483|17|23|N/A)	p9515_rs00075(N/A|-1.44049|0.9133174|531|537|2|8|N/A)	NA	0
0.371932132505826	0.093264269812572	-4.68697	methyltransferase domain-containing protein	PMM1168	tx50_rs06310(N/A|-4.68697|0.3874108|171|178|2|9|N/A)	p9215_rs06570(N/A|-5.31651|0.4567851|128|144|55|71|N/A)	pmt9312_rs06555(N/A|-9.51047|0.0799208|454|478|1|21|N/A)	p9301_rs15540(N/A|-7.95336|0.4479626|347|358|28|39|N/A)	a9601_rs15515(N/A|-10.1645|0.2546892|347|365|21|39|GeneID:4718080)	ew14_rs06610(N/A|-5.90559|0.8140435|347|367|10|39|N/A)	p9515_rs06440(N/A|-2.12579|0.8334169|253|259|2|8|N/A)	NA	0
0.372065270632728	0.0945073313814328	-3.25656	2-keto-3-deoxy-6-phosphogluconate aldolase	PMM0224	tx50_rs01160(N/A|-3.25656|0.6857722|197|203|59|65|N/A)	p9215_rs01190(N/A|-6.14439|0.3063318|707|715|26|34|N/A)	pmt9312_rs01145(N/A|-11.3936|0.0202699|119|186|10|67|N/A)	p9301_rs10290(N/A|-8.35056|0.3849735|439|457|29|52|N/A)	a9601_rs10310(N/A|-10.2794|0.2411026|387|402|7|18|GeneID:4716930)	ew14_rs01280(N/A|-6.77592|0.6893836|174|186|10|24|N/A)	p9515_rs01250(N/A|-1.90795|0.8642184|643|649|1|7|N/A)	NA	0
0.372065270632728	0.0943513382709353	-2.53986	membrane protein	PMM0114	tx50_rs00600(N/A|-2.53986|0.8108198|40|56|8|22|N/A)	p9215_rs00630(N/A|-6.78859|0.1964141|150|157|15|22|N/A)	pmt9312_rs00590(N/A|-10.596|0.0309509|381|391|16|26|N/A)	p9301_rs09720(N/A|-10.9402|0.0970573|36|45|7|16|N/A)	a9601_rs09745(N/A|-11.2693|0.135755|35|45|7|17|GeneID:4716815)	ew14_rs00655(N/A|-8.39828|0.4050349|148|156|16|24|N/A)	p9515_rs00620(N/A|-0.910653|0.9559378|126|132|64|70|N/A)	NA	0
0.372727315440617	0.0951350854453856	-5.4929	carboxylating nicotinate-nucleotide diphosphorylase	PMM0188	tx50_rs00975(N/A|-5.4929|0.2708469|47|61|3|17|N/A)	p9215_rs01005(N/A|-4.54313|0.6408214|614|638|13|33|N/A)	pmt9312_rs00960(N/A|-6.97685|0.3811549|465|478|59|72|N/A)	p9301_rs10105(N/A|-9.3047|0.2865161|846|865|29|47|N/A)	a9601_rs10120(N/A|-12.8527|0.0803479|116|157|10|49|GeneID:4716890)	ew14_rs01095(N/A|-8.47478|0.4546533|681|704|12|33|N/A)	p9515_rs01060(N/A|-0.229435|0.985765|696|703|64|71|N/A)	NA	0
0.372727315440617	0.0951266914871285	-5.21487	N-acetylmuramoyl-L-alanine amidase	PMM0616	tx50_rs03275(N/A|-5.21487|0.3308165|559|566|3|10|N/A)	p9215_rs03400(N/A|-5.90351|0.391318|110|118|35|43|N/A)	pmt9312_rs03160(N/A|-6.39467|0.5126019|542|554|54|66|N/A)	p9301_rs12235(N/A|-6.24971|0.7662687|502|521|31|50|N/A)	a9601_rs12390(N/A|-12.3099|0.1194606|858|892|9|48|GeneID:4717374)	ew14_rs03225(N/A|-12.2812|0.0931266|997|1008|23|34|N/A)	p9515_rs03385(N/A|-4.77507|0.3810296|560|566|6|12|N/A)	NA	0
0.373554172601932	0.0990310075331878	-6.74432	Derived by automated computational analysis using gene prediction method: Protein Homology.	PMM0702	tx50_rs03750(N/A|-6.74432|0.0912596|46|54|2|10|N/A)	p9215_rs03875(N/A|-3.82743|0.7334793|428|437|55|64|N/A)	pmt9312_rs03665(N/A|-6.10806|0.4668925|52|62|57|67|N/A)	p9301_rs12805(N/A|-4.88727|0.8803917|295|302|3|10|N/A)	a9601_rs12825(N/A|-7.98116|0.4965685|280|302|3|25|GeneID:4717474)	ew14_rs03810(N/A|-6.62605|0.6726586|280|302|3|25|N/A)	p9515_rs04285(N/A|-6.83039|0.0819651|302|321|4|23|N/A)	NA	0
0.373554172601932	0.0989905522330427	-6.99677	type I glutamate--ammonia ligase	PMM0920	tx50_rs04910(N/A|-6.99677|0.1263783|875|884|2|11|N/A)	p9215_rs04655(N/A|-2.87174|0.9303576|811|822|23|34|N/A)	pmt9312_rs04500(N/A|-7.65964|0.3175592|1082|1093|9|19|N/A)	p9301_rs13590(N/A|-8.97605|0.3769933|1082|1093|9|19|N/A)	a9601_rs13605(N/A|-9.65754|0.3892244|1134|1154|14|34|GeneID:4717648)	ew14_rs04605(N/A|-11.9133|0.1289675|360|385|14|37|N/A)	p9515_rs04885(N/A|-4.50316|0.4455138|915|922|3|10|N/A)	NA	0
0.373554172601932	0.0989834922584958	-4.05333	beta-carotene hydroxylase	PMM0235	tx50_rs01215(N/A|-4.05333|0.5476174|1083|1093|62|72|N/A)	p9215_rs01245(N/A|-7.65922|0.1514535|534|549|18|34|N/A)	pmt9312_rs01195(N/A|-9.77391|0.0852107|158|171|15|30|N/A)	p9301_rs10345(N/A|-6.88648|0.6647109|352|388|14|54|N/A)	a9601_rs10365(N/A|-9.31509|0.4006877|278|299|1|21|GeneID:4716941)	ew14_rs01335(N/A|-9.13618|0.376663|346|404|4|50|N/A)	p9515_rs01305(N/A|-7.30057|0.0867029|397|403|5|11|N/A)	NA	0
0.373554172601932	0.0989798852355049	-5.48081	cell division protein FtsW	PMM1458	tx50_rs07840(N/A|-5.48081|0.2963648|199|209|59|69|N/A)	p9215_rs08165(N/A|-3.8276|0.7998651|1114|1139|5|27|N/A)	pmt9312_rs07995(N/A|-9.4195|0.1163945|995|1029|14|49|N/A)	p9301_rs16855(N/A|-7.02202|0.6616535|1042|1048|13|19|N/A)	a9601_rs16880(N/A|-9.02343|0.4593164|241|282|2|53|GeneID:4718390)	ew14_rs08305(N/A|-10.0619|0.2799707|419|433|33|47|N/A)	p9515_rs07800(N/A|-6.00094|0.2109058|673|682|3|12|N/A)	NA	0
0.373554172601932	0.0989637026938561	-5.87886	DNA polymerase III subunit delta	PMM1647	tx50_rs08805(N/A|-5.87886|0.2257302|97|105|2|10|N/A)	p9215_rs09140(N/A|-4.91279|0.5761896|801|813|58|70|N/A)	pmt9312_rs08970(N/A|-9.41864|0.1056509|315|329|24|37|N/A)	p9301_rs17830(N/A|-6.68426|0.6959905|185|215|24|66|N/A)	a9601_rs17865(N/A|-5.01117|0.9299292|5|24|1|18|GeneID:4718594)	ew14_rs09365(N/A|-8.28774|0.4975267|163|189|10|35|N/A)	p9515_rs08820(N/A|-3.55824|0.6003208|838|844|2|8|N/A)	NA	0
0.373554172601932	0.0987587570621674	-5.86088	FAD-binding protein	PMM0645	tx50_rs03420(N/A|-5.86088|0.2435511|1266|1273|10|17|N/A)	p9215_rs03550(N/A|-6.21|0.3527705|511|521|56|66|N/A)	pmt9312_rs03305(N/A|-5.99979|0.6069435|875|883|16|24|N/A)	p9301_rs12380(N/A|-9.76541|0.2675576|555|561|13|19|N/A)	a9601_rs12535(N/A|-9.0722|0.4557341|430|442|17|29|GeneID:4717404)	ew14_rs03370(N/A|-12.8819|0.0728602|414|427|17|30|N/A)	p9515_rs03530(N/A|-3.87105|0.5550184|23|29|1|7|N/A)	NA	0
0.373554172601932	0.098651885240743	-3.77875	ABC transporter ATP-binding protein	PMM0954	tx50_rs05075(N/A|-3.77875|0.6373929|462|469|3|10|N/A)	p9215_rs04485(N/A|-8.75393|0.097181|34|42|17|25|N/A)	pmt9312_rs04330(N/A|-8.86274|0.1847726|1285|1323|25|66|N/A)	p9301_rs13420(N/A|-12.2403|0.092389|1158|1176|7|26|N/A)	a9601_rs13440(N/A|-10.0804|0.3571121|1582|1619|1|38|GeneID:4717613)	ew14_rs04430(N/A|-13.9183|0.0492621|1582|1619|1|38|N/A)	p9515_rs05055(N/A|-6.67627|0.1584318|596|604|5|14|N/A)	NA	0
0.373554172601932	0.0981927292708995	-5.91772	Derived by automated computational analysis using gene prediction method: Protein Homology.	PMM0599	tx50_rs03190(N/A|-5.91772|0.1750681|524|530|5|11|N/A)	p9215_rs03315(N/A|-3.02728|0.879377|27|36|56|65|N/A)	pmt9312_rs03075(N/A|-3.13802|0.9693001|371|377|61|67|N/A)	p9301_rs12150(N/A|-6.47881|0.6564451|66|104|15|40|N/A)	a9601_rs12305(N/A|-7.52131|0.5772326|77|98|22|42|GeneID:4717357)	ew14_rs03140(N/A|-7.05001|0.611389|270|292|19|40|N/A)	p9515_rs03300(N/A|-7.74831|0.0415872|524|530|5|11|N/A)	NA	0
0.373554172601932	0.0972913944007347	-7.53635	prolyl aminopeptidase	PMM0356	tx50_rs01895(N/A|-7.53635|0.0733138|371|386|2|18|N/A)	p9215_rs01895(N/A|-5.43417|0.4665026|437|444|16|23|N/A)	pmt9312_rs01860(N/A|-7.47225|0.308784|437|446|14|23|N/A)	p9301_rs10990(N/A|-9.0071|0.3332653|1028|1046|34|50|N/A)	a9601_rs11015(N/A|-9.25753|0.4013712|869|882|6|20|GeneID:4717086)	ew14_rs01990(N/A|-9.32524|0.3445822|654|671|31|50|N/A)	p9515_rs01980(N/A|-2.95304|0.7101567|528|534|5|11|N/A)	NA	0
0.373554172601932	0.0972193448639465	-3.39663	YbaB/EbfC family nucleoid-associated protein	PMM0020	tx50_rs00115(N/A|-3.39663|0.621906|52|59|59|66|N/A)	p9215_rs00100(N/A|-3.33489|0.8233225|287|298|24|36|N/A)	pmt9312_rs00100(N/A|-8.74856|0.1003703|110|130|14|36|N/A)	p9301_rs09195(N/A|-5.56911|0.7885133|440|447|43|50|N/A)	a9601_rs09210(N/A|-6.86636|0.6636489|109|126|20|37|GeneID:4716701)	ew14_rs00100(N/A|-13.5415|0.019829|116|149|15|39|N/A)		NA	0
0.373554172601932	0.0967934559581424	-5.3071	ketol-acid reductoisomerase	PMM1315	tx50_rs07055(N/A|-5.3071|0.3089482|299|305|6|12|N/A)	p9215_rs07380(N/A|-6.35878|0.3082143|21|31|61|71|N/A)	pmt9312_rs07295(N/A|-8.01871|0.236246|482|509|11|39|N/A)	p9301_rs16220(N/A|-7.48767|0.5667775|482|508|12|39|N/A)	a9601_rs16290(N/A|-10.7604|0.2315732|289|312|9|30|GeneID:4718238)	ew14_rs07560(N/A|-9.21202|0.3634793|728|739|24|35|N/A)	p9515_rs07130(N/A|-7.03887|0.1028725|299|305|6|12|N/A)	NA	0
0.373554172601932	0.0967222694535663	-4.52753	adenylyl-sulfate kinase	PMM0166	tx50_rs00865(N/A|-4.52753|0.4169947|501|508|3|10|N/A)	p9215_rs00895(N/A|-4.16317|0.6958061|556|566|16|25|N/A)	pmt9312_rs00850(N/A|-9.71301|0.0688513|529|575|1|52|N/A)	p9301_rs09995(N/A|-5.73901|0.800126|529|565|17|52|N/A)	a9601_rs10010(N/A|-5.06585|0.9126783|518|539|29|52|GeneID:4716868)	ew14_rs00985(N/A|-9.42186|0.2923779|657|678|22|43|N/A)	p9515_rs00950(N/A|-2.50635|0.7726564|501|508|3|10|N/A)	NA	0
0.373554172601932	0.0965878670394339	-3.75231	Derived by automated computational analysis using gene prediction method: Protein Homology.	PMM1671	tx50_rs08925(N/A|-3.75231|0.5867816|785|793|13|21|N/A)	p9215_rs09260(N/A|-5.03434|0.5215962|184|194|1|11|N/A)	pmt9312_rs09090(N/A|-8.64185|0.1463155|166|194|1|34|N/A)	p9301_rs17950(N/A|-9.72115|0.2205738|395|406|7|19|N/A)	a9601_rs17985(N/A|-9.5051|0.339284|166|194|1|34|GeneID:4718618)	ew14_rs09485(N/A|-8.46382|0.4344646|138|194|1|41|N/A)	p9515_rs08940(N/A|-9.12911|0.0152146|51|59|5|13|N/A)	NA	0
0.373554172601932	0.0963272039433055	-3.04088	adenosine kinase	PMM0505	tx50_rs02715(N/A|-3.04088|0.7510009|846|852|59|65|N/A)	p9215_rs02835(N/A|-12.3934|0.0045734|237|269|31|66|N/A)	pmt9312_rs02605(N/A|-9.60606|0.0940958|244|269|31|59|N/A)	p9301_rs11680(N/A|-8.49844|0.4099389|274|306|12|44|N/A)	a9601_rs11840(N/A|-13.6713|0.055567|248|312|2|49|GeneID:4717261)	ew14_rs02670(N/A|-11.9686|0.1060076|251|269|31|49|N/A)	p9515_rs02820(N/A|-4.14821|0.4889177|485|491|6|12|N/A)	NA	0
0.373554172601932	0.0959157191529956	-5.03503	phosphoribosylformylglycinamidine synthase subunit PurQ	PMM0780	tx50_rs04165(N/A|-5.03503|0.3269877|97|107|1|13|N/A)	p9215_rs04195(N/A|-4.86829|0.5522124|458|468|26|36|N/A)	pmt9312_rs04040(N/A|-7.01954|0.3483396|608|658|19|67|N/A)	p9301_rs13130(N/A|-4.71872|0.9161246|205|212|43|50|N/A)	a9601_rs13145(N/A|-8.87175|0.4186804|257|282|17|42|GeneID:4717548)	ew14_rs04135(N/A|-16.5879|0.0028374|257|284|15|42|N/A)	p9515_rs03970(N/A|-3.76337|0.5368151|97|107|1|13|N/A)	NA	0
0.373554172601932	0.0957900549489052	-4.91745	leucine--tRNA ligase	PMM0889	tx50_rs04750(N/A|-4.91745|0.4443765|1532|1541|59|68|N/A)	p9215_rs04815(N/A|-10.0959|0.0499794|31|78|17|70|N/A)	pmt9312_rs04660(N/A|-9.53713|0.1495438|944|958|58|72|N/A)	p9301_rs13750(N/A|-8.39808|0.5198061|31|71|33|70|N/A)	a9601_rs13765(N/A|-11.5903|0.2338837|1276|1293|10|28|GeneID:4717682)	ew14_rs04765(N/A|-11.1566|0.2312908|1859|1877|21|40|N/A)	p9515_rs04725(N/A|-3.2175|0.7078118|2384|2397|58|71|N/A)	NA	0
0.37628758845263	0.100219628983685	-5.83016	lipoyl(octanoyl) transferase LipB	PMM0401	tx50_rs02155(N/A|-5.83016|0.2052529|2|9|1|8|N/A)	p9215_rs02300(N/A|-5.65646|0.3930689|203|212|9|18|N/A)	pmt9312_rs02060(N/A|-5.08083|0.7303174|337|347|60|70|N/A)	p9301_rs11135(N/A|-11.5058|0.0821734|280|290|9|20|N/A)	a9601_rs11295(N/A|-7.51544|0.6171224|276|290|9|23|GeneID:4717150)	ew14_rs02130(N/A|-8.27879|0.4552425|519|543|24|48|N/A)	p9515_rs02285(N/A|-5.96561|0.179321|2|9|1|8|N/A)	NA	0
0.37628758845263	0.100043859333069	-8.37966	signal peptide peptidase SppA	PMM1180	tx50_rs06370(N/A|-8.37966|0.0344367|295|316|8|26|N/A)	p9215_rs06635(N/A|-2.70672|0.9339172|106|125|5|22|N/A)	pmt9312_rs06620(N/A|-5.1841|0.7276681|880|893|54|67|N/A)	p9301_rs15605(N/A|-6.95683|0.6341722|106|125|5|22|N/A)	a9601_rs15580(N/A|-9.08338|0.4088817|105|125|5|23|GeneID:4718093)	ew14_rs06675(N/A|-7.16088|0.6519178|105|125|5|23|N/A)	p9515_rs06505(N/A|-1.59313|0.9038205|21|35|1|11|N/A)	NA	0
0.37639587494577	0.100712583061938	-4.58753	high light inducible protein	PMM0064	tx50_rs00340(N/A|-4.58753|0.3392405|158|164|6|12|N/A)	p9215_rs00370(N/A|-4.7918|0.4987408|19|40|44|62|N/A)	pmt9312_rs00330(N/A|-7.87321|0.1622846|18|59|28|67|N/A)	p9301_rs09460(N/A|-11.0104|0.0706121|18|46|32|67|N/A)	a9601_rs09480(N/A|-7.66967|0.51546|18|67|19|67|GeneID:4716759)	ew14_rs00395(N/A|-4.88317|0.8912277|290|327|1|39|N/A)	p9515_rs00355(N/A|-0.0953143|0.9886197|159|165|65|71|N/A)	NA	0
0.37639587494577	0.100656978816915	-5.51511	signal recognition particle-docking protein FtsY	PMM0010	tx50_rs00065(N/A|-5.51511|0.2960569|1340|1348|4|12|N/A)	p9215_rs00050(N/A|-10.5391|0.0240241|703|718|18|34|N/A)	pmt9312_rs00050(N/A|-4.95608|0.8029988|52|60|59|67|N/A)	p9301_rs09145(N/A|-10.6418|0.1824319|584|602|31|49|N/A)	a9601_rs09160(N/A|-10.3794|0.2940959|181|219|17|49|GeneID:4716691)	ew14_rs00050(N/A|-9.5723|0.3399168|1287|1298|21|32|N/A)	p9515_rs00050(N/A|-5.87875|0.2265348|1265|1274|3|12|N/A)	NA	0
0.377877091848431	0.101574853295879	-6.07134	D-Ala-D-Ala dipeptidase	PMM0757	tx50_rs04050(N/A|-6.07134|0.1796658|753|770|1|18|N/A)	p9215_rs04080(N/A|-5.18023|0.4898952|685|692|16|23|N/A)	pmt9312_rs03925(N/A|-8.10963|0.1968461|416|437|6|30|N/A)	p9301_rs13015(N/A|-5.53896|0.8316901|743|762|29|47|N/A)		ew14_rs04020(N/A|-9.648|0.2736969|270|305|3|37|N/A)		NA	0
0.377877091848431	0.101503627796085	-4.91665	prolipoprotein diacylglyceryl transferase	PMM0460	tx50_rs02475(N/A|-4.91665|0.3687345|57|76|5|26|N/A)	p9215_rs02600(N/A|-4.07576|0.736365|127|136|27|36|N/A)	pmt9312_rs02365(N/A|-5.23262|0.7262783|262|268|14|20|N/A)	p9301_rs11440(N/A|-9.14235|0.3097012|850|877|38|66|N/A)	a9601_rs11600(N/A|-8.8508|0.4508807|515|549|15|49|GeneID:4717214)	ew14_rs02435(N/A|-8.90757|0.3949987|515|549|15|49|N/A)	p9515_rs02585(N/A|-8.18191|0.0413027|600|609|2|11|N/A)	NA	0
0.378640421152113	0.10201347968155	-4.8018	glycosyltransferase family 2 protein	PMM1497	tx50_rs08035(N/A|-4.8018|0.4041989|1164|1171|1|8|N/A)	p9215_rs06020(N/A|-4.18256|0.7286823|372|378|17|23|N/A)	pmt9312_rs08190(N/A|-9.51943|0.1033771|394|446|24|61|N/A)	p9301_rs17055(N/A|-10.7271|0.1616835|429|463|10|39|N/A)		ew14_rs05990(N/A|-8.41201|0.4875231|806|823|17|34|N/A)	p9515_rs08000(N/A|-2.57941|0.7792669|1176|1182|2|8|N/A)	NA	0
0.379246924337287	0.111997088013293	-3.22836	UDP-N-acetylenolpyruvoylglucosamine reductase	PMM0021	tx50_rs00120(N/A|-3.22836|0.7086732|965|972|59|66|N/A)	p9215_rs00105(N/A|-5.9363|0.3692908|873|883|24|34|N/A)	pmt9312_rs00105(N/A|-10.1042|0.0640817|447|472|25|47|N/A)	p9301_rs09200(N/A|-12.8561|0.0429972|821|835|29|43|N/A)	a9601_rs09215(N/A|-12.3585|0.1058591|821|835|29|43|GeneID:4716702)	ew14_rs00105(N/A|-9.28205|0.3441771|821|833|31|43|N/A)	p9515_rs00105(N/A|-4.86703|0.3522808|381|387|8|14|N/A)	NA	0
0.379246924337287	0.111870439480832	-5.11141	D-alanyl-D-alanine carboxypeptidase family protein	PMM0761	tx50_rs04070(N/A|-5.11141|0.3204532|338|345|3|10|N/A)	p9215_rs04100(N/A|-5.38198|0.4535518|690|696|17|23|N/A)	pmt9312_rs03945(N/A|-8.61297|0.14889|292|301|25|34|N/A)	p9301_rs13035(N/A|-7.91804|0.4647275|284|342|3|41|N/A)	a9601_rs13050(N/A|-10.0167|0.2805162|610|644|6|29|GeneID:4717528)	ew14_rs04040(N/A|-7.37046|0.6075107|477|497|16|35|N/A)	p9515_rs04070(N/A|-5.88911|0.1948489|335|345|3|12|N/A)	NA	0
0.379246924337287	0.111711098933936	-5.0571	endonuclease MutS2	PMM0217	tx50_rs01120(N/A|-5.0571|0.4147087|693|725|1|17|N/A)	p9215_rs01150(N/A|-9.08702|0.0912612|594|613|4|24|N/A)	pmt9312_rs01105(N/A|-6.98355|0.4823352|2248|2269|5|26|N/A)	p9301_rs10250(N/A|-12.8921|0.0773746|2254|2272|2|20|N/A)	a9601_rs10270(N/A|-13.0616|0.1228893|1701|1729|17|49|GeneID:4716921)	ew14_rs01240(N/A|-9.8089|0.3741953|2241|2272|2|36|N/A)	p9515_rs01205(N/A|-5.93912|0.2582947|2263|2272|2|11|N/A)	NA	0
0.379246924337287	0.111680585289963	-4.20209	lysine--tRNA ligase	PMM1618	tx50_rs08655(N/A|-4.20209|0.545192|704|710|1|7|N/A)	p9215_rs08995(N/A|-7.00173|0.2508387|1289|1322|3|36|N/A)	pmt9312_rs08825(N/A|-13.0667|0.0110241|1299|1322|3|26|N/A)	p9301_rs17685(N/A|-8.87686|0.3987035|754|833|5|70|N/A)	a9601_rs17720(N/A|-11.181|0.2272361|1305|1322|3|18|GeneID:4718565)	ew14_rs09175(N/A|-8.87661|0.4545368|389|404|22|37|N/A)	p9515_rs08665(N/A|-4.13093|0.5177744|704|710|1|7|N/A)	NA	0
0.379246924337287	0.111600154581402	-6.04109	protein translocase subunit SecF	PMM0928	tx50_rs04950(N/A|-6.04109|0.1998836|864|871|3|10|N/A)	p9215_rs04610(N/A|-3.94721|0.7619745|991|1001|25|35|N/A)	pmt9312_rs04460(N/A|-6.52905|0.4691067|85|125|12|66|N/A)	p9301_rs13545(N/A|-7.5341|0.5515281|188|204|32|48|N/A)	a9601_rs13565(N/A|-5.78284|0.8646241|127|148|35|53|GeneID:4717639)	ew14_rs04560(N/A|-9.01542|0.3823191|952|971|13|31|N/A)	p9515_rs04925(N/A|-7.03281|0.1002891|46|54|2|10|N/A)	NA	0
0.379246924337287	0.111138044463732	-6.78706	Derived by automated computational analysis using gene prediction method: Protein Homology.	PMM0361	tx50_rs01915(N/A|-6.78706|0.0874564|202|208|5|11|N/A)	p9215_rs01935(N/A|-4.14513|0.6650682|186|197|8|19|N/A)	pmt9312_rs01885(N/A|-4.39202|0.8214731|162|172|59|69|N/A)	p9301_rs11020(N/A|-9.12664|0.2361656|155|208|5|51|N/A)	a9601_rs11040(N/A|-8.44083|0.4256663|157|208|5|49|GeneID:4717094)	ew14_rs02015(N/A|-6.71769|0.6564258|344|361|19|34|N/A)	p9515_rs02020(N/A|-3.39154|0.5802764|234|243|3|11|N/A)	NA	0
0.379246924337287	0.111106311299831	-6.3092	putative glutamate--cysteine ligase	PMM1576	tx50_rs08440(N/A|-6.3092|0.1802034|406|414|3|11|N/A)	p9215_rs08775(N/A|-3.27288|0.8790527|209|215|28|34|N/A)	pmt9312_rs08600(N/A|-4.83779|0.8130478|807|822|55|69|N/A)	p9301_rs17465(N/A|-13.4535|0.0339867|1079|1161|2|66|N/A)	a9601_rs17495(N/A|-6.47171|0.8007353|857|864|17|24|GeneID:4718517)	ew14_rs08955(N/A|-8.8597|0.4244981|1091|1113|17|38|N/A)	p9515_rs08445(N/A|-5.36026|0.2898892|406|414|3|11|N/A)	NA	0
0.379246924337287	0.110912932588599	-5.71229	urease accessory protein UreF	PMM0968	tx50_rs05150(N/A|-5.71229|0.22453|307|314|5|12|N/A)	p9215_rs04410(N/A|-5.68186|0.3928676|300|321|8|34|N/A)	pmt9312_rs04260(N/A|-7.05685|0.3449824|770|785|5|21|N/A)	p9301_rs13345(N/A|-8.75557|0.3359505|770|785|5|21|N/A)	a9601_rs13365(N/A|-9.22803|0.3732958|746|785|5|38|GeneID:4717596)	ew14_rs04355(N/A|-11.8447|0.0927566|21|48|23|49|N/A)		NA	0
0.379246924337287	0.110639430610647	-5.50414	DUF751 family protein	PMM1839	tx50_rs09230(N/A|-5.50414|0.1846956|195|207|2|14|N/A)	p9215_rs00615(N/A|-7.82718|0.0724676|36|51|14|28|N/A)	pmt9312_rs00575(N/A|-3.66728|0.9059417|277|283|24|30|N/A)	p9301_rs09705(N/A|-4.3628|0.9129125|195|207|2|19|N/A)	a9601_rs09730(N/A|-6.91367|0.6157431|50|57|16|23|GeneID:4716812)	ew14_rs00640(N/A|-7.29114|0.5086412|183|204|24|42|N/A)	p9515_rs09255(N/A|-5.01802|0.2406755|196|207|2|13|N/A)	NA	0
0.379246924337287	0.110479805452093	-3.69607	Derived by automated computational analysis using gene prediction method: Protein Homology.	PMM1109	tx50_rs05945(N/A|-3.69607|0.5791568|260|269|60|69|N/A)	p9215_rs05935(N/A|-6.47982|0.2426338|257|275|35|51|N/A)	pmt9312_rs05765(N/A|-3.97977|0.8984684|518|525|60|67|N/A)	p9301_rs14885(N/A|-12.0786|0.050055|215|271|15|67|N/A)	a9601_rs14895(N/A|-12.9285|0.0568457|1|21|7|25|GeneID:4717929)	ew14_rs05895(N/A|-7.28819|0.5909493|83|110|32|58|N/A)	p9515_rs05810(N/A|-1.2511|0.9313573|521|528|64|71|N/A)	NA	0
0.379246924337287	0.110475568597109	-4.95537	N-acetyl-gamma-glutamyl-phosphate reductase	PMM0892	tx50_rs04765(N/A|-4.95537|0.3736903|919|926|7|14|N/A)	p9215_rs04800(N/A|-10.5447|0.0216948|1130|1148|9|26|N/A)	pmt9312_rs04645(N/A|-5.65403|0.6579196|796|806|18|28|N/A)	p9301_rs13735(N/A|-7.52909|0.5663966|282|296|34|48|N/A)	a9601_rs13750(N/A|-7.81843|0.6163204|282|296|34|48|GeneID:4717679)	ew14_rs04750(N/A|-10.8676|0.1865864|282|295|35|48|N/A)	p9515_rs04740(N/A|-2.69898|0.7586173|443|452|1|10|N/A)	NA	0
0.379246924337287	0.110219731934986	-4.89573	superoxide dismutase Ni	PMM1294	tx50_rs06940(N/A|-4.89573|0.3276666|101|108|3|10|N/A)	p9215_rs07265(N/A|-6.93168|0.1804549|432|473|1|35|N/A)	pmt9312_rs07175(N/A|-7.86506|0.198415|443|473|1|26|N/A)	p9301_rs16105(N/A|-6.90287|0.5940074|443|473|1|26|N/A)	a9601_rs16175(N/A|-6.32694|0.7643055|447|473|1|22|GeneID:4718214)	ew14_rs07445(N/A|-5.33701|0.8654749|447|473|1|22|N/A)	p9515_rs07015(N/A|-5.9585|0.1643278|127|140|1|13|N/A)	NA	0
0.379246924337287	0.110056118813953	-6.59073	dolichyl-phosphate-mannose--protein mannosyltransferase	PMM1496	tx50_rs08030(N/A|-6.59073|0.1681759|466|474|10|18|N/A)	p9215_rs06015(N/A|-6.00122|0.4043536|892|921|38|66|N/A)	pmt9312_rs06775(N/A|-8.3313|0.234011|1068|1085|24|43|N/A)	p9301_rs15870(N/A|-10.0194|0.2559293|623|666|25|63|N/A)	a9601_rs16695(N/A|-10.3739|0.3151659|1525|1547|14|37|GeneID:4718340)	ew14_rs05985(N/A|-9.19268|0.4113534|534|574|1|46|N/A)	p9515_rs07995(N/A|-3.64854|0.6076173|1298|1305|4|11|N/A)	NA	0
0.379246924337287	0.110056118813953	-6.59073	dolichyl-phosphate-mannose--protein mannosyltransferase	PMM1496	tx50_rs08030(N/A|-6.59073|0.1681759|466|474|10|18|N/A)	p9215_rs06015(N/A|-6.00122|0.4043536|892|921|38|66|N/A)	pmt9312_rs06775(N/A|-8.3313|0.234011|1068|1085|24|43|N/A)	p9301_rs15870(N/A|-10.0194|0.2559293|623|666|25|63|N/A)		ew14_rs05985(N/A|-9.19268|0.4113534|534|574|1|46|N/A)	p9515_rs07995(N/A|-3.64854|0.6076173|1298|1305|4|11|N/A)	NA	0
0.379246924337287	0.109911155655906	-7.05796	ribosome biogenesis GTPase Der	PMM0391	tx50_rs02105(N/A|-7.05796|0.1199413|449|455|6|12|N/A)	p9215_rs02250(N/A|-8.61948|0.0952177|969|982|57|70|N/A)	pmt9312_rs02010(N/A|-5.21835|0.7623323|757|770|53|66|N/A)	p9301_rs11085(N/A|-7.67077|0.5695188|890|897|14|21|N/A)	a9601_rs11250(N/A|-9.00251|0.4727815|1159|1199|9|48|GeneID:4717140)	ew14_rs02080(N/A|-7.0777|0.7093038|1451|1468|1|18|N/A)	p9515_rs02235(N/A|-2.73807|0.7617592|661|670|10|19|N/A)	NA	0
0.379246924337287	0.109509781729189	-7.23581	precorrin-3B C(17)-methyltransferase	PMM1525	tx50_rs08175(N/A|-7.23581|0.1185819|1130|1143|3|15|N/A)	p9215_rs08495(N/A|-6.01322|0.4147847|666|674|17|25|N/A)	pmt9312_rs08325(N/A|-8.26709|0.2553275|1585|1609|1|20|N/A)	p9301_rs17195(N/A|-8.29922|0.4993022|1292|1303|10|20|N/A)	a9601_rs17210(N/A|-9.0345|0.4954008|1289|1303|10|24|GeneID:4718460)	ew14_rs08635(N/A|-9.82883|0.3432494|329|351|15|38|N/A)	p9515_rs08140(N/A|-1.86975|0.8865358|584|593|2|12|N/A)	NA	0
0.379246924337287	0.108747234421121	-5.66354	homoserine O-succinyltransferase	PMM0643	tx50_rs03410(N/A|-5.66354|0.2476896|948|955|9|16|N/A)	p9215_rs03540(N/A|-3.38379|0.8550436|207|218|23|33|N/A)	pmt9312_rs03295(N/A|-5.0319|0.7636895|799|831|38|68|N/A)	p9301_rs12370(N/A|-5.01443|0.9003|236|242|36|42|N/A)	a9601_rs12525(N/A|-10.5561|0.2427418|951|958|15|22|GeneID:4717402)	ew14_rs03360(N/A|-8.24997|0.4913785|755|796|10|52|N/A)	p9515_rs03520(N/A|-6.7749|0.1182756|776|783|3|10|N/A)	NA	0
0.379246924337287	0.108729166081153	-6.14101	Derived by automated computational analysis using gene prediction method: Protein Homology.	PMM0696	tx50_rs03715(N/A|-6.14101|0.12432|1|7|59|65|N/A)	p9215_rs03840(N/A|-4.5313|0.5508721|182|188|17|23|N/A)	pmt9312_rs03630(N/A|-4.68532|0.7399882|182|192|13|23|N/A)	p9301_rs12765(N/A|-8.68181|0.2587462|182|195|9|23|N/A)	a9601_rs12790(N/A|-9.0644|0.3047459|129|171|12|55|GeneID:4717465)	ew14_rs03775(N/A|-6.55879|0.6500223|53|76|25|48|N/A)	p9515_rs04310(N/A|-3.83592|0.4662896|177|188|59|70|N/A)	NA	0
0.379246924337287	0.108700228454887	-4.41087	photosystem II reaction center protein Psb28	PMM0926	tx50_rs04940(N/A|-4.41087|0.400729|203|209|9|15|N/A)	p9215_rs04625(N/A|-6.5909|0.2026653|418|430|4|17|N/A)	pmt9312_rs04470(N/A|-5.0777|0.6816299|310|321|61|72|N/A)	p9301_rs13560(N/A|-7.60773|0.4462281|55|91|16|38|N/A)	a9601_rs13575(N/A|-5.33855|0.8676292|221|228|19|26|GeneID:4717642)	ew14_rs04575(N/A|-13.1983|0.0257571|93|107|11|26|N/A)	p9515_rs04915(N/A|-3.45064|0.5645151|340|348|2|11|N/A)	NA	0
0.379246924337287	0.108207206407291	-6.81468	50S ribosomal protein L14	PMM1548	tx50_rs08290(N/A|-6.81468|0.0844788|124|131|5|12|N/A)	p9215_rs08625(N/A|-2.57266|0.9309857|311|317|45|51|N/A)	pmt9312_rs08445(N/A|-6.82598|0.3264155|14|24|32|42|N/A)	p9301_rs17310(N/A|-8.56961|0.3033077|36|71|25|51|N/A)	a9601_rs17345(N/A|-6.79425|0.6780266|14|45|7|42|GeneID:4718487)	ew14_rs08805(N/A|-7.93994|0.451467|14|45|7|42|N/A)		NA	0
0.379246924337287	0.107960120409588	-5.85788	DUF3084 domain-containing protein	PMM0247	tx50_rs01280(N/A|-5.85788|0.2266014|196|205|60|69|N/A)	p9215_rs01310(N/A|-7.67178|0.1479692|188|218|5|33|N/A)	pmt9312_rs01255(N/A|-8.11258|0.2222267|844|872|24|50|N/A)	p9301_rs10410(N/A|-7.29332|0.5958808|895|915|32|52|N/A)	a9601_rs10430(N/A|-8.15907|0.5582678|895|915|32|51|GeneID:4716954)	ew14_rs01400(N/A|-9.11727|0.3737996|988|1026|23|63|N/A)	p9515_rs01370(N/A|-2.57597|0.775924|693|699|3|9|N/A)	NA	0
0.379246924337287	0.107940633844034	-4.25015	ATP-binding cassette domain-containing protein	PMM0672	tx50_rs03575(N/A|-4.25015|0.4846249|440|449|1|10|N/A)	p9215_rs03695(N/A|-5.87052|0.3652444|46|57|55|66|N/A)	pmt9312_rs03450(N/A|-3.54396|0.9523764|431|457|2|26|N/A)	p9301_rs12640(N/A|-6.45877|0.7062543|732|744|34|46|N/A)	a9601_rs12665(N/A|-15.611|0.0124907|543|564|17|37|GeneID:4717432)	ew14_rs03620(N/A|-12.5534|0.0642903|552|564|17|29|N/A)	p9515_rs03695(N/A|-4.3534|0.4297364|140|146|9|15|N/A)	NA	0
0.379246924337287	0.107829480378262	-2.01466	Derived by automated computational analysis using gene prediction method: Protein Homology.	PMM1617	tx50_rs08650(N/A|-2.01466|0.8783589|282|291|13|22|N/A)	p9215_rs08990(N/A|-5.87261|0.2813475|155|163|28|36|N/A)	pmt9312_rs08820(N/A|-11.8843|0.0067372|270|289|6|29|N/A)	p9301_rs17680(N/A|-7.2719|0.4697642|83|99|10|26|N/A)	a9601_rs17715(N/A|-8.60332|0.3636275|333|346|4|19|GeneID:4718564)	ew14_rs09170(N/A|-10.6649|0.1108508|270|290|5|29|N/A)	p9515_rs08660(N/A|-0.0424294|0.9897984|284|290|65|71|N/A)	NA	0
0.379246924337287	0.107740159385755	-5.5156	SAM-dependent methyltransferase	PMM0681	tx50_rs03620(N/A|-5.5156|0.2888001|326|332|6|12|N/A)	p9215_rs03740(N/A|-6.54933|0.2939911|705|721|13|29|N/A)	pmt9312_rs03495(N/A|-7.61789|0.3074616|601|632|24|50|N/A)	p9301_rs12685(N/A|-9.96422|0.2393789|601|632|24|50|N/A)	a9601_rs12710(N/A|-10.2598|0.299996|602|634|22|49|GeneID:4717441)	ew14_rs03665(N/A|-9.48336|0.3461979|1160|1186|4|32|N/A)	p9515_rs03740(N/A|-7.18922|0.0998061|326|332|6|12|N/A)	NA	0
0.379246924337287	0.107269563762277	-4.23201	citrate synthase	PMM0161	tx50_rs00840(N/A|-4.23201|0.5190357|1202|1215|2|21|N/A)	p9215_rs00870(N/A|-3.94986|0.7744776|458|468|23|33|N/A)	pmt9312_rs00825(N/A|-8.71699|0.1698854|316|354|12|46|N/A)	p9301_rs09970(N/A|-12.8588|0.0505206|249|292|6|50|N/A)	a9601_rs09985(N/A|-12.6993|0.1011298|316|363|13|46|GeneID:4716863)	ew14_rs00960(N/A|-9.2252|0.3762874|1016|1046|1|31|N/A)	p9515_rs00925(N/A|-2.98578|0.7126861|826|832|6|12|N/A)	NA	0
0.379246924337287	0.106826270091095	-5.9223	phycocyanobilin:ferredoxin oxidoreductase	PMM0747	tx50_rs04005(N/A|-5.9223|0.2006371|2|10|4|12|N/A)	p9215_rs04035(N/A|-7.26895|0.170032|202|221|18|36|N/A)	pmt9312_rs03880(N/A|-6.33561|0.4835855|685|695|57|67|N/A)	p9301_rs12970(N/A|-9.5956|0.2371422|471|500|13|42|N/A)	a9601_rs12985(N/A|-6.22934|0.8037761|498|514|33|49|GeneID:4717514)	ew14_rs03975(N/A|-6.27275|0.773919|498|514|33|49|N/A)	p9515_rs04135(N/A|-5.43944|0.2517736|3|9|4|10|N/A)	NA	0
0.379246924337287	0.106702858141267	-5.29783	30S ribosomal protein S14	PMM1190	tx50_rs06420(N/A|-5.29783|0.2340469|307|317|1|11|N/A)	p9215_rs06685(N/A|-3.88299|0.7074863|206|229|9|34|N/A)	pmt9312_rs06670(N/A|-7.06506|0.2719705|228|268|14|65|N/A)	p9301_rs15655(N/A|-4.65119|0.8962629|380|387|40|47|N/A)	a9601_rs15630(N/A|-8.01782|0.4690443|150|183|3|36|GeneID:4718103)	ew14_rs06725(N/A|-6.14018|0.7320958|244|273|9|38|N/A)	p9515_rs06555(N/A|-6.39063|0.1049102|307|317|1|11|N/A)	NA	0
0.379246924337287	0.106483457327604	-3.45825	oxidoreductase	PMM1087	tx50_rs05835(N/A|-3.45825|0.6739988|708|715|11|18|N/A)	p9215_rs05825(N/A|-8.10162|0.119392|389|415|15|41|N/A)	pmt9312_rs05655(N/A|-8.12841|0.230549|830|854|18|41|N/A)	p9301_rs14775(N/A|-8.72768|0.3853854|833|854|18|38|N/A)	a9601_rs14785(N/A|-19.0021|0.0010587|579|619|5|42|GeneID:4717907)	ew14_rs05785(N/A|-9.21187|0.3732561|609|655|5|47|N/A)	p9515_rs05700(N/A|-4.55348|0.4196656|1136|1145|2|11|N/A)	NA	0
0.379246924337287	0.106460355835757	-5.86159	6-carboxytetrahydropterin synthase	PMM0579	tx50_rs03090(N/A|-5.86159|0.1827569|528|536|2|10|N/A)	p9215_rs03215(N/A|-6.79663|0.1954663|93|103|40|50|N/A)	pmt9312_rs02975(N/A|-5.4324|0.6301067|361|378|5|24|N/A)	p9301_rs12050(N/A|-7.11303|0.5573654|93|102|41|50|N/A)	a9601_rs12210(N/A|-7.19751|0.6369641|137|151|14|28|GeneID:4717336)	ew14_rs03040(N/A|-9.57398|0.2497686|391|436|13|52|N/A)	p9515_rs03200(N/A|-2.77505|0.7133333|534|540|2|8|N/A)	NA	0
0.379246924337287	0.106246554779596	-5.23822	bifunctional ADP-dependent NAD(P)H-hydrate dehydratase/NAD(P)H-hydrate epimerase	PMM1290	tx50_rs06920(N/A|-5.23822|0.3526137|937|946|59|68|N/A)	p9215_rs07245(N/A|-6.89154|0.266648|1392|1416|11|35|N/A)	pmt9312_rs07155(N/A|-6.66193|0.4982238|788|798|24|34|N/A)	p9301_rs16085(N/A|-9.87749|0.272856|270|279|10|19|N/A)	a9601_rs16155(N/A|-13.5888|0.0759351|266|279|10|24|GeneID:4718210)	ew14_rs07425(N/A|-8.5626|0.5017404|106|125|18|37|N/A)	p9515_rs06995(N/A|-3.22083|0.6851136|260|266|9|15|N/A)	NA	0
0.379246924337287	0.106206007470461	-6.57726	Asp-tRNA(Asn)/Glu-tRNA(Gln) amidotransferase subunit GatB	PMM0048	tx50_rs00255(N/A|-6.57726|0.1668621|467|474|3|10|N/A)	p9215_rs00285(N/A|-7.43113|0.1969503|437|447|19|29|N/A)	pmt9312_rs00245(N/A|-8.1403|0.2536818|439|473|4|27|N/A)	p9301_rs09355(N/A|-9.23799|0.3452569|998|1040|14|63|N/A)	a9601_rs09355(N/A|-10.3835|0.3059035|287|356|14|70|GeneID:4716731)	ew14_rs00300(N/A|-7.00929|0.7244476|1129|1149|16|38|N/A)	p9515_rs00270(N/A|-3.70519|0.5939183|45|52|1|8|N/A)	NA	0
0.379246924337287	0.105581909707402	-4.5518	bifunctional riboflavin kinase/FAD synthetase	PMM1273	tx50_rs06840(N/A|-4.5518|0.4399293|803|812|4|12|N/A)	p9215_rs07155(N/A|-6.43434|0.2913443|786|812|4|31|N/A)	pmt9312_rs07070(N/A|-4.89662|0.7904533|796|812|4|28|N/A)	p9301_rs16005(N/A|-11.5052|0.0990604|775|812|4|38|N/A)	a9601_rs16075(N/A|-13.0193|0.0761016|333|351|2|19|GeneID:4718193)	ew14_rs07340(N/A|-6.6319|0.7413929|964|988|24|36|N/A)	p9515_rs06915(N/A|-1.37116|0.9262422|8|14|64|70|N/A)	NA	0
0.379246924337287	0.104970322860566	-5.33676	cytochrome b6	PMM0325	tx50_rs01690(N/A|-5.33676|0.276359|541|556|1|16|N/A)	p9215_rs01715(N/A|-7.53255|0.1395243|720|730|24|34|N/A)	pmt9312_rs01680(N/A|-6.19615|0.5015515|261|270|7|16|N/A)	p9301_rs10815(N/A|-10.4286|0.1510665|294|329|14|48|N/A)	a9601_rs10835(N/A|-9.94374|0.281272|270|329|14|71|GeneID:4717038)	ew14_rs01810(N/A|-7.70628|0.5459519|363|378|37|52|N/A)	p9515_rs01775(N/A|-5.94474|0.1826284|543|556|1|14|N/A)	NA	0
0.379246924337287	0.104563640321745	-6.59793	DUF2062 domain-containing protein	PMM0190	tx50_rs00985(N/A|-6.59793|0.1083389|409|416|5|12|N/A)	p9215_rs01015(N/A|-1.87922|0.9807135|20|26|62|68|N/A)	pmt9312_rs00970(N/A|-4.3645|0.8352901|337|358|12|34|N/A)	p9301_rs10115(N/A|-5.38114|0.8281605|311|329|27|47|N/A)	a9601_rs10130(N/A|-4.88079|0.9166942|391|399|36|44|GeneID:4716892)	ew14_rs01105(N/A|-8.48926|0.3858461|111|162|7|48|N/A)	p9515_rs01070(N/A|-5.90342|0.16802|512|519|5|12|N/A)	NA	0
0.379246924337287	0.104323331796722	-2.69445	RNA polymerase sigma factor RpoD/SigA family	PMM1629	tx50_rs08710(N/A|-2.69445|0.8112479|1058|1064|61|67|N/A)	p9215_rs09050(N/A|-8.31014|0.1010516|527|544|17|36|N/A)	pmt9312_rs08880(N/A|-4.1586|0.9028678|220|227|61|68|N/A)	p9301_rs17740(N/A|-8.62821|0.3910112|378|385|9|16|N/A)	a9601_rs17775(N/A|-16.8226|0.0066797|799|838|9|49|GeneID:4718576)	ew14_rs09230(N/A|-12.8353|0.0652737|633|662|8|38|N/A)	p9515_rs08720(N/A|-5.6264|0.2458539|731|740|6|14|N/A)	NA	0
0.379246924337287	0.104271195527839	-4.65738	biotin synthase	PMM1093	tx50_rs05865(N/A|-4.65738|0.4257261|374|384|9|19|N/A)	p9215_rs05855(N/A|-7.269|0.1901777|593|619|9|35|N/A)	pmt9312_rs05685(N/A|-5.62239|0.6600118|732|740|24|32|N/A)	p9301_rs14805(N/A|-12.1527|0.0716031|344|384|9|51|N/A)	a9601_rs14815(N/A|-12.1358|0.1254745|345|362|6|23|GeneID:4717913)	ew14_rs05815(N/A|-8.57117|0.4556938|473|487|19|33|N/A)	p9515_rs05730(N/A|-2.41452|0.8024992|166|172|2|8|N/A)	NA	0
0.379246924337287	0.104157592106701	-5.91171	precorrin-8X methylmutase	PMM1646	tx50_rs08800(N/A|-5.91171|0.1931521|196|214|3|19|N/A)	p9215_rs09135(N/A|-8.39018|0.0776598|375|386|17|29|N/A)	pmt9312_rs08965(N/A|-3.9028|0.9145449|378|394|10|26|N/A)	p9301_rs17825(N/A|-8.17154|0.4115387|366|394|10|39|N/A)	a9601_rs17860(N/A|-6.47725|0.7627021|429|458|12|37|GeneID:4718593)	ew14_rs09360(N/A|-5.87122|0.8169711|529|537|26|34|N/A)	p9515_rs08815(N/A|-2.07117|0.8404714|681|687|3|9|N/A)	NA	0
0.379246924337287	0.103662953443377	-6.37235	Derived by automated computational analysis using gene prediction method: Protein Homology.	PMM1568	tx50_rs08395(N/A|-6.37235|0.1183751|24|31|3|10|N/A)	p9215_rs08730(N/A|-3.9372|0.7076275|332|338|14|20|N/A)	pmt9312_rs08550(N/A|-4.95838|0.7095828|425|436|17|27|N/A)	p9301_rs17415(N/A|-5.12217|0.8511684|24|31|3|10|N/A)	a9601_rs17450(N/A|-5.55729|0.8454738|24|31|3|10|GeneID:4718508)	ew14_rs08910(N/A|-5.5615|0.8262047|7|42|5|45|N/A)	p9515_rs08400(N/A|-6.48154|0.1048747|24|31|3|10|N/A)	NA	0
0.379246924337287	0.103608234070848	-2.27368	high light inducible protein	PMM1135	tx50_rs06110(N/A|-2.27368|0.8321364|281|287|2|8|N/A)	p9215_rs07730(N/A|-6.92252|0.1382594|42|54|19|32|N/A)		p9301_rs16580(N/A|-3.98846|0.9429698|256|264|2|10|N/A)	a9601_rs16655(N/A|-13.1713|0.0271449|147|199|6|48|GeneID:4718326)	ew14_rs07920(N/A|-13.8524|0.0101335|147|199|6|48|N/A)	p9515_rs07530(N/A|-5.19038|0.216726|207|216|11|20|N/A)	NA	0
0.379246924337287	0.103245755591251	-6.88694	nucleotide sugar dehydrogenase	PMM1261	tx50_rs06780(N/A|-6.88694|0.1358174|701|707|5|11|N/A)	p9215_rs06725(N/A|-7.32154|0.206304|568|582|18|34|N/A)	pmt9312_rs06780(N/A|-5.31172|0.7484157|1|7|17|23|N/A)	p9301_rs15695(N/A|-9.20465|0.3457894|709|724|10|26|N/A)	a9601_rs15670(N/A|-10.2618|0.3165078|793|820|2|36|GeneID:4718111)	ew14_rs06765(N/A|-7.35489|0.6713055|350|373|11|37|N/A)	p9515_rs06850(N/A|-3.10764|0.6998544|1415|1422|5|12|N/A)	NA	0
0.379246924337287	0.102838052938635	-5.3955	UDP-N-acetylglucosamine--N-acetylmuramyl- (pentapeptide) pyrophosphoryl-undecaprenol N-acetylglucosamine transferase	PMM0197	tx50_rs01020(N/A|-5.3955|0.3017493|695|702|3|10|N/A)	p9215_rs01050(N/A|-5.86723|0.397994|8|17|63|72|N/A)	pmt9312_rs01005(N/A|-7.1652|0.3713594|473|497|25|49|N/A)	p9301_rs10150(N/A|-9.75117|0.2550349|473|497|25|49|N/A)	a9601_rs10165(N/A|-11.6571|0.1629603|469|511|10|53|GeneID:4716899)	ew14_rs01140(N/A|-10.9368|0.1831913|79|99|17|38|N/A)	p9515_rs01105(N/A|-6.35325|0.1660173|345|355|4|14|N/A)	NA	0
0.379246924337287	0.102479484874443	-7.10853	septum site-determining protein MinD	PMM0321	tx50_rs01670(N/A|-7.10853|0.0941524|577|583|5|11|N/A)	p9215_rs01695(N/A|-5.98101|0.3540399|377|392|18|35|N/A)	pmt9312_rs01660(N/A|-7.51556|0.2884467|383|391|10|18|N/A)	p9301_rs10795(N/A|-6.46791|0.7125887|376|392|9|22|N/A)	a9601_rs10815(N/A|-8.31252|0.5193208|490|508|9|25|GeneID:4717034)	ew14_rs01790(N/A|-8.06468|0.5110249|414|442|15|47|N/A)	p9515_rs01755(N/A|-3.58132|0.5844896|834|840|2|8|N/A)	NA	0
0.380050797184146	0.112468793248083	-5.60224	type I DNA topoisomerase	PMM0436	tx50_rs02350(N/A|-5.60224|0.3294747|1849|1859|55|65|N/A)	p9215_rs02475(N/A|-9.32588|0.0817078|151|177|26|51|N/A)	pmt9312_rs02240(N/A|-9.12049|0.1876655|1337|1387|10|66|N/A)	p9301_rs11315(N/A|-9.73453|0.3370975|1876|1885|9|18|N/A)	a9601_rs11475(N/A|-10.9862|0.2934793|2545|2561|11|29|GeneID:4717189)	ew14_rs02310(N/A|-10.6182|0.2867011|980|1008|2|36|N/A)	p9515_rs02460(N/A|-3.98153|0.5757472|2667|2673|6|12|N/A)	NA	0
0.381640010946538	0.113644960103069	-4.7045	Derived by automated computational analysis using gene prediction method: Protein Homology.	PMM1469	tx50_rs07895(N/A|-4.7045|0.3922727|140|147|60|67|N/A)	p9215_rs08220(N/A|-10.9049|0.0124563|56|81|9|36|N/A)	pmt9312_rs08050(N/A|-6.59898|0.4294982|474|494|5|25|N/A)	p9301_rs16910(N/A|-10.797|0.1280881|155|175|32|50|N/A)	a9601_rs16935(N/A|-9.44509|0.347674|156|176|31|49|GeneID:4718401)	ew14_rs08360(N/A|-9.747|0.2661208|156|176|31|49|N/A)	p9515_rs07855(N/A|-3.6312|0.5674163|80|86|5|11|N/A)	NA	0
0.381640010946538	0.113445297242822	-4.63868	carotene isomerase	PMM1115	tx50_rs05975(N/A|-4.63868|0.4599383|754|761|60|67|N/A)	p9215_rs05965(N/A|-7.75578|0.1670509|123|149|11|38|N/A)	pmt9312_rs05795(N/A|-6.49545|0.5285651|139|145|14|20|N/A)	p9301_rs14915(N/A|-11.3822|0.1359987|847|862|9|22|N/A)	a9601_rs14925(N/A|-13.0918|0.0970534|845|862|9|24|GeneID:4717935)	ew14_rs05925(N/A|-7.05381|0.7220147|1534|1546|14|32|N/A)	p9515_rs05840(N/A|-3.17845|0.6918704|604|610|4|10|N/A)	NA	0
0.381640010946538	0.113344304140113	-7.3672	4-hydroxybenzoate octaprenyltransferase	PMM0456	tx50_rs02455(ubiA|-7.3672|0.0807594|916|928|1|12|N/A)	p9215_rs02580(N/A|-6.07952|0.3462322|237|275|1|34|N/A)	pmt9312_rs02345(ubiA|-5.48895|0.6774161|414|420|35|41|N/A)	p9301_rs11420(N/A|-7.19937|0.6053687|641|659|31|47|N/A)	a9601_rs11580(N/A|-9.07662|0.4212731|234|251|8|24|GeneID:4717210)	ew14_rs02415(N/A|-8.18535|0.5032859|414|420|35|41|N/A)	p9515_rs02565(ubiA|-3.95634|0.5168806|45|55|1|11|N/A)	NA	0
0.381869455670294	0.114419577962862	-5.91582	inositol monophosphatase	PMM0899	tx50_rs04805(N/A|-5.91582|0.2107782|483|490|3|10|N/A)	p9215_rs04760(N/A|-4.69557|0.6077175|59|68|57|66|N/A)	pmt9312_rs04605(N/A|-7.9474|0.2327943|811|827|14|34|N/A)	p9301_rs13695(N/A|-10.4035|0.1707491|686|712|44|66|N/A)	a9601_rs13710(N/A|-6.63752|0.7628459|567|586|19|37|GeneID:4717671)	ew14_rs04710(N/A|-8.42928|0.4593282|199|220|29|49|N/A)	p9515_rs04780(N/A|-3.07162|0.6839203|908|915|1|8|N/A)	NA	0
0.381869455670294	0.114330296104751	-5.70027	adaptive-response sensory-kinase SasA	PMM1077	tx50_rs05785(N/A|-5.70027|0.2573017|1052|1059|3|10|N/A)	p9215_rs05775(N/A|-5.37009|0.4936298|558|568|54|64|N/A)	pmt9312_rs05605(N/A|-5.29531|0.7324452|66|72|14|20|N/A)	p9301_rs14725(N/A|-8.59813|0.4064844|1089|1102|3|19|N/A)	a9601_rs14735(N/A|-7.05479|0.7280677|1082|1099|6|21|GeneID:4717897)	ew14_rs05735(N/A|-12.2381|0.096834|960|980|28|49|N/A)	p9515_rs05645(N/A|-6.27523|0.1751547|1052|1059|3|10|N/A)	NA	0
0.381869455670294	0.113958198233428	-4.68462	ribonucleoside-triphosphate reductase adenosylcobalamin-dependent	PMM0661	tx50_rs03520(N/A|-4.68462|0.4803478|1181|1191|2|12|N/A)	p9215_rs03640(N/A|-7.55397|0.2137087|1333|1355|4|29|N/A)	pmt9312_rs03395(N/A|-9.22608|0.1701325|1772|1788|2|19|N/A)	p9301_rs12585(N/A|-9.98168|0.2971812|197|209|8|20|N/A)	a9601_rs12610(N/A|-11.2314|0.259156|1959|1977|13|36|GeneID:4717420)	ew14_rs03565(N/A|-10.921|0.245775|1686|1719|13|49|N/A)	p9515_rs03640(N/A|-6.96672|0.1465265|689|699|3|12|N/A)	NA	0
0.383257331145205	0.115308000985734	-3.99098	Derived by automated computational analysis using gene prediction method: Protein Homology.	n.a.	tx50_rs06080(N/A|-3.99098|0.4530984|178|185|1|8|N/A)	p9215_rs03805(N/A|-2.42794|0.9345658|51|58|10|17|N/A)	pmt9312_rs03600(N/A|-2.32519|0.9930663|248|254|28|34|N/A)	p9301_rs12735(N/A|-4.64488|0.8821694|216|228|5|17|N/A)	a9601_rs12760(N/A|-12.4584|0.0434803|216|228|5|17|GeneID:4717455)	ew14_rs09840(N/A|-9.33903|0.2099344|192|228|14|61|N/A)	p9515_rs06185(N/A|-2.0041|0.8241884|238|244|5|11|N/A)	NA	0
0.383257331145205	0.115219678103145	-5.82136	protoheme IX farnesyltransferase	PMM0448	tx50_rs02410(N/A|-5.82136|0.2331968|722|728|5|11|N/A)	p9215_rs02535(N/A|-8.16636|0.1107002|19|54|2|42|N/A)	pmt9312_rs02300(N/A|-7.82022|0.2632311|593|618|1|26|N/A)	p9301_rs11375(N/A|-8.44748|0.4174823|1075|1095|2|19|N/A)	a9601_rs11535(N/A|-10.3934|0.2697318|746|775|12|37|GeneID:4717201)	ew14_rs02370(N/A|-7.05128|0.687015|448|477|4|31|N/A)	p9515_rs02520(N/A|-2.77945|0.7429735|91|97|2|8|N/A)	NA	0
0.383645630216696	0.115661352143011	-4.57928	polyprenyl synthetase family protein	PMM1070	tx50_rs05745(N/A|-4.57928|0.4329137|755|761|9|15|N/A)	p9215_rs05735(N/A|-6.7033|0.2513772|669|683|16|34|N/A)	pmt9312_rs05565(N/A|-6.70667|0.4340811|257|274|25|43|N/A)	p9301_rs14685(N/A|-13.4329|0.0293992|329|392|11|66|N/A)	a9601_rs14695(N/A|-11.7866|0.1410946|391|415|15|38|GeneID:4717888)	ew14_rs05695(N/A|-9.21699|0.3537299|688|714|13|38|N/A)	p9515_rs05605(N/A|-4.37747|0.4388485|755|761|9|15|N/A)	NA	0
0.384393772903572	0.116834852060087	-3.48245	Derived by automated computational analysis using gene prediction method: Protein Homology.	PMM1307	tx50_rs07015(N/A|-3.48245|0.6119371|152|158|59|65|N/A)	p9215_rs07340(N/A|-5.47626|0.3893169|146|153|13|20|N/A)	pmt9312_rs07250(N/A|-7.33574|0.2562593|355|368|8|21|N/A)	p9301_rs16180(N/A|-8.7218|0.2931406|346|352|13|19|N/A)	a9601_rs16250(N/A|-14.188|0.0212933|311|352|13|49|GeneID:4718229)	ew14_rs07520(N/A|-13.8254|0.0180973|348|374|1|27|N/A)	p9515_rs07090(N/A|-4.05135|0.4509607|31|39|2|11|N/A)	NA	0
0.384393772903572	0.116752446678871	-4.45054	ribose-phosphate pyrophosphokinase	PMM1080	tx50_rs05800(N/A|-4.45054|0.4652725|52|59|59|66|N/A)	p9215_rs05790(N/A|-6.04214|0.3598031|463|477|6|20|N/A)	pmt9312_rs05620(N/A|-10.3054|0.0594397|1020|1034|5|19|N/A)	p9301_rs14740(N/A|-7.34518|0.5904056|508|530|25|50|N/A)	a9601_rs14750(N/A|-9.41939|0.3846442|264|286|15|43|GeneID:4717900)	ew14_rs05750(N/A|-11.8358|0.1128246|1016|1034|5|24|N/A)	p9515_rs05660(N/A|-4.98669|0.3399257|710|716|5|11|N/A)	NA	0
0.384393772903572	0.116380942540106	-4.92523	ATP-dependent Clp protease ATP-binding subunit	PMM1088	tx50_rs05840(N/A|-4.92523|0.4416441|1315|1321|59|65|N/A)	p9215_rs05830(N/A|-14.9232|0.0011518|1|33|1|36|N/A)	pmt9312_rs05660(N/A|-6.73643|0.5322098|51|63|60|72|N/A)	p9301_rs14780(N/A|-7.65974|0.6284998|253|263|5|16|N/A)	a9601_rs14790(N/A|-10.7382|0.3170604|151|188|16|53|GeneID:4717908)	ew14_rs05790(N/A|-9.13521|0.4682613|2116|2143|12|50|N/A)	p9515_rs05705(N/A|-4.03251|0.5649249|2216|2226|2|12|N/A)	NA	0
0.384393772903572	0.116308555488457	-4.58108	Derived by automated computational analysis using gene prediction method: Protein Homology.	PMM1195	tx50_rs06445(N/A|-4.58108|0.4098044|283|290|9|16|N/A)	p9215_rs06710(N/A|-3.47122|0.8309103|534|541|40|47|N/A)	pmt9312_rs06695(N/A|-7.96912|0.2131892|516|562|24|68|N/A)	p9301_rs15680(N/A|-9.99129|0.190296|459|476|9|25|N/A)	a9601_rs15655(N/A|-7.91482|0.5686995|555|619|10|68|GeneID:4718108)	ew14_rs06750(N/A|-9.17434|0.3240608|515|580|2|66|N/A)	p9515_rs06580(N/A|-6.87381|0.0999189|371|380|3|12|N/A)	NA	0
0.384823287131091	0.117202653417237	-5.34785	50S ribosomal protein L29	PMM1550	tx50_rs08300(N/A|-5.34785|0.2091777|168|187|2|20|N/A)	p9215_rs09790(N/A|-6.25386|0.2175653|252|260|27|35|N/A)	pmt9312_rs08455(N/A|-6.07105|0.4235187|228|236|9|17|N/A)	p9301_rs18420(N/A|-3.74049|0.9592976|37|55|32|50|N/A)	a9601_rs18450(N/A|-6.02178|0.7579122|205|236|9|37|GeneID:31480334)	ew14_rs09970(N/A|-9.33266|0.2174583|205|236|9|37|N/A)	p9515_rs08280(N/A|-1.31578|0.9175519|148|154|64|70|N/A)	NA	0
0.386412485256519	0.117924895315645	-3.49098	PDZ domain-containing protein	PMM0090	tx50_rs00480(N/A|-3.49098|0.6701552|466|477|4|15|N/A)	p9215_rs00505(N/A|-7.93148|0.1339078|1057|1068|55|66|N/A)	pmt9312_rs00465(N/A|-8.46065|0.1944695|84|93|33|42|N/A)	p9301_rs09595(N/A|-8.91963|0.3612509|351|377|3|20|N/A)	a9601_rs09620(N/A|-10.4539|0.273403|346|377|3|24|GeneID:4716789)	ew14_rs00530(N/A|-10.0908|0.2705973|1071|1102|10|42|N/A)	p9515_rs00495(N/A|-8.03144|0.0532463|215|222|2|9|N/A)	NA	0
0.387856111285369	0.118604581502801	-5.43931	4-alpha-glucanotransferase	PMM1081	tx50_rs05805(N/A|-5.43931|0.3175793|52|59|5|12|N/A)	p9215_rs05795(N/A|-4.3206|0.724066|1048|1058|57|67|N/A)	pmt9312_rs05625(N/A|-5.49215|0.7206321|1534|1540|16|22|N/A)	p9301_rs14745(N/A|-8.07543|0.5165964|386|400|32|48|N/A)	a9601_rs14755(N/A|-11.9002|0.16824|452|479|9|37|GeneID:4717901)	ew14_rs05755(N/A|-12.1745|0.1169857|47|61|22|36|N/A)	p9515_rs05665(N/A|-4.64586|0.4248448|560|567|5|12|N/A)	NA	0
0.387895935773241	0.118855906337423	-4.65567	DNA helicase UvrD	PMM1103	tx50_rs05915(N/A|-4.65567|0.515938|2257|2264|1|8|N/A)	p9215_rs05905(N/A|-12.0823|0.0158433|3686|3711|6|34|N/A)	pmt9312_rs05735(N/A|-8.95862|0.2289356|510|564|14|66|N/A)	p9301_rs14855(N/A|-7.68699|0.656354|2228|2273|6|42|N/A)	a9601_rs14865(N/A|-7.67762|0.7364783|1452|1467|21|36|GeneID:4717923)	ew14_rs05865(N/A|-14.9357|0.0443865|1467|1507|2|42|N/A)	p9515_rs05780(N/A|-5.50739|0.3432351|1277|1283|6|12|N/A)	NA	0
0.388172220768076	0.119179880359126	-4.16724	DUF2499 domain-containing protein	PMM0904	tx50_rs04830(N/A|-4.16724|0.4411783|84|97|12|25|N/A)	p9215_rs04735(N/A|-1.05566|0.9973611|380|387|5|12|N/A)	pmt9312_rs04580(N/A|-8.32324|0.1254599|144|192|26|69|N/A)	p9301_rs13670(N/A|-10.2853|0.1159908|106|146|21|48|N/A)	a9601_rs13685(N/A|-5.0608|0.8891695|289|302|34|50|GeneID:4717666)	ew14_rs04685(N/A|-3.7725|0.9698454|383|400|23|41|N/A)	p9515_rs04805(N/A|-2.11583|0.8160239|192|202|60|70|N/A)	NA	0
0.388700781230896	0.124853950074782	-5.37568	chorismate synthase	PMM0223	tx50_rs01155(N/A|-5.37568|0.3049015|325|335|1|11|N/A)	p9215_rs01185(N/A|-4.96936|0.5720964|560|575|32|47|N/A)	pmt9312_rs01140(N/A|-8.20026|0.2223026|859|874|7|22|N/A)	p9301_rs10285(N/A|-9.43263|0.2926591|101|118|9|26|N/A)	a9601_rs10305(N/A|-11.5698|0.1699179|105|118|9|23|GeneID:4716929)	ew14_rs01275(N/A|-9.06129|0.3943132|832|874|7|37|N/A)	p9515_rs01245(N/A|-1.46752|0.919499|687|693|10|16|N/A)	NA	0
0.388700781230896	0.124784097971672	-4.57327	Derived by automated computational analysis using gene prediction method: Protein Homology.	PMM0838	tx50_rs04485(N/A|-4.57327|0.3712608|419|426|4|11|N/A)	p9215_rs05075(N/A|-3.96299|0.7026744|86|98|54|66|N/A)	pmt9312_rs04925(N/A|-5.1275|0.6743668|206|213|26|33|N/A)	p9301_rs14025(N/A|-3.61799|0.9716282|241|248|34|41|N/A)	a9601_rs14035(N/A|-13.792|0.0259829|320|361|6|46|GeneID:4717743)	ew14_rs05035(N/A|-7.40365|0.5400003|298|342|15|59|N/A)	p9515_rs04480(N/A|-2.13759|0.8175395|309|315|4|10|N/A)	NA	0
0.388700781230896	0.124697390873157	-5.34011	protochlorophyllide oxidoreductase	PMM0542	tx50_rs02900(N/A|-5.34011|0.3046642|45|56|8|20|N/A)	p9215_rs03015(N/A|-6.22355|0.3307509|1008|1019|30|41|N/A)	pmt9312_rs02785(N/A|-5.82881|0.6182326|47|56|8|18|N/A)	p9301_rs11860(N/A|-11.5296|0.1020541|307|343|2|38|N/A)	a9601_rs12020(N/A|-11.8854|0.1413136|18|59|13|44|GeneID:4717298)	ew14_rs02850(N/A|-7.79206|0.5740189|399|442|22|61|N/A)	p9515_rs03005(N/A|-5.27887|0.2950955|920|926|4|10|N/A)	NA	0
0.388700781230896	0.124688375440988	-4.9828	glycogen synthase GlgA	PMM0609	tx50_rs03240(N/A|-4.9828|0.3916579|115|126|4|15|N/A)	p9215_rs03365(N/A|-7.09041|0.2357443|1329|1348|17|34|N/A)	pmt9312_rs03125(N/A|-8.87424|0.1708898|1347|1365|5|26|N/A)	p9301_rs12200(N/A|-11.6294|0.1163296|1031|1060|19|49|N/A)	a9601_rs12355(N/A|-8.05248|0.6119767|641|650|18|27|GeneID:4717367)	ew14_rs03190(N/A|-9.55195|0.356891|874|892|7|25|N/A)	p9515_rs03350(N/A|-4.59282|0.4310717|248|254|6|12|N/A)	NA	0
0.388700781230896	0.124661308473605	-4.43821	ABC transporter ATP-binding protein	PMM0827	tx50_rs04430(N/A|-4.43821|0.5056867|208|214|1|7|N/A)	p9215_rs05130(N/A|-5.89669|0.4307864|668|703|2|30|N/A)	pmt9312_rs04980(N/A|-8.98459|0.1714319|1547|1561|5|21|N/A)	p9301_rs14080(N/A|-8.33167|0.4889013|1788|1794|16|22|N/A)	a9601_rs14090(N/A|-15.4798|0.0267891|313|353|7|49|GeneID:4717754)	ew14_rs05090(N/A|-12.5712|0.1013285|1524|1548|13|36|N/A)	p9515_rs04425(N/A|-4.47937|0.459136|359|370|2|14|N/A)	NA	0
0.388700781230896	0.12414773815763	-3.71971	Derived by automated computational analysis using gene prediction method: Protein Homology.	PMM0335	tx50_rs01765(N/A|-3.71971|0.5627689|325|331|1|7|N/A)	p9215_rs01785(N/A|-4.40981|0.6173305|38|66|2|27|N/A)	pmt9312_rs01755(N/A|-7.62031|0.2220832|176|202|6|30|N/A)	p9301_rs10885(N/A|-6.34756|0.6808425|307|320|57|70|N/A)	a9601_rs10905(N/A|-7.47623|0.5867989|52|83|24|50|GeneID:4717058)	ew14_rs01880(N/A|-10.7366|0.136349|445|473|14|43|N/A)	p9515_rs01855(N/A|-7.02228|0.074286|196|202|6|12|N/A)	NA	0
0.388700781230896	0.12403476156689	-4.99434	decarboxylase	PMM1084	tx50_rs05820(N/A|-4.99434|0.386868|366|372|3|9|N/A)	p9215_rs05810(N/A|-7.93932|0.1446961|812|822|26|36|N/A)	pmt9312_rs05640(N/A|-7.67159|0.3137942|1329|1377|5|49|N/A)	p9301_rs14760(N/A|-7.56123|0.5884385|1329|1377|5|49|N/A)	a9601_rs14770(N/A|-8.20473|0.586873|1328|1377|5|50|GeneID:4717904)	ew14_rs05770(N/A|-11.2905|0.1723111|353|384|2|33|N/A)	p9515_rs05680(N/A|-6.89916|0.1282765|472|483|2|14|N/A)	NA	0
0.388700781230896	0.123970942882776	-4.88281	aminopeptidase N	PMM1002	tx50_rs05350(N/A|-4.88281|0.4515572|1964|1972|2|10|N/A)	p9215_rs05345(N/A|-6.4652|0.3697906|425|440|18|33|N/A)	pmt9312_rs05190(N/A|-10.1819|0.1048657|1494|1534|25|65|N/A)	p9301_rs14295(N/A|-10.5842|0.2418692|2253|2284|12|43|N/A)	a9601_rs14305(N/A|-13.9615|0.0834833|1512|1558|10|47|GeneID:4717801)	ew14_rs05300(N/A|-9.88889|0.3717648|1512|1559|9|47|N/A)	p9515_rs05260(N/A|-4.83418|0.4275966|674|680|6|12|N/A)	NA	0
0.388700781230896	0.123920105134995	-4.65324	carboxysome shell carbonic anhydrase	PMM0553	tx50_rs02955(N/A|-4.65324|0.4564648|296|309|2|12|N/A)	p9215_rs03070(N/A|-4.66614|0.6583953|149|157|58|66|N/A)	pmt9312_rs02840(N/A|-8.55386|0.2074468|711|727|14|32|N/A)	p9301_rs11915(N/A|-8.88161|0.3974466|1016|1051|9|43|N/A)	a9601_rs12075(N/A|-13.454|0.0803673|1406|1419|10|24|GeneID:4717309)	ew14_rs02905(N/A|-10.6213|0.2394313|571|622|9|47|N/A)	p9515_rs03060(N/A|-5.8837|0.2379849|440|448|10|18|N/A)	NA	0
0.388700781230896	0.12362987091519	-5.59539	type I glyceraldehyde-3-phosphate dehydrogenase	PMM0023	tx50_rs00130(N/A|-5.59539|0.2665849|862|873|2|12|N/A)	p9215_rs00115(N/A|-5.87934|0.3905714|1001|1025|1|24|N/A)	pmt9312_rs00115(N/A|-6.00968|0.5834005|765|773|24|32|N/A)	p9301_rs09210(N/A|-7.89918|0.5040423|675|688|25|37|N/A)	a9601_rs09225(N/A|-6.53566|0.7880015|689|704|14|30|GeneID:4716704)	ew14_rs00115(N/A|-12.6315|0.0742484|1064|1099|14|51|N/A)	p9515_rs00115(N/A|-4.14391|0.4900907|490|500|1|13|N/A)	NA	0
0.388700781230896	0.122866024642278	-5.72921	Derived by automated computational analysis using gene prediction method: Protein Homology.	PMM0624	tx50_rs03315(N/A|-5.72921|0.1676499|310|318|2|10|N/A)	p9215_rs03440(N/A|-3.4379|0.7964055|225|232|61|68|N/A)	pmt9312_rs03200(N/A|-2.96883|0.9739497|213|220|59|66|N/A)	p9301_rs12275(N/A|-5.85682|0.7322742|381|387|44|50|N/A)	a9601_rs12430(N/A|-5.33242|0.8605301|217|232|32|47|GeneID:4717382)	ew14_rs03265(N/A|-9.36987|0.2340563|38|70|1|31|N/A)	p9515_rs03425(N/A|-5.39407|0.202035|309|317|2|10|N/A)	NA	0
0.388700781230896	0.122810079386005	-4.07804	30S ribosomal protein S7	PMM1510	tx50_rs08100(N/A|-4.07804|0.4897578|59|65|1|7|N/A)	p9215_rs08420(N/A|-4.10042|0.6895417|428|439|19|30|N/A)	pmt9312_rs08255(N/A|-5.72178|0.5680095|410|425|3|19|N/A)	p9301_rs17120(N/A|-8.19063|0.381079|66|75|10|18|N/A)	a9601_rs17135(N/A|-14.7638|0.0156401|189|226|12|45|GeneID:4718444)	ew14_rs08560(N/A|-11.2539|0.1065464|189|218|18|45|N/A)	p9515_rs08065(N/A|-4.41785|0.3896937|564|570|4|10|N/A)	NA	0
0.388700781230896	0.122086423639664	-4.65856	flavin oxidoreductase	PMM0042	tx50_rs00225(N/A|-4.65856|0.4671196|299|306|5|12|N/A)	p9215_rs00250(N/A|-7.26089|0.2298927|835|859|14|35|N/A)	pmt9312_rs00215(N/A|-7.18541|0.4163445|1752|1765|24|36|N/A)	p9301_rs09325(N/A|-7.8892|0.5619526|1078|1102|9|38|N/A)	a9601_rs09325(N/A|-13.2598|0.0968283|1099|1141|9|50|GeneID:4716725)	ew14_rs00260(N/A|-11.8108|0.1510124|1099|1138|12|50|N/A)	p9515_rs00240(N/A|-7.18084|0.1175352|317|324|3|10|N/A)	NA	0
0.388700781230896	0.121911636152699	-6.03174	DedA family protein	PMM1624	tx50_rs08685(N/A|-6.03174|0.182009|525|539|5|19|N/A)	p9215_rs09025(N/A|-6.84371|0.2115116|712|735|25|50|N/A)	pmt9312_rs08855(N/A|-7.51971|0.2693196|235|255|15|35|N/A)	p9301_rs17715(N/A|-8.52148|0.3649951|365|398|9|49|N/A)	a9601_rs17750(N/A|-7.42678|0.6312461|404|445|30|70|GeneID:4718571)	ew14_rs09205(N/A|-8.41137|0.436536|714|727|36|49|N/A)	p9515_rs08695(N/A|-2.35555|0.7990458|574|583|10|19|N/A)	NA	0
0.388700781230896	0.12168730459676	-3.23649	HDIG domain-containing protein	PMM1068	tx50_rs05735(N/A|-3.23649|0.7321374|1381|1387|59|65|N/A)	p9215_rs05725(N/A|-7.31169|0.2101829|187|205|27|44|N/A)	pmt9312_rs05555(N/A|-10.1207|0.0824536|592|600|12|20|N/A)	p9301_rs14675(N/A|-11.4249|0.1301733|1058|1078|8|30|N/A)	a9601_rs14685(N/A|-10.5982|0.2825776|712|750|10|49|GeneID:4717886)	ew14_rs05685(N/A|-11.9732|0.1273215|592|607|5|20|N/A)	p9515_rs05595(N/A|-2.46362|0.8063212|1531|1538|1|8|N/A)	NA	0
0.388700781230896	0.121501803714419	-5.1167	Re/Si-specific NAD(P)(+) transhydrogenase subunit alpha	PMM1147	tx50_rs06180(N/A|-5.1167|0.3501899|1218|1224|6|12|N/A)	p9215_rs06420(N/A|-4.62104|0.6449333|495|509|15|29|N/A)	pmt9312_rs06430(N/A|-7.63416|0.3003259|1016|1037|14|33|N/A)	p9301_rs15390(N/A|-13.0987|0.0430876|1011|1037|5|42|N/A)	a9601_rs15335(N/A|-11.7552|0.1582082|1009|1037|5|41|GeneID:4718041)	ew14_rs06420(N/A|-8.35689|0.499355|137|168|13|42|N/A)	p9515_rs06310(N/A|-5.60216|0.2564783|1218|1224|6|12|N/A)	NA	0
0.388700781230896	0.121492583083843	-7.05732	radical SAM protein	PMM1311	tx50_rs07035(N/A|-7.05732|0.1147335|436|442|5|11|N/A)	p9215_rs07360(N/A|-5.05849|0.5629837|986|1042|13|66|N/A)	pmt9312_rs07275(N/A|-6.25988|0.5511545|557|564|13|20|N/A)	p9301_rs16200(N/A|-7.38253|0.6040346|239|267|11|42|N/A)	a9601_rs16270(N/A|-7.69465|0.6472576|1000|1028|18|49|GeneID:4718234)	ew14_rs07540(N/A|-11.4463|0.1511743|1000|1028|18|49|N/A)	p9515_rs07110(N/A|-5.16361|0.3252839|949|955|8|14|N/A)	NA	0
0.388700781230896	0.121130817445799	-6.43229	DUF1092 family protein	PMM0529	tx50_rs02835(N/A|-6.43229|0.1557113|999|1005|6|12|N/A)	p9215_rs02950(N/A|-6.32703|0.3061224|409|422|57|70|N/A)	pmt9312_rs02720(N/A|-7.32499|0.3272208|703|719|12|31|N/A)	p9301_rs11795(N/A|-8.8668|0.3474905|534|541|9|16|N/A)	a9601_rs11955(N/A|-7.62964|0.629904|687|725|5|47|GeneID:4717285)	ew14_rs02785(N/A|-9.68664|0.2948256|693|725|5|42|N/A)	p9515_rs02940(N/A|-3.65184|0.5767286|946|957|1|12|N/A)	NA	0
0.388700781230896	0.120955297273452	-5.64774	alanine racemase	PMM1527	tx50_rs08190(N/A|-5.64774|0.2688483|1009|1019|1|12|N/A)	p9215_rs08525(N/A|-4.83463|0.6064438|648|659|24|35|N/A)	pmt9312_rs08345(N/A|-5.43812|0.711185|787|800|15|27|N/A)	p9301_rs17210(N/A|-8.3713|0.4471899|1087|1126|1|38|N/A)	a9601_rs17245(N/A|-9.35618|0.4114346|1222|1240|5|26|GeneID:4718467)	ew14_rs08705(N/A|-14.2712|0.0305883|587|633|14|69|N/A)	p9515_rs08170(N/A|-5.5356|0.2692672|1024|1031|1|8|N/A)	NA	0
0.388700781230896	0.120757608212743	-5.86728	3-phosphoshikimate 1-carboxyvinyltransferase	PMM0613	tx50_rs03260(N/A|-5.86728|0.2446123|1194|1200|8|14|N/A)	p9215_rs03385(N/A|-4.28823|0.7204805|920|934|19|33|N/A)	pmt9312_rs03145(N/A|-8.58164|0.1929785|551|573|10|30|N/A)	p9301_rs12220(N/A|-8.37954|0.4549426|1089|1109|31|52|N/A)	a9601_rs12375(N/A|-10.0217|0.336506|1205|1226|9|30|GeneID:4717371)	ew14_rs03210(N/A|-8.03942|0.5621161|558|573|19|36|N/A)	p9515_rs03370(N/A|-6.03634|0.2106461|89|95|5|11|N/A)	NA	0
0.388700781230896	0.120509990038273	-5.95307	excinuclease ABC subunit UvrA	PMM1712	tx50_rs09140(N/A|-5.95307|0.2844312|1825|1833|3|11|N/A)	p9215_rs09475(N/A|-6.72915|0.3376024|280|291|55|66|N/A)	pmt9312_rs09305(N/A|-7.90088|0.3479235|669|699|3|35|N/A)	p9301_rs18165(N/A|-11.8451|0.1442374|1118|1158|13|53|N/A)	a9601_rs18195(N/A|-12.3362|0.1822023|947|985|17|50|GeneID:4718661)	ew14_rs09700(N/A|-9.41671|0.443802|2707|2729|1|28|N/A)	p9515_rs09155(N/A|-5.31787|0.3571796|350|359|1|11|N/A)	NA	0
0.388700781230896	0.12040555665495	-5.89167	Derived by automated computational analysis using gene prediction method: Protein Homology.	PMM0039	tx50_rs00210(N/A|-5.89167|0.1942133|421|427|8|14|N/A)	p9215_rs00235(N/A|-3.86806|0.7528863|581|604|45|70|N/A)	pmt9312_rs00200(N/A|-7.13179|0.3213746|257|277|2|22|N/A)	p9301_rs09310(N/A|-7.40758|0.5323027|130|160|13|42|N/A)	a9601_rs09310(N/A|-7.16884|0.6627203|403|426|10|34|GeneID:4716721)	ew14_rs00245(N/A|-11.6765|0.095692|165|190|13|37|N/A)	p9515_rs00225(N/A|-3.7242|0.5395631|421|427|8|14|N/A)	NA	0
0.388700781230896	0.120132932736407	-5.83455	transcriptional regulator	PMM0458	tx50_rs02465(N/A|-5.83455|0.1891501|263|271|2|10|N/A)	p9215_rs02590(N/A|-6.31579|0.2621012|246|257|61|72|N/A)	pmt9312_rs02355(N/A|-4.95265|0.7337723|557|565|27|35|N/A)	p9301_rs11430(N/A|-4.93812|0.8851696|258|270|3|16|N/A)	a9601_rs11590(N/A|-9.64512|0.289944|268|285|17|37|GeneID:4717212)	ew14_rs02425(N/A|-5.3674|0.863855|468|475|35|42|N/A)	p9515_rs02575(N/A|-5.77934|0.1938131|263|271|2|10|N/A)	NA	0
0.389743947203567	0.125909881833951	-4.73147	membrane protein insertase YidC	PMM1186	tx50_rs06400(N/A|-4.73147|0.4204912|57|64|4|11|N/A)	p9215_rs06665(N/A|-4.89473|0.5904459|498|507|63|72|N/A)	pmt9312_rs06650(N/A|-8.73527|0.1679572|110|129|13|33|N/A)	p9301_rs15635(N/A|-7.61951|0.5596541|883|898|28|43|N/A)	a9601_rs15610(N/A|-10.0963|0.3147351|923|932|33|42|GeneID:4718099)	ew14_rs06705(N/A|-9.11749|0.3906351|923|932|33|42|N/A)	p9515_rs06535(N/A|-7.11913|0.102898|57|64|4|11|N/A)	NA	0
0.389743947203567	0.125860125066244	-6.42318	molybdenum cofactor biosynthesis protein MoeB	PMM1569	tx50_rs08400(N/A|-6.42318|0.1690656|794|804|56|66|N/A)	p9215_rs08735(N/A|-9.79354|0.0399837|831|875|1|53|N/A)	pmt9312_rs08555(N/A|-6.27398|0.5415261|162|170|11|19|N/A)	p9301_rs17420(N/A|-8.62323|0.4052443|137|170|11|51|N/A)	a9601_rs17455(N/A|-8.68547|0.4990209|547|568|3|24|GeneID:4718509)	ew14_rs08915(N/A|-8.95788|0.4130367|144|170|11|38|N/A)	p9515_rs08405(N/A|-5.00508|0.34626|833|839|6|12|N/A)	NA	0
0.389743947203567	0.125586295362904	-5.71982	bifunctional pyr operon transcriptional regulator/uracil phosphoribosyltransferase PyrR	PMM1433	tx50_rs07720(N/A|-5.71982|0.2093521|187|194|4|11|N/A)	p9215_rs08045(N/A|-6.30423|0.2697073|191|198|14|21|N/A)	pmt9312_rs07875(N/A|-6.02581|0.5165071|81|100|13|29|N/A)	p9301_rs16735(N/A|-6.7772|0.6267405|568|587|33|50|N/A)	a9601_rs16760(N/A|-8.03592|0.5205383|346|371|14|37|GeneID:4718365)	ew14_rs08185(N/A|-8.86297|0.3509695|85|100|13|28|N/A)	p9515_rs07680(N/A|-6.03459|0.1627478|187|194|4|11|N/A)	NA	0
0.391931936676035	0.127341634172793	-5.7365	glycosyltransferase family 1 protein	PMM0397	tx50_rs02135(N/A|-5.7365|0.2549066|326|333|3|10|N/A)	p9215_rs02280(N/A|-6.33812|0.3237254|1234|1247|14|31|N/A)	pmt9312_rs02040(N/A|-6.60871|0.4785196|205|229|9|31|N/A)	p9301_rs11115(N/A|-7.50166|0.5805027|188|230|8|40|N/A)	a9601_rs11275(N/A|-9.26079|0.4205629|489|504|28|42|GeneID:4717146)	ew14_rs02110(N/A|-7.62942|0.6125905|898|924|10|49|N/A)	p9515_rs02265(N/A|-6.90919|0.1194335|51|60|3|13|N/A)	NA	0
0.391931936676035	0.12714244653706	-4.88996	photosystem II S4 domain protein	PMM1356	tx50_rs07270(N/A|-4.88996|0.3649238|771|778|4|11|N/A)	p9215_rs07595(N/A|-5.43138|0.4523124|82|104|13|35|N/A)	pmt9312_rs07510(N/A|-8.45799|0.1702358|141|172|35|67|N/A)	p9301_rs16435(N/A|-8.07394|0.4506052|542|551|8|17|N/A)	a9601_rs16510(N/A|-7.49537|0.6376024|542|551|8|17|GeneID:4718283)	ew14_rs07775(N/A|-10.9892|0.155967|159|188|18|48|N/A)	p9515_rs07350(N/A|-4.0723|0.4876186|159|165|5|11|N/A)	NA	0
0.391931936676035	0.126956567435613	-3.97734	Derived by automated computational analysis using gene prediction method: Protein Homology.	PMM0980	tx50_rs05215(N/A|-3.97734|0.4646141|116|128|1|12|N/A)	p9215_rs05195(N/A|-1.38022|0.9928047|240|248|24|32|N/A)	pmt9312_rs05045(N/A|-7.22436|0.2279002|149|169|10|31|N/A)	p9301_rs14145(N/A|-13.7195|0.007514|138|169|10|42|N/A)	a9601_rs14155(N/A|-11.5141|0.0848901|149|169|10|31|GeneID:4717767)	ew14_rs05155(N/A|-8.01419|0.3965396|151|169|10|29|N/A)	p9515_rs05125(N/A|-4.0169|0.4232326|122|128|1|7|N/A)	NA	0
0.392816299305766	0.127871150452185	-3.99745	phosphoribosylformylglycinamidine cyclo-ligase	PMM1589	tx50_rs08505(N/A|-3.99745|0.5607058|500|508|60|68|N/A)	p9215_rs08840(N/A|-5.35098|0.4914978|649|658|57|66|N/A)	pmt9312_rs08670(N/A|-9.16845|0.1254522|160|177|4|22|N/A)	p9301_rs17530(N/A|-18.3855|0.0003947|393|429|13|52|N/A)	a9601_rs17565(N/A|-8.69756|0.4880279|474|532|2|48|GeneID:4718533)	ew14_rs09020(N/A|-9.39581|0.3445573|607|628|9|30|N/A)	p9515_rs08510(N/A|-3.73086|0.5696641|601|608|1|8|N/A)	NA	0
0.393515344769794	0.128583928932177	-4.99744	imidazole glycerol phosphate synthase subunit HisF	PMM0430	tx50_rs02320(N/A|-4.99744|0.3435222|742|749|1|8|N/A)	p9215_rs02445(N/A|-5.78808|0.3831747|465|474|9|18|N/A)	pmt9312_rs02210(N/A|-7.71591|0.2551609|448|459|55|66|N/A)	p9301_rs11285(N/A|-10.7574|0.1363786|176|183|13|20|N/A)	a9601_rs11445(N/A|-10.3166|0.2548312|455|483|3|38|GeneID:4717183)	ew14_rs02280(N/A|-10.9188|0.1596166|492|541|5|49|N/A)	p9515_rs02430(N/A|-3.5807|0.5816501|742|749|1|8|N/A)	NA	0
0.393515344769794	0.128373252976852	-5.19782	glutamate-5-semialdehyde dehydrogenase	PMM0590	tx50_rs03145(N/A|-5.19782|0.3468188|328|334|59|65|N/A)	p9215_rs03270(N/A|-6.3087|0.3386464|1207|1221|3|20|N/A)	pmt9312_rs03030(N/A|-6.38618|0.5332327|822|833|24|35|N/A)	p9301_rs12105(N/A|-9.23436|0.3344206|1146|1166|1|19|N/A)	a9601_rs12260(N/A|-8.9|0.4822826|1143|1166|1|23|GeneID:4717348)	ew14_rs03095(N/A|-13.8859|0.0414988|1166|1195|13|43|N/A)	p9515_rs03255(N/A|-5.00123|0.3554882|1153|1166|1|11|N/A)	NA	0
0.393896504922976	0.128951321895253	-4.90383	fatty acid desaturase	PMM1382	tx50_rs07430(N/A|-4.90383|0.3909353|1010|1016|4|10|N/A)	p9215_rs07715(N/A|-6.61257|0.2832154|300|321|10|29|N/A)	pmt9312_rs07635(N/A|-7.86107|0.2714809|14|23|25|34|N/A)	p9301_rs16560(N/A|-11.2817|0.1255587|575|602|23|52|N/A)		ew14_rs07900(N/A|-12.3938|0.0910921|976|1016|4|46|N/A)	p9515_rs07505(N/A|-5.59305|0.2602686|1010|1016|4|10|N/A)	NA	0
0.394819562516892	0.129496921861274	-5.5822	Derived by automated computational analysis using gene prediction method: Protein Homology.	n.a.	tx50_rs01960(N/A|-5.5822|0.1706755|133|139|5|11|N/A)	p9215_rs02010(N/A|-1.9676|0.9705287|196|206|1|11|N/A)		p9301_rs11045(N/A|-5.87171|0.6983221|268|275|38|45|N/A)	a9601_rs11060(N/A|-3.58642|0.9737532|37|43|46|52|GeneID:4717098)	ew14_rs02045(N/A|-4.80159|0.8860906|171|202|5|37|N/A)	p9515_rs07565(N/A|-6.17486|0.105089|133|139|5|11|N/A)	NA	0
0.394972285523037	0.130521051196269	-5.86402	acyltransferase	PMM1292	tx50_rs06930(N/A|-5.86402|0.2533503|579|589|3|14|N/A)	p9215_rs07255(N/A|-4.89378|0.6114687|290|305|5|22|N/A)	pmt9312_rs07165(N/A|-8.3377|0.2300663|273|294|1|26|N/A)	p9301_rs16095(N/A|-10.2579|0.2277859|1240|1280|1|41|N/A)	a9601_rs16165(N/A|-9.24604|0.4476127|565|586|3|24|GeneID:4718212)	ew14_rs07435(N/A|-6.67723|0.7698457|961|976|6|22|N/A)	p9515_rs07005(N/A|-5.98122|0.2245205|576|586|3|14|N/A)	NA	0
0.394972285523037	0.130510984610118	-3.00279	alanine--glyoxylate aminotransferase family protein	PMM0035	tx50_rs00190(N/A|-3.00279|0.7625878|662|669|60|67|N/A)	p9215_rs00170(N/A|-7.88843|0.1381326|825|863|17|46|N/A)	pmt9312_rs00175(N/A|-11.664|0.0250107|1112|1123|10|21|N/A)	p9301_rs09270(N/A|-12.5589|0.0603734|817|873|10|64|N/A)	a9601_rs09285(N/A|-10.2144|0.3007901|112|152|8|50|GeneID:4716716)	ew14_rs00175(N/A|-8.81846|0.4320103|710|751|3|36|N/A)	p9515_rs00175(N/A|-4.4988|0.4318355|860|866|9|15|N/A)	NA	0
0.394972285523037	0.130399200664481	-6.7551	glutamate-1-semialdehyde 2 1-aminomutase	PMM0483	tx50_rs02605(N/A|-6.7551|0.1431879|1109|1122|2|15|N/A)	p9215_rs02725(N/A|-6.41489|0.3213548|20|47|14|47|N/A)	pmt9312_rs02495(N/A|-7.75169|0.2961233|1140|1159|12|31|N/A)	p9301_rs11570(N/A|-9.04004|0.3595245|607|630|10|29|N/A)	a9601_rs11730(N/A|-10.0376|0.333964|1134|1155|17|48|GeneID:4717239)	ew14_rs02560(N/A|-9.15129|0.3991392|1181|1216|2|37|N/A)	p9515_rs02710(N/A|-1.77321|0.891661|1280|1289|1|10|N/A)	NA	0
0.394972285523037	0.129853562336806	-5.10101	Derived by automated computational analysis using gene prediction method: Protein Homology.	PMM0855	tx50_rs04570(N/A|-5.10101|0.3261076|309|316|1|8|N/A)	p9215_rs04990(N/A|-3.77846|0.7818124|168|194|17|45|N/A)	pmt9312_rs04840(N/A|-7.97932|0.2190431|430|446|3|19|N/A)	p9301_rs13940(N/A|-5.05826|0.8897776|438|463|25|46|N/A)	a9601_rs13950(N/A|-11.3035|0.1637443|159|198|13|47|GeneID:4717725)	ew14_rs04950(N/A|-7.55879|0.582664|564|588|3|36|N/A)	p9515_rs04560(N/A|-2.08423|0.8432014|81|88|1|8|N/A)	NA	0
0.395190207039212	0.131323996050638	-3.79835	aldo/keto reductase	PMM0052	tx50_rs00275(N/A|-3.79835|0.5967173|423|429|60|66|N/A)	p9215_rs00305(N/A|-5.94616|0.373762|1018|1063|27|70|N/A)	pmt9312_rs00265(N/A|-7.38983|0.3226918|186|197|25|36|N/A)	p9301_rs09395(N/A|-6.5024|0.7205014|371|391|14|38|N/A)	a9601_rs09415(N/A|-12.3984|0.1077122|1|54|10|63|GeneID:4716744)	ew14_rs00330(N/A|-12.6416|0.0712867|89|145|3|63|N/A)	p9515_rs00290(N/A|-6.51807|0.1437691|1005|1013|2|10|N/A)	NA	0
0.395190207039212	0.131244618765255	-5.84608	50S ribosomal protein L13	PMM1532	tx50_rs08215(N/A|-5.84608|0.1806261|422|430|2|10|N/A)	p9215_rs08550(N/A|-5.33053|0.4216206|488|498|55|65|N/A)	pmt9312_rs08370(N/A|-5.21585|0.6687669|42|57|55|70|N/A)	p9301_rs18400(N/A|-7.9364|0.412062|42|57|55|70|N/A)	a9601_rs18430(N/A|-7.51196|0.5805959|188|225|10|42|GeneID:31480330)	ew14_rs09950(N/A|-6.3891|0.7194173|111|133|10|30|N/A)	p9515_rs08195(N/A|-5.95162|0.1605112|422|430|2|10|N/A)	NA	0
0.395190207039212	0.131216738231152	-4.22342	NAD(+) kinase	PMM0156	tx50_rs00815(N/A|-4.22342|0.5051564|430|442|2|13|N/A)	p9215_rs00845(N/A|-4.32313|0.6889462|698|704|17|23|N/A)	pmt9312_rs00800(N/A|-5.55095|0.6652989|699|708|13|22|N/A)	p9301_rs09945(N/A|-5.84984|0.808805|329|338|39|48|N/A)	a9601_rs09960(N/A|-8.44632|0.5107153|687|713|8|29|GeneID:4716858)	ew14_rs00935(N/A|-10.6295|0.196413|65|94|6|33|N/A)	p9515_rs00900(N/A|-8.0279|0.0474416|430|443|1|13|N/A)	NA	0
0.395481323719638	0.13166455906819	-4.93178	Asp-tRNA(Asn)/Glu-tRNA(Gln) amidotransferase subunit GatA	PMM0946	tx50_rs05040(gatA|-4.93178|0.4010029|1041|1047|8|14|N/A)	p9215_rs04520(gatA|-5.11264|0.5659726|357|366|56|65|N/A)	pmt9312_rs04370(gatA|-8.56244|0.2021076|612|632|8|29|N/A)	p9301_rs13455(gatA|-9.72019|0.2839006|1313|1330|25|42|N/A)	a9601_rs13475(gatA|-8.91877|0.489645|1094|1108|9|24|GeneID:4717621)	ew14_rs04470(gatA|-11.0914|0.1914185|467|506|8|51|N/A)	p9515_rs05015(gatA|-6.38269|0.1779249|1523|1529|7|13|N/A)	NA	0
0.395913192664668	0.132296516907676	-2.78984	DUF3593 domain-containing protein	PMM0905	tx50_rs04835(N/A|-2.78984|0.7505484|341|351|2|12|N/A)	p9215_rs04730(N/A|-5.953|0.2899202|250|261|24|35|N/A)	pmt9312_rs04575(N/A|-10.8284|0.0207553|285|308|6|31|N/A)	p9301_rs13665(N/A|-7.99304|0.3794709|191|205|35|49|N/A)	a9601_rs13680(N/A|-9.24271|0.3054014|191|205|35|49|GeneID:4717665)	ew14_rs04680(N/A|-8.40238|0.3723606|197|207|33|43|N/A)	p9515_rs04810(N/A|-2.24935|0.7956742|215|225|2|12|N/A)	NA	0
0.395913192664668	0.132218375451205	-5.34304	30S ribosomal protein Ycf65	PMM1440	tx50_rs07755(N/A|-5.34304|0.2546629|559|577|4|21|N/A)	p9215_rs08080(N/A|-6.2471|0.2695628|367|377|13|22|N/A)	pmt9312_rs07910(N/A|-5.12249|0.6967032|80|116|5|40|N/A)	p9301_rs16770(N/A|-8.51819|0.3344101|150|158|14|22|N/A)	a9601_rs16795(N/A|-10.5984|0.1892594|149|157|15|23|GeneID:4718372)	ew14_rs08220(N/A|-7.84611|0.492112|42|70|7|37|N/A)	p9515_rs07715(N/A|-1.69512|0.8847217|235|241|4|10|N/A)	NA	0
0.396994368218537	0.132902553602137	-4.97277	ferredoxin	PMM0898	tx50_rs04800(N/A|-4.97277|0.2991077|341|353|1|12|N/A)	p9215_rs04765(N/A|-7.24372|0.136531|327|337|19|29|N/A)	pmt9312_rs04610(N/A|-5.27818|0.643183|410|419|61|70|N/A)	p9301_rs13700(N/A|-7.09429|0.5391735|228|254|14|41|N/A)	a9601_rs13715(N/A|-6.2782|0.7554507|246|254|14|22|GeneID:4717672)	ew14_rs04715(N/A|-10.5796|0.1390295|326|353|1|37|N/A)	p9515_rs04775(N/A|-5.20791|0.2456035|341|353|1|12|N/A)	NA	0
0.397926935004718	0.135668061071276	-5.20397	cold-shock protein	PMM1101	tx50_rs05905(N/A|-5.20397|0.3674969|1840|1846|6|12|N/A)	p9215_rs05895(N/A|-5.62262|0.4846823|1584|1591|18|25|N/A)	pmt9312_rs05725(N/A|-5.23511|0.7783267|1689|1696|35|42|N/A)	p9301_rs14845(N/A|-9.29213|0.3567475|540|576|10|35|N/A)	a9601_rs14855(N/A|-12.9307|0.1128532|540|582|3|35|GeneID:4717921)	ew14_rs05855(N/A|-11.4138|0.1801625|743|767|18|46|N/A)	p9515_rs05770(N/A|-4.01269|0.5483902|307|318|9|19|N/A)	NA	0
0.397926935004718	0.135554205557436	-3.2296	TIGR04168 family protein	PMM0679	tx50_rs03610(N/A|-3.2296|0.7072025|739|754|6|20|N/A)	p9215_rs03730(N/A|-5.94781|0.3594375|313|323|56|66|N/A)	pmt9312_rs03485(N/A|-10.7167|0.0397516|187|221|1|34|N/A)	p9301_rs12675(N/A|-6.61739|0.6889812|187|196|25|34|N/A)	a9601_rs12700(N/A|-11.4816|0.1556477|888|907|41|60|GeneID:4717439)	ew14_rs03655(N/A|-8.70443|0.4143654|848|910|3|63|N/A)	p9515_rs03730(N/A|-5.92964|0.1973365|797|803|6|12|N/A)	NA	0
0.397926935004718	0.135501891209366	-6.92933	ferredoxin:protochlorophyllide reductase (ATP-dependent) subunit N	PMM0545	tx50_rs02915(N/A|-6.92933|0.1262326|830|838|2|10|N/A)	p9215_rs03030(N/A|-5.37892|0.5017492|829|838|2|11|N/A)	pmt9312_rs02800(N/A|-5.19694|0.7594922|1032|1038|14|20|N/A)	p9301_rs11875(N/A|-9.41|0.308077|945|975|14|42|N/A)	a9601_rs12035(N/A|-5.94494|0.8634697|829|838|2|11|GeneID:4717301)	ew14_rs02865(N/A|-6.03314|0.8374262|756|762|38|44|N/A)	p9515_rs03020(N/A|-5.56531|0.2680326|786|792|6|12|N/A)	NA	0
0.397926935004718	0.135433933449719	-4.57636	4'-phosphopantetheinyl transferase	PMM0078	tx50_rs00415(N/A|-4.57636|0.4107265|580|587|1|8|N/A)	p9215_rs00445(N/A|-8.24767|0.0875913|57|71|54|68|N/A)	pmt9312_rs00405(N/A|-7.8016|0.2307969|247|257|24|34|N/A)	p9301_rs09535(N/A|-6.09829|0.7521643|297|314|5|22|N/A)	a9601_rs09555(N/A|-7.82055|0.5719009|179|209|15|47|GeneID:4716774)	ew14_rs00470(N/A|-6.43258|0.7443657|648|654|24|30|N/A)	p9515_rs00430(N/A|-5.8832|0.1896368|307|313|6|12|N/A)	NA	0
0.397926935004718	0.135008775866666	-5.06229	RNA polymerase sigma factor RpoD	PMM0496	tx50_rs02670(N/A|-5.06229|0.363342|700|713|4|17|N/A)	p9215_rs02790(N/A|-4.5818|0.65607|679|689|18|28|N/A)	pmt9312_rs02560(N/A|-8.15371|0.2338281|165|210|13|62|N/A)	p9301_rs11635(N/A|-9.58325|0.2816133|667|690|20|50|N/A)	a9601_rs11795(N/A|-6.00468|0.8549021|64|95|5|38|GeneID:4717252)	ew14_rs02625(N/A|-7.2086|0.6779942|255|262|13|20|N/A)	p9515_rs02775(N/A|-6.73042|0.1351367|702|716|4|18|N/A)	NA	0
0.397926935004718	0.134925685502543	-6.02684	TIGR00159 family protein	PMM1091	tx50_rs05855(N/A|-6.02684|0.1998536|63|72|2|11|N/A)	p9215_rs05845(N/A|-3.54758|0.830712|963|969|16|22|N/A)	pmt9312_rs05675(N/A|-5.12347|0.7480143|454|466|58|70|N/A)	p9301_rs14795(N/A|-5.68469|0.8294869|951|957|44|50|N/A)	a9601_rs14805(N/A|-8.18802|0.5481515|547|574|17|38|GeneID:4717911)	ew14_rs05805(N/A|-8.04004|0.52567|547|574|17|38|N/A)	p9515_rs05720(N/A|-6.92426|0.1054611|63|72|2|11|N/A)	NA	0
0.397926935004718	0.134920726407599	-4.68662	rod shape-determining protein	PMM1622	tx50_rs08675(N/A|-4.68662|0.4232811|440|446|4|10|N/A)	p9215_rs09015(N/A|-6.00319|0.3713353|620|650|1|33|N/A)	pmt9312_rs08845(N/A|-8.13253|0.2271379|1095|1133|25|65|N/A)	p9301_rs17705(N/A|-11.3166|0.117303|396|412|9|20|N/A)	a9601_rs17740(N/A|-11.548|0.1686022|395|412|9|21|GeneID:4718569)	ew14_rs09195(N/A|-7.41184|0.6369964|386|412|9|37|N/A)	p9515_rs08685(N/A|-2.53675|0.7848523|1073|1083|2|12|N/A)	NA	0
0.397926935004718	0.134766644496736	-4.48334	Derived by automated computational analysis using gene prediction method: Protein Homology.	n.a.	tx50_rs06085(N/A|-4.48334|0.3439325|216|222|5|11|N/A)		pmt9312_rs03595(N/A|-3.79089|0.8843536|214|223|13|22|N/A)	p9301_rs12730(N/A|-4.62542|0.8816501|12|24|5|17|N/A)	a9601_rs12755(N/A|-12.2754|0.0470843|1|24|5|20|GeneID:4717454)	ew14_rs03740(N/A|-7.32193|0.4918663|11|24|14|28|N/A)		NA	0
0.397926935004718	0.134276486410608	-3.23555	Derived by automated computational analysis using gene prediction method: Protein Homology.	PMM1633	tx50_rs08730(N/A|-3.23555|0.6544666|2|21|1|19|N/A)	p9215_rs09070(N/A|-7.06951|0.1463371|108|133|5|29|N/A)	pmt9312_rs08900(N/A|-8.50704|0.1149885|117|152|1|29|N/A)	p9301_rs17760(N/A|-7.87983|0.3955271|307|338|26|51|N/A)	a9601_rs17795(N/A|-9.6627|0.2542383|307|343|19|51|GeneID:4718580)	ew14_rs09250(N/A|-13.3627|0.0216598|156|191|14|44|N/A)	p9515_rs08740(N/A|-4.14557|0.4192376|15|21|1|7|N/A)	NA	0
0.397926935004718	0.133594738432751	-5.56289	cytochrome b6-f complex subunit 7	n.a.	tx50_rs06215(petM|-5.56289|0.148527|170|177|7|14|N/A)	p9215_rs06455(petM|-6.45152|0.1560454|2|12|54|64|N/A)	pmt9312_rs06465(petM|-4.92862|0.6217313|140|177|16|50|N/A)	p9301_rs15425(petM|-7.28544|0.396768|35|58|14|42|N/A)	a9601_rs15370(petM|-3.06773|0.985336|3|12|54|63|GeneID:4718048)	ew14_rs06455(petM|-5.31429|0.7963472|180|187|24|31|N/A)	p9515_rs06345(petM|-4.45858|0.298151|170|177|7|14|N/A)	NA	0
0.398686082839312	0.136172681808248	-2.92065	ABC transporter permease	PMM0421	tx50_rs02265(N/A|-2.92065|0.7594583|780|787|64|71|N/A)	p9215_rs02395(N/A|-3.60537|0.8124615|499|505|14|20|N/A)	pmt9312_rs02155(N/A|-5.75065|0.6071215|187|244|6|50|N/A)	p9301_rs11230(N/A|-9.17177|0.2903908|261|292|37|68|N/A)	a9601_rs11390(N/A|-20.925|4.14e-05|608|648|13|52|GeneID:4717170)	ew14_rs02225(N/A|-14.2198|0.0221617|261|303|25|68|N/A)	p9515_rs02380(N/A|-3.95256|0.5070247|307|313|1|7|N/A)	NA	0
0.400627424471787	0.137329745996494	-3.18604	LPS export ABC transporter ATP-binding protein	PMM0764	tx50_rs04085(N/A|-3.18604|0.7068157|632|641|1|10|N/A)	p9215_rs04115(N/A|-4.96275|0.5398965|172|183|23|34|N/A)	pmt9312_rs03960(N/A|-3.64658|0.9441268|194|206|18|30|N/A)	p9301_rs13050(N/A|-10.6197|0.1435472|351|389|14|47|N/A)	a9601_rs13065(N/A|-12.6104|0.083244|366|388|9|30|GeneID:4717531)	ew14_rs04055(N/A|-4.26682|0.9600881|334|374|8|49|N/A)	p9515_rs04055(N/A|-7.47872|0.065493|28|39|9|20|N/A)	NA	0
0.400627424471787	0.137116830204633	-7.47571	DUF2130 domain-containing protein	PMM0733	tx50_rs03915(N/A|-7.47571|0.088537|1387|1395|2|10|N/A)	p9215_rs03945(N/A|-4.82279|0.6162677|344|353|57|66|N/A)	pmt9312_rs03790(N/A|-5.52057|0.703511|595|604|57|66|N/A)	p9301_rs12880(N/A|-8.72561|0.4047365|888|908|3|23|N/A)	a9601_rs12895(N/A|-9.33945|0.4231619|480|510|15|42|GeneID:4717493)	ew14_rs03890(N/A|-6.6502|0.764969|993|1009|28|41|N/A)	p9515_rs04220(N/A|-4.45218|0.4493665|756|767|1|11|N/A)	NA	0
0.403746456505439	0.13914566534312	-4.80184	carboxysome shell protein	PMM0552	tx50_rs02950(N/A|-4.80184|0.4574419|1507|1514|59|66|N/A)	p9215_rs03065(N/A|-5.47145|0.534348|2216|2222|17|23|N/A)	pmt9312_rs02835(N/A|-6.35033|0.5954045|1576|1590|13|25|N/A)	p9301_rs11910(N/A|-14.2657|0.0336916|259|297|10|47|N/A)	a9601_rs12070(N/A|-12.5241|0.1527655|2174|2225|14|49|GeneID:4717308)	ew14_rs02900(N/A|-12.1645|0.1426987|742|778|2|37|N/A)	p9515_rs03055(N/A|-5.28543|0.3472106|151|157|5|11|N/A)	NA	0
0.403746456505439	0.13898276869226	-5.20621	phenylalanine--tRNA ligase subunit alpha	PMM1270	tx50_rs06825(N/A|-5.20621|0.326827|50|58|5|14|N/A)	p9215_rs07140(N/A|-6.54225|0.2821526|970|977|13|20|N/A)	pmt9312_rs07055(N/A|-5.67516|0.6494537|863|874|55|66|N/A)	p9301_rs15990(N/A|-6.13826|0.7765921|838|847|32|41|N/A)	a9601_rs16060(N/A|-11.2516|0.1890153|660|678|10|27|GeneID:4718190)	ew14_rs07325(N/A|-5.80954|0.8504496|1077|1095|31|51|N/A)	p9515_rs06900(N/A|-6.09805|0.1886268|186|193|7|14|N/A)	NA	0
0.403746456505439	0.138804982323483	-4.87107	Derived by automated computational analysis using gene prediction method: Protein Homology.	PMM0479	tx50_rs02580(N/A|-4.87107|0.3925792|354|360|5|11|N/A)	p9215_rs02700(N/A|-6.79548|0.2540734|76|84|17|25|N/A)	pmt9312_rs02470(N/A|-8.84281|0.156062|709|721|9|22|N/A)	p9301_rs11545(N/A|-9.53522|0.2813313|815|850|12|48|N/A)	a9601_rs11705(N/A|-6.79176|0.7616595|923|936|38|52|GeneID:4717234)	ew14_rs02535(N/A|-9.06846|0.3944199|695|717|14|34|N/A)	p9515_rs02685(N/A|-1.81475|0.8845604|287|297|4|14|N/A)	NA	0
0.403923085444903	0.139953621467346	-5.58489	Derived by automated computational analysis using gene prediction method: Protein Homology.	PMM1513	tx50_rs08115(N/A|-5.58489|0.1925901|180|188|6|14|N/A)	p9215_rs08435(N/A|-4.63515|0.5388584|385|397|35|47|N/A)	pmt9312_rs08270(N/A|-4.49274|0.7878983|162|175|54|66|N/A)	p9301_rs17135(N/A|-6.34234|0.6514961|319|329|11|22|N/A)	a9601_rs17150(N/A|-8.38263|0.411111|194|201|17|24|GeneID:4718448)	ew14_rs08575(N/A|-7.538|0.4965516|2|36|11|47|N/A)	p9515_rs08080(N/A|-5.95544|0.1437445|374|384|2|12|N/A)	NA	0
0.403923085444903	0.139841200760159	-4.85156	aspartate--tRNA ligase	PMM1688	tx50_rs09015(N/A|-4.85156|0.4308081|687|693|59|65|N/A)	p9215_rs09350(N/A|-4.71556|0.6605544|1255|1261|14|20|N/A)	pmt9312_rs09180(N/A|-6.26641|0.5876606|1150|1157|15|22|N/A)	p9301_rs18040(N/A|-10.0507|0.2658034|591|608|24|47|N/A)	a9601_rs18075(N/A|-13.4221|0.0891994|177|216|13|48|GeneID:4718637)	ew14_rs09575(N/A|-10.9744|0.218862|1492|1505|25|38|N/A)	p9515_rs09030(N/A|-4.24218|0.5074338|775|781|6|12|N/A)	NA	0
0.403923085444903	0.139498400925701	-7.7334	glycine cleavage system protein GcvH	PMM1669	tx50_rs08915(N/A|-7.7334|0.0403948|136|146|6|16|N/A)	p9215_rs09250(N/A|-2.93935|0.889014|36|43|62|69|N/A)	pmt9312_rs09080(N/A|-5.1574|0.6725782|472|485|54|66|N/A)	p9301_rs17940(N/A|-3.80075|0.9642826|19|29|40|50|N/A)	a9601_rs17975(N/A|-6.80021|0.6820882|74|80|35|41|GeneID:4718616)	ew14_rs09475(N/A|-9.40997|0.2527773|74|94|14|41|N/A)	p9515_rs08930(N/A|-3.66585|0.5254461|36|42|2|8|N/A)	NA	0
0.404207686045046	0.14030143479862	-5.35229	DUF3769 domain-containing protein	PMM0254	tx50_rs01315(N/A|-5.35229|0.3521917|514|521|9|16|N/A)	p9215_rs01345(N/A|-4.36489|0.7331591|823|852|21|47|N/A)	pmt9312_rs01290(N/A|-7.65866|0.3464944|1518|1544|14|33|N/A)	p9301_rs15945(N/A|-8.20282|0.5367639|1065|1071|13|19|N/A)	a9601_rs10465(N/A|-12.7443|0.1296786|697|715|16|34|GeneID:4716961)	ew14_rs01435(N/A|-9.58808|0.3840047|591|620|21|47|N/A)	p9515_rs01405(N/A|-6.64117|0.1628683|1689|1696|6|13|N/A)	NA	0
0.405162957956419	0.140882804122947	-4.5447	F0F1 ATP synthase subunit alpha	PMM1451	tx50_rs07805(N/A|-4.5447|0.4767597|1387|1394|60|67|N/A)	p9215_rs08130(N/A|-8.34443|0.1176137|937|955|17|36|N/A)	pmt9312_rs07960(N/A|-8.24028|0.2435545|412|427|19|34|N/A)	p9301_rs16820(N/A|-8.95623|0.3862453|1084|1092|13|21|N/A)	a9601_rs16845(N/A|-11.204|0.2254626|1320|1368|3|41|GeneID:4718383)	ew14_rs08270(N/A|-11.0288|0.2004615|388|404|18|37|N/A)	p9515_rs07765(N/A|-5.98411|0.2251015|476|484|2|10|N/A)	NA	0
0.405652049437472	0.142303339167646	-3.87894	peptidyl-prolyl cis-trans isomerase	PMM0025	tx50_rs00140(N/A|-3.87894|0.5880917|456|462|2|8|N/A)	p9215_rs00125(N/A|-7.87345|0.1372466|93|122|38|68|N/A)	pmt9312_rs00125(N/A|-8.90346|0.1496507|666|690|24|47|N/A)	p9301_rs09220(N/A|-9.53065|0.2803825|660|690|24|53|N/A)	a9601_rs09235(N/A|-9.89753|0.3338032|644|658|15|30|GeneID:4716706)	ew14_rs00125(N/A|-15.7911|0.0096768|911|943|19|52|N/A)	p9515_rs00125(N/A|-4.11402|0.4997648|521|527|6|12|N/A)	NA	0
0.405652049437472	0.142104623480462	-5.47382	tRNA 2-selenouridine(34) synthase MnmH	PMM0925	tx50_rs04935(N/A|-5.47382|0.2868336|315|323|59|67|N/A)	p9215_rs04630(N/A|-3.58544|0.8310192|766|775|57|66|N/A)	pmt9312_rs04475(N/A|-5.44689|0.6977346|653|668|55|70|N/A)	p9301_rs13565(N/A|-6.08939|0.7854526|1071|1108|31|68|N/A)	a9601_rs13580(N/A|-11.9712|0.1378704|745|771|19|43|GeneID:4717643)	ew14_rs04580(N/A|-9.64428|0.3132887|957|986|1|30|N/A)	p9515_rs04910(N/A|-4.24644|0.4728187|758|764|6|12|N/A)	NA	0
0.405652049437472	0.141964564153315	-5.53227	ferredoxin:protochlorophyllide reductase (ATP-dependent) iron-sulfur ATP-binding protein	PMM0543	tx50_rs02905(N/A|-5.53227|0.26654|329|335|9|15|N/A)	p9215_rs03020(N/A|-5.38256|0.4715617|450|458|26|34|N/A)	pmt9312_rs02790(N/A|-7.1078|0.3609542|287|296|24|33|N/A)	p9301_rs11865(N/A|-8.76249|0.3599378|271|296|24|41|N/A)	a9601_rs12025(N/A|-11.6455|0.14975|658|672|10|25|GeneID:4717299)	ew14_rs02855(N/A|-8.70288|0.4235246|807|832|5|29|N/A)	p9515_rs03010(N/A|-4.42329|0.4294099|974|980|2|8|N/A)	NA	0
0.405652049437472	0.141655219947414	-4.22233	c-type cytochrome biogenesis protein CcsB	PMM0765	tx50_rs04090(N/A|-4.22233|0.5076255|945|952|6|13|N/A)	p9215_rs04120(N/A|-5.68186|0.4183475|887|895|25|33|N/A)	pmt9312_rs03965(N/A|-10.0723|0.0668712|838|857|9|27|N/A)	p9301_rs13055(N/A|-11.8926|0.0796689|65|102|6|44|N/A)	a9601_rs13070(N/A|-9.94317|0.3131782|151|160|12|21|GeneID:4717532)	ew14_rs04060(N/A|-6.87737|0.7065352|401|407|25|31|N/A)	p9515_rs04050(N/A|-4.35838|0.4448645|771|783|7|18|N/A)	NA	0
0.405652049437472	0.141600408515183	-2.12559	Derived by automated computational analysis using gene prediction method: Protein Homology.	PMM1400	tx50_rs07530(N/A|-2.12559|0.8785265|527|534|5|12|N/A)	p9215_rs07770(N/A|-4.97931|0.508484|183|215|1|33|N/A)	pmt9312_rs07715(N/A|-6.96842|0.3336908|555|563|28|36|N/A)	p9301_rs16625(N/A|-6.9572|0.5708131|247|253|16|22|N/A)	a9601_rs16705(N/A|-14.7398|0.0172757|71|130|6|62|GeneID:4718349)	ew14_rs08010(N/A|-18.1365|0.000357|61|100|8|47|N/A)		NA	0
0.407973015539884	0.147141932238491	-6.22179	elongation factor Ts	PMM0754	tx50_rs04035(N/A|-6.22179|0.1606374|254|260|5|11|N/A)	p9215_rs04065(N/A|-5.63783|0.3972791|279|285|14|20|N/A)	pmt9312_rs03910(N/A|-3.86906|0.9199386|514|520|16|22|N/A)	p9301_rs13000(N/A|-8.68172|0.3418669|565|603|16|52|N/A)	a9601_rs13015(N/A|-5.54169|0.8734162|83|105|13|30|GeneID:4717521)	ew14_rs04005(N/A|-4.81649|0.9248252|337|365|25|49|N/A)	p9515_rs04105(N/A|-1.31648|0.927788|598|604|10|16|N/A)	NA	0
0.407973015539884	0.147099282351765	-5.30085	Derived by automated computational analysis using gene prediction method: Protein Homology.	PMM0059	tx50_rs00310(N/A|-5.30085|0.3284638|24|30|5|11|N/A)	p9215_rs00340(N/A|-6.09778|0.3720963|428|450|6|30|N/A)	pmt9312_rs00300(N/A|-7.11289|0.3948789|1032|1061|26|49|N/A)	p9301_rs09430(N/A|-7.0859|0.6553025|1060|1082|26|44|N/A)	a9601_rs09450(N/A|-9.88307|0.351381|140|171|3|30|GeneID:4716753)	ew14_rs00365(N/A|-8.29237|0.5220929|223|241|25|43|N/A)	p9515_rs00325(N/A|-7.2609|0.0977497|12|18|5|11|N/A)	NA	0
0.407973015539884	0.146832156297532	-5.45351	alkaline invertase	PMM0327	tx50_rs01700(N/A|-5.45351|0.3113783|82|89|4|11|N/A)	p9215_rs01725(N/A|-5.64636|0.4621757|754|775|43|64|N/A)	pmt9312_rs01690(N/A|-7.07903|0.4136073|1031|1050|15|30|N/A)	p9301_rs10825(N/A|-12.1246|0.088788|422|440|31|50|N/A)	a9601_rs10845(N/A|-11.2841|0.2140011|292|328|5|42|GeneID:4717040)	ew14_rs01820(N/A|-9.10969|0.4150504|423|442|29|49|N/A)	p9515_rs01785(N/A|-5.51583|0.2834343|82|89|4|11|N/A)	NA	0
0.407973015539884	0.146814034724385	-4.39819	ATP phosphoribosyltransferase regulatory subunit	PMM0900	tx50_rs04810(N/A|-4.39819|0.4860123|1213|1224|2|12|N/A)	p9215_rs04755(N/A|-5.30423|0.5090235|775|788|54|67|N/A)	pmt9312_rs04600(N/A|-7.33934|0.3477035|484|500|54|70|N/A)	p9301_rs13690(N/A|-11.1421|0.1341915|913|930|4|22|N/A)	a9601_rs13705(N/A|-14.4756|0.0380508|912|930|4|23|GeneID:4717670)	ew14_rs04705(N/A|-9.17353|0.3837849|912|925|9|23|N/A)	p9515_rs04785(N/A|-2.69551|0.7623201|37|44|1|8|N/A)	NA	0
0.407973015539884	0.146785673135295	-4.62777	methyltransferase domain-containing protein	PMM1346	tx50_rs07220(N/A|-4.62777|0.402344|86|92|6|12|N/A)	p9215_rs07545(N/A|-3.21891|0.8683657|717|729|54|66|N/A)	pmt9312_rs07460(N/A|-6.52495|0.439272|697|709|14|28|N/A)	p9301_rs16385(N/A|-5.575|0.8264157|249|258|32|41|N/A)	a9601_rs16460(N/A|-6.82472|0.7210238|500|514|17|30|GeneID:4718273)	ew14_rs07725(N/A|-10.8033|0.159621|87|111|19|48|N/A)	p9515_rs07300(N/A|-6.68388|0.1138056|12|18|5|11|N/A)	NA	0
0.407973015539884	0.146575461279692	-4.71941	HAD family hydrolase	PMM0851	tx50_rs04550(N/A|-4.71941|0.3926627|47|54|10|17|N/A)	p9215_rs05010(N/A|-5.85229|0.3707602|571|626|24|68|N/A)	pmt9312_rs04860(N/A|-5.11816|0.7358281|593|614|34|49|N/A)	p9301_rs13960(N/A|-4.72963|0.9193772|407|413|5|11|N/A)	a9601_rs13970(N/A|-7.04641|0.6992914|167|214|13|51|GeneID:4717729)	ew14_rs04970(N/A|-9.12069|0.3499064|591|626|24|48|N/A)	p9515_rs04540(N/A|-7.39961|0.0705034|394|403|1|10|N/A)	NA	0
0.407973015539884	0.146449940936551	-5.93962	long-chain acyl-[acyl-carrier-protein] reductase	PMM0533	tx50_rs02855(N/A|-5.93962|0.2201849|12|18|3|9|N/A)	p9215_rs02970(N/A|-4.53626|0.6558374|674|711|15|51|N/A)	pmt9312_rs02740(N/A|-7.17691|0.3647215|204|239|25|64|N/A)	p9301_rs11815(N/A|-9.80401|0.2450626|376|426|5|43|N/A)	a9601_rs11975(N/A|-7.29982|0.6889796|164|200|14|42|GeneID:4717289)	ew14_rs02805(N/A|-7.30027|0.6529301|164|171|35|42|N/A)	p9515_rs02960(N/A|-5.99044|0.2026598|1011|1018|4|11|N/A)	NA	0
0.407973015539884	0.146416476720748	-4.39746	DUF1825 family protein	PMM1330	tx50_rs07140(N/A|-4.39746|0.3975543|170|177|2|9|N/A)	p9215_rs07465(N/A|-6.12692|0.2603305|319|330|55|66|N/A)	pmt9312_rs07380(N/A|-4.33878|0.821971|346|356|57|67|N/A)	p9301_rs16305(N/A|-7.6634|0.4287298|36|62|40|66|N/A)	a9601_rs16380(N/A|-9.57243|0.2629437|144|177|2|34|GeneID:4718256)	ew14_rs07645(N/A|-12.7938|0.0323945|291|327|19|52|N/A)	p9515_rs07220(N/A|-4.71841|0.3136406|170|177|2|9|N/A)	NA	0
0.407973015539884	0.146156775286089	-4.14222	Derived by automated computational analysis using gene prediction method: Protein Homology.	PMM0309	tx50_rs01600(N/A|-4.14222|0.4682618|490|496|2|8|N/A)	p9215_rs01630(N/A|-4.35822|0.6260153|152|177|15|36|N/A)	pmt9312_rs01575(N/A|-7.12665|0.2892934|12|18|25|31|N/A)	p9301_rs10725(N/A|-10.3649|0.1282254|236|263|8|51|N/A)	a9601_rs10750(N/A|-9.26581|0.3221464|361|387|5|28|GeneID:4717020)	ew14_rs01720(N/A|-12.8425|0.0372797|354|387|5|33|N/A)	p9515_rs01690(N/A|-3.34482|0.5954577|170|176|7|13|N/A)	NA	0
0.407973015539884	0.146109237855754	-2.58437	acyl-CoA desaturase	PMM1672	tx50_rs08930(N/A|-2.58437|0.8268397|1007|1013|2|8|N/A)	p9215_rs09265(N/A|-3.81952|0.7865234|382|398|16|31|N/A)	pmt9312_rs09095(N/A|-11.4214|0.0262163|602|634|25|63|N/A)	p9301_rs17955(N/A|-13.9286|0.0214584|601|661|5|64|N/A)	a9601_rs17990(N/A|-12.018|0.1284875|601|661|5|64|GeneID:4718619)	ew14_rs09490(N/A|-9.19881|0.3600042|601|634|25|64|N/A)	p9515_rs08945(N/A|-4.45904|0.4265565|884|891|4|11|N/A)	NA	0
0.407973015539884	0.145269549299385	-6.02698	ferredoxin:protochlorophyllide reductase (ATP-dependent) subunit B	PMM0544	tx50_rs02910(N/A|-6.02698|0.2349831|505|512|60|67|N/A)	p9215_rs03025(N/A|-5.37408|0.5214875|1489|1495|14|20|N/A)	pmt9312_rs02795(N/A|-5.71047|0.6827345|415|421|25|31|N/A)	p9301_rs11870(N/A|-9.42765|0.3271238|1232|1250|24|42|N/A)	a9601_rs12030(N/A|-8.34018|0.5787494|489|502|6|20|GeneID:4717300)	ew14_rs02860(N/A|-10.452|0.2591299|1280|1307|11|37|N/A)	p9515_rs03015(N/A|-6.32388|0.1885892|1302|1310|4|12|N/A)	NA	0
0.407973015539884	0.145210939818415	-7.19303	sulfotransferase family protein	PMM1120	tx50_rs06005(N/A|-7.19303|0.1224341|639|645|5|11|N/A)	p9215_rs05995(N/A|-5.1891|0.5727688|1449|1463|57|72|N/A)	pmt9312_rs00190(N/A|-6.91995|0.4450819|1147|1162|17|31|N/A)	p9301_rs09300(N/A|-6.81727|0.7095038|348|384|2|36|N/A)	a9601_rs14950(N/A|-10.3499|0.3308524|500|533|14|47|GeneID:4717941)	ew14_rs08025(N/A|-9.45559|0.400179|1599|1608|26|35|N/A)		NA	0
0.407973015539884	0.144820941684587	-4.91599	TIGR03792 family protein	PMM1279	tx50_rs06860(N/A|-4.91599|0.3205504|218|225|5|12|N/A)	p9215_rs07175(N/A|-3.19817|0.855929|166|176|62|72|N/A)	pmt9312_rs07090(N/A|-6.85308|0.339656|208|217|25|34|N/A)	p9301_rs16025(N/A|-5.32787|0.8353943|85|95|40|50|N/A)	a9601_rs16095(N/A|-4.36349|0.9503618|306|314|45|53|GeneID:4718199)	ew14_rs07360(N/A|-5.12822|0.884781|124|156|15|43|N/A)	p9515_rs06935(N/A|-6.80191|0.0890334|218|225|5|12|N/A)	NA	0
0.407973015539884	0.144728461188182	-6.33483	carboxypeptidase M32	PMM0493	tx50_rs02655(N/A|-6.33483|0.1943519|263|270|5|12|N/A)	p9215_rs02775(N/A|-6.36708|0.3406235|514|528|53|67|N/A)	pmt9312_rs02545(N/A|-5.35127|0.7455635|172|196|23|48|N/A)	p9301_rs11620(N/A|-6.71098|0.7248575|833|859|13|43|N/A)		ew14_rs02610(N/A|-6.22316|0.8260546|693|714|17|44|N/A)	p9515_rs02760(N/A|-6.22112|0.1971156|345|351|5|11|N/A)	NA	0
0.407973015539884	0.144126152165258	-4.2537	NAD+ synthase	PMM1446	tx50_rs07780(N/A|-4.2537|0.5415741|553|565|2|11|N/A)	p9215_rs08105(N/A|-7.25466|0.2264731|509|521|18|30|N/A)	pmt9312_rs07935(N/A|-6.47235|0.5424378|1052|1058|14|20|N/A)	p9301_rs16795(N/A|-9.17975|0.3669102|365|376|10|21|N/A)	a9601_rs16820(N/A|-12.6164|0.1278287|520|564|3|49|GeneID:4718378)	ew14_rs08245(N/A|-9.54944|0.3727037|185|207|25|49|N/A)	p9515_rs07740(N/A|-7.29367|0.1068701|1052|1058|5|11|N/A)	NA	0
0.407973015539884	0.143454011321841	-4.5843	Derived by automated computational analysis using gene prediction method: Protein Homology.	PMM1698	tx50_rs09065(N/A|-4.5843|0.382618|492|500|2|10|N/A)	p9215_rs09400(N/A|-4.66448|0.5923035|142|155|55|68|N/A)	pmt9312_rs09230(N/A|-5.10587|0.7242802|652|662|34|44|N/A)	p9301_rs18090(N/A|-9.88975|0.1968922|654|702|3|42|N/A)	a9601_rs18125(N/A|-9.77704|0.2983567|541|558|32|50|GeneID:4718647)	ew14_rs09625(N/A|-11.2398|0.1246747|510|544|9|42|N/A)	p9515_rs09080(N/A|-5.8499|0.1922501|684|692|2|10|N/A)	NA	0
0.41142089390923	0.153712121892104	-6.22771	SpoIID/LytB domain-containing protein	PMM1660	tx50_rs08870(N/A|-6.22771|0.2081852|1006|1016|16|26|N/A)	p9215_rs09205(N/A|-4.45378|0.699777|1618|1625|9|16|N/A)	pmt9312_rs09035(N/A|-5.33823|0.7503175|541|550|57|66|N/A)	p9301_rs17895(N/A|-8.55998|0.4443569|822|892|2|72|N/A)	a9601_rs17930(N/A|-7.70116|0.666962|1509|1531|31|51|GeneID:4718607)	ew14_rs09430(N/A|-10.2274|0.2823892|443|467|25|49|N/A)	p9515_rs08885(N/A|-6.10067|0.2119213|881|889|2|10|N/A)	NA	0
0.41142089390923	0.153616555346476	-6.75531	ATP adenylyltransferase	PMM0874	tx50_rs04675(N/A|-6.75531|0.1217091|496|506|1|11|N/A)	p9215_rs04890(N/A|-4.04692|0.7373218|343|352|55|64|N/A)	pmt9312_rs04735(N/A|-7.39283|0.3085956|37|60|13|36|N/A)	p9301_rs13825(N/A|-7.45303|0.5552868|474|508|10|49|N/A)	a9601_rs13840(N/A|-7.08201|0.7011968|533|576|5|55|GeneID:4717697)	ew14_rs04840(N/A|-8.37456|0.4653879|903|927|15|43|N/A)	p9515_rs04650(N/A|-3.95617|0.5128576|167|178|1|12|N/A)	NA	0
0.41142089390923	0.153237977351936	-4.88738	photosystem I reaction center subunit PsaK	PMM0906	tx50_rs04840(N/A|-4.88738|0.2918779|213|224|5|17|N/A)	p9215_rs04725(N/A|-2.87714|0.8860209|322|334|55|67|N/A)	pmt9312_rs04570(N/A|-1.9121|0.9982172|186|192|63|69|N/A)	p9301_rs13660(N/A|-5.02143|0.8480348|349|359|33|44|N/A)	a9601_rs13675(N/A|-8.51378|0.3814649|282|296|37|51|GeneID:4717664)	ew14_rs04675(N/A|-10.3268|0.1377347|285|299|37|51|N/A)	p9515_rs04815(N/A|-5.32821|0.2101002|272|280|6|14|N/A)	NA	0
0.41142089390923	0.153007740003845	-6.83799	excinuclease ABC subunit UvrB	PMM1649	tx50_rs08815(N/A|-6.83799|0.15839|764|770|8|14|N/A)	p9215_rs09150(N/A|-5.42546|0.5332689|730|737|24|31|N/A)	pmt9312_rs08980(N/A|-7.47851|0.3803965|2038|2051|57|70|N/A)	p9301_rs17840(N/A|-9.39621|0.3563501|815|830|5|20|N/A)	a9601_rs17875(N/A|-9.22791|0.4814268|815|830|5|20|GeneID:4718596)	ew14_rs09375(N/A|-9.85308|0.3522713|466|495|11|41|N/A)	p9515_rs08830(N/A|-3.43638|0.6594781|239|245|1|7|N/A)	NA	0
0.41142089390923	0.152913889887745	-6.22818	glycosyltransferase family 4 protein	PMM1221	tx50_rs06580(N/A|-6.22818|0.188409|1036|1043|60|67|N/A)			p9301_rs15835(N/A|-8.17818|0.4727304|31|54|2|22|N/A)	a9601_rs15690(N/A|-9.15809|0.4285198|136|159|16|38|GeneID:4718115)		p9515_rs06645(N/A|-6.39341|0.165409|1213|1219|3|9|N/A)	NA	0
0.41142089390923	0.152795385675366	-3.86022	F0F1 ATP synthase subunit epsilon	PMM1439	tx50_rs07750(N/A|-3.86022|0.5271092|13|19|2|8|N/A)	p9215_rs08075(N/A|-4.40865|0.6122899|88|99|61|72|N/A)	pmt9312_rs07905(N/A|-7.76756|0.1987391|1|12|55|66|N/A)	p9301_rs16765(N/A|-10.4964|0.1169861|189|215|28|58|N/A)	a9601_rs16790(N/A|-10.5522|0.1816273|431|467|12|50|GeneID:4718371)	ew14_rs08215(N/A|-5.98528|0.774878|262|273|14|25|N/A)	p9515_rs07710(N/A|-1.49823|0.9049279|39|46|64|71|N/A)	NA	0
0.41142089390923	0.15225909686907	-5.80273	4-hydroxy-3-methylbut-2-enyl diphosphate reductase	PMM0264	tx50_rs01370(N/A|-5.80273|0.2473004|624|630|4|10|N/A)	p9215_rs01400(N/A|-6.5062|0.3007832|685|723|2|29|N/A)	pmt9312_rs01345(N/A|-7.56228|0.3163061|89|136|14|67|N/A)	p9301_rs10495(N/A|-8.13859|0.4824672|89|127|32|67|N/A)	a9601_rs10520(N/A|-10.9247|0.2317388|750|787|15|48|GeneID:4716972)	ew14_rs01490(N/A|-7.80727|0.5885892|692|723|2|29|N/A)	p9515_rs01460(N/A|-3.93203|0.539548|484|490|2|8|N/A)	NA	0
0.41142089390923	0.152231372824008	-5.80889	glycosyltransferase family 39 protein	PMM1177	tx50_rs06355(N/A|-5.80889|0.2734501|809|821|1|12|N/A)	p9215_rs06620(N/A|-6.6059|0.3183381|1095|1127|5|36|N/A)	pmt9312_rs06605(N/A|-7.02151|0.4465139|26|65|35|72|N/A)	p9301_rs15590(N/A|-11.6445|0.1281575|1031|1051|25|47|N/A)	a9601_rs15565(N/A|-10.5478|0.3066745|1188|1229|5|42|GeneID:4718090)	ew14_rs06660(N/A|-6.83724|0.7627309|75|93|33|49|N/A)	p9515_rs06490(N/A|-4.26426|0.5041654|839|845|1|7|N/A)	NA	0
0.41142089390923	0.152231053399508	-3.38868	AI-2E family transporter	PMM0927	tx50_rs04945(N/A|-3.38868|0.6852519|288|294|2|8|N/A)	p9215_rs04620(N/A|-7.77526|0.1431432|540|568|6|34|N/A)	pmt9312_rs04465(N/A|-8.98644|0.13985|123|158|5|31|N/A)	p9301_rs13555(N/A|-12.9733|0.0442364|117|158|5|50|N/A)	a9601_rs13570(N/A|-9.97235|0.3206428|558|568|6|16|GeneID:4717641)	ew14_rs04570(N/A|-9.22732|0.3667072|714|726|4|16|N/A)	p9515_rs04920(N/A|-5.54715|0.2590679|705|711|4|10|N/A)	NA	0
0.41142089390923	0.152165742396859	-5.82973	biotin/lipoyl-binding protein	PMM0748	tx50_rs04010(N/A|-5.82973|0.2265642|120|127|3|10|N/A)	p9215_rs04040(N/A|-5.30429|0.4895376|447|453|17|23|N/A)	pmt9312_rs03885(N/A|-6.34065|0.5059234|435|454|16|35|N/A)	p9301_rs12975(N/A|-5.82205|0.8125974|631|641|9|20|N/A)	a9601_rs12990(N/A|-7.85651|0.5975577|802|818|36|51|GeneID:4717515)	ew14_rs03980(N/A|-10.7877|0.1827068|787|818|36|68|N/A)	p9515_rs04130(N/A|-5.62887|0.2398645|295|302|8|15|N/A)	NA	0
0.41142089390923	0.15191518887741	-5.15507	LuxR family transcriptional regulator	PMM0154	tx50_rs00805(N/A|-5.15507|0.2510168|287|294|5|12|N/A)	p9215_rs00830(N/A|-7.01811|0.1429787|40|64|14|34|N/A)	pmt9312_rs00790(N/A|-6.8703|0.2961366|354|361|16|23|N/A)	p9301_rs09935(N/A|-6.17355|0.6751083|158|169|7|17|N/A)	a9601_rs09945(N/A|-5.82297|0.7992061|158|165|10|17|GeneID:4716855)	ew14_rs00925(N/A|-5.16126|0.8617466|53|70|19|36|N/A)	p9515_rs00890(N/A|-0.144182|0.9874845|122|128|65|71|N/A)	NA	0
0.41142089390923	0.151466231196771	-5.78989	glutamate synthase large subunit	PMM1512	tx50_rs08110(N/A|-5.78989|0.3387561|2725|2732|5|12|N/A)	p9215_rs08430(N/A|-6.84615|0.3560405|1137|1163|46|72|N/A)	pmt9312_rs08265(N/A|-7.32649|0.484848|1683|1692|13|22|N/A)	p9301_rs17130(N/A|-7.43095|0.7107914|3348|3367|2|19|N/A)	a9601_rs17145(N/A|-15.1898|0.0624338|3346|3367|2|25|GeneID:4718447)	ew14_rs08570(N/A|-10.4662|0.3556977|1473|1497|13|38|N/A)	p9515_rs08075(N/A|-5.62058|0.3411296|2601|2609|1|9|N/A)	NA	0
0.41142089390923	0.151140920203736	-5.77874	sodium:solute symporter	PMM0628	tx50_rs03335(N/A|-5.77874|0.2596465|511|521|1|11|N/A)	p9215_rs03465(N/A|-3.93469|0.7876545|993|1028|5|36|N/A)	pmt9312_rs03220(N/A|-6.90381|0.4410443|897|911|14|32|N/A)	p9301_rs12295(N/A|-8.57737|0.4314006|501|526|46|71|N/A)	a9601_rs12450(N/A|-11.684|0.1780883|984|1028|12|48|GeneID:4717387)	ew14_rs03285(N/A|-7.6085|0.6326194|1200|1226|21|48|N/A)	p9515_rs03445(N/A|-5.69407|0.2563181|1047|1053|6|12|N/A)	NA	0
0.41142089390923	0.151007170990694	-5.80644	Derived by automated computational analysis using gene prediction method: Protein Homology.	PMM0510	tx50_rs02740(N/A|-5.80644|0.1587504|160|171|4|16|N/A)	p9215_rs02860(N/A|-3.00182|0.8663725|166|174|62|70|N/A)	pmt9312_rs02630(N/A|-6.58125|0.3391663|24|57|7|42|N/A)	p9301_rs11705(N/A|-5.20704|0.8222516|220|229|32|41|N/A)	a9601_rs11865(N/A|-5.19265|0.8696946|248|261|32|45|GeneID:4717266)	ew14_rs02695(N/A|-9.10787|0.2542652|24|60|5|42|N/A)	p9515_rs02845(N/A|-3.79613|0.4751513|188|199|1|12|N/A)	NA	0
0.41142089390923	0.150965037326347	-6.90885	YvcK family protein	PMM0291	tx50_rs01510(N/A|-6.90885|0.1325806|601|607|5|11|N/A)	p9215_rs01540(N/A|-6.53934|0.307358|1241|1259|25|42|N/A)	pmt9312_rs01485(N/A|-7.37392|0.3599042|1439|1456|3|19|N/A)	p9301_rs10635(N/A|-7.35276|0.6203688|742|781|5|41|N/A)	a9601_rs10660(N/A|-7.37303|0.702135|567|580|10|23|GeneID:4717001)	ew14_rs01630(N/A|-8.77797|0.4580127|648|682|11|37|N/A)	p9515_rs01600(N/A|-4.48502|0.4470848|1460|1466|2|8|N/A)	NA	0
0.41142089390923	0.150806904565927	-3.13645	30S ribosomal protein S15	PMM0943	tx50_rs05025(N/A|-3.13645|0.6661719|48|54|2|8|N/A)	p9215_rs04535(N/A|-3.45193|0.7896631|107|133|5|33|N/A)	pmt9312_rs04385(N/A|-9.97308|0.035957|252|277|5|30|N/A)	p9301_rs13470(N/A|-6.83943|0.5543478|15|30|3|22|N/A)	a9601_rs13490(N/A|-11.5944|0.087782|12|32|2|26|GeneID:4717624)	ew14_rs04485(N/A|-4.08321|0.9531212|91|123|13|40|N/A)	p9515_rs05000(N/A|-3.61504|0.5154229|190|197|1|8|N/A)	NA	0
0.41142089390923	0.150796459784832	-4.45912	SIMPL domain-containing protein	PMM0383	tx50_rs02045(N/A|-4.45912|0.4464003|186|192|5|11|N/A)	p9215_rs02045(N/A|-5.15787|0.5057774|537|559|9|34|N/A)	pmt9312_rs01915(N/A|-9.5257|0.0876023|399|415|10|29|N/A)		a9601_rs11155(N/A|-6.89527|0.7225291|736|757|13|35|GeneID:4717121)		p9515_rs02140(N/A|-4.9736|0.3264648|186|192|5|11|N/A)	NA	0
0.41142089390923	0.150680319100678	-3.92256	LysR family transcriptional regulator	PMM0147	tx50_rs00770(N/A|-3.92256|0.5702634|343|349|1|7|N/A)	p9215_rs00795(N/A|-5.18342|0.5164053|94|104|24|34|N/A)	pmt9312_rs00755(N/A|-9.53082|0.0964952|1025|1033|25|33|N/A)	p9301_rs09900(N/A|-9.4928|0.2717687|129|167|5|36|N/A)	a9601_rs09910(N/A|-9.7764|0.3345882|127|167|5|38|GeneID:4716848)	ew14_rs00890(N/A|-11.4014|0.1374551|550|568|16|35|N/A)	p9515_rs00855(N/A|-2.50963|0.7859664|343|349|1|7|N/A)	NA	0
0.41142089390923	0.150152579400535	-4.00448	septum site-determining protein MinC	PMM0322	tx50_rs01675(N/A|-4.00448|0.528692|80|90|2|12|N/A)	p9215_rs01700(N/A|-6.4978|0.2571829|180|202|6|29|N/A)	pmt9312_rs01665(N/A|-5.45406|0.655988|403|409|9|15|N/A)	p9301_rs10800(N/A|-7.73308|0.4870466|78|112|29|62|N/A)	a9601_rs10820(N/A|-12.7154|0.0745087|154|202|6|49|GeneID:4717035)	ew14_rs01795(N/A|-11.2039|0.128997|139|169|17|47|N/A)	p9515_rs01760(N/A|-3.54846|0.5798128|492|498|3|9|N/A)	NA	0
0.41142089390923	0.150109105636118	-4.27349	phosphoribosylamine--glycine ligase	PMM1340	tx50_rs07190(N/A|-4.27349|0.5213766|327|336|9|19|N/A)	p9215_rs07515(N/A|-6.41384|0.3233469|1134|1144|57|67|N/A)	pmt9312_rs07430(N/A|-5.80451|0.6493812|198|204|13|19|N/A)	p9301_rs16355(N/A|-7.651|0.5696136|273|292|29|47|N/A)	a9601_rs16430(N/A|-7.66244|0.6591327|336|350|32|47|GeneID:4718267)	ew14_rs07695(N/A|-7.53574|0.6396749|336|350|32|47|N/A)	p9515_rs07270(N/A|-8.37869|0.0438146|553|561|3|11|N/A)	NA	0
0.41142089390923	0.149981776127274	-2.85953	methyltransferase domain-containing protein	PMM0416	tx50_rs02235(N/A|-2.85953|0.7736018|447|458|5|17|N/A)	p9215_rs02370(N/A|-5.33376|0.4717939|24|34|62|72|N/A)	pmt9312_rs02130(N/A|-10.4604|0.0469965|710|729|2|24|N/A)	p9301_rs11205(N/A|-13.0438|0.0350265|710|729|2|24|N/A)	a9601_rs11365(N/A|-11.5868|0.1466088|709|729|2|24|GeneID:4717164)	ew14_rs02200(N/A|-10.0759|0.2394196|424|458|5|50|N/A)	p9515_rs02355(N/A|-3.81927|0.5366604|293|299|9|15|N/A)	NA	0
0.411702441309178	0.156609375023282	-5.55194	ATP-dependent Clp endopeptidase proteolytic subunit ClpP	PMM0742	tx50_rs03980(N/A|-5.55194|0.2374258|254|263|1|10|N/A)	p9215_rs04010(N/A|-6.45646|0.2543184|184|206|13|33|N/A)	pmt9312_rs03855(N/A|-3.95282|0.9067017|234|242|28|36|N/A)	p9301_rs12945(N/A|-7.24509|0.5561422|337|347|14|24|N/A)	a9601_rs12960(N/A|-9.88733|0.2777888|37|88|10|63|GeneID:4717509)	ew14_rs03950(N/A|-8.0722|0.4769832|254|271|13|31|N/A)	p9515_rs04160(N/A|-3.64037|0.5545118|255|263|1|9|N/A)	NA	0
0.411702441309178	0.15636695016392	-5.6427	dihydrolipoyl dehydrogenase	PMM1298	tx50_rs06960(N/A|-5.6427|0.2824993|1437|1444|10|17|N/A)	p9215_rs07285(N/A|-4.46538|0.6930002|385|391|14|20|N/A)	pmt9312_rs07195(N/A|-5.68504|0.679579|1534|1540|9|15|N/A)	p9301_rs16125(N/A|-11.7664|0.1077864|943|973|9|50|N/A)	a9601_rs16195(N/A|-9.28697|0.43885|1049|1064|13|27|GeneID:4718218)	ew14_rs07465(N/A|-10.0072|0.3003741|1135|1166|8|41|N/A)	p9515_rs07035(N/A|-5.03719|0.3558142|1437|1450|4|17|N/A)	NA	0
0.411702441309178	0.156212696091698	-3.15981	agmatinase	PMM1686	tx50_rs09005(N/A|-3.15981|0.7216087|853|859|61|67|N/A)	p9215_rs09340(N/A|-7.17526|0.191937|852|872|8|29|N/A)	pmt9312_rs09170(N/A|-3.59936|0.951972|334|345|27|38|N/A)	p9301_rs18030(N/A|-12.6137|0.049783|856|872|8|24|N/A)	a9601_rs18065(N/A|-12.1459|0.1170642|822|880|1|63|GeneID:4718635)	ew14_rs09565(N/A|-6.43869|0.7648151|855|872|8|23|N/A)	p9515_rs09020(N/A|-6.13709|0.1771656|477|484|3|10|N/A)	NA	0
0.411702441309178	0.155988445177707	-3.9948	ATP-binding cassette domain-containing protein	PMM0290	tx50_rs01505(N/A|-3.9948|0.5450057|240|248|59|67|N/A)	p9215_rs01535(N/A|-5.39295|0.4528015|64|74|56|66|N/A)	pmt9312_rs01480(N/A|-5.64045|0.6257293|203|212|63|72|N/A)	p9301_rs10630(N/A|-4.85571|0.9070883|434|442|6|14|N/A)	a9601_rs10655(N/A|-10.0511|0.2803615|681|697|17|37|GeneID:4717000)	ew14_rs01625(N/A|-6.16319|0.788384|668|676|17|25|N/A)	p9515_rs01595(N/A|-8.00469|0.0446272|422|444|4|24|N/A)	NA	0
0.411702441309178	0.15594433694269	-3.64845	phosphonate ABC transporter	PMM0671	tx50_rs03570(N/A|-3.64845|0.6542345|502|509|9|16|N/A)	p9215_rs03690(N/A|-7.08843|0.2381446|550|561|55|66|N/A)	pmt9312_rs03445(N/A|-6.89469|0.4508857|937|960|13|32|N/A)	p9301_rs12635(N/A|-10.1669|0.2379152|822|864|2|37|N/A)	a9601_rs12660(N/A|-10.8444|0.2590078|1312|1335|32|53|GeneID:23674145)	ew14_rs03615(N/A|-10.9917|0.202972|1312|1335|32|53|N/A)	p9515_rs03690(N/A|-8.78792|0.0335644|1447|1455|4|12|N/A)	NA	0
0.411702441309178	0.155663764669124	-5.72073	magnesium chelatase ATPase subunit D	PMM0288	tx50_rs01495(N/A|-5.72073|0.296935|195|212|5|24|N/A)	p9215_rs01525(N/A|-6.65729|0.3236303|1470|1480|25|35|N/A)	pmt9312_rs01470(N/A|-7.21736|0.428579|441|451|25|35|N/A)	p9301_rs10620(N/A|-10.6701|0.2171351|1067|1078|9|19|N/A)	a9601_rs10645(N/A|-11.2635|0.2501536|1090|1120|9|35|GeneID:4716998)	ew14_rs01615(N/A|-8.31882|0.56764|1349|1394|1|37|N/A)	p9515_rs01585(N/A|-6.0111|0.2426077|1323|1330|4|11|N/A)	NA	0
0.411702441309178	0.155412763588689	-2.45839	YihY/virulence factor BrkB family protein	PMM0095	tx50_rs00505(N/A|-2.45839|0.8454024|867|873|6|12|N/A)	p9215_rs00530(N/A|-8.45138|0.0886365|668|682|35|49|N/A)	pmt9312_rs00490(N/A|-8.29256|0.1982648|32|43|61|72|N/A)	p9301_rs09620(N/A|-11.5734|0.0948468|911|921|10|20|N/A)	a9601_rs09645(N/A|-12.4164|0.1039955|879|921|10|51|GeneID:4716794)	ew14_rs00555(N/A|-11.7078|0.1156645|224|260|13|49|N/A)	p9515_rs00520(N/A|-4.97887|0.3354687|931|938|5|12|N/A)	NA	0
0.411702441309178	0.155178703752634	-4.8152	SufD family Fe-S cluster assembly protein	PMM0071	tx50_rs00375(N/A|-4.8152|0.4095831|726|732|8|14|N/A)	p9215_rs00405(N/A|-6.83842|0.2551552|851|866|21|36|N/A)	pmt9312_rs00365(N/A|-9.17053|0.1340951|851|862|25|36|N/A)	p9301_rs09495(N/A|-8.08189|0.4930155|850|862|25|37|N/A)	a9601_rs09515(N/A|-9.64512|0.3755277|850|862|25|37|GeneID:4716766)	ew14_rs00430(N/A|-9.63251|0.329533|809|852|17|50|N/A)	p9515_rs00390(N/A|-4.01809|0.5244431|214|220|2|8|N/A)	NA	0
0.411702441309178	0.154921402814617	-6.29207	tryptophan synthase subunit alpha	PMM0572	tx50_rs03055(N/A|-6.29207|0.1662432|755|763|2|10|N/A)	p9215_rs03180(N/A|-6.19933|0.3202308|68|85|19|36|N/A)	pmt9312_rs02940(N/A|-5.85254|0.596573|652|662|57|67|N/A)	p9301_rs12015(N/A|-7.57396|0.5369434|757|766|13|22|N/A)	a9601_rs12175(N/A|-9.51307|0.3562763|100|121|7|25|GeneID:4717329)	ew14_rs03005(N/A|-7.42966|0.6133704|100|121|7|25|N/A)	p9515_rs03165(N/A|-4.11058|0.4840132|48|54|2|8|N/A)	NA	0
0.411702441309178	0.154689799026384	-4.5883	rod shape-determining protein MreC	PMM1621	tx50_rs08670(N/A|-4.5883|0.4178445|107|114|4|11|N/A)	p9215_rs09010(N/A|-3.44452|0.8385192|812|824|56|69|N/A)	pmt9312_rs08840(N/A|-5.31688|0.6954856|65|76|25|36|N/A)	p9301_rs17700(N/A|-14.3833|0.0125901|793|838|17|72|N/A)	a9601_rs17735(N/A|-9.74371|0.3166637|699|714|15|29|GeneID:4718568)	ew14_rs09190(N/A|-8.79405|0.3934074|793|814|51|72|N/A)	p9515_rs08680(N/A|-5.77091|0.2103527|771|778|5|12|N/A)	NA	0
0.411702441309178	0.154292841977789	-6.35785	penicillin-binding protein	PMM0427	tx50_rs02305(N/A|-6.35785|0.2009743|1780|1788|2|10|N/A)	p9215_rs02430(N/A|-6.21723|0.3783505|137|147|23|33|N/A)	pmt9312_rs02195(N/A|-6.62645|0.5172521|282|305|24|46|N/A)	p9301_rs11270(N/A|-6.61253|0.750983|423|435|26|38|N/A)	a9601_rs11430(N/A|-8.898|0.5123029|1211|1238|5|34|GeneID:4717180)	ew14_rs02265(N/A|-6.91737|0.7508129|1816|1856|22|66|N/A)	p9515_rs02415(N/A|-6.27686|0.1999297|1527|1534|2|9|N/A)	NA	0
0.411937220744082	0.157460589926838	-6.15989	ribosome biogenesis GTPase YlqF	PMM0194	tx50_rs01005(N/A|-6.15989|0.1825824|18|25|3|10|N/A)	p9215_rs01035(N/A|-6.03371|0.3506225|954|960|16|22|N/A)	pmt9312_rs00990(N/A|-6.80051|0.413373|158|167|27|36|N/A)	p9301_rs10135(N/A|-5.67242|0.8287245|158|167|27|36|N/A)	a9601_rs10150(N/A|-8.86333|0.4467493|952|959|17|24|GeneID:4716896)	ew14_rs01125(N/A|-9.35335|0.3326201|952|962|14|24|N/A)	p9515_rs01090(N/A|-3.137|0.6727271|519|530|1|13|N/A)	NA	0
0.411937220744082	0.157263272293737	-5.73128	GDP-mannose 4 6-dehydratase	PMM1208	tx50_rs06515(N/A|-5.73128|0.2502316|455|463|7|15|N/A)	p9215_rs06740(N/A|-4.70237|0.6241388|1139|1148|60|69|N/A)	pmt9312_rs06800(N/A|-7.83538|0.2695177|1134|1149|10|27|N/A)	p9301_rs15935(N/A|-8.78835|0.3770796|186|227|6|47|N/A)	a9601_rs15715(N/A|-9.40271|0.4004649|812|847|4|40|GeneID:4718120)	ew14_rs06915(N/A|-7.76835|0.5885822|941|962|18|37|N/A)	p9515_rs06590(N/A|-5.8759|0.2198758|1162|1169|3|10|N/A)	NA	0
0.411937220744082	0.157127280020258	-3.99157	phosphoribosylaminoimidazolesuccinocarboxamide synthase	PMM1339	tx50_rs07185(N/A|-3.99157|0.537841|227|233|6|12|N/A)	p9215_rs07510(N/A|-8.34266|0.086063|62|72|14|24|N/A)	pmt9312_rs07425(N/A|-7.90388|0.22611|320|352|15|48|N/A)	p9301_rs16350(N/A|-4.72393|0.918863|564|570|35|41|N/A)		ew14_rs07690(N/A|-6.14702|0.7918535|381|397|32|48|N/A)	p9515_rs07265(N/A|-6.12064|0.1689381|227|233|6|12|N/A)	NA	0
0.412947048954735	0.158355773396945	-6.48062	LD-carboxypeptidase	PMM0455	tx50_rs02450(N/A|-6.48062|0.1489977|16|28|1|12|N/A)	p9215_rs02575(N/A|-6.08458|0.3418087|517|523|14|20|N/A)	pmt9312_rs02340(N/A|-5.91641|0.5865452|158|165|13|20|N/A)	p9301_rs11415(N/A|-7.66299|0.5256196|283|297|4|22|N/A)	a9601_rs11575(N/A|-9.27543|0.3901778|675|717|5|49|GeneID:4717209)	ew14_rs02410(N/A|-7.25552|0.6436844|837|852|24|39|N/A)	p9515_rs02560(N/A|-4.44403|0.424544|22|28|1|7|N/A)	NA	0
0.412947048954735	0.158102319909012	-3.62547	LOG family protein	PMM1379	tx50_rs07415(N/A|-3.62547|0.6266113|475|481|60|66|N/A)	p9215_rs07780(N/A|-2.11619|0.9752352|422|430|35|43|N/A)	pmt9312_rs07725(N/A|-10.2891|0.0559311|823|845|14|33|N/A)		a9601_rs16710(N/A|-8.10605|0.5556579|473|490|16|33|GeneID:4718350)	ew14_rs08015(N/A|-6.03352|0.8147936|443|467|18|42|N/A)	p9515_rs05915(N/A|-6.27426|0.1630453|279|291|3|14|N/A)	NA	0
0.413056477394648	0.158652395448129	-6.12662	DUF1295 domain-containing protein	PMM1357	tx50_rs07280(N/A|-6.12662|0.1681902|516|523|6|13|N/A)	p9215_rs07605(N/A|-4.75059|0.5710189|61|72|55|66|N/A)	pmt9312_rs07520(N/A|-7.4047|0.2803736|145|162|15|29|N/A)	p9301_rs16445(N/A|-6.14382|0.7408206|116|155|4|47|N/A)	a9601_rs16520(N/A|-6.2989|0.7852217|440|449|40|49|GeneID:4718285)	ew14_rs07785(N/A|-7.74452|0.533837|651|667|26|41|N/A)	p9515_rs07360(N/A|-5.02364|0.304032|517|523|6|12|N/A)	NA	0
0.413329220287152	0.160540942528302	-5.26554	tRNA (adenosine(37)-N6)-threonylcarbamoyltransferase complex transferase subunit TsaD	PMM0470	tx50_rs02525(N/A|-5.26554|0.3212232|950|956|4|10|N/A)	p9215_rs02645(N/A|-7.85443|0.1378037|328|337|6|15|N/A)	pmt9312_rs02415(N/A|-4.29557|0.8891349|798|806|61|69|N/A)	p9301_rs11490(N/A|-9.62204|0.2679482|835|858|3|38|N/A)	a9601_rs11650(N/A|-7.12954|0.7146627|496|512|9|25|GeneID:4717223)	ew14_rs02480(N/A|-6.58442|0.7588425|321|342|10|31|N/A)	p9515_rs02635(N/A|-5.7927|0.2282826|950|956|4|10|N/A)	NA	0
0.413329220287152	0.160302637427208	-5.15764	tRNA dihydrouridine(20/20a) synthase DusA	PMM0014	tx50_rs00085(N/A|-5.15764|0.3348073|197|203|5|11|N/A)	p9215_rs00070(N/A|-6.68921|0.2611597|168|210|3|31|N/A)	pmt9312_rs00070(N/A|-6.19075|0.5452221|148|203|5|66|N/A)	p9301_rs09165(N/A|-6.56008|0.7151878|144|160|6|22|N/A)	a9601_rs09180(N/A|-8.59229|0.4992684|615|648|10|49|GeneID:4716695)	ew14_rs00070(N/A|-11.6469|0.1249411|540|573|3|36|N/A)	p9515_rs00070(N/A|-4.41106|0.4396378|764|772|2|10|N/A)	NA	0
0.413329220287152	0.1600971255984	-7.23313	MBL fold metallo-hydrolase	PMM0185	tx50_rs00960(N/A|-7.23313|0.0818817|334|343|2|11|N/A)	p9215_rs00990(N/A|-5.93943|0.351602|445|465|13|34|N/A)	pmt9312_rs00945(N/A|-4.30233|0.8704498|341|349|62|70|N/A)	p9301_rs10090(N/A|-5.896|0.7881689|542|564|13|37|N/A)	a9601_rs10105(N/A|-6.29166|0.7962054|402|434|13|52|GeneID:4716887)	ew14_rs01080(N/A|-7.5589|0.5791409|386|456|3|66|N/A)	p9515_rs01045(N/A|-4.4384|0.413892|334|341|4|11|N/A)	NA	0
0.413329220287152	0.159944260457874	-5.66454	biosynthetic arginine decarboxylase	PMM0045	tx50_rs00240(N/A|-5.66454|0.299717|1143|1161|5|25|N/A)	p9215_rs00270(N/A|-6.90658|0.2809782|675|686|57|68|N/A)	pmt9312_rs00230(N/A|-6.20727|0.6067312|131|158|28|66|N/A)	p9301_rs09340(N/A|-7.48774|0.6307752|143|158|28|43|N/A)	a9601_rs09340(N/A|-11.7572|0.1975302|1252|1296|5|46|GeneID:4716728)	ew14_rs00285(N/A|-9.48917|0.3942129|1323|1354|14|51|N/A)	p9515_rs00255(N/A|-5.46294|0.310113|1964|1970|5|11|N/A)	NA	0
0.413329220287152	0.159722537761608	-4.72217	Derived by automated computational analysis using gene prediction method: Protein Homology.	PMM1035	tx50_rs05565(N/A|-4.72217|0.3349721|408|415|1|8|N/A)	p9215_rs05555(N/A|-6.2582|0.2315713|253|263|56|66|N/A)	pmt9312_rs05385(N/A|-2.15234|0.9963196|320|326|2|8|N/A)	p9301_rs14505(N/A|-4.47276|0.9105388|2|11|38|47|N/A)	a9601_rs14515(N/A|-3.07462|0.9891854|320|326|2|8|GeneID:4717851)	ew14_rs05515(N/A|-5.12385|0.8655605|105|111|36|42|N/A)	p9515_rs05455(N/A|-5.87339|0.1465682|230|238|1|9|N/A)	NA	0
0.413329220287152	0.159693684390332	-4.96084	uroporphyrinogen decarboxylase	PMM0583	tx50_rs03110(N/A|-4.96084|0.3716827|613|621|8|16|N/A)	p9215_rs03235(N/A|-8.69773|0.0799375|499|517|14|31|N/A)	pmt9312_rs02995(N/A|-4.91961|0.7946218|44|52|60|68|N/A)	p9301_rs12070(N/A|-7.75525|0.5286989|214|233|13|25|N/A)	a9601_rs12230(N/A|-10.9238|0.2203143|646|661|5|20|GeneID:4717340)	ew14_rs03060(N/A|-6.30548|0.7936269|1100|1140|20|51|N/A)	p9515_rs03220(N/A|-5.40856|0.2783405|615|621|8|14|N/A)	NA	0
0.413329220287152	0.159039021007505	-4.81534	phosphoglucosamine mutase	PMM0241	tx50_rs01250(N/A|-4.81534|0.4174496|1267|1273|5|11|N/A)	p9215_rs01280(N/A|-6.75033|0.2749943|1145|1160|29|45|N/A)	pmt9312_rs01225(N/A|-7.22651|0.3820176|724|751|13|37|N/A)	p9301_rs10380(N/A|-7.1745|0.6459975|458|467|24|33|N/A)	a9601_rs10400(N/A|-11.3884|0.2000739|724|746|17|37|GeneID:4716948)	ew14_rs01370(N/A|-11.6788|0.1413458|742|773|22|50|N/A)	p9515_rs01340(N/A|-6.18889|0.1949925|1267|1275|3|11|N/A)	NA	0
0.413526124875007	0.162402060138951	-3.59828	Derived by automated computational analysis using gene prediction method: Protein Homology.	PMM1374	tx50_rs07385(N/A|-3.59828|0.572822|219|229|61|71|N/A)	p9215_rs07705(N/A|-5.97801|0.283988|1|10|58|67|N/A)	pmt9312_rs07620(N/A|-3.43375|0.9450791|33|43|55|65|N/A)	p9301_rs16545(N/A|-5.60562|0.778712|222|230|42|50|N/A)	a9601_rs16620(N/A|-11.2869|0.1126883|139|180|9|49|GeneID:4718311)	ew14_rs07885(N/A|-4.13752|0.9531369|136|153|34|49|N/A)	p9515_rs07470(N/A|-5.97641|0.1454102|321|332|1|11|N/A)	NA	0
0.413526124875007	0.162386528555073	-5.34635	serine hydroxymethyltransferase	PMM0258	tx50_rs01335(glyA|-5.34635|0.3200425|146|155|9|19|N/A)	p9215_rs01365(glyA|-7.36391|0.1947661|202|242|25|64|N/A)	pmt9312_rs01310(glyA|-7.68687|0.3032547|204|242|25|62|N/A)	p9301_rs10460(glyA|-10.8742|0.1605488|448|462|8|24|N/A)	a9601_rs10485(glyA|-9.16457|0.4429138|203|265|2|63|GeneID:4716965)	ew14_rs01455(glyA|-7.80202|0.5952107|905|916|31|43|N/A)	p9515_rs01425(glyA|-4.94133|0.3632697|1122|1129|7|14|N/A)	NA	0
0.413526124875007	0.162385445170391	-4.63601	bifunctional pantoate--beta-alanine ligase/(d)CMP kinase	PMM1590	tx50_rs08510(N/A|-4.63601|0.4598937|1223|1231|2|10|N/A)	p9215_rs08845(N/A|-10.1971|0.035161|18|33|56|71|N/A)	pmt9312_rs08675(N/A|-7.36848|0.3705815|189|212|8|33|N/A)	p9301_rs17535(N/A|-7.75392|0.5671365|1516|1527|10|22|N/A)	a9601_rs17570(N/A|-12.4399|0.132158|1548|1571|13|37|GeneID:4718534)	ew14_rs09025(N/A|-9.63136|0.3521055|577|617|5|43|N/A)	p9515_rs08515(N/A|-4.44219|0.4610448|1118|1128|2|12|N/A)	NA	0
0.413526124875007	0.162342362245835	-5.32419	carbon-nitrogen hydrolase family protein	PMM0615	tx50_rs03270(N/A|-5.32419|0.2939104|152|158|5|11|N/A)	p9215_rs03395(N/A|-6.78781|0.2340189|655|673|17|34|N/A)	pmt9312_rs03155(N/A|-2.68684|0.9912758|530|537|28|35|N/A)	p9301_rs12230(N/A|-5.92477|0.7927683|584|593|24|33|N/A)	a9601_rs12385(N/A|-10.6207|0.2302248|529|573|13|51|GeneID:4717373)	ew14_rs03220(N/A|-8.87615|0.3917097|811|840|26|63|N/A)	p9515_rs03380(N/A|-3.89183|0.525041|573|583|1|11|N/A)	NA	0
0.413526124875007	0.162093250039592	-3.21461	arylesterase	PMM0670	tx50_rs03565(N/A|-3.21461|0.6946627|386|394|64|72|N/A)	p9215_rs03685(N/A|-6.70231|0.227678|640|666|13|48|N/A)	pmt9312_rs03440(N/A|-9.26033|0.0947211|396|403|15|22|N/A)	p9301_rs12630(N/A|-4.00511|0.961827|131|137|18|24|N/A)	a9601_rs12655(N/A|-7.58409|0.6059386|84|108|18|48|GeneID:4717429)	ew14_rs03610(N/A|-9.16945|0.3273856|84|108|18|48|N/A)	p9515_rs03685(N/A|-7.13265|0.0807349|26|33|7|14|N/A)	NA	0
0.413526124875007	0.161578975046649	-4.21559	Derived by automated computational analysis using gene prediction method: Protein Homology.	PMM1001	tx50_rs05340(N/A|-4.21559|0.4897487|689|703|10|25|N/A)	p9215_rs05335(N/A|-2.24058|0.9669339|426|433|57|64|N/A)	pmt9312_rs05180(N/A|-8.6328|0.1473751|258|280|13|32|N/A)	p9301_rs14285(N/A|-9.126|0.2912684|136|166|16|50|N/A)	a9601_rs14295(N/A|-10.3258|0.2476476|137|166|16|49|GeneID:4717799)		p9515_rs05250(N/A|-2.75381|0.7345723|19|26|1|8|N/A)	NA	0
0.413526124875007	0.161287169457424	-3.45769	aminotransferase class V-fold PLP-dependent enzyme	PMM0415	tx50_rs02230(N/A|-3.45769|0.6783534|757|763|2|8|N/A)	p9215_rs02365(N/A|-11.8327|0.0084263|1164|1184|13|35|N/A)	pmt9312_rs02125(N/A|-8.11271|0.2384982|42|52|25|35|N/A)	p9301_rs11200(N/A|-11.1333|0.135938|678|709|17|47|N/A)	a9601_rs11360(N/A|-11.1631|0.2085144|678|709|17|47|GeneID:4717163)	ew14_rs02195(N/A|-13.7765|0.0411986|1161|1184|13|38|N/A)	p9515_rs02350(N/A|-3.55051|0.6104894|757|763|2|8|N/A)	NA	0
0.414057990516324	0.162866213285706	-5.64112	ATP-binding protein	PMM0923	tx50_rs04925(N/A|-5.64112|0.207982|289|295|5|11|N/A)	p9215_rs04640(N/A|-3.772|0.7520095|115|122|28|35|N/A)	pmt9312_rs04485(N/A|-5.46569|0.6157381|259|286|9|35|N/A)	p9301_rs13575(N/A|-4.94913|0.8787749|440|451|10|22|N/A)	a9601_rs13590(N/A|-9.10954|0.3455258|437|458|1|25|GeneID:4717645)	ew14_rs04590(N/A|-7.45584|0.546807|185|228|15|42|N/A)	p9515_rs04900(N/A|-5.51416|0.2132809|289|295|5|11|N/A)	NA	0
0.414944687181409	0.163470810794649	-4.58508	orotidine-5'-phosphate decarboxylase	PMM1328	tx50_rs07130(N/A|-4.58508|0.4155522|10|17|60|67|N/A)	p9215_rs07455(N/A|-4.21108|0.6962895|614|629|53|67|N/A)	pmt9312_rs07370(N/A|-7.23444|0.3214116|326|359|5|43|N/A)	p9301_rs16295(N/A|-9.27488|0.2744357|326|338|31|43|N/A)	a9601_rs16370(N/A|-12.4485|0.0908379|258|286|6|32|GeneID:4718254)	ew14_rs07635(N/A|-4.83039|0.9267311|377|398|28|49|N/A)	p9515_rs07210(N/A|-1.0008|0.9522366|30|37|64|71|N/A)	NA	0
0.419563515259479	0.165549105897698	-4.08499	DUF475 domain-containing protein	PMM0840	tx50_rs04495(N/A|-4.08499|0.5164409|327|334|3|10|N/A)	p9215_rs05065(N/A|-6.52509|0.2584482|688|698|25|35|N/A)	pmt9312_rs04915(N/A|-9.58427|0.0803159|31|75|27|68|N/A)	p9301_rs14015(N/A|-9.1566|0.2866758|37|73|29|65|N/A)	a9601_rs14025(N/A|-10.9915|0.1834388|37|73|29|65|GeneID:4717740)	ew14_rs05025(N/A|-8.23372|0.471031|407|443|24|67|N/A)	p9515_rs04490(N/A|-4.04927|0.4853014|307|313|1|7|N/A)	NA	0
0.419931614924117	0.168542220293218	-6.42293	[acyl-carrier-protein] S-malonyltransferase	PMM0137	tx50_rs00720(N/A|-6.42293|0.156135|80|86|5|11|N/A)	p9215_rs00745(N/A|-4.60577|0.6305112|981|989|62|70|N/A)	pmt9312_rs00705(N/A|-6.24051|0.5238607|946|954|25|33|N/A)	p9301_rs09850(N/A|-8.72416|0.3663069|440|453|10|23|N/A)	a9601_rs09860(N/A|-6.60527|0.7707244|683|727|2|47|GeneID:4716838)	ew14_rs00840(N/A|-8.27913|0.487615|730|759|14|41|N/A)	p9515_rs00805(N/A|-5.28003|0.2864502|971|978|8|15|N/A)	NA	0
0.419931614924117	0.168353546084563	-5.7338	DUF3727 domain-containing protein	PMM0790	tx50_rs04215(N/A|-5.7338|0.206875|423|430|6|13|N/A)	p9215_rs04245(N/A|-4.98019|0.5110935|485|491|17|23|N/A)	pmt9312_rs04090(N/A|-5.42646|0.6432012|263|271|28|36|N/A)	p9301_rs13180(N/A|-5.81139|0.7803328|394|415|2|22|N/A)	a9601_rs13200(N/A|-8.24797|0.4879797|393|415|2|23|GeneID:4717559)	ew14_rs04190(N/A|-8.42837|0.4134132|528|536|15|23|N/A)	p9515_rs03915(N/A|-5.75739|0.1934865|530|536|6|12|N/A)	NA	0
0.419931614924117	0.168287123076769	-4.435	MFS transporter	PMM0712	tx50_rs03800(N/A|-4.435|0.4850403|203|209|6|12|N/A)		pmt9312_rs03720(N/A|-8.7724|0.1709879|782|796|17|32|N/A)	p9301_rs14980(N/A|-10.1767|0.2221975|1035|1059|27|48|N/A)		ew14_rs06105(N/A|-10.4776|0.2370957|1083|1112|5|30|N/A)		NA	0
0.419931614924117	0.167780000816303	-4.92937	Derived by automated computational analysis using gene prediction method: Protein Homology.	n.a.	tx50_rs04320(N/A|-4.92937|0.2638366|183|191|63|71|N/A)	p9215_rs04355(N/A|-4.82926|0.4607833|273|281|27|35|N/A)	pmt9312_rs04200(N/A|-3.39282|0.9339093|226|249|28|65|N/A)	p9301_rs13290(N/A|-6.93799|0.5036324|85|131|5|51|N/A)	a9601_rs13310(N/A|-8.0315|0.4234712|33|97|10|69|GeneID:23674148)	ew14_rs04300(N/A|-10.9025|0.0837123|67|97|10|41|N/A)	p9515_rs03810(N/A|-2.7095|0.6896999|147|154|1|8|N/A)	NA	0
0.419931614924117	0.16750749373034	-2.53444	glycosyltransferase family 2 protein	PMM0752	tx50_rs04025(N/A|-2.53444|0.8337564|77|83|1|7|N/A)	p9215_rs04055(N/A|-3.60339|0.8218478|582|589|43|50|N/A)	pmt9312_rs03900(N/A|-10.1491|0.0628661|34|52|54|72|N/A)	p9301_rs12990(N/A|-11.3122|0.1095129|645|655|6|16|N/A)	a9601_rs13005(N/A|-10.8688|0.2146857|644|655|6|17|GeneID:4717519)	ew14_rs03995(N/A|-10.9688|0.1673945|405|435|3|34|N/A)	p9515_rs04115(N/A|-5.75624|0.2234433|305|316|1|12|N/A)	NA	0
0.419931614924117	0.167495004448479	-1.90757	phosphoadenylyl-sulfate reductase	PMM0081	tx50_rs00430(N/A|-1.90757|0.9119574|44|51|61|68|N/A)	p9215_rs00460(N/A|-3.27983|0.8621202|171|179|24|32|N/A)	pmt9312_rs00420(N/A|-9.27688|0.0991717|411|437|1|26|N/A)	p9301_rs09550(N/A|-11.6261|0.0810319|125|146|17|39|N/A)	a9601_rs09570(N/A|-10.2412|0.2571931|391|433|2|52|GeneID:4716777)	ew14_rs00485(N/A|-17.3123|0.0015532|122|140|24|42|N/A)		NA	0
0.419931614924117	0.167219582066969	-5.23514	threonine--tRNA ligase	PMM0597	tx50_rs03180(N/A|-5.23514|0.3675029|654|661|3|10|N/A)	p9215_rs03305(N/A|-6.05586|0.4125135|1144|1177|9|41|N/A)	pmt9312_rs03065(N/A|-5.52911|0.7325305|535|543|26|34|N/A)	p9301_rs12140(N/A|-11.4838|0.1426398|1952|1981|19|50|N/A)	a9601_rs12295(N/A|-9.21054|0.4776082|1505|1532|14|43|GeneID:4717355)	ew14_rs03130(N/A|-10.5916|0.2620394|1459|1484|23|49|N/A)	p9515_rs03290(N/A|-6.33989|0.19744|1262|1274|1|12|N/A)	NA	0
0.419931614924117	0.167175398637907	-4.75241	histidine--tRNA ligase	PMM0623	tx50_rs03310(N/A|-4.75241|0.4254491|424|437|7|22|N/A)	p9215_rs03435(N/A|-4.87143|0.6041846|923|931|18|26|N/A)	pmt9312_rs03195(N/A|-6.22573|0.5624184|433|463|9|26|N/A)	p9301_rs12270(N/A|-8.22526|0.4760161|432|446|3|19|N/A)	a9601_rs12425(N/A|-11.8164|0.1623553|1196|1207|12|24|GeneID:4717381)	ew14_rs03260(N/A|-11.5868|0.1441661|216|242|9|37|N/A)	p9515_rs03420(N/A|-1.7548|0.89348|1215|1222|64|71|N/A)	NA	0
0.419931614924117	0.166675784531367	-5.22794	Derived by automated computational analysis using gene prediction method: Protein Homology.	n.a.	tx50_rs03740(N/A|-5.22794|0.2196471|113|119|6|12|N/A)	p9215_rs03865(N/A|-6.10673|0.2312786|3|15|21|32|N/A)	pmt9312_rs03655(N/A|-4.90343|0.6723542|147|160|17|30|N/A)	p9301_rs12795(N/A|-3.68399|0.9605828|2|23|15|28|N/A)	a9601_rs12815(N/A|-2.87541|0.9912311|221|227|35|41|GeneID:4717472)	ew14_rs03800(N/A|-8.10717|0.3690312|150|178|16|42|N/A)		NA	0
0.419931614924117	0.16656992770269	-5.67863	prephenate/arogenate dehydrogenase	PMM1565	tx50_rs08380(N/A|-5.67863|0.2417807|529|541|2|13|N/A)	p9215_rs08715(N/A|-5.06463|0.5306461|222|229|16|23|N/A)	pmt9312_rs08535(N/A|-7.88126|0.2403654|589|606|15|31|N/A)	p9301_rs17400(N/A|-7.07387|0.618431|706|715|10|18|N/A)	a9601_rs17435(N/A|-5.82432|0.8565463|270|278|33|41|GeneID:4718505)	ew14_rs08895(N/A|-8.9906|0.3772014|580|596|24|43|N/A)	p9515_rs08385(N/A|-3.15675|0.6675227|895|901|2|8|N/A)	NA	0
0.419931614924117	0.166455489739959	-4.40463	magnesium protoporphyrin IX methyltransferase	PMM0168	tx50_rs00875(N/A|-4.40463|0.4495621|318|332|3|20|N/A)	p9215_rs00905(N/A|-3.99849|0.7361722|476|483|35|42|N/A)	pmt9312_rs00860(N/A|-6.04503|0.5390252|476|483|35|42|N/A)	p9301_rs10005(N/A|-9.72259|0.2204238|315|327|16|28|N/A)	a9601_rs10020(N/A|-10.2618|0.252495|172|208|12|51|GeneID:4716870)	ew14_rs00995(N/A|-13.0176|0.0467679|315|326|17|28|N/A)	p9515_rs00960(N/A|-4.98156|0.3179131|275|281|5|11|N/A)	NA	0
0.42206088777745	0.169657027639271	-6.31467	ATP-dependent sacrificial sulfur transferase LarE	PMM1571	tx50_rs08410(N/A|-6.31467|0.1628834|691|710|7|26|N/A)	p9215_rs08745(N/A|-4.4434|0.6576319|764|799|5|44|N/A)	pmt9312_rs08565(N/A|-5.30927|0.7047296|739|748|24|34|N/A)	p9301_rs17430(N/A|-9.50719|0.2580429|815|856|9|49|N/A)	a9601_rs17465(N/A|-5.62634|0.8750325|564|576|38|51|GeneID:4718511)	ew14_rs08925(N/A|-8.12769|0.5023749|764|799|5|44|N/A)	p9515_rs08415(N/A|-5.03046|0.3207267|19|26|1|8|N/A)	NA	0
0.424378632980914	0.175821480495175	-2.05737	Derived by automated computational analysis using gene prediction method: Protein Homology.	PMM0656	tx50_rs03475(N/A|-2.05737|0.8906129|305|312|18|25|N/A)	p9215_rs03600(N/A|-6.53013|0.2437347|21|37|12|28|N/A)	pmt9312_rs03355(N/A|-10.447|0.0395242|104|146|17|58|N/A)	p9301_rs12430(N/A|-8.30291|0.385261|182|196|35|49|N/A)	a9601_rs12585(N/A|-10.3189|0.2313827|101|153|14|58|GeneID:4717414)	ew14_rs03420(N/A|-7.57963|0.5549889|661|683|12|36|N/A)	p9515_rs03575(N/A|-6.0917|0.1618015|228|237|3|12|N/A)	NA	0
0.424378632980914	0.175652821917707	-5.07938	mannose-1-phosphate guanylyltransferase/mannose-6-phosphate isomerase	PMM1196	tx50_rs06450(N/A|-5.07938|0.3748327|447|453|5|11|N/A)	p9215_rs06750(N/A|-2.84674|0.932884|61|69|58|66|N/A)	pmt9312_rs06790(N/A|-7.57288|0.3313739|1472|1486|53|67|N/A)	p9301_rs15875(N/A|-11.2442|0.1415398|1073|1110|17|51|N/A)	a9601_rs15710(N/A|-11.4211|0.2023155|1367|1396|10|37|GeneID:4718119)	ew14_rs06910(N/A|-8.0991|0.5623169|1089|1117|16|38|N/A)	p9515_rs06600(N/A|-5.52388|0.28243|1169|1177|3|11|N/A)	NA	0
0.424378632980914	0.175548780490647	-4.80358	branched-chain amino acid ABC transporter permease	PMM0971	tx50_rs05165(N/A|-4.80358|0.4079122|634|646|9|20|N/A)	p9215_rs04395(N/A|-5.31557|0.5070077|584|590|17|23|N/A)	pmt9312_rs04245(N/A|-7.89963|0.2646746|221|256|3|35|N/A)	p9301_rs13330(N/A|-8.9312|0.3625275|500|571|15|66|N/A)	a9601_rs13350(N/A|-11.8929|0.1498843|544|572|14|41|GeneID:4717593)	ew14_rs04340(N/A|-8.64645|0.4585167|388|404|28|43|N/A)		NA	0
0.424378632980914	0.175361705006502	-4.84993	circularly permuted type 2 ATP-grasp protein	PMM1038	tx50_rs05580(N/A|-4.84993|0.4155157|1431|1437|4|10|N/A)	p9215_rs05570(N/A|-9.99844|0.0390499|93|110|45|62|N/A)	pmt9312_rs05400(N/A|-6.24255|0.5708714|1471|1494|1|26|N/A)	p9301_rs14520(N/A|-8.9188|0.3863828|93|119|35|62|N/A)	a9601_rs14530(N/A|-9.81624|0.3707421|935|958|13|34|GeneID:4717855)	ew14_rs05530(N/A|-11.0462|0.1949977|1461|1494|1|34|N/A)		NA	0
0.424378632980914	0.175285180012587	-5.3396	DUF4101 domain-containing protein	PMM1287	tx50_rs06905(N/A|-5.3396|0.356742|824|830|5|11|N/A)	p9215_rs07230(N/A|-5.12964|0.5926335|1275|1293|26|42|N/A)	pmt9312_rs07140(N/A|-6.00952|0.6516976|589|620|9|43|N/A)	p9301_rs16070(N/A|-8.49609|0.4854543|1738|1754|25|41|N/A)	a9601_rs16140(N/A|-11.4644|0.2287958|281|309|13|48|GeneID:4718207)	ew14_rs07410(N/A|-11.2922|0.2030198|1270|1291|25|49|N/A)	p9515_rs06980(N/A|-5.97421|0.2460384|2161|2167|5|11|N/A)	NA	0
0.424378632980914	0.174869985785992	-4.1878	YjbQ family protein	PMM0492	tx50_rs02650(N/A|-4.1878|0.4685627|478|486|3|11|N/A)	p9215_rs02770(N/A|-4.32762|0.6386625|481|497|13|27|N/A)	pmt9312_rs02540(N/A|-7.66371|0.2200951|270|278|25|33|N/A)	p9301_rs11615(N/A|-11.0004|0.0921016|493|518|1|22|N/A)	a9601_rs11775(N/A|-8.31522|0.462117|177|216|13|41|GeneID:4717248)	ew14_rs02605(N/A|-7.11595|0.6072789|363|394|15|42|N/A)	p9515_rs02755(N/A|-5.71219|0.1901526|480|486|3|9|N/A)	NA	0
0.424378632980914	0.174822038879247	-4.00541	SDR family NAD(P)-dependent oxidoreductase	PMM0535	tx50_rs02865(N/A|-4.00541|0.5329394|752|759|63|70|N/A)	p9215_rs02980(N/A|-4.70454|0.5945144|207|216|25|34|N/A)	pmt9312_rs02750(N/A|-7.10671|0.3430308|615|624|10|19|N/A)	p9301_rs11825(N/A|-9.21595|0.2823523|302|311|15|24|N/A)	a9601_rs11985(N/A|-6.17935|0.8104739|595|620|5|20|GeneID:4717291)	ew14_rs02815(N/A|-12.85|0.0534656|574|620|5|49|N/A)	p9515_rs02970(N/A|-6.10435|0.1731721|643|650|5|12|N/A)	NA	0
0.424378632980914	0.174726233951838	-5.12582	SMC-Scp complex subunit ScpB	PMM0909	tx50_rs04855(N/A|-5.12582|0.2898682|145|152|60|67|N/A)	p9215_rs09675(N/A|-4.79672|0.543884|229|245|29|46|N/A)	pmt9312_rs04555(N/A|-6.77216|0.3643983|364|378|13|31|N/A)	p9301_rs18305(N/A|-10.5448|0.1252303|546|565|45|67|N/A)	a9601_rs18335(N/A|-9.43283|0.3166651|492|500|8|16|GeneID:31480316)	ew14_rs04660(N/A|-8.98592|0.3288557|548|567|45|67|N/A)	p9515_rs04830(N/A|-0.544336|0.9749086|266|272|65|71|N/A)	NA	0
0.424378632980914	0.174486195389166	-4.28676	divergent PAP2 family protein	PMM1071	tx50_rs05750(N/A|-4.28676|0.4470006|95|102|4|11|N/A)	p9215_rs05740(N/A|-7.95271|0.093415|367|400|27|67|N/A)	pmt9312_rs05570(N/A|-4.2583|0.8563738|384|390|35|41|N/A)	p9301_rs14690(N/A|-9.00899|0.2700452|306|327|6|26|N/A)	a9601_rs14700(N/A|-7.97326|0.5188477|310|328|5|22|GeneID:4717889)	ew14_rs05700(N/A|-10.1696|0.1899542|252|297|15|51|N/A)	p9515_rs05610(N/A|-2.15978|0.8208583|95|101|5|11|N/A)	NA	0
0.424378632980914	0.174414274949412	-5.42899	TM0106 family RecB-like putative nuclease	PMM0277	tx50_rs01440(N/A|-5.42899|0.3137997|823|831|2|10|N/A)	p9215_rs01470(N/A|-6.13693|0.3734195|1023|1029|17|23|N/A)	pmt9312_rs01415(N/A|-5.15279|0.7761527|1481|1487|24|30|N/A)	p9301_rs10565(N/A|-10.9523|0.1619692|1298|1307|13|22|N/A)	a9601_rs10590(N/A|-9.10234|0.4623195|1471|1479|21|29|GeneID:4716987)	ew14_rs01560(N/A|-6.32957|0.8101254|1471|1479|21|29|N/A)	p9515_rs01530(N/A|-5.99401|0.2197282|233|239|5|11|N/A)	NA	0
0.424378632980914	0.173974093785083	-5.47021	DUF1995 family protein	PMM0886	tx50_rs04735(N/A|-5.47021|0.2551423|739|748|63|72|N/A)	p9215_rs04830(N/A|-5.48842|0.4215914|64|72|28|36|N/A)	pmt9312_rs04675(N/A|-5.25599|0.6921957|375|381|35|41|N/A)	p9301_rs13765(N/A|-10.2887|0.1593038|169|188|32|50|N/A)	a9601_rs13780(N/A|-7.81144|0.5688825|170|188|32|49|GeneID:4717685)	ew14_rs04780(N/A|-7.68576|0.5446634|170|188|32|49|N/A)	p9515_rs04710(N/A|-2.65554|0.7480872|177|188|60|71|N/A)	NA	0
0.424378632980914	0.173972285817613	-5.15133	serine/threonine-protein phosphatase	PMM0011	tx50_rs00070(N/A|-5.15133|0.3565256|1328|1335|5|12|N/A)	p9215_rs00055(N/A|-3.99873|0.7748646|812|818|16|22|N/A)	pmt9312_rs00055(N/A|-8.87513|0.1656151|502|533|28|57|N/A)	p9301_rs09150(N/A|-7.24712|0.6340711|479|515|32|63|N/A)	a9601_rs09165(N/A|-7.52332|0.6791711|820|842|8|31|GeneID:4716692)	ew14_rs00055(N/A|-9.05416|0.4157537|1096|1116|15|35|N/A)	p9515_rs00055(N/A|-3.13319|0.6935992|826|838|1|16|N/A)	NA	0
0.424378632980914	0.173897244249727	-4.76971	MarR family transcriptional regulator	PMM0363	tx50_rs01925(N/A|-4.76971|0.3398141|125|132|2|9|N/A)					ew14_rs03685(N/A|-8.04079|0.4355088|247|279|3|30|N/A)	p9515_rs07580(N/A|-6.53916|0.1042932|125|132|2|9|N/A)	NA	0
0.424378632980914	0.173414879639476	-4.74865	apocytochrome f	PMM0461	tx50_rs02480(N/A|-4.74865|0.4044147|448|455|4|11|N/A)	p9215_rs02605(N/A|-3.63893|0.8181718|271|277|14|20|N/A)	pmt9312_rs02370(N/A|-6.33067|0.5121146|157|170|13|25|N/A)	p9301_rs11445(N/A|-5.94075|0.7996892|446|459|37|50|N/A)	a9601_rs11605(N/A|-10.6151|0.2426602|779|802|14|42|GeneID:4717215)	ew14_rs02440(N/A|-12.1323|0.0942151|234|245|24|35|N/A)	p9515_rs02590(N/A|-3.28607|0.649408|626|632|4|10|N/A)	NA	0
0.424378632980914	0.172922337785715	-4.83521	insulinase family protein	PMM0745	tx50_rs03995(N/A|-4.83521|0.4065815|1050|1056|4|10|N/A)	p9215_rs04025(N/A|-5.21639|0.5310713|919|929|57|67|N/A)	pmt9312_rs03870(N/A|-6.5653|0.4911514|258|313|10|72|N/A)	p9301_rs12960(N/A|-10.5444|0.1849421|566|611|8|63|N/A)	a9601_rs12975(N/A|-12.9945|0.089854|798|814|15|30|GeneID:4717512)	ew14_rs03965(N/A|-7.78255|0.5940285|387|394|35|42|N/A)	p9515_rs04145(N/A|-4.93485|0.3614962|1032|1038|4|10|N/A)	NA	0
0.424378632980914	0.172803088804304	-2.22737	Derived by automated computational analysis using gene prediction method: GeneMarkS+.	n.a.	tx50_rs06275(N/A|-2.22737|0.8397873|274|280|2|8|N/A)					ew14_rs00725(N/A|-10.1801|0.1349511|266|289|15|37|N/A)	p9515_rs00705(N/A|-8.3651|0.014167|224|231|5|12|N/A)	NA	0
0.424378632980914	0.172757067628339	-3.67518	DNA/RNA nuclease SfsA	PMM0262	tx50_rs01360(N/A|-3.67518|0.6065689|740|746|6|12|N/A)	p9215_rs01390(N/A|-3.25098|0.8672247|267|310|14|64|N/A)	pmt9312_rs01335(N/A|-7.65744|0.2598226|593|602|24|33|N/A)	p9301_rs10485(N/A|-7.68689|0.5056934|89|156|2|50|N/A)	a9601_rs10510(N/A|-14.5596|0.0260664|90|156|10|49|GeneID:4716970)	ew14_rs01480(N/A|-11.8556|0.0959488|89|156|2|49|N/A)	p9515_rs01450(N/A|-4.1383|0.4716192|377|385|10|18|N/A)	NA	0
0.424378632980914	0.172062984772255	-4.82226	radical SAM/Cys-rich domain protein	PMM0638	tx50_rs03385(N/A|-4.82226|0.3890683|545|554|1|10|N/A)	p9215_rs03515(N/A|-6.19998|0.3285506|724|734|26|36|N/A)	pmt9312_rs03270(N/A|-8.12652|0.2183221|366|386|24|47|N/A)	p9301_rs12345(N/A|-10.4233|0.1758393|368|386|24|42|N/A)	a9601_rs12500(N/A|-10.3903|0.2637445|246|256|15|26|GeneID:4717397)	ew14_rs03335(N/A|-7.93894|0.543934|115|137|9|36|N/A)	p9515_rs03495(N/A|-4.84808|0.3584372|545|554|1|10|N/A)	NA	0
0.424378632980914	0.171994592594246	-2.21923	phosphate ABC transporter permease PtsA	PMM0724	tx50_rs03870(N/A|-2.21923|0.8785809|474|481|61|68|N/A)	p9215_rs03900(N/A|-8.6333|0.0777487|742|752|22|32|N/A)	pmt9312_rs03745(N/A|-9.97355|0.0699037|389|426|33|70|N/A)	p9301_rs12835(N/A|-7.14031|0.61341|110|140|14|43|N/A)	a9601_rs12850(N/A|-10.4404|0.2547862|6|14|10|18|GeneID:4717482)	ew14_rs03845(N/A|-12.3864|0.0789817|394|431|28|63|N/A)		NA	0
0.424378632980914	0.171581121955491	-3.97342	UPF0016 domain-containing protein	PMM0848	tx50_rs04535(N/A|-3.97342|0.4826765|78|84|2|8|N/A)	p9215_rs05025(N/A|-4.56505|0.5581623|102|128|27|52|N/A)	pmt9312_rs09465(N/A|-5.78634|0.5126998|168|207|4|54|N/A)	p9301_rs13975(N/A|-10.2903|0.1166656|173|187|35|49|N/A)	a9601_rs13985(N/A|-12.3363|0.0607088|172|200|24|50|GeneID:4717732)	ew14_rs04985(N/A|-5.32778|0.8471624|172|206|5|50|N/A)	p9515_rs09330(N/A|-4.29303|0.3875994|222|230|5|14|N/A)	NA	0
0.424631150154133	0.17644968878168	-3.60285	Derived by automated computational analysis using gene prediction method: Protein Homology.	PMM1884	tx50_rs09285(N/A|-3.60285|0.5384106|16|32|1|17|N/A)	p9215_rs03965(N/A|-1.23624|0.994979|20|29|63|72|N/A)	pmt9312_rs03810(N/A|-3.458|0.9285406|7|22|21|36|N/A)	p9301_rs12900(N/A|-8.55815|0.2543207|33|73|10|46|N/A)	a9601_rs12915(N/A|-11.9463|0.0603173|54|73|10|30|GeneID:4717498)	ew14_rs03910(N/A|-5.30259|0.8281834|193|201|29|37|N/A)		NA	0
0.424631150154133	0.176257253303147	-2.75157	Derived by automated computational analysis using gene prediction method: Protein Homology.	n.a.	tx50_rs03650(N/A|-2.75157|0.7392354|259|266|65|72|N/A)	p9215_rs07940(N/A|-4.18838|0.611035|89|109|17|36|N/A)		p9301_rs16620(N/A|-7.61083|0.3963061|21|37|37|53|N/A)	a9601_rs16700(N/A|-3.43385|0.9793939|1|7|31|37|GeneID:4718341)	ew14_rs08000(N/A|-5.00359|0.8671217|15|21|35|41|N/A)	p9515_rs00720(N/A|-8.77954|0.0083018|99|108|3|12|N/A)	NA	0
0.424707835596797	0.17674339644133	-5.85779	nucleotide exchange factor GrpE	PMM0016	tx50_rs00095(N/A|-5.85779|0.2082651|585|591|5|11|N/A)	p9215_rs00080(N/A|-3.16325|0.8784567|593|602|42|51|N/A)	pmt9312_rs00080(N/A|-6.25936|0.4979768|573|591|5|20|N/A)	p9301_rs09175(N/A|-8.13335|0.4317492|594|644|9|50|N/A)	a9601_rs09190(N/A|-10.1199|0.2698551|267|324|12|68|GeneID:4716697)	ew14_rs00080(N/A|-4.4775|0.9490117|290|299|31|40|N/A)	p9515_rs00080(N/A|-1.8405|0.8740272|777|783|2|8|N/A)	NA	0
0.427105807220627	0.178004639754096	-4.73576	trigger factor	PMM1655	tx50_rs08845(N/A|-4.73576|0.4355873|788|798|62|72|N/A)	p9215_rs09180(N/A|-7.27308|0.2126533|1192|1209|9|26|N/A)	pmt9312_rs09010(N/A|-7.53842|0.3377123|1507|1513|25|31|N/A)	p9301_rs17870(N/A|-8.44475|0.4542782|1402|1427|14|38|N/A)	a9601_rs17905(N/A|-10.5037|0.2896796|495|507|15|26|GeneID:4718602)	ew14_rs09405(N/A|-6.20841|0.8252969|1054|1072|27|47|N/A)	p9515_rs08860(N/A|-6.58688|0.1565385|583|592|6|15|N/A)	NA	0
0.427173886403738	0.178296375521166	-2.97565	DUF309 domain-containing protein	PMM0763	tx50_rs04080(N/A|-2.97565|0.718264|131|140|1|10|N/A)	p9215_rs04110(N/A|-8.5867|0.0525221|250|278|5|34|N/A)	pmt9312_rs03955(N/A|-8.25533|0.1419443|11|22|55|66|N/A)	p9301_rs13045(N/A|-6.32087|0.6719633|354|384|10|52|N/A)	a9601_rs13060(N/A|-7.25665|0.6067491|63|77|5|19|GeneID:4717530)	ew14_rs04050(N/A|-4.3178|0.9448755|440|447|35|42|N/A)	p9515_rs04060(N/A|-7.23932|0.0592062|404|415|9|20|N/A)	NA	0
0.429537549726784	0.179547755064586	-4.24086	ABC transporter ATP-binding protein	PMM0561	tx50_rs02995(N/A|-4.24086|0.547918|1678|1689|10|20|N/A)	p9215_rs03110(N/A|-8.78732|0.0963991|211|234|11|34|N/A)	pmt9312_rs02880(N/A|-7.09246|0.4334199|1202|1219|9|26|N/A)	p9301_rs11955(N/A|-8.16908|0.5185448|1788|1806|35|50|N/A)	a9601_rs12115(N/A|-12.4199|0.1435407|214|235|10|28|GeneID:4717317)	ew14_rs02945(N/A|-12.0806|0.1326787|207|235|10|37|N/A)	p9515_rs03100(N/A|-6.21364|0.207862|278|285|2|9|N/A)	NA	0
0.430129526933122	0.180060387661893	-4.58988	UDP-N-acetylglucosamine 1-carboxyvinyltransferase	PMM1300	tx50_rs06970(N/A|-4.58988|0.4609449|426|435|5|14|N/A)	p9215_rs07295(N/A|-7.03663|0.2380865|337|346|16|25|N/A)	pmt9312_rs07205(N/A|-5.74739|0.6631577|837|868|14|42|N/A)	p9301_rs16135(N/A|-9.13696|0.3515916|1361|1416|13|63|N/A)	a9601_rs16205(N/A|-12.0842|0.14813|986|1013|13|44|GeneID:4718220)	ew14_rs07475(N/A|-9.47543|0.3610896|445|462|17|35|N/A)	p9515_rs07045(N/A|-5.89024|0.2309075|1298|1305|5|12|N/A)	NA	0
0.433263260982308	0.181639344924765	-4.12803	chromosome segregation protein ScpA	PMM0151	tx50_rs00790(N/A|-4.12803|0.5215638|1|9|62|70|N/A)	p9215_rs00815(N/A|-4.8539|0.5722944|577|585|26|34|N/A)	pmt9312_rs00775(N/A|-9.09968|0.1175087|860|883|10|30|N/A)	p9301_rs09920(N/A|-6.0531|0.7745121|194|202|43|51|N/A)	a9601_rs09930(N/A|-7.56211|0.6310926|857|893|3|43|GeneID:4716852)	ew14_rs00910(N/A|-9.45735|0.314022|63|95|15|44|N/A)	p9515_rs00875(N/A|-5.18776|0.2969691|602|616|4|18|N/A)	NA	0
0.434238484064604	0.182315911003696	-6.18401	serine protease	PMM1837	tx50_rs09215(N/A|-6.18401|0.2051725|389|395|5|11|N/A)	p9215_rs06065(N/A|-4.33321|0.715196|583|590|17|24|N/A)		p9301_rs15090(N/A|-11.7142|0.108473|1125|1135|9|19|N/A)				NA	0
0.435288669547024	0.18329356430371	-3.57339	Derived by automated computational analysis using gene prediction method: Protein Homology.	PMM0109	tx50_rs00580(N/A|-3.57339|0.6251071|128|137|1|12|N/A)	p9215_rs00605(N/A|-6.55258|0.2543032|718|728|54|64|N/A)	pmt9312_rs00565(N/A|-9.88441|0.0656658|765|800|19|67|N/A)	p9301_rs09695(N/A|-5.93613|0.7808992|288|304|2|20|N/A)	a9601_rs09720(N/A|-10.6241|0.2171428|283|304|2|25|GeneID:4716809)	ew14_rs00630(N/A|-9.44646|0.3017901|260|304|2|42|N/A)	p9515_rs00595(N/A|-3.79802|0.5341526|546|553|2|9|N/A)	NA	0
0.435288669547024	0.183099351287615	-5.35229	DUF3769 domain-containing protein	PMM0254	tx50_rs01315(N/A|-5.35229|0.3521917|514|521|9|16|N/A)	p9215_rs01345(N/A|-4.36489|0.7331591|823|852|21|47|N/A)	pmt9312_rs01290(N/A|-7.65866|0.3464944|1518|1544|14|33|N/A)	p9301_rs15945(N/A|-8.20282|0.5367639|1065|1071|13|19|N/A)	a9601_rs10465(N/A|-12.7443|0.1296786|697|715|16|34|GeneID:4716961)	ew14_rs01435(N/A|-9.58808|0.3840047|591|620|21|47|N/A)	p9515_rs09405(N/A|-4.07118|0.4173751|180|189|2|11|N/A)	NA	0
0.435306496143459	0.183569447202297	-6.00032	tetratricopeptide repeat protein	PMM1663	tx50_rs08885(N/A|-6.00032|0.1763831|365|372|5|12|N/A)	p9215_rs09220(N/A|-5.10715|0.4878596|192|220|19|42|N/A)	pmt9312_rs09050(N/A|-6.84182|0.3622523|341|372|14|49|N/A)	p9301_rs17910(N/A|-7.7951|0.4597841|189|209|24|47|N/A)	a9601_rs17945(N/A|-8.70228|0.4252091|325|351|39|67|GeneID:4718610)	ew14_rs09445(N/A|-9.18919|0.3112136|325|351|39|67|N/A)	p9515_rs08900(N/A|-2.75284|0.7248257|208|220|2|13|N/A)	NA	0
0.435409905104279	0.183881495065617	-4.313	molecular chaperone DnaJ	PMM0896	tx50_rs04785(N/A|-4.313|0.4913545|901|907|6|12|N/A)	p9215_rs04780(N/A|-8.06853|0.1156682|18|29|55|66|N/A)	pmt9312_rs04625(N/A|-5.82002|0.6156605|799|808|25|34|N/A)	p9301_rs13715(N/A|-9.90868|0.2270768|695|709|5|16|N/A)	a9601_rs13730(N/A|-11.0037|0.206578|596|621|3|24|GeneID:4717675)	ew14_rs04730(N/A|-11.0997|0.1606378|480|501|17|41|N/A)	p9515_rs04760(N/A|-4.71948|0.382092|431|442|2|12|N/A)	NA	0
0.435473099125281	0.184176662145464	-4.58387	transporter	PMM0450	tx50_rs02420(N/A|-4.58387|0.4255357|418|424|6|12|N/A)	p9215_rs02545(N/A|-7.49031|0.1557655|336|361|17|48|N/A)	pmt9312_rs02310(N/A|-6.93559|0.383527|812|831|27|46|N/A)	p9301_rs11385(N/A|-10.1829|0.188202|812|834|27|46|N/A)	a9601_rs11545(N/A|-7.88179|0.5841451|812|829|29|46|GeneID:4717203)	ew14_rs02380(N/A|-7.05919|0.6691784|95|109|32|46|N/A)	p9515_rs02530(N/A|-6.06734|0.1811761|556|566|3|12|N/A)	NA	0
0.435485052507596	0.184450204113883	-4.25957	DUF4332 domain-containing protein	PMM0587	tx50_rs03130(N/A|-4.25957|0.4415078|153|163|6|17|N/A)	p9215_rs03255(N/A|-2.76614|0.9122076|25|31|61|67|N/A)	pmt9312_rs03015(N/A|-5.28073|0.6473596|135|150|55|69|N/A)	p9301_rs12090(N/A|-6.98005|0.5695352|502|508|10|16|N/A)	a9601_rs12245(N/A|-10.2258|0.2121462|342|348|14|20|GeneID:4717344)	ew14_rs03080(N/A|-9.89621|0.2057891|1|19|13|30|N/A)	p9515_rs03240(N/A|-5.47158|0.2141715|152|164|5|18|N/A)	NA	0
0.438074773683204	0.186357332824544	-4.45198	adenosylmethionine--8-amino-7-oxononanoate transaminase	PMM1472	tx50_rs07910(N/A|-4.45198|0.4840077|881|887|5|11|N/A)	p9215_rs08235(N/A|-4.35167|0.7079518|1014|1022|24|32|N/A)	pmt9312_rs08065(N/A|-8.06894|0.2524976|730|738|12|20|N/A)	p9301_rs16925(N/A|-5.82331|0.8328624|678|684|10|16|N/A)	a9601_rs16950(N/A|-12.2205|0.135865|128|158|1|38|GeneID:4718404)	ew14_rs08375(N/A|-7.08473|0.7039209|199|239|1|38|N/A)	p9515_rs07870(N/A|-3.04697|0.7073986|1119|1125|2|8|N/A)	NA	0
0.438074773683204	0.186310263188251	-4.58234	PLP-dependent transferase	PMM0408	tx50_rs02195(N/A|-4.58234|0.4672093|607|630|4|26|N/A)	p9215_rs02330(N/A|-6.31792|0.3465093|1413|1420|14|21|N/A)	pmt9312_rs02090(N/A|-6.24683|0.5718568|1518|1527|26|35|N/A)	p9301_rs11165(N/A|-7.40811|0.6171823|921|942|13|36|N/A)	a9601_rs11325(N/A|-13.1484|0.0919005|921|951|6|36|GeneID:4717156)	ew14_rs02160(N/A|-7.65856|0.6303477|598|617|24|41|N/A)	p9515_rs02315(N/A|-1.73202|0.8977615|94|100|6|12|N/A)	NA	0
0.438074773683204	0.186239226554532	-4.16148	uracil-DNA glycosylase	PMM0675	tx50_rs03590(N/A|-4.16148|0.4766197|286|292|2|8|N/A)	p9215_rs03710(N/A|-6.28186|0.2683904|352|368|16|31|N/A)	pmt9312_rs03465(N/A|-7.90751|0.1978633|12|18|15|21|N/A)	p9301_rs12655(N/A|-6.98466|0.5856925|345|367|15|36|N/A)	a9601_rs12680(N/A|-7.06836|0.6623072|407|442|1|39|GeneID:4717435)	ew14_rs03635(N/A|-9.64316|0.2476906|74|110|9|37|N/A)	p9515_rs03710(N/A|-3.8752|0.4982361|286|292|2|8|N/A)	NA	0
0.439050095975262	0.187042920048648	-4.45806	30S ribosome-binding factor RbfA	PMM0112	tx50_rs00590(N/A|-4.45806|0.3993084|313|319|59|65|N/A)	p9215_rs00620(N/A|-7.24671|0.1385845|452|467|54|69|N/A)	pmt9312_rs00580(N/A|-5.51514|0.5957514|220|238|9|28|N/A)	p9301_rs09710(N/A|-5.25459|0.8380814|214|220|35|41|N/A)	a9601_rs09735(N/A|-8.74089|0.3862048|307|321|6|24|GeneID:4716813)	ew14_rs00645(N/A|-5.61752|0.8228997|307|313|18|24|N/A)	p9515_rs00610(N/A|-5.78128|0.1752605|447|453|6|12|N/A)	NA	0
0.439552951478017	0.187528139594814	-4.18277	Derived by automated computational analysis using gene prediction method: Protein Homology.	PMM1136	tx50_rs06120(N/A|-4.18277|0.4260357|111|117|2|8|N/A)	p9215_rs06360(N/A|-5.85893|0.2851793|89|101|58|70|N/A)	pmt9312_rs06370(N/A|-3.68167|0.9099474|266|273|64|71|N/A)	p9301_rs15330(N/A|-3.30076|0.9796121|156|165|4|14|N/A)	a9601_rs15280(N/A|-8.02272|0.4518301|73|94|4|25|GeneID:4718028)	ew14_rs06365(N/A|-11.2376|0.0789019|73|94|4|25|N/A)	p9515_rs06230(N/A|-1.03214|0.9442156|249|256|64|71|N/A)	NA	0
0.440415188750638	0.188439051167042	-3.8305	Derived by automated computational analysis using gene prediction method: Protein Homology.	PMM1148	tx50_rs06185(N/A|-3.8305|0.5569669|649|655|3|9|N/A)	p9215_rs06425(N/A|-5.9316|0.3347006|451|479|5|28|N/A)	pmt9312_rs06435(N/A|-5.82962|0.5649471|404|413|61|70|N/A)	p9301_rs15395(N/A|-9.96986|0.1816263|635|664|14|44|N/A)	a9601_rs15340(N/A|-10.3406|0.2283773|330|371|4|36|GeneID:4718042)	ew14_rs06425(N/A|-10.2091|0.2003411|333|371|4|33|N/A)	p9515_rs06315(N/A|-5.62124|0.2143781|359|372|3|15|N/A)	NA	0
0.440415188750638	0.188182137691308	-5.45387	histidine triad nucleotide-binding protein	PMM0067	tx50_rs00355(N/A|-5.45387|0.2185003|192|205|3|16|N/A)	p9215_rs00385(N/A|-4.83243|0.5063655|187|204|4|19|N/A)	pmt9312_rs00345(N/A|-4.34661|0.8236562|400|411|53|64|N/A)	p9301_rs09475(N/A|-6.8296|0.5770489|207|218|9|20|N/A)	a9601_rs09495(N/A|-5.51651|0.8468925|147|167|4|25|GeneID:4716762)	ew14_rs00410(N/A|-8.45021|0.366981|6|22|32|49|N/A)	p9515_rs00370(N/A|-5.2003|0.241521|161|167|4|10|N/A)	NA	0
0.441639801310439	0.190052146309917	-5.14711	penicillin-binding protein 2	PMM0518	tx50_rs02780(N/A|-5.14711|0.376179|1827|1833|4|10|N/A)	p9215_rs02895(N/A|-3.24693|0.8967662|304|311|16|23|N/A)	pmt9312_rs02665(N/A|-7.96414|0.2923784|858|889|3|35|N/A)	p9301_rs11740(N/A|-10.3586|0.2312504|1490|1498|12|20|N/A)	a9601_rs11900(N/A|-10.4051|0.3197025|1487|1498|12|24|GeneID:4717273)	ew14_rs02730(N/A|-9.12895|0.4322584|278|304|7|31|N/A)	p9515_rs02885(N/A|-5.93532|0.2395842|602|608|5|11|N/A)	NA	0
0.441639801310439	0.189876151068938	-4.15052	TIGR00297 family protein	PMM0669	tx50_rs03560(N/A|-4.15052|0.5058497|326|332|5|11|N/A)	p9215_rs03680(N/A|-6.52414|0.261913|516|536|5|29|N/A)	pmt9312_rs03435(N/A|-5.45258|0.6662856|321|331|15|24|N/A)	p9301_rs12625(N/A|-6.85761|0.6426814|593|611|24|42|N/A)	a9601_rs12650(N/A|-7.41793|0.6435066|301|307|18|24|GeneID:4717428)	ew14_rs03605(N/A|-9.67178|0.2784945|101|155|8|69|N/A)	p9515_rs03680(N/A|-6.70254|0.115398|52|59|5|12|N/A)	NA	0
0.441639801310439	0.189619899689409	-5.277	EamA/RhaT family transporter	PMM0940	tx50_rs05010(N/A|-5.277|0.3063116|497|503|5|11|N/A)	p9215_rs04550(N/A|-5.6769|0.4156377|495|504|59|68|N/A)	pmt9312_rs04400(N/A|-5.82721|0.6070781|757|767|5|15|N/A)	p9301_rs13485(N/A|-4.9848|0.9029598|121|130|36|45|N/A)	a9601_rs13505(N/A|-11.0277|0.1986435|342|376|3|41|GeneID:4717627)	ew14_rs04500(N/A|-7.14679|0.6625065|869|887|24|43|N/A)	p9515_rs04985(N/A|-3.85441|0.5364669|308|315|3|10|N/A)	NA	0
0.441639801310439	0.189363570142935	-5.52372	ribonuclease HI	PMM0200	tx50_rs01035(N/A|-5.52372|0.2543323|120|126|8|14|N/A)	p9215_rs01065(N/A|-4.04922|0.7278176|186|192|26|32|N/A)	pmt9312_rs01020(N/A|-6.15818|0.5184148|329|340|55|66|N/A)	p9301_rs10165(N/A|-6.19218|0.7448449|442|448|10|16|N/A)	a9601_rs10180(N/A|-9.96062|0.287586|152|181|14|38|GeneID:4716902)	ew14_rs01155(N/A|-8.9519|0.3672534|540|568|22|47|N/A)	p9515_rs01120(N/A|-5.32928|0.2668411|638|652|2|15|N/A)	NA	0
0.442780610281707	0.190816058314989	-6.20545	Derived by automated computational analysis using gene prediction method: Protein Homology.	n.a.	tx50_rs02275(N/A|-6.20545|0.1100272|232|239|4|11|N/A)	p9215_rs02405(N/A|-3.5735|0.7512913|220|239|4|26|N/A)	pmt9312_rs02165(N/A|-6.31331|0.3694558|2|26|1|29|N/A)	p9301_rs11240(N/A|-4.41056|0.9075811|220|239|4|26|N/A)	a9601_rs11400(N/A|-5.21153|0.8589762|105|111|18|24|GeneID:4717172)	ew14_rs02235(N/A|-5.11481|0.8539935|232|238|14|20|N/A)	p9515_rs02390(N/A|-4.15858|0.3890689|146|154|10|18|N/A)	NA	0
0.442792557082992	0.191094198494509	-5.1947	3-isopropylmalate dehydrogenase	PMM0786	tx50_rs04195(N/A|-5.1947|0.3332267|536|545|1|10|N/A)	p9215_rs04225(N/A|-4.70239|0.6245671|1009|1018|25|34|N/A)	pmt9312_rs04070(N/A|-4.54073|0.8563428|203|213|15|24|N/A)	p9301_rs13160(N/A|-9.1221|0.3298147|250|260|11|22|N/A)	a9601_rs13180(N/A|-11.2322|0.1954689|1037|1068|17|49|GeneID:4717555)	ew14_rs04170(N/A|-8.52618|0.4688145|925|947|15|38|N/A)	p9515_rs03935(N/A|-5.36577|0.2864914|536|544|2|10|N/A)	NA	0
0.443066157822152	0.191485435655566	-5.66908	nicotinate-nucleotide--dimethylbenzimidazole phosphoribosyltransferase	PMM0439	tx50_rs02365(N/A|-5.66908|0.2640448|257|263|6|12|N/A)	p9215_rs02490(N/A|-4.20008|0.7291209|286|314|35|66|N/A)	pmt9312_rs02255(N/A|-7.18053|0.3745093|746|779|14|49|N/A)	p9301_rs11330(N/A|-9.24066|0.321672|738|749|8|18|N/A)	a9601_rs11490(N/A|-9.50623|0.3882913|197|215|31|49|GeneID:4717192)	ew14_rs02325(N/A|-10.2014|0.2587417|197|215|31|49|N/A)	p9515_rs02475(N/A|-3.68307|0.5846383|888|895|4|11|N/A)	NA	0
0.444779531756267	0.192500142597348	-3.94409	aminotransferase class V-fold PLP-dependent enzyme	PMM0917	tx50_rs04895(N/A|-3.94409|0.5899982|770|777|3|10|N/A)	p9215_rs04670(N/A|-4.41747|0.6995727|1435|1451|17|33|N/A)	pmt9312_rs04515(N/A|-11.3616|0.0352753|222|238|10|29|N/A)	p9301_rs13605(N/A|-7.96382|0.5244043|1343|1370|44|70|N/A)	a9601_rs13620(N/A|-7.69383|0.6581838|460|501|13|50|GeneID:4717651)	ew14_rs04620(N/A|-10.389|0.2546551|696|722|14|40|N/A)	p9515_rs04870(N/A|-3.97492|0.540146|628|635|5|12|N/A)	NA	0
0.444789683269601	0.192778759148292	-4.62698	bifunctional aconitate hydratase 2/2-methylisocitrate dehydratase	PMM1700	tx50_rs09075(N/A|-4.62698|0.4979523|2426|2434|61|69|N/A)	p9215_rs09410(N/A|-3.69399|0.8537325|235|241|14|20|N/A)	pmt9312_rs09240(N/A|-4.92304|0.8491648|1693|1704|10|20|N/A)	p9301_rs18100(N/A|-14.1673|0.0387521|514|543|2|26|N/A)	a9601_rs18135(N/A|-7.58317|0.7228886|1476|1495|2|24|GeneID:4718649)	ew14_rs09635(N/A|-11.6461|0.1886772|2173|2227|2|50|N/A)	p9515_rs09090(N/A|-3.84575|0.5989807|1489|1496|1|8|N/A)	NA	0
0.445086674619615	0.193181885901485	-4.04467	Derived by automated computational analysis using gene prediction method: Protein Homology.	PMM1282	tx50_rs06880(N/A|-4.04467|0.5046629|354|361|2|9|N/A)	p9215_rs07205(N/A|-5.92548|0.328451|405|416|54|65|N/A)	pmt9312_rs07115(N/A|-5.60275|0.6042232|333|340|15|22|N/A)	p9301_rs16045(N/A|-7.80666|0.452436|537|588|13|50|N/A)	a9601_rs16115(N/A|-11.3063|0.1401837|138|177|13|47|GeneID:4718202)	ew14_rs07385(N/A|-5.59197|0.8417727|294|321|10|36|N/A)	p9515_rs06955(N/A|-5.75746|0.1925688|354|362|1|9|N/A)	NA	0
0.447243294908866	0.194393663940044	-5.38279	cytochrome b6-f complex iron-sulfur subunit	PMM0462	tx50_rs02485(N/A|-5.38279|0.256163|11|21|1|12|N/A)	p9215_rs02610(N/A|-3.12116|0.874136|8|26|55|70|N/A)	pmt9312_rs02375(N/A|-7.70149|0.2277801|2|21|1|21|N/A)	p9301_rs11450(N/A|-7.66279|0.477555|462|469|9|16|N/A)	a9601_rs11610(N/A|-7.89899|0.5408902|184|196|10|20|GeneID:4717216)	ew14_rs02445(N/A|-5.85193|0.8105827|473|479|24|30|N/A)	p9515_rs02595(N/A|-4.52842|0.3779659|329|335|9|15|N/A)	NA	0
0.448340791666141	0.19791122492784	-4.34374	aspartoacylase	PMM0221	tx50_rs01145(N/A|-4.34374|0.478538|874|880|6|12|N/A)	p9215_rs01175(N/A|-8.58725|0.0806692|369|385|18|32|N/A)	pmt9312_rs01130(N/A|-7.2051|0.3466327|888|894|16|22|N/A)	p9301_rs10275(N/A|-8.80326|0.35624|125|182|8|70|N/A)	a9601_rs10295(N/A|-10.0747|0.2956017|204|211|13|20|GeneID:4716926)	ew14_rs01265(N/A|-6.60975|0.7430378|887|894|16|23|N/A)	p9515_rs01230(N/A|-5.6529|0.2357209|663|669|3|9|N/A)	NA	0
0.448340791666141	0.197872968610813	-6.34618	creatininase family protein	PMM0531	tx50_rs02845(N/A|-6.34618|0.1578453|773|780|4|11|N/A)	p9215_rs02960(N/A|-4.77638|0.5851234|517|524|8|15|N/A)	pmt9312_rs02730(N/A|-5.69469|0.6227157|659|672|13|26|N/A)	p9301_rs11805(N/A|-9.1845|0.2934245|299|322|29|51|N/A)	a9601_rs11965(N/A|-8.51346|0.4873734|168|197|17|48|GeneID:4717287)	ew14_rs02795(N/A|-6.15147|0.7960549|325|333|36|44|N/A)	p9515_rs02950(N/A|-3.26191|0.6444932|665|671|5|11|N/A)	NA	0
0.448340791666141	0.197771542687259	-4.03396	Derived by automated computational analysis using gene prediction method: Protein Homology.	PMM0811	tx50_rs04335(N/A|-4.03396|0.4855444|364|371|60|67|N/A)	p9215_rs04365(N/A|-4.28769|0.6377352|259|268|58|67|N/A)	pmt9312_rs04210(N/A|-5.02713|0.7020321|427|440|54|67|N/A)	p9301_rs13300(N/A|-6.20319|0.6996635|483|496|5|18|N/A)	a9601_rs13320(N/A|-11.1228|0.1360117|81|94|19|32|GeneID:4717585)	ew14_rs04310(N/A|-9.91054|0.2010644|48|58|25|35|N/A)	p9515_rs03800(N/A|-1.51514|0.9048349|366|375|62|71|N/A)	NA	0
0.448340791666141	0.197592217569476	-2.85564	S1 RNA-binding domain-containing protein	PMM0312	tx50_rs01620(N/A|-2.85564|0.7872567|905|911|1|7|N/A)	p9215_rs01650(N/A|-4.87271|0.5912651|230|268|10|49|N/A)	pmt9312_rs01610(N/A|-10.6386|0.050044|1178|1190|24|36|N/A)	p9301_rs10745(N/A|-11.2261|0.125255|181|193|29|41|N/A)	a9601_rs10770(N/A|-9.31464|0.407534|189|237|5|47|GeneID:4717024)	ew14_rs01740(N/A|-10.9704|0.180353|645|685|3|36|N/A)	p9515_rs01710(N/A|-4.82105|0.3732577|410|423|6|18|N/A)	NA	0
0.448340791666141	0.19743651233029	-3.81738	molecular chaperone DnaJ	PMM0873	tx50_rs04670(N/A|-3.81738|0.5960556|879|885|3|9|N/A)	p9215_rs04900(N/A|-8.49345|0.0901538|863|886|17|40|N/A)	pmt9312_rs04745(N/A|-6.86699|0.4159684|848|886|17|70|N/A)	p9301_rs13835(N/A|-9.19853|0.3141392|860|886|17|48|N/A)	a9601_rs13850(N/A|-9.12672|0.425068|860|888|15|48|GeneID:4717699)	ew14_rs04850(N/A|-11.3677|0.143973|903|937|2|39|N/A)	p9515_rs04645(N/A|-6.79639|0.1223494|878|887|1|10|N/A)	NA	0
0.448340791666141	0.197393101994234	-2.30079	DNA-binding protein	PMM0988	tx50_rs05270(N/A|-2.30079|0.840684|402|409|2|9|N/A)	p9215_rs05255(N/A|-5.28697|0.4122948|31|77|29|69|N/A)	pmt9312_rs05105(N/A|-8.03205|0.1550758|211|239|16|41|N/A)	p9301_rs14205(N/A|-8.89319|0.2529327|173|202|6|37|N/A)	a9601_rs14215(N/A|-12.7232|0.0481454|63|105|10|43|GeneID:4717780)	ew14_rs05215(N/A|-5.06179|0.880643|146|161|14|30|N/A)	p9515_rs05185(N/A|-1.42535|0.9104087|20|26|65|71|N/A)	NA	0
0.448340791666141	0.197165041103872	-4.2173	2-amino-4-hydroxy-6- hydroxymethyldihydropteridine diphosphokinase	PMM0287	tx50_rs01490(N/A|-4.2173|0.4726621|487|494|60|67|N/A)	p9215_rs01520(N/A|-5.65517|0.3819015|344|353|57|66|N/A)	pmt9312_rs01465(N/A|-5.18621|0.6979505|168|203|32|66|N/A)	p9301_rs10615(N/A|-8.82783|0.3081427|178|196|6|22|N/A)	a9601_rs10640(N/A|-11.7691|0.114423|172|231|3|67|GeneID:4716997)	ew14_rs01610(N/A|-9.15144|0.3175668|172|203|32|67|N/A)	p9515_rs01580(N/A|-3.18603|0.6427391|527|533|1|7|N/A)	NA	0
0.448340791666141	0.19666532370387	-6.60417	Apocarotenoid-15 15'-oxygenase	PMM0280	tx50_rs01455(N/A|-6.60417|0.1645638|14|25|61|72|N/A)	p9215_rs01485(N/A|-6.94995|0.2549645|1060|1079|45|64|N/A)	pmt9312_rs01430(N/A|-5.31108|0.7516922|342|352|61|71|N/A)	p9301_rs10580(N/A|-7.61047|0.5864967|1069|1095|31|55|N/A)	a9601_rs10605(N/A|-8.23027|0.5889149|1021|1067|18|64|GeneID:4716990)	ew14_rs01575(N/A|-8.74973|0.4691088|952|967|22|38|N/A)	p9515_rs01545(N/A|-4.8421|0.3899682|243|251|4|12|N/A)	NA	0
0.448340791666141	0.195794464063046	-5.50029	deoxyribodipyrimidine photo-lyase	PMM1360	tx50_rs07295(N/A|-5.50029|0.2881646|920|930|2|12|N/A)	p9215_rs07620(N/A|-6.23778|0.3397478|363|370|16|23|N/A)	pmt9312_rs07540(N/A|-6.05522|0.5861119|363|370|16|23|N/A)	p9301_rs16460(N/A|-8.41125|0.4367743|206|224|1|24|N/A)	a9601_rs16535(N/A|-9.75418|0.3566828|1206|1251|8|40|GeneID:4718289)	ew14_rs07800(N/A|-7.48433|0.6344189|1238|1253|54|69|N/A)	p9515_rs07375(N/A|-5.86334|0.2229805|731|742|2|12|N/A)	NA	0
0.448340791666141	0.195630973321004	-4.9026	protein translocase subunit SecD	PMM0929	tx50_rs04955(N/A|-4.9026|0.4066027|1268|1277|6|15|N/A)	p9215_rs04605(N/A|-6.06782|0.3881366|896|916|5|30|N/A)	pmt9312_rs04455(N/A|-7.21992|0.3913135|1097|1129|24|58|N/A)	p9301_rs13540(N/A|-10.7264|0.1828226|70|93|25|48|N/A)	a9601_rs13560(N/A|-8.23058|0.5879196|850|880|10|28|GeneID:4717638)	ew14_rs04555(N/A|-9.81311|0.3254346|152|175|24|49|N/A)	p9515_rs04930(N/A|-6.62789|0.1540434|1531|1539|2|10|N/A)	NA	0
0.448340791666141	0.195256014648769	-9.34261	photosystem II oxygen evolving complex protein PsbP	PMM1098	tx50_rs05890(N/A|-9.34261|0.0108906|270|284|5|19|N/A)	p9215_rs05880(N/A|-3.99404|0.7225904|233|241|63|71|N/A)	pmt9312_rs05710(N/A|-4.71844|0.7877198|543|552|57|66|N/A)	p9301_rs14830(N/A|-5.89914|0.7701405|617|634|25|40|N/A)	a9601_rs14840(N/A|-6.46405|0.7568192|624|634|25|35|GeneID:4717918)	ew14_rs05840(N/A|-7.19655|0.6125383|533|551|19|37|N/A)	p9515_rs05755(N/A|-2.84804|0.7071465|239|245|1|7|N/A)	NA	0
0.449877897975553	0.198867110264162	-5.4501	Derived by automated computational analysis using gene prediction method: Protein Homology.	PMM0934	tx50_rs04980(N/A|-5.4501|0.2138569|255|275|1|14|N/A)	p9215_rs04580(N/A|-5.16815|0.4334691|277|283|16|22|N/A)	pmt9312_rs04430(N/A|-4.57765|0.7795788|299|305|28|34|N/A)	p9301_rs13515(N/A|-4.43174|0.9196181|82|92|29|39|N/A)	a9601_rs13535(N/A|-6.91047|0.6525865|316|331|30|46|GeneID:4717633)	ew14_rs04530(N/A|-6.88924|0.6140214|277|285|14|22|N/A)	p9515_rs04955(N/A|-5.02559|0.2621629|28|35|3|10|N/A)	NA	0
0.450952569539657	0.199620187995976	-4.96034	PhoH family protein	PMM1284	tx50_rs06890(N/A|-4.96034|0.3657462|310|316|6|12|N/A)	p9215_rs07215(N/A|-5.73839|0.4103598|1047|1056|57|66|N/A)	pmt9312_rs07125(N/A|-4.80898|0.8077621|361|370|25|34|N/A)	p9301_rs16055(N/A|-8.01981|0.4782658|654|684|27|58|N/A)	a9601_rs16125(N/A|-11.4994|0.1655505|763|775|14|25|GeneID:4718204)	ew14_rs07395(N/A|-9.34867|0.3421525|164|178|35|49|N/A)	p9515_rs06965(N/A|-1.67269|0.8978007|501|507|3|9|N/A)	NA	0
0.451582245987597	0.201569387234908	-5.47401	TrkA family potassium uptake protein	PMM0085	tx50_rs00450(N/A|-5.47401|0.2600455|309|323|9|22|N/A)	p9215_rs00480(N/A|-5.58609|0.41285|13|19|14|20|N/A)	pmt9312_rs00440(N/A|-6.03933|0.5406193|604|613|61|70|N/A)	p9301_rs09570(N/A|-9.30804|0.2674805|441|455|7|19|N/A)	a9601_rs09590(N/A|-9.57481|0.3314137|435|455|7|24|GeneID:4716781)	ew14_rs00505(N/A|-8.39232|0.4460491|734|781|1|36|N/A)	p9515_rs00465(N/A|-2.60817|0.7593898|317|323|9|15|N/A)	NA	0
0.451582245987597	0.201328980203477	-5.24721	alpha/beta hydrolase	PMM1599	tx50_rs08555(N/A|-5.24721|0.3125729|239|249|3|12|N/A)	p9215_rs08890(N/A|-5.41541|0.4662757|65|75|55|65|N/A)	pmt9312_rs08720(N/A|-6.15648|0.541084|216|246|3|29|N/A)	p9301_rs17580(N/A|-11.8527|0.0800706|207|246|3|40|N/A)	a9601_rs17615(N/A|-6.35929|0.8012084|408|414|13|19|GeneID:4718543)	ew14_rs09070(N/A|-8.53408|0.449634|642|684|11|54|N/A)	p9515_rs08560(N/A|-3.46631|0.6124566|896|902|1|7|N/A)	NA	0
0.451582245987597	0.201048585241221	-4.56346	SufS family cysteine desulfurase	PMM0070	tx50_rs00370(N/A|-4.56346|0.4608891|246|252|3|9|N/A)	p9215_rs00400(N/A|-9.70254|0.0441853|852|878|13|34|N/A)	pmt9312_rs00360(N/A|-7.15689|0.386367|1302|1333|26|60|N/A)	p9301_rs09490(N/A|-6.70121|0.7117692|209|236|14|41|N/A)	a9601_rs09510(N/A|-8.95218|0.4706014|1317|1344|14|43|GeneID:4716765)	ew14_rs00425(N/A|-8.07338|0.5525909|452|465|23|36|N/A)	p9515_rs00385(N/A|-6.0659|0.2054901|246|252|3|9|N/A)	NA	0
0.451582245987597	0.201018207163595	-4.45436	Derived by automated computational analysis using gene prediction method: Protein Homology.	PMM1365	tx50_rs07325(N/A|-4.45436|0.3842178|305|311|4|10|N/A)	p9215_rs07645(N/A|-4.07751|0.6676129|367|388|46|69|N/A)	pmt9312_rs07560(N/A|-7.23707|0.2495282|244|310|5|66|N/A)	p9301_rs16485(N/A|-9.24626|0.2089982|270|310|5|39|N/A)	a9601_rs16560(N/A|-5.85134|0.8032755|274|310|5|35|GeneID:4718294)	ew14_rs07825(N/A|-5.5142|0.8243239|200|214|35|51|N/A)	p9515_rs07405(N/A|-1.74547|0.8711653|378|384|2|8|N/A)	NA	0
0.451582245987597	0.200528114785653	-6.70526	23S rRNA (adenine(2503)-C(2))-methyltransferase RlmN	PMM1481	tx50_rs07955(N/A|-6.70526|0.1369559|821|829|6|14|N/A)	p9215_rs08280(N/A|-5.78224|0.4099729|244|250|16|22|N/A)	pmt9312_rs08110(N/A|-6.85347|0.4219304|1059|1071|12|26|N/A)	p9301_rs16970(N/A|-6.74224|0.6904786|699|706|9|16|N/A)	a9601_rs16995(N/A|-8.59535|0.5028922|301|332|15|31|GeneID:4718415)	ew14_rs08420(N/A|-8.28997|0.5016375|689|712|24|46|N/A)	p9515_rs07915(N/A|-2.09874|0.84858|793|804|2|11|N/A)	NA	0
0.451582245987597	0.200217207785124	-4.59567	ferredoxin	PMM1449	tx50_rs07795(N/A|-4.59567|0.3588996|238|245|5|12|N/A)		pmt9312_rs07950(N/A|-5.85528|0.5048863|16|22|13|19|N/A)	p9301_rs16810(N/A|-7.91165|0.3896668|10|25|5|19|N/A)	a9601_rs16835(N/A|-8.81236|0.3594628|6|25|5|25|GeneID:4718381)	ew14_rs08260(N/A|-11.0786|0.098648|149|186|3|37|N/A)	p9515_rs07755(N/A|-0.310087|0.9828839|293|299|20|26|N/A)	NA	0
0.452479604736986	0.202806826537478	-4.1621	4a-hydroxytetrahydrobiopterin dehydratase	PMM0491	tx50_rs02645(N/A|-4.1621|0.4396529|349|355|2|8|N/A)	p9215_rs02765(N/A|-2.73317|0.9078082|108|114|13|19|N/A)	pmt9312_rs02535(N/A|-5.07486|0.6663103|1|25|1|21|N/A)	p9301_rs11610(N/A|-11.0097|0.0726103|1|26|1|22|N/A)	a9601_rs11770(N/A|-7.45041|0.5552398|1|26|1|22|GeneID:4717247)	ew14_rs02600(N/A|-8.14875|0.3973496|1|27|1|23|N/A)	p9515_rs02750(N/A|-5.38373|0.2077334|141|147|5|11|N/A)	NA	0
0.452479604736986	0.202533266661252	-5.27619	3-deoxy-7-phosphoheptulonate synthase	PMM1699	tx50_rs09070(N/A|-5.27619|0.3192724|417|424|3|10|N/A)	p9215_rs09405(N/A|-5.65666|0.4350346|520|535|28|43|N/A)	pmt9312_rs09235(N/A|-5.64071|0.6615909|520|529|34|43|N/A)	p9301_rs18095(N/A|-4.78485|0.9250791|824|832|32|40|N/A)	a9601_rs18130(N/A|-7.71203|0.6326968|520|529|34|43|GeneID:4718648)	ew14_rs09630(N/A|-8.34932|0.494685|605|628|15|49|N/A)	p9515_rs09085(N/A|-6.26276|0.1739923|1094|1102|3|11|N/A)	NA	0
0.452479604736986	0.20239051799582	-5.41357	UDP-N-acetylmuramoyl-L-alanine--D-glutamate ligase	PMM1364	tx50_rs07320(N/A|-5.41357|0.3169982|889|896|5|12|N/A)	p9215_rs07640(N/A|-6.34445|0.3402364|587|598|57|68|N/A)	pmt9312_rs07555(N/A|-7.01494|0.4225996|373|414|30|66|N/A)	p9301_rs16480(N/A|-10.3499|0.2154959|1136|1182|6|51|N/A)	a9601_rs16555(N/A|-8.92942|0.4869265|1154|1182|6|38|GeneID:4718293)	ew14_rs07820(N/A|-6.75708|0.7558149|208|219|14|25|N/A)	p9515_rs07400(N/A|-5.65019|0.2645733|1177|1183|8|14|N/A)	NA	0
0.452663410477631	0.203168287809936	-4.16095	o-succinylbenzoate synthase	PMM0175	tx50_rs00910(N/A|-4.16095|0.5217395|683|689|5|11|N/A)	p9215_rs00940(N/A|-11.2732|0.0114794|279|335|13|64|N/A)	pmt9312_rs00895(N/A|-6.02576|0.5745318|623|634|58|69|N/A)	p9301_rs10040(N/A|-7.66413|0.5358633|309|335|13|42|N/A)	a9601_rs10055(N/A|-8.05695|0.5732296|595|616|17|37|GeneID:4716877)	ew14_rs01030(N/A|-10.8193|0.183812|595|614|16|34|N/A)	p9515_rs00995(N/A|-4.8471|0.360871|683|689|5|11|N/A)	NA	0
0.454416307952896	0.204235196361074	-3.09263	DUF3288 family protein	PMM0953	tx50_rs05070(N/A|-3.09263|0.6806772|134|140|63|69|N/A)	p9215_rs04490(N/A|-7.83419|0.0830117|12|22|16|26|N/A)	pmt9312_rs04335(N/A|-7.67441|0.1886704|14|22|16|24|N/A)	p9301_rs13425(N/A|-8.72891|0.2648396|364|378|31|45|N/A)	a9601_rs13445(N/A|-6.29209|0.737944|364|378|31|45|GeneID:4717614)	ew14_rs04435(N/A|-9.04486|0.2740818|361|373|33|45|N/A)	p9515_rs05050(N/A|-0.754392|0.9635457|170|176|1|7|N/A)	NA	0
0.454959756743322	0.20560141904615	-4.13038	Derived by automated computational analysis using gene prediction method: Protein Homology.	PMM1079	tx50_rs05795(N/A|-4.13038|0.4740974|121|129|62|70|N/A)	p9215_rs05785(N/A|-11.1267|0.0071493|319|337|13|34|N/A)	pmt9312_rs05615(N/A|-5.9294|0.5238675|225|237|17|31|N/A)	p9301_rs14735(N/A|-10.0764|0.1522928|256|284|5|41|N/A)	a9601_rs14745(N/A|-8.26473|0.4651594|193|202|15|24|GeneID:4717899)	ew14_rs05745(N/A|-8.80559|0.3402261|193|212|30|45|N/A)	p9515_rs05655(N/A|-4.49735|0.3689366|512|526|2|11|N/A)	NA	0
0.454959756743322	0.205344987335703	-4.64648	HAD family hydrolase	PMM1561	tx50_rs08360(N/A|-4.64648|0.409113|123|129|4|10|N/A)	p9215_rs08695(N/A|-8.10708|0.1033688|161|175|14|28|N/A)	pmt9312_rs08515(N/A|-5.80631|0.5989762|496|505|57|66|N/A)	p9301_rs17380(N/A|-9.57627|0.2450355|1|41|1|39|N/A)	a9601_rs17415(N/A|-6.87782|0.7243465|356|375|9|34|GeneID:4718501)	ew14_rs08875(N/A|-3.86196|0.9766968|50|67|31|48|N/A)	p9515_rs08340(N/A|-2.85133|0.7203498|649|655|6|12|N/A)	NA	0
0.454959756743322	0.205196110316309	-6.48844	mRNA-binding protein	PMM0797	tx50_rs04250(N/A|-6.48844|0.1509692|95|104|8|17|N/A)	p9215_rs04280(N/A|-4.58292|0.6379418|19|28|25|34|N/A)	pmt9312_rs04125(N/A|-5.569|0.6625568|671|710|25|67|N/A)	p9301_rs13215(N/A|-10.3103|0.1848624|321|349|2|26|N/A)	a9601_rs13235(N/A|-8.72324|0.4718734|854|861|15|22|GeneID:4717566)	ew14_rs04225(N/A|-6.61463|0.7435815|331|342|20|30|N/A)	p9515_rs03880(N/A|-4.23877|0.4657287|692|698|5|11|N/A)	NA	0
0.454959756743322	0.204786502529282	-5.66305	DUF4336 domain-containing protein	PMM0604	tx50_rs03215(N/A|-5.66305|0.2654306|179|187|3|11|N/A)	p9215_rs03340(N/A|-3.67563|0.822104|286|292|16|22|N/A)	pmt9312_rs03100(N/A|-7.09369|0.3901329|479|519|27|65|N/A)	p9301_rs12175(N/A|-7.40184|0.5969248|1233|1268|15|43|N/A)	a9601_rs12330(N/A|-6.22438|0.8316993|460|477|36|53|GeneID:4717362)	ew14_rs03165(N/A|-5.49567|0.8886186|279|291|56|68|N/A)	p9515_rs03325(N/A|-6.06162|0.2008574|1260|1267|4|11|N/A)	NA	0
0.456853159596087	0.206738729434974	-3.52578	class II fructose-bisphosphatase	PMM0767	tx50_rs04100(N/A|-3.52578|0.6553305|742|754|2|14|N/A)	p9215_rs04130(N/A|-6.7535|0.2522085|768|787|14|35|N/A)	pmt9312_rs03975(N/A|-6.87581|0.4134769|442|455|53|66|N/A)	p9301_rs13065(N/A|-7.98379|0.4885835|687|718|15|50|N/A)	a9601_rs13080(N/A|-15.6481|0.0159632|565|595|5|37|GeneID:4717534)	ew14_rs04070(N/A|-9.46626|0.3315353|507|522|14|29|N/A)	p9515_rs04040(N/A|-3.02253|0.7003379|377|392|1|15|N/A)	NA	0
0.4584709691517	0.208036148764273	-5.05236	Derived by automated computational analysis using gene prediction method: Protein Homology.	PMM1050	tx50_rs05645(N/A|-5.05236|0.263503|52|58|6|12|N/A)	p9215_rs05635(N/A|-4.87302|0.4858801|217|226|9|18|N/A)	pmt9312_rs05465(N/A|-6.97836|0.2771668|13|31|15|36|N/A)	p9301_rs14585(N/A|-6.61271|0.5958334|13|36|10|36|N/A)	a9601_rs14595(N/A|-6.02615|0.7704917|220|226|18|24|GeneID:4717868)	ew14_rs05595(N/A|-6.82399|0.6113646|27|36|10|19|N/A)	p9515_rs05510(N/A|-2.32225|0.7763485|197|203|4|10|N/A)	NA	0
0.4584709691517	0.207894854580508	-5.68804	valine--tRNA ligase	PMM1682	tx50_rs08980(N/A|-5.68804|0.3199343|1247|1255|2|10|N/A)	p9215_rs09315(N/A|-7.85163|0.1929334|1237|1255|2|18|N/A)	pmt9312_rs09145(N/A|-6.82079|0.5251954|1237|1255|2|18|N/A)	p9301_rs18005(N/A|-7.88822|0.6024781|218|229|14|26|N/A)	a9601_rs18040(N/A|-8.59419|0.5959836|249|268|6|26|GeneID:4718630)	ew14_rs09540(N/A|-9.09642|0.4823677|2736|2765|11|27|N/A)	p9515_rs08995(N/A|-5.97306|0.2620207|1247|1255|2|10|N/A)	NA	0
0.458591359675116	0.208373509297509	-3.83978	NAD(P)H-quinone oxidoreductase subunit L	PMM0570	tx50_rs03045(N/A|-3.83978|0.497088|194|201|3|10|N/A)	p9215_rs03170(N/A|-3.09707|0.8479848|310|318|56|64|N/A)	pmt9312_rs02930(N/A|-5.27448|0.6038284|52|82|25|67|N/A)	p9301_rs12005(N/A|-6.33107|0.6336376|53|82|25|48|N/A)	a9601_rs12165(N/A|-5.04389|0.8817719|53|70|33|48|GeneID:4717327)	ew14_rs02995(N/A|-5.48317|0.8128778|53|70|33|48|N/A)	p9515_rs03155(N/A|-8.24045|0.0176662|193|201|3|11|N/A)	NA	0
0.458987866119743	0.208836649319587	-4.8329	photosystem II 44 kDa subunit reaction center protein	PMM1158	tx50_rs06245(N/A|-4.8329|0.4154536|1169|1177|59|67|N/A)	p9215_rs06485(N/A|-3.36306|0.8746431|478|486|58|66|N/A)	pmt9312_rs06495(N/A|-5.96651|0.6210431|1193|1204|14|26|N/A)	p9301_rs15455(N/A|-8.80759|0.3977451|255|272|5|24|N/A)	a9601_rs15400(N/A|-12.7165|0.1103245|766|801|4|42|GeneID:4718054)	ew14_rs06485(N/A|-8.26252|0.533778|985|1001|5|20|N/A)	p9515_rs06375(N/A|-5.17457|0.3314884|1049|1061|3|15|N/A)	NA	0
0.46034303926178	0.210872304668004	-5.86421	ribulose bisphosphate carboxylase large chain	PMM0550	tx50_rs02940(rbcL|-5.86421|0.2497123|680|688|4|12|N/A)	p9215_rs03055(rbcL|-7.16582|0.224515|20|68|1|46|N/A)	pmt9312_rs02825(rbcL|-6.44691|0.5291733|239|268|2|35|N/A)	p9301_rs11900(rbcL|-8.07937|0.5086084|20|63|8|46|N/A)	a9601_rs12060(rbcL|-8.62923|0.5278697|20|68|1|46|GeneID:4717306)	ew14_rs02890(rbcL|-8.27299|0.5345611|20|68|1|46|N/A)	p9515_rs03045(rbcL|-5.22607|0.325069|680|688|4|12|N/A)	NA	0
0.46034303926178	0.210695771329922	-3.58675	HD domain-containing protein	PMM0323	tx50_rs01680(N/A|-3.58675|0.6562835|82|88|2|8|N/A)	p9215_rs01705(N/A|-6.54831|0.2983471|50|56|17|23|N/A)	pmt9312_rs01670(N/A|-9.2693|0.1282665|598|621|10|35|N/A)	p9301_rs10805(N/A|-8.42909|0.4432343|1223|1257|19|51|N/A)	a9601_rs10825(N/A|-6.80228|0.7688828|451|482|22|42|GeneID:4717036)	ew14_rs01800(N/A|-7.82652|0.5903537|467|493|10|38|N/A)	p9515_rs01765(N/A|-6.48404|0.1602794|1257|1263|5|11|N/A)	NA	0
0.46034303926178	0.210682306132795	-5.2849	Derived by automated computational analysis using gene prediction method: Protein Homology.	PMM0999	tx50_rs05330(N/A|-5.2849|0.2098577|215|222|5|12|N/A)	p9215_rs05325(N/A|-3.59759|0.7415147|45|54|58|67|N/A)	pmt9312_rs05170(N/A|-2.32495|0.9928888|264|271|25|32|N/A)	p9301_rs14275(N/A|-7.38553|0.4262858|159|192|10|50|N/A)	a9601_rs14285(N/A|-6.70505|0.6409052|38|54|19|38|GeneID:4717797)	ew14_rs05280(N/A|-5.98427|0.72416|160|180|30|49|N/A)	p9515_rs05240(N/A|-4.66949|0.291096|215|222|5|12|N/A)	NA	0
0.46034303926178	0.210466206277769	-4.99734	hydrolase	PMM0636	tx50_rs03375(N/A|-4.99734|0.3213298|326|341|1|12|N/A)	p9215_rs03505(N/A|-7.394|0.1441093|518|540|26|49|N/A)	pmt9312_rs03260(N/A|-4.5793|0.8134284|302|337|24|48|N/A)	p9301_rs12335(N/A|-6.61008|0.6594742|149|162|33|51|N/A)	a9601_rs12490(N/A|-7.45209|0.6143157|518|534|33|49|GeneID:4717395)	ew14_rs03325(N/A|-8.65484|0.3855637|431|490|2|49|N/A)	p9515_rs03485(N/A|-1.89326|0.862046|555|562|64|71|N/A)	NA	0
0.46034303926178	0.210005644190491	-6.04241	NAD(+) kinase	PMM1269	tx50_rs06820(ppnK|-6.04241|0.1991416|868|876|2|10|N/A)	p9215_rs07135(ppnK|-2.3557|0.9626747|301|308|24|31|N/A)	pmt9312_rs07050(ppnK|-6.13363|0.5466866|631|648|11|28|N/A)	p9301_rs15985(ppnK|-8.01968|0.4730679|1|18|30|49|N/A)	a9601_rs16055(ppnK|-8.05803|0.5672738|359|403|15|52|GeneID:4718189)	ew14_rs07320(ppnK|-5.90923|0.833774|860|874|4|17|N/A)	p9515_rs06895(ppnK|-5.2901|0.2870745|30|43|1|15|N/A)	NA	0
0.461674215163458	0.213189881108157	-6.44744	adenosylhomocysteinase	PMM1625	tx50_rs08690(N/A|-6.44744|0.1784414|1473|1480|5|12|N/A)	p9215_rs09030(N/A|-4.47819|0.6895149|231|240|19|28|N/A)	pmt9312_rs08860(N/A|-5.46183|0.7205803|353|386|9|39|N/A)	p9301_rs17720(N/A|-7.63369|0.5784786|282|292|8|19|N/A)	a9601_rs17755(N/A|-7.97806|0.6203922|1285|1323|3|42|GeneID:4718572)	ew14_rs09210(N/A|-10.2253|0.2743459|356|390|15|49|N/A)	p9515_rs08700(N/A|-4.77574|0.3980529|1473|1480|5|12|N/A)	NA	0
0.461674215163458	0.212916624548336	-4.29273	DUF3177 family protein	PMM0239	tx50_rs01240(N/A|-4.29273|0.4640679|210|216|2|8|N/A)	p9215_rs01270(N/A|-6.07139|0.3173554|213|243|5|36|N/A)	pmt9312_rs01215(N/A|-6.08349|0.5194219|102|123|26|46|N/A)	p9301_rs10370(N/A|-11.1264|0.1003786|438|466|19|45|N/A)	a9601_rs10390(N/A|-10.0505|0.2648889|361|395|3|38|GeneID:23674139)	ew14_rs01360(N/A|-7.71189|0.540009|217|243|5|30|N/A)	p9515_rs01330(N/A|-3.62448|0.5607946|6|12|8|14|N/A)	NA	0
0.461674215163458	0.212865730138638	-5.31074	Derived by automated computational analysis using gene prediction method: Protein Homology.	PMM0538	tx50_rs02880(N/A|-5.31074|0.3233238|47|59|59|71|N/A)	p9215_rs02995(N/A|-7.28644|0.200779|875|889|52|66|N/A)	pmt9312_rs02765(N/A|-6.26107|0.550919|585|613|33|65|N/A)	p9301_rs11840(N/A|-8.30546|0.4591608|1261|1283|26|50|N/A)	a9601_rs12000(N/A|-8.92522|0.4719196|1262|1285|24|49|GeneID:4717294)	ew14_rs02830(N/A|-9.65983|0.3266171|602|614|32|44|N/A)	p9515_rs02985(N/A|-4.56097|0.4255862|1283|1291|1|10|N/A)	NA	0
0.461674215163458	0.212638805727197	-2.83617	magnesium chelatase ATPase subunit I	PMM1055	tx50_rs05670(N/A|-2.83617|0.7905035|764|770|59|65|N/A)	p9215_rs05660(N/A|-4.79187|0.6074729|16|35|52|71|N/A)	pmt9312_rs05490(N/A|-9.11679|0.1318272|784|817|14|49|N/A)	p9301_rs14610(N/A|-11.1771|0.1283513|784|801|32|49|N/A)	a9601_rs14620(N/A|-10.5713|0.2585018|784|801|32|49|GeneID:4717873)	ew14_rs05620(N/A|-10.3598|0.2368144|47|59|24|37|N/A)	p9515_rs05535(N/A|-5.53433|0.2634322|323|329|5|11|N/A)	NA	0
0.461674215163458	0.21242279931546	-2.76382	transcriptional regulator	PMM1082	tx50_rs05810(N/A|-2.76382|0.7712608|454|461|62|69|N/A)	p9215_rs05800(N/A|-5.56977|0.3866509|195|226|31|68|N/A)	pmt9312_rs05630(N/A|-14.1154|0.0015183|374|404|29|67|N/A)	p9301_rs14750(N/A|-6.59423|0.6503829|171|185|24|38|N/A)	a9601_rs14760(N/A|-7.97939|0.5208386|381|404|29|49|GeneID:4717902)	ew14_rs05760(N/A|-8.33316|0.4196903|214|226|31|43|N/A)	p9515_rs05670(N/A|-2.79816|0.7110287|115|121|34|40|N/A)	NA	0
0.461674215163458	0.212356942221643	-4.26282	Derived by automated computational analysis using gene prediction method: Protein Homology.	n.a.	tx50_rs06075(N/A|-4.26282|0.3933847|117|124|1|8|N/A)	p9215_rs06290(N/A|-4.29953|0.5863045|273|280|27|34|N/A)	pmt9312_rs06295(N/A|-3.30565|0.9440802|176|184|62|70|N/A)	p9301_rs15205(N/A|-3.46808|0.9713131|88|94|43|49|N/A)	a9601_rs15190(N/A|-2.85597|0.9915581|53|61|29|37|GeneID:4718007)	ew14_rs06270(N/A|-4.53798|0.9135495|79|85|25|31|N/A)	p9515_rs06180(N/A|-6.14653|0.1105763|16|24|1|9|N/A)	NA	0
0.463246035770983	0.214201311238124	-3.74049	circadian clock protein KaiC	PMM1342	tx50_rs07200(N/A|-3.74049|0.6370757|224|236|1|12|N/A)	p9215_rs07525(N/A|-6.44271|0.3304799|720|732|19|32|N/A)	pmt9312_rs07440(N/A|-5.5035|0.7190138|1000|1006|14|20|N/A)	p9301_rs16365(N/A|-9.98747|0.2585546|587|630|9|50|N/A)	a9601_rs16440(N/A|-13.6882|0.0711232|226|261|2|34|GeneID:4718269)	ew14_rs07705(N/A|-8.14754|0.5609935|1000|1006|14|20|N/A)	p9515_rs07280(N/A|-6.1479|0.2062489|722|729|3|10|N/A)	NA	0
0.463409889215352	0.215134184080863	-6.66225	Derived by automated computational analysis using gene prediction method: Protein Homology.	PMM1149	tx50_rs06190(N/A|-6.66225|0.0804747|162|168|5|11|N/A)	p9215_rs06430(N/A|-4.6438|0.5165069|39|46|17|24|N/A)	pmt9312_rs06440(N/A|-4.00668|0.8595656|129|136|59|66|N/A)	p9301_rs15400(N/A|-4.60571|0.8908292|101|120|19|38|N/A)	a9601_rs15345(N/A|-2.29937|0.9971166|277|284|31|38|GeneID:4718043)	ew14_rs06430(N/A|-1.19755|0.9998555|265|274|30|39|N/A)	p9515_rs06320(N/A|-3.66899|0.4970203|297|303|2|8|N/A)	NA	0
0.463409889215352	0.214949929320233	-4.22553	1-deoxy-D-xylulose-5-phosphate reductoisomerase	PMM1142	tx50_rs06155(N/A|-4.22553|0.5243791|55|62|5|12|N/A)	p9215_rs06390(N/A|-5.10217|0.5546403|891|919|15|34|N/A)	pmt9312_rs06400(N/A|-8.04408|0.2507319|987|1002|5|20|N/A)	p9301_rs15360(N/A|-12.6057|0.0615799|1118|1156|10|42|N/A)	a9601_rs15310(N/A|-9.8056|0.3564611|1118|1136|24|42|GeneID:4718036)	ew14_rs06395(N/A|-7.98807|0.5636596|1034|1062|23|49|N/A)	p9515_rs06285(N/A|-1.92343|0.8738139|650|657|64|71|N/A)	NA	0
0.463409889215352	0.214607079799731	-3.20568	30S ribosomal protein S13	PMM1537	tx50_rs08240(N/A|-3.20568|0.6665599|8|15|61|68|N/A)	p9215_rs08575(N/A|-2.40886|0.9463115|91|97|14|20|N/A)	pmt9312_rs08395(N/A|-7.12811|0.2775585|320|343|9|26|N/A)	p9301_rs17260(N/A|-14.6625|0.0049034|268|310|9|50|N/A)	a9601_rs17295(N/A|-7.20635|0.6139727|185|209|14|35|GeneID:4718477)	ew14_rs08755(N/A|-11.9336|0.0621674|269|310|9|49|N/A)	p9515_rs08220(N/A|-1.5051|0.9029141|449|455|2|8|N/A)	NA	0
0.464043488629976	0.217717074505186	-4.80017	LL-diaminopimelate aminotransferase	PMM1500	tx50_rs08050(N/A|-4.80017|0.4129065|1064|1071|3|10|N/A)	p9215_rs08370(N/A|-8.42656|0.1023569|741|755|13|26|N/A)	pmt9312_rs08205(N/A|-7.24984|0.3685233|859|866|14|21|N/A)	p9301_rs17070(N/A|-10.7315|0.1695279|116|153|13|50|N/A)	a9601_rs17085(N/A|-9.62326|0.3790234|906|936|7|38|GeneID:4718434)	ew14_rs08510(N/A|-8.93458|0.4232543|906|936|7|38|N/A)	p9515_rs08015(N/A|-3.89329|0.5483062|668|674|1|7|N/A)	NA	0
0.464043488629976	0.217523320890362	-4.09803	TldD/PmbA family protein	PMM0842	tx50_rs04505(N/A|-4.09803|0.5574432|1394|1401|59|66|N/A)	p9215_rs05055(N/A|-5.24992|0.5332075|1195|1212|4|20|N/A)	pmt9312_rs04905(N/A|-6.59888|0.4953877|1134|1161|3|29|N/A)	p9301_rs14005(N/A|-8.92078|0.3796778|1122|1161|3|39|N/A)	a9601_rs14015(N/A|-12.4929|0.1215988|1176|1212|4|36|GeneID:4717738)	ew14_rs05015(N/A|-9.41645|0.3674654|1176|1212|4|36|N/A)	p9515_rs04500(N/A|-7.39197|0.0914478|614|620|5|11|N/A)	NA	0
0.464043488629976	0.217394839002315	-3.54481	transglutaminase family protein	PMM1040	tx50_rs05590(N/A|-3.54481|0.6425493|872|878|62|68|N/A)	p9215_rs05580(N/A|-8.58189|0.0789531|702|719|13|28|N/A)	pmt9312_rs05410(N/A|-4.30895|0.8774619|943|953|55|65|N/A)	p9301_rs14530(N/A|-7.60045|0.5343831|429|438|10|18|N/A)	a9601_rs14540(N/A|-12.0323|0.1222326|371|391|17|38|GeneID:4717857)	ew14_rs05540(N/A|-10.2298|0.2299217|632|660|2|30|N/A)		NA	0
0.464043488629976	0.217335887583268	-3.02416	ABC transporter ATP-binding protein	PMM0434	tx50_rs02340(N/A|-3.02416|0.7360048|243|250|2|9|N/A)	p9215_rs02465(N/A|-6.02707|0.3322995|90|98|18|26|N/A)	pmt9312_rs02230(N/A|-8.21869|0.1851578|37|48|32|43|N/A)	p9301_rs11305(N/A|-7.55518|0.5197142|547|574|17|44|N/A)	a9601_rs11465(N/A|-10.1519|0.262281|40|71|12|43|GeneID:4717187)	ew14_rs02300(N/A|-8.75036|0.3908693|40|55|28|43|N/A)	p9515_rs02450(N/A|-6.4294|0.1358711|241|250|2|11|N/A)	NA	0
0.464043488629976	0.217192310266171	-4.55704	Derived by automated computational analysis using gene prediction method: Protein Homology.	PMM0812	tx50_rs04340(N/A|-4.55704|0.3675856|356|362|5|11|N/A)	p9215_rs04370(N/A|-6.8643|0.1646164|260|270|55|65|N/A)	pmt9312_rs04215(N/A|-6.74967|0.326483|166|172|14|20|N/A)	p9301_rs13305(N/A|-8.30714|0.326766|166|172|14|20|N/A)	a9601_rs13325(N/A|-4.5771|0.9299472|271|289|44|63|GeneID:4717586)	ew14_rs04315(N/A|-5.2668|0.8548516|218|238|25|45|N/A)	p9515_rs03795(N/A|-1.41798|0.9107782|410|416|2|8|N/A)	NA	0
0.464043488629976	0.216339691188116	-4.09966	Derived by automated computational analysis using gene prediction method: Protein Homology.	PMM1338	tx50_rs07180(N/A|-4.09966|0.5871138|225|234|15|24|N/A)	p9215_rs07505(N/A|-6.68418|0.3198442|348|364|19|34|N/A)	pmt9312_rs07420(N/A|-8.49816|0.2401357|357|374|8|26|N/A)	p9301_rs16345(N/A|-10.1845|0.2665805|1350|1383|13|48|N/A)	a9601_rs16420(N/A|-10.857|0.28908|1741|1769|5|38|GeneID:4718264)	ew14_rs07685(N/A|-13.2359|0.0809671|1547|1581|2|32|N/A)	p9515_rs07260(N/A|-4.69277|0.4389098|2196|2207|2|13|N/A)	NA	0
0.464043488629976	0.216146167580773	-6.04812	DEAD/DEAH box helicase	PMM1467	tx50_rs07885(N/A|-6.04812|0.2671825|578|587|1|10|N/A)	p9215_rs08210(N/A|-6.62498|0.3483959|549|585|3|36|N/A)	pmt9312_rs08040(N/A|-6.34432|0.6125837|2744|2750|24|30|N/A)	p9301_rs16900(N/A|-7.9652|0.58999|1048|1068|32|52|N/A)	a9601_rs16925(N/A|-9.92825|0.4192491|880|915|11|49|GeneID:4718399)	ew14_rs08350(N/A|-10.0129|0.3607806|1202|1220|16|36|N/A)	p9515_rs07845(N/A|-5.85332|0.2769379|578|586|2|10|N/A)	NA	0
0.464043488629976	0.215785034048586	-4.62765	pirin family protein	PMM1366	tx50_rs07330(N/A|-4.62765|0.408473|813|828|1|18|N/A)	p9215_rs07650(N/A|-4.88346|0.5567347|385|400|7|22|N/A)	pmt9312_rs07565(N/A|-8.48235|0.1623576|284|322|2|26|N/A)	p9301_rs16490(N/A|-8.52671|0.3744092|385|400|7|22|N/A)	a9601_rs16565(N/A|-7.66149|0.6058646|385|400|7|22|GeneID:4718295)	ew14_rs07830(N/A|-8.02987|0.5055384|750|773|27|47|N/A)	p9515_rs07410(N/A|-4.52808|0.3979762|817|827|1|11|N/A)	NA	0
0.464532374051976	0.219664815596711	-3.41342	ribonuclease J	PMM1652	tx50_rs08830(N/A|-3.41342|0.7146547|1141|1149|59|67|N/A)	p9215_rs09165(N/A|-6.55462|0.3332272|66|80|53|66|N/A)	pmt9312_rs08995(N/A|-6.94442|0.4697866|31|65|5|41|N/A)	p9301_rs17855(N/A|-10.6101|0.2169652|1456|1512|10|67|N/A)	a9601_rs17890(N/A|-15.3091|0.0341959|1477|1512|10|49|GeneID:4718599)	ew14_rs09390(N/A|-10.7334|0.25059|1945|1968|13|35|N/A)	p9515_rs08845(N/A|-5.72612|0.2749872|1272|1280|1|9|N/A)	NA	0
0.464532374051976	0.219507523039087	-3.17141	aspartate aminotransferase family protein	PMM1301	tx50_rs06980(N/A|-3.17141|0.7334322|1012|1023|2|16|N/A)	p9215_rs07305(N/A|-6.81953|0.2550987|970|978|12|20|N/A)	pmt9312_rs07215(N/A|-7.21068|0.3709348|381|416|28|65|N/A)	p9301_rs16145(N/A|-10.4512|0.1905959|705|716|8|19|N/A)	a9601_rs16215(N/A|-13.6835|0.0609478|1106|1144|9|49|GeneID:4718222)	ew14_rs07485(N/A|-5.49788|0.8885203|691|716|8|25|N/A)	p9515_rs07055(N/A|-5.44796|0.2803513|975|984|2|11|N/A)	NA	0
0.464532374051976	0.219484476116497	-6.10103	tryptophan synthase subunit beta	PMM0164	tx50_rs00855(N/A|-6.10103|0.2107923|22|34|3|15|N/A)	p9215_rs00885(N/A|-5.21757|0.5326658|574|580|14|20|N/A)	pmt9312_rs00840(N/A|-6.89704|0.4314517|514|534|2|24|N/A)	p9301_rs09985(N/A|-7.69973|0.5552923|516|528|9|22|N/A)	a9601_rs10000(N/A|-10.5703|0.2704306|38|63|4|30|GeneID:4716866)	ew14_rs00975(N/A|-8.72038|0.4554024|1042|1081|17|50|N/A)	p9515_rs00940(N/A|-2.50629|0.7948903|71|77|1|7|N/A)	NA	0
0.464532374051976	0.219267311493384	-4.90983	bifunctional phosphoribosylaminoimidazolecarboxamide formyltransferase/inosine monophosphate cyclohydrolase	PMM0266	tx50_rs01380(N/A|-4.90983|0.4097235|273|304|2|24|N/A)	p9215_rs01410(N/A|-8.59844|0.1017277|735|760|24|48|N/A)	pmt9312_rs01355(N/A|-7.72615|0.3158277|721|760|24|70|N/A)	p9301_rs10505(N/A|-9.04288|0.376653|1363|1417|3|63|N/A)	a9601_rs10530(N/A|-10.1951|0.3323858|735|781|2|48|GeneID:4716974)	ew14_rs01500(N/A|-10.5436|0.2486283|735|782|1|48|N/A)	p9515_rs01470(N/A|-4.74203|0.4097083|18|24|3|9|N/A)	NA	0
0.464532374051976	0.218574851742904	-2.95435	high light inducible protein	PMM1317	tx50_rs07065(N/A|-2.95435|0.7058624|48|54|2|8|N/A)	p9215_rs07390(N/A|-3.90008|0.6910876|272|280|35|43|N/A)	pmt9312_rs07305(N/A|-4.16469|0.8375376|218|227|26|35|N/A)	p9301_rs16230(N/A|-6.55367|0.5976918|67|76|32|41|N/A)	a9601_rs16300(N/A|-5.97582|0.7713227|328|339|24|37|GeneID:4718240)	ew14_rs07570(N/A|-4.87169|0.8883535|272|280|35|43|N/A)	p9515_rs07140(N/A|-8.77112|0.0110762|163|176|1|14|N/A)	NA	0
0.464532374051976	0.218559335255622	-5.174	DUF1957 domain-containing protein	PMM1065	tx50_rs05720(N/A|-5.174|0.3643513|834|856|2|21|N/A)	p9215_rs05710(N/A|-6.64073|0.3037058|479|508|19|48|N/A)	pmt9312_rs05540(N/A|-6.47615|0.5347734|1209|1218|25|34|N/A)	p9301_rs14660(N/A|-10.0536|0.2544053|897|913|32|50|N/A)	a9601_rs14670(N/A|-8.97662|0.4905081|768|791|5|31|GeneID:4717883)	ew14_rs05670(N/A|-8.60862|0.4961583|806|824|15|30|N/A)	p9515_rs05580(N/A|-5.77734|0.2537339|730|738|3|11|N/A)	NA	0
0.464983791427014	0.220164951797748	-5.24037	YjgP/YjgQ family permease	PMM1386	tx50_rs07455(N/A|-5.24037|0.3335708|1245|1253|2|10|N/A)	p9215_rs07735(N/A|-5.43004|0.4883056|591|607|35|49|N/A)	pmt9312_rs07665(N/A|-6.1084|0.5794866|200|209|8|17|N/A)	p9301_rs16585(N/A|-7.57485|0.57202|452|490|25|49|N/A)	a9601_rs16660(N/A|-8.4256|0.5411414|529|548|32|50|GeneID:4718328)	ew14_rs07925(N/A|-7.34559|0.6578513|756|766|10|20|N/A)	p9515_rs07535(N/A|-6.26415|0.1782771|1204|1210|5|11|N/A)	NA	0
0.465387882391942	0.220643206880027	-3.86023	bifunctional 3 4-dihydroxy-2-butanone-4-phosphate synthase/GTP cyclohydrolase II	PMM0893	tx50_rs04770(N/A|-3.86023|0.620933|2|8|61|67|N/A)	p9215_rs04795(N/A|-4.78774|0.6437053|1015|1032|55|72|N/A)	pmt9312_rs04640(N/A|-8.96134|0.1743424|236|260|16|42|N/A)	p9301_rs13730(N/A|-7.75381|0.5785752|1274|1286|14|26|N/A)	a9601_rs13745(N/A|-10.7581|0.2800179|1253|1286|14|42|GeneID:4717678)	ew14_rs04745(N/A|-8.62081|0.5029805|643|651|35|43|N/A)	p9515_rs04745(N/A|-6.73121|0.1530032|1258|1268|1|11|N/A)	NA	0
0.466341142127676	0.221382663032251	-4.97842	glycosyltransferase	PMM0563	tx50_rs03005(N/A|-4.97842|0.3387368|167|173|9|15|N/A)	p9215_rs03120(N/A|-7.78463|0.1207918|717|726|24|33|N/A)	pmt9312_rs02890(N/A|-4.54102|0.8311556|331|341|56|66|N/A)	p9301_rs11965(N/A|-7.5374|0.522641|450|482|5|43|N/A)	a9601_rs12125(N/A|-8.58953|0.4614416|134|154|1|24|GeneID:4717319)	ew14_rs02955(N/A|-5.88732|0.8203094|418|424|36|42|N/A)	p9515_rs03110(N/A|-5.01496|0.3117621|549|558|2|11|N/A)	NA	0
0.466924351594261	0.221947395239936	-4.20311	Derived by automated computational analysis using gene prediction method: Protein Homology.	PMM1037	tx50_rs05575(N/A|-4.20311|0.4178553|95|101|5|11|N/A)	p9215_rs05565(N/A|-2.44815|0.9355453|320|326|1|7|N/A)	pmt9312_rs05395(N/A|-8.06655|0.1352366|49|64|10|24|N/A)	p9301_rs14515(N/A|-5.66954|0.7483265|246|254|35|43|N/A)	a9601_rs14525(N/A|-3.71062|0.9714024|241|253|33|45|GeneID:4717853)	ew14_rs05525(N/A|-5.34802|0.8314875|51|64|10|22|N/A)		NA	0
0.467391100859161	0.222745573960623	-4.23433	Derived by automated computational analysis using gene prediction method: GeneMarkS+.	n.a.	tx50_rs05355(N/A|-4.23433|0.4112401|273|280|3|10|N/A)	p9215_rs05350(N/A|-4.59628|0.5262446|37|46|5|14|N/A)	pmt9312_rs05195(N/A|-4.41832|0.7851572|231|237|25|31|N/A)	p9301_rs14300(N/A|-4.33401|0.9170359|98|141|2|43|N/A)	a9601_rs14310(N/A|-6.12509|0.7436587|69|75|35|41|GeneID:23674156)	ew14_rs05305(N/A|-5.37108|0.8252982|4|19|51|67|N/A)	p9515_rs05265(N/A|-6.05249|0.1253127|332|339|4|11|N/A)	NA	0
0.467391100859161	0.222502607675206	-3.92266	DUF3804 domain-containing protein	PMM0688	tx50_rs03655(N/A|-3.92266|0.5108939|109|115|6|12|N/A)	p9215_rs07760(N/A|-3.79382|0.7408142|169|220|5|66|N/A)	pmt9312_rs07695(N/A|-8.11149|0.1584072|200|221|13|33|N/A)		a9601_rs16685(N/A|-8.94396|0.3568296|185|220|5|49|GeneID:4718337)	ew14_rs07990(N/A|-8.47163|0.3753577|193|211|19|37|N/A)		NA	0
0.467605394170023	0.223135989573118	-2.694	threonine synthase	PMM1716	tx50_rs09160(N/A|-2.694|0.814765|776|783|10|17|N/A)	p9215_rs09495(N/A|-8.88047|0.0728211|458|481|14|36|N/A)	pmt9312_rs09325(N/A|-6.18069|0.556597|44|50|16|22|N/A)	p9301_rs18185(N/A|-6.84921|0.6786712|430|482|9|50|N/A)	a9601_rs18215(N/A|-13.0779|0.0815258|526|556|22|51|GeneID:4718665)	ew14_rs09720(N/A|-15.7813|0.0098556|529|571|12|49|N/A)	p9515_rs09175(N/A|-5.77577|0.2322224|696|702|5|11|N/A)	NA	0
0.468137130842988	0.224255579941431	-3.71437	HNH endonuclease	PMM0031	tx50_rs00170(N/A|-3.71437|0.5594351|423|434|1|11|N/A)	p9215_rs00150(N/A|-10.4031|0.0126276|370|386|16|33|N/A)	pmt9312_rs00155(N/A|-6.6072|0.373662|369|386|16|34|N/A)	p9301_rs09250(N/A|-8.58242|0.3098688|61|77|5|22|N/A)	a9601_rs09265(N/A|-7.44188|0.5851144|79|115|16|49|GeneID:4716712)	ew14_rs00155(N/A|-9.03236|0.3015572|320|342|12|37|N/A)		NA	0
0.468137130842988	0.224057391108562	-4.08693	tRNA (N6-isopentenyl adenosine(37)-C2)-methylthiotransferase MiaB	PMM1305	tx50_rs07005(N/A|-4.08693|0.5617198|653|662|1|10|N/A)	p9215_rs07330(N/A|-6.6603|0.2900871|877|885|17|25|N/A)	pmt9312_rs07240(N/A|-8.47673|0.2088146|1255|1310|17|68|N/A)	p9301_rs16170(N/A|-8.17369|0.4925634|256|276|3|22|N/A)	a9601_rs16240(N/A|-8.02369|0.6123822|1292|1304|30|43|GeneID:4718227)	ew14_rs07510(N/A|-9.73426|0.3300469|233|276|3|38|N/A)	p9515_rs07080(N/A|-5.87252|0.2338918|269|278|1|10|N/A)	NA	0
0.468137130842988	0.223747854634649	-2.83642	pyridoxal phosphate-dependent aminotransferase	PMM0674	tx50_rs03585(N/A|-2.83642|0.7936603|1101|1110|10|19|N/A)	p9215_rs03705(N/A|-3.99275|0.7684451|744|782|16|49|N/A)	pmt9312_rs03460(N/A|-7.59528|0.3099178|1053|1089|15|42|N/A)	p9301_rs12650(N/A|-5.929|0.814262|1266|1274|5|13|N/A)	a9601_rs12675(N/A|-8.23252|0.5667266|105|118|15|28|GeneID:4717434)	ew14_rs03630(N/A|-14.9717|0.0188712|743|782|16|50|N/A)	p9515_rs03705(N/A|-8.36659|0.0413625|1211|1220|1|10|N/A)	NA	0
0.469119592087906	0.225304662291294	-5.2936	alpha/beta fold hydrolase	PMM1144	tx50_rs06165(N/A|-5.2936|0.3179714|17|24|7|14|N/A)	p9215_rs06405(N/A|-3.62569|0.8264571|54|61|13|20|N/A)	pmt9312_rs06415(N/A|-5.76741|0.63812|519|525|14|20|N/A)	p9301_rs15375(N/A|-7.68972|0.5436594|415|433|32|50|N/A)	a9601_rs15320(N/A|-6.08959|0.8420688|643|665|8|25|GeneID:4718038)	ew14_rs06405(N/A|-10.8617|0.189433|585|608|25|48|N/A)	p9515_rs06295(N/A|-5.18535|0.3131343|957|963|6|12|N/A)	NA	0
0.469119592087906	0.225050138998088	-3.10026	acetolactate synthase small subunit	PMM1154	tx50_rs06225(N/A|-3.10026|0.7076289|421|427|9|15|N/A)	p9215_rs06465(N/A|-2.39107|0.9531276|587|593|27|33|N/A)	pmt9312_rs06475(N/A|-6.89701|0.3469131|218|234|26|42|N/A)	p9301_rs15435(N/A|-10.2639|0.1495725|201|234|26|50|N/A)	a9601_rs15380(N/A|-9.65954|0.2940163|138|157|9|26|GeneID:4718050)	ew14_rs06465(N/A|-13.969|0.0197962|218|250|7|42|N/A)	p9515_rs06355(N/A|-4.7102|0.3446688|587|596|2|11|N/A)	NA	0
0.469203610525613	0.225923563391186	-4.01139	twin-arginine translocase subunit TatC	PMM0464	tx50_rs02495(N/A|-4.01139|0.536386|94|100|6|12|N/A)	p9215_rs02620(N/A|-7.00074|0.2020235|322|337|53|69|N/A)	pmt9312_rs02385(N/A|-7.77107|0.2464528|446|455|24|33|N/A)	p9301_rs11460(N/A|-8.47291|0.3858346|685|694|32|41|N/A)	a9601_rs11620(N/A|-7.32351|0.6590892|652|678|19|44|GeneID:4717218)	ew14_rs02455(N/A|-9.33426|0.3216273|115|133|31|49|N/A)	p9515_rs02605(N/A|-5.24757|0.282057|252|260|6|14|N/A)	NA	0
0.469203610525613	0.225699207685964	-4.25319	excinuclease ABC subunit UvrC	PMM0882	tx50_rs04715(N/A|-4.25319|0.5516649|564|571|1|8|N/A)	p9215_rs04850(N/A|-5.60927|0.4941176|225|245|8|34|N/A)	pmt9312_rs04695(N/A|-6.33948|0.5819824|2023|2036|56|69|N/A)	p9301_rs13785(N/A|-8.57816|0.466076|1510|1526|34|50|N/A)	a9601_rs13800(N/A|-8.24057|0.6130438|1511|1526|34|49|GeneID:4717689)	ew14_rs04800(N/A|-9.35203|0.413088|1105|1150|1|49|N/A)	p9515_rs04690(N/A|-8.21424|0.0598848|1088|1097|9|18|N/A)	NA	0
0.469401307238913	0.226308151825419	-3.97915	ATP-dependent Clp endopeptidase proteolytic subunit ClpP	PMM1656	tx50_rs08850(N/A|-3.97915|0.5325332|689|696|59|66|N/A)	p9215_rs09185(N/A|-4.00928|0.7287277|27|41|57|71|N/A)	pmt9312_rs09015(N/A|-9.3216|0.0909963|322|329|11|18|N/A)	p9301_rs17875(N/A|-7.89044|0.4551178|385|395|14|24|N/A)	a9601_rs17910(N/A|-7.97017|0.5439124|446|487|5|50|GeneID:4718603)	ew14_rs09410(N/A|-8.12989|0.4734499|297|306|10|19|N/A)	p9515_rs08865(N/A|-4.52186|0.3915004|46|58|6|18|N/A)	NA	0
0.469803624169596	0.226791761852524	-2.78888	photosynthesis system II assembly factor Ycf48	PMM0296	tx50_rs01535(N/A|-2.78888|0.7958341|204|213|2|11|N/A)	p9215_rs01565(N/A|-6.11127|0.3498932|612|620|17|25|N/A)	pmt9312_rs01510(N/A|-6.40662|0.5036197|653|712|5|69|N/A)	p9301_rs10660(N/A|-9.88789|0.2340785|995|1043|12|51|N/A)	a9601_rs10685(N/A|-14.5284|0.033707|1020|1043|12|34|GeneID:4717006)	ew14_rs01655(N/A|-7.92007|0.55509|1016|1034|32|49|N/A)	p9515_rs01625(N/A|-7.23886|0.0903579|703|709|5|11|N/A)	NA	0
0.470070503473476	0.227210403651791	-3.8405	ABC transporter permease	PMM1324	tx50_rs07110(N/A|-3.8405|0.5722607|183|192|10|19|N/A)	p9215_rs07435(N/A|-9.19076|0.0485966|320|348|15|42|N/A)	pmt9312_rs07350(N/A|-4.62839|0.8228888|600|608|5|13|N/A)	p9301_rs16275(N/A|-6.39319|0.7180364|598|605|17|24|N/A)	a9601_rs16350(N/A|-10.6743|0.2176766|582|608|5|30|GeneID:4718250)	ew14_rs07615(N/A|-5.41813|0.8776752|600|608|14|22|N/A)	p9515_rs07190(N/A|-2.85537|0.7184901|91|97|1|7|N/A)	NA	0
0.470128813741043	0.227528433284044	-4.79404	16S rRNA (uracil(1498)-N(3))-methyltransferase	PMM0668	tx50_rs03555(N/A|-4.79404|0.3809106|397|403|59|65|N/A)	p9215_rs03675(N/A|-3.57366|0.8189456|144|163|45|65|N/A)	pmt9312_rs03430(N/A|-4.30806|0.8727257|200|206|14|20|N/A)	p9301_rs12620(N/A|-11.5484|0.0880229|433|479|9|54|N/A)	a9601_rs12645(N/A|-7.06943|0.697284|194|207|4|17|GeneID:4717427)	ew14_rs03600(N/A|-4.79576|0.9307988|190|206|14|29|N/A)	p9515_rs03675(N/A|-5.09608|0.3068145|835|842|5|12|N/A)	NA	0
0.472014428402137	0.228732022641233	-3.6777	Derived by automated computational analysis using gene prediction method: Protein Homology.	PMM1022	tx50_rs05480(N/A|-3.6777|0.5520147|110|116|5|11|N/A)	p9215_rs05485(N/A|-3.89128|0.7080841|27|35|1|9|N/A)	pmt9312_rs05315(N/A|-4.0572|0.8667921|347|355|62|70|N/A)	p9301_rs14435(N/A|-5.57155|0.7815099|107|132|28|52|N/A)	a9601_rs14445(N/A|-5.04271|0.8922002|114|142|19|51|GeneID:4717831)	ew14_rs05440(N/A|-6.50254|0.6769419|114|135|24|51|N/A)	p9515_rs05380(N/A|-7.58069|0.039876|26|34|1|9|N/A)	NA	0
0.473283568359167	0.230805981857029	-6.04725	tRNA dihydrouridine synthase DusB	PMM1009	tx50_rs05395(N/A|-6.04725|0.2046903|496|514|2|19|N/A)	p9215_rs05390(N/A|-5.31603|0.4969095|247|257|56|66|N/A)	pmt9312_rs05235(N/A|-5.72997|0.6384448|167|174|15|22|N/A)	p9301_rs14340(N/A|-6.82005|0.6754033|1003|1016|57|70|N/A)	a9601_rs14350(N/A|-8.55251|0.5052725|500|514|10|25|GeneID:4717809)	ew14_rs05345(N/A|-8.82689|0.4185573|200|212|24|37|N/A)	p9515_rs05305(N/A|-3.45831|0.6196698|884|896|1|11|N/A)	NA	0
0.473283568359167	0.230675933908624	-7.99444	DUF1816 domain-containing protein	PMM0947	tx50_rs05045(N/A|-7.99444|0.0230302|83|93|9|19|N/A)	p9215_rs04515(N/A|-3.73839|0.7190168|89|95|16|22|N/A)	pmt9312_rs04365(N/A|-4.97126|0.6658878|84|93|9|18|N/A)	p9301_rs13450(N/A|-5.05231|0.8352957|260|282|48|71|N/A)	a9601_rs13470(N/A|-5.42818|0.8362086|88|94|17|23|GeneID:4717620)	ew14_rs04465(N/A|-4.50814|0.918432|104|137|12|37|N/A)	p9515_rs05020(N/A|-3.93045|0.4377309|203|209|5|11|N/A)	NA	0
0.473283568359167	0.23050762832064	-6.22997	peroxiredoxin	PMM0903	tx50_rs04825(N/A|-6.22997|0.1491855|623|632|16|25|N/A)	p9215_rs04740(N/A|-4.67833|0.5748418|407|425|13|32|N/A)	pmt9312_rs04585(N/A|-5.13456|0.7035307|620|634|13|27|N/A)	p9301_rs13675(N/A|-7.24481|0.5469053|348|354|13|19|N/A)	a9601_rs13690(N/A|-8.42571|0.4610147|365|385|23|42|GeneID:4717667)	ew14_rs04690(N/A|-8.77974|0.3619889|256|287|16|49|N/A)	p9515_rs04800(N/A|-4.20351|0.4377513|58|79|1|22|N/A)	NA	0
0.473283568359167	0.229943842528241	-4.63917	aldo/keto reductase	PMM1476	tx50_rs07930(N/A|-4.63917|0.4417605|783|789|3|9|N/A)	p9215_rs08255(N/A|-6.62993|0.282477|625|641|54|70|N/A)	pmt9312_rs08085(N/A|-5.73768|0.6525183|638|661|1|24|N/A)	p9301_rs16945(N/A|-12.007|0.0856492|770|795|13|39|N/A)	a9601_rs16970(N/A|-7.24775|0.7071847|756|793|15|45|GeneID:4718408)	ew14_rs08395(N/A|-9.43312|0.3529187|1254|1273|28|48|N/A)	p9515_rs07890(N/A|-5.17687|0.3219497|783|789|3|9|N/A)	NA	0
0.473283568359167	0.229846981666656	-6.05853	YqeG family HAD IIIA-type phosphatase	PMM0789	tx50_rs04210(N/A|-6.05853|0.1634612|52|58|6|12|N/A)	p9215_rs04240(N/A|-3.84008|0.7460603|243|255|55|67|N/A)	pmt9312_rs04085(N/A|-6.73843|0.3692948|82|109|14|35|N/A)	p9301_rs13175(N/A|-4.29978|0.9397988|564|582|48|68|N/A)	a9601_rs13195(N/A|-8.27537|0.4759849|401|419|21|38|GeneID:4717558)	ew14_rs04185(N/A|-5.18654|0.8830354|155|171|10|24|N/A)	p9515_rs03920(N/A|-4.32905|0.4092706|38|46|2|10|N/A)	NA	0
0.474543625347035	0.231713040243435	-5.49544	bifunctional cobalt-precorrin-7 (C(5))-methyltransferase/cobalt-precorrin-6B (C(15))-methyltransferase	PMM1268	tx50_rs06815(N/A|-5.49544|0.2968851|71|78|3|10|N/A)	p9215_rs07130(N/A|-5.65662|0.4498961|18|28|55|65|N/A)	pmt9312_rs07045(N/A|-6.75777|0.4594407|379|412|7|35|N/A)	p9301_rs15980(N/A|-9.03533|0.3580964|190|210|4|25|N/A)	a9601_rs16050(N/A|-8.16607|0.5837215|375|412|7|41|GeneID:4718188)	ew14_rs07315(N/A|-10.0099|0.288742|375|412|7|41|N/A)	p9515_rs06890(N/A|-3.14099|0.6901594|48|54|2|8|N/A)	NA	0
0.474661444600929	0.232063209351749	-5.6054	quinone-dependent dihydroorotate dehydrogenase	PMM0199	tx50_rs01030(N/A|-5.6054|0.2740628|218|224|5|11|N/A)	p9215_rs01060(N/A|-5.51326|0.4696965|760|770|61|71|N/A)	pmt9312_rs01015(N/A|-5.25292|0.743837|276|288|24|36|N/A)	p9301_rs10160(N/A|-9.7598|0.2601374|629|667|6|33|N/A)	a9601_rs10175(N/A|-6.64031|0.7839621|140|151|29|40|GeneID:4716901)	ew14_rs01150(N/A|-7.27913|0.6664289|906|927|32|48|N/A)	p9515_rs01115(N/A|-5.14557|0.3251684|460|473|1|12|N/A)	NA	0
0.475385561929812	0.232710318231979	-7.53858	DNA-binding response regulator	PMM0128	tx50_rs00675(N/A|-7.53858|0.0659278|652|660|3|11|N/A)	p9215_rs00700(N/A|-3.3286|0.8580508|4|10|26|32|N/A)	pmt9312_rs00660(N/A|-4.61914|0.8265196|641|660|3|21|N/A)	p9301_rs09805(N/A|-7.17367|0.5954726|472|489|26|41|N/A)	a9601_rs09815(N/A|-6.5994|0.7622142|772|790|4|28|GeneID:4716829)	ew14_rs00795(N/A|-5.24178|0.8957675|472|478|35|41|N/A)	p9515_rs00760(N/A|-3.76297|0.5467189|78|89|1|11|N/A)	NA	0
0.475904154854847	0.233257585147721	-5.73555	acetyl-CoA carboxylase biotin carboxyl carrier protein	PMM0027	tx50_rs00150(N/A|-5.73555|0.2033051|268|275|59|66|N/A)	p9215_rs00135(N/A|-4.09176|0.6962828|383|392|61|70|N/A)	pmt9312_rs00135(N/A|-6.67421|0.3826506|183|192|26|35|N/A)	p9301_rs09230(N/A|-7.84088|0.442913|250|279|17|39|N/A)	a9601_rs09245(N/A|-6.29242|0.7733354|576|589|2|17|GeneID:4716708)	ew14_rs00135(N/A|-4.63862|0.9307211|571|594|5|29|N/A)	p9515_rs00135(N/A|-3.99519|0.4748661|468|474|5|11|N/A)	NA	0
0.476062639052163	0.233628767377017	-5.7171	Derived by automated computational analysis using gene prediction method: Protein Homology.	PMM0697	tx50_rs03720(N/A|-5.7171|0.1638246|228|234|59|65|N/A)	p9215_rs03845(N/A|-6.77479|0.1574625|141|147|14|20|N/A)	pmt9312_rs03635(N/A|-3.26958|0.9500082|172|180|28|36|N/A)	p9301_rs12770(N/A|-4.18768|0.9300838|130|136|32|38|N/A)	a9601_rs12795(N/A|-6.61415|0.6702887|61|75|38|50|GeneID:4717466)	ew14_rs03780(N/A|-6.26924|0.6911009|61|75|38|50|N/A)	p9515_rs04305(N/A|-0.600456|0.9709714|62|69|64|71|N/A)	NA	0
0.476224449189892	0.234295382523757	-4.38597	DUF1257 domain-containing protein	PMM1478	tx50_rs07940(N/A|-4.38597|0.4128489|304|310|4|10|N/A)	p9215_rs08265(N/A|-4.42046|0.6074683|147|156|2|11|N/A)	pmt9312_rs08095(N/A|-4.81622|0.7441523|248|262|12|27|N/A)	p9301_rs16955(N/A|-3.57334|0.9740317|40|47|31|38|N/A)	a9601_rs16980(N/A|-5.52065|0.8528368|25|31|34|40|GeneID:4718410)	ew14_rs08405(N/A|-10.0638|0.1853184|322|338|25|40|N/A)	p9515_rs07900(N/A|-5.20155|0.2491932|304|311|3|10|N/A)	NA	0
0.476224449189892	0.234260339523798	-4.41152	glutathione S-transferase	PMM0630	tx50_rs03345(N/A|-4.41152|0.4437973|174|183|2|11|N/A)	p9215_rs03475(N/A|-5.97797|0.3373187|594|610|26|42|N/A)	pmt9312_rs03230(N/A|-6.19131|0.502989|727|742|27|44|N/A)	p9301_rs12305(N/A|-10.6331|0.1357569|727|745|25|44|N/A)	a9601_rs12460(N/A|-10.1742|0.2564355|727|745|25|44|GeneID:4717389)	ew14_rs03295(N/A|-8.4363|0.4327973|590|604|32|48|N/A)	p9515_rs03455(N/A|-2.63156|0.7529618|689|695|4|10|N/A)	NA	0
0.476620554383462	0.235665650194535	-4.96101	2-phosphosulfolactate phosphatase family protein	PMM0614	tx50_rs03265(N/A|-4.96101|0.3462932|672|680|59|67|N/A)	p9215_rs03390(N/A|-4.31274|0.6755495|344|350|17|23|N/A)	pmt9312_rs03150(N/A|-6.79603|0.3963023|165|190|25|48|N/A)	p9301_rs12225(N/A|-6.99021|0.6190498|274|298|29|52|N/A)	a9601_rs12380(N/A|-10.9256|0.1943225|100|137|7|49|GeneID:4717372)	ew14_rs03215(N/A|-5.92558|0.819297|511|523|35|49|N/A)	p9515_rs03375(N/A|-1.45635|0.9161082|769|780|1|13|N/A)	NA	0
0.476620554383462	0.235567460771107	-6.69597	DNA-3-methyladenine glycosylase	PMM0233	tx50_rs01205(N/A|-6.69597|0.1132746|251|260|9|18|N/A)	p9215_rs09535(N/A|-5.94692|0.3329257|519|528|26|35|N/A)	pmt9312_rs09405(N/A|-5.91361|0.5483191|44|55|57|68|N/A)	p9301_rs10335(N/A|-6.95826|0.6040237|587|598|10|20|N/A)	a9601_rs10355(N/A|-7.51854|0.6065485|10|21|35|46|GeneID:4716939)	ew14_rs01325(N/A|-3.71239|0.97858|27|40|19|32|N/A)	p9515_rs01295(N/A|-2.32878|0.8012138|469|475|3|9|N/A)	NA	0
0.476620554383462	0.235260732097327	-5.11017	Derived by automated computational analysis using gene prediction method: Protein Homology.	n.a.	tx50_rs04355(N/A|-5.11017|0.2381694|52|58|60|66|N/A)	p9215_rs07960(N/A|-5.55793|0.3194187|167|193|11|35|N/A)				ew14_rs08050(N/A|-7.40575|0.4827851|167|184|19|35|N/A)	p9515_rs03785(N/A|-0.690717|0.965924|27|33|65|71|N/A)	NA	0
0.476620554383462	0.23502301347682	-3.5104	uroporphyrinogen-III C-methyltransferase	PMM1694	tx50_rs09045(N/A|-3.5104|0.6434342|62|68|4|10|N/A)	p9215_rs09380(N/A|-7.46863|0.1563487|217|234|8|26|N/A)	pmt9312_rs09210(N/A|-4.27056|0.8796042|135|155|1|23|N/A)	p9301_rs18070(N/A|-2.82043|0.9943936|337|346|10|19|N/A)	a9601_rs18105(N/A|-10.9942|0.193677|464|498|10|43|GeneID:4718643)	ew14_rs09605(N/A|-10.9341|0.1613067|544|567|2|25|N/A)	p9515_rs09060(N/A|-2.9496|0.7019776|62|68|4|10|N/A)	NA	0
0.476741036153723	0.236019144285721	-4.66101	tRNA 2-thiouridine(34) synthase MnmA	PMM1291	tx50_rs06925(N/A|-4.66101|0.4359413|1|8|1|8|N/A)	p9215_rs07250(N/A|-8.0541|0.1258443|346|365|18|34|N/A)	pmt9312_rs07160(N/A|-4.75377|0.8285875|973|980|9|16|N/A)	p9301_rs16090(N/A|-9.48885|0.2907653|147|160|6|19|N/A)	a9601_rs16160(N/A|-8.43193|0.5362706|1154|1171|2|19|GeneID:4718211)	ew14_rs07430(N/A|-5.25166|0.9089547|1134|1143|10|19|N/A)	p9515_rs07000(N/A|-5.34607|0.2949611|450|456|5|11|N/A)	NA	0
0.476789523849876	0.236337100601295	-4.55748	glucosylglycerol 3-phosphatase	PMM0639	tx50_rs03390(N/A|-4.55748|0.4582639|1289|1295|1|7|N/A)	p9215_rs03520(N/A|-3.42341|0.8617904|1304|1311|19|26|N/A)	pmt9312_rs03275(N/A|-7.82681|0.2790778|1149|1168|2|20|N/A)	p9301_rs12350(N/A|-8.95165|0.3652182|506|513|10|17|N/A)	a9601_rs12505(N/A|-10.8208|0.2434063|470|518|5|45|GeneID:4717398)	ew14_rs03340(N/A|-8.06052|0.5519092|470|486|28|45|N/A)	p9515_rs03500(N/A|-4.17967|0.4941945|323|329|5|11|N/A)	NA	0
[truncated: 1,115 more rows]
