# Supplementary material for: A framework for the computational prediction and analysis of non-coding RNAs in microbial environmental populations and their experimental validation
Source: ISME J. 2020 Apr 28;14(8):1955–65. doi: 10.1038/s41396-020-0658-7 (PMC7368042; doi:10.1038/s41396-020-0658-7)
Supplement: Supplementary file 11 — Table S7 [file 41396_2020_658_MOESM11_ESM.xlsx]

## Sheet: Yfr106
fdr	p-value	NC_007335 NATL2A	NC_008819 NATL1A	NZ_CP007754 MIT0801	Annotation	Additional homologs	Amount sampled
0.0029202922313438	2.827e+08	pmn2a_rs06780(N/A|-14.3033|9.78e-05|24|39|12|27|N/A)	natl1_rs06985(N/A|-14.3033|0.0005216|24|39|12|27|N/A)	ew15_rs07125(N/A|-14.3033|1.77e-05|24|39|12|27|N/A)	divinyl chlorophyll a/b light-harvesting protein PcbF	NA	0
0.00924571614593643	1.79007e+09	pmn2a_rs07815(N/A|-12.1511|0.0005412|47|63|16|32|N/A)	natl1_rs08020(N/A|-12.1506|0.0013694|47|63|16|32|N/A)	ew15_rs08115(N/A|-13.2609|5.29e-05|47|63|16|32|N/A)	Derived by automated computational analysis using gene prediction method: Protein Homology. Uncharacterized protein with 2 transmembrane helices	NA	0
0.0171258572422895	4.97363e+09	pmn2a_rs06755(N/A|-11.7632|0.0007334|27|45|7|25|N/A)	natl1_rs06960(N/A|-11.527|0.0018417|27|45|7|25|N/A)	ew15_rs07100(N/A|-11.5905|0.0002833|27|45|7|25|N/A)	divinyl chlorophyll a/b light-harvesting protein PcbC	NA	0
0.0311080358492517	0.000120457060403685	pmn2a_rs03215(N/A|-10.63|0.0017684|223|235|14|26|N/A)	natl1_rs03250(N/A|-10.2226|0.0035167|223|235|14|26|N/A)	ew15_rs03385(N/A|-11.3751|0.0003494|223|235|14|26|N/A)	solanesyl diphosphate synthase	NA	0
0.153039105830065	0.000740750754259753	pmn2a_rs01675(N/A|-9.13439|0.0055501|85|95|13|23|N/A)	natl1_rs01730(N/A|-8.93718|0.0069182|85|95|13|23|N/A)	ew15_rs01745(N/A|-9.13439|0.0028411|85|95|13|23|N/A)	magnesium chelatase ATPase subunit D	NA	0
0.353310074752412	0.0024003291539116	pmn2a_rs02685(N/A|-8.14391|0.0116957|26|41|12|25|N/A)	natl1_rs02720(N/A|-7.94327|0.0120218|26|41|12|25|N/A)	ew15_rs02855(N/A|-7.79196|0.0092995|26|41|12|25|N/A)	inorganic pyrophosphatase	NA	0
0.353310074752412	0.00253821777518493	pmn2a_rs02680(N/A|-7.82214|0.0148659|261|276|12|25|N/A)	natl1_rs02715(N/A|-8.22889|0.0102284|261|276|12|25|N/A)	ew15_rs02850(N/A|-7.70794|0.0099988|261|276|12|25|N/A)	Derived by automated computational analysis using gene prediction method: Protein Homology.	NA	0
0.353310074752412	0.0029226606627613	pmn2a_rs05805(N/A|-7.46776|0.019332|33|39|17|23|N/A)	natl1_rs05985(N/A|-7.88258|0.0124452|34|40|17|23|N/A)	ew15_rs06225(N/A|-7.9469|0.0081312|33|39|17|23|N/A)	Derived by automated computational analysis using gene prediction method: Protein Homology.	NA	0
0.353310074752412	0.00307820975098906	pmn2a_rs07200(N/A|-11.6649|0.000792|146|157|17|28|N/A)	natl1_rs07435(N/A|-7.05268|0.0201918|150|157|17|24|N/A)	ew15_rs07530(N/A|-5.40651|0.066852|150|157|17|24|N/A)	DUF2808 domain-containing protein	NA	0
0.514041029841565	0.00504190523668275	pmn2a_rs07205(N/A|-7.4611|0.0194274|261|276|17|32|N/A)	natl1_rs07440(N/A|-7.33976|0.0170411|261|276|17|32|N/A)	ew15_rs07535(N/A|-6.96026|0.0188894|91|102|13|24|N/A)	ribonuclease P protein component	NA	0
0.514041029841565	0.0059529136387227	pmn2a_rs03395(N/A|-8.47234|0.0091449|239|262|9|32|N/A)	natl1_rs03425(N/A|-10.0465|0.003849|239|262|9|32|N/A)	ew15_rs03560(N/A|-4.21414|0.1641906|244|262|9|26|N/A)	Derived by automated computational analysis using gene prediction method: Protein Homology.	NA	0
0.514041029841565	0.00597143500299979	pmn2a_rs00230(N/A|-5.94107|0.058649|160|167|17|24|N/A)	natl1_rs00270(N/A|-7.66695|0.014086|160|167|17|24|N/A)	ew15_rs00230(N/A|-7.72591|0.0098451|155|167|17|28|N/A)	Derived by automated computational analysis using gene prediction method: Protein Homology.	NA	0
0.68879942853655	0.00999006983662444	pmn2a_rs05355(N/A|-6.62694|0.035802|86|92|17|23|N/A)	natl1_rs05535(N/A|-6.6265|0.0260905|86|92|17|23|N/A)	ew15_rs05425(N/A|-6.49687|0.0277796|86|92|17|23|N/A)	Derived by automated computational analysis using gene prediction method: Protein Homology.	NA	0
0.68879942853655	0.0101636438923901	pmn2a_rs01560(N/A|-5.9539|0.0581153|29|41|12|26|N/A)	natl1_rs01615(N/A|-6.82806|0.0230968|121|136|12|28|N/A)	ew15_rs01630(N/A|-6.92795|0.0194085|120|136|12|29|N/A)	bifunctional phosphoribosylaminoimidazolecarboxamide formyltransferase/inosine monophosphate cyclohydrolase	NA	0
0.68879942853655	0.0105982788619417	pmn2a_rs01385(N/A|-7.00618|0.0271503|51|67|14|28|N/A)	natl1_rs01440(N/A|-5.07112|0.0695107|59|65|16|22|N/A)	ew15_rs01450(N/A|-7.59119|0.011055|51|67|14|28|N/A)	bifunctional phosphopantothenoylcysteine decarboxylase/phosphopantothenate--cysteine ligase CoaBC	NA	0
0.68879942853655	0.010795192115147	pmn2a_rs02825(N/A|-4.87314|0.1235049|54|61|17|24|N/A)	natl1_rs02860(N/A|-7.69069|0.0138943|54|61|17|24|N/A)	ew15_rs02995(N/A|-7.23973|0.014921|54|61|17|24|N/A)	ferredoxin:protochlorophyllide reductase (ATP-dependent) iron-sulfur ATP-binding protein	NA	0
0.68879942853655	0.0137336854929637	pmn2a_rs07780(N/A|-6.37591|0.0429372|126|143|12|30|N/A)	natl1_rs07985(N/A|-7.12742|0.0193149|126|143|12|30|N/A)	ew15_rs08080(N/A|-5.48183|0.063011|130|142|13|25|N/A)	50S ribosomal protein L21	NA	0
0.68879942853655	0.0139344712189108	pmn2a_rs07570(N/A|-7.18428|0.0238243|188|198|17|27|N/A)	natl1_rs07775(N/A|-4.52018|0.0998479|191|198|17|24|N/A)	ew15_rs07870(N/A|-7.30826|0.0140775|188|198|17|27|N/A)	cell division protein FtsQ	NA	0
0.68879942853655	0.0148250418154919	pmn2a_rs05680(N/A|-4.15387|0.1989368|101|113|14|25|N/A)	natl1_rs05860(N/A|-7.43288|0.016137|100|113|14|26|N/A)	ew15_rs06100(N/A|-7.43288|0.0126595|100|113|14|26|N/A)	Derived by automated computational analysis using gene prediction method: Protein Homology.	NA	0
0.68879942853655	0.0154492345410757	pmn2a_rs06715(N/A|-5.71425|0.0688906|230|236|17|23|N/A)	natl1_rs06920(N/A|-6.37929|0.0303467|230|236|17|23|N/A)	ew15_rs07060(N/A|-6.38379|0.0304891|230|236|17|23|N/A)	Derived by automated computational analysis using gene prediction method: Protein Homology.	NA	0
0.68879942853655	0.0154498220655025	pmn2a_rs00615(N/A|-6.56096|0.0375579|18|27|16|25|N/A)	natl1_rs00670(N/A|-6.14148|0.0351543|18|27|16|25|N/A)	ew15_rs00680(N/A|-5.80462|0.048767|19|26|17|24|N/A)	phosphoadenylyl-sulfate reductase	NA	0
0.68879942853655	0.0160742943399949	pmn2a_rs03245(N/A|-6.51427|0.0388503|150|164|12|27|N/A)	natl1_rs03280(N/A|-6.0254|0.0377932|150|164|12|27|N/A)	ew15_rs03415(N/A|-5.84131|0.0473546|34|42|68|76|N/A)	histidine--tRNA ligase	NA	0
0.68879942853655	0.016231049257656	pmn2a_rs10035(N/A|-6.01665|0.0555713|64|72|16|24|N/A)	natl1_rs10155(N/A|-6.10825|0.0358889|64|72|16|24|N/A)	ew15_rs01660(N/A|-6.193|0.035638|64|72|16|24|N/A)	photosystem II reaction center protein K	NA	0
0.68879942853655	0.0168770800351882	pmn2a_rs07985(N/A|-5.84074|0.0629865|177|185|16|24|N/A)	natl1_rs08185(N/A|-5.86809|0.0417141|177|185|16|24|N/A)	ew15_rs10640(N/A|-6.48204|0.0281214|177|185|16|24|N/A)	Derived by automated computational analysis using gene prediction method: Protein Homology.	NA	0
0.68879942853655	0.017832845896077	pmn2a_rs02730(N/A|-7.37837|0.0206511|248|255|16|23|N/A)	natl1_rs02765(N/A|-4.64106|0.0921708|248|255|16|23|N/A)	ew15_rs02900(N/A|-6.2515|0.0339775|248|255|16|23|N/A)	ribosome-recycling factor	NA	0
0.68879942853655	0.0189584701453696	pmn2a_rs08345(N/A|-5.61872|0.0736933|116|123|17|24|N/A)	natl1_rs08560(N/A|-5.41784|0.0555471|116|123|17|24|N/A)	ew15_rs08625(N/A|-6.83272|0.0210192|98|105|17|24|N/A)	ribosome maturation factor RimP	NA	0
0.68879942853655	0.0191084805297627	pmn2a_rs10200(N/A|-6.02666|0.0551754|263|269|17|23|N/A)	natl1_rs10315(N/A|-6.07375|0.036669|263|269|17|23|N/A)	ew15_rs10660(N/A|-5.76097|0.0504988|262|268|17|23|N/A)	50S ribosomal protein L36	NA	0
0.68879942853655	0.019317230467458	pmn2a_rs03310(N/A|-5.89334|0.0606757|4|10|17|23|N/A)	natl1_rs03340(N/A|-5.91145|0.0405916|4|10|17|23|N/A)	ew15_rs03475(N/A|-6.00166|0.0416218|217|228|17|28|N/A)	lycopene cyclase family protein	NA	0
0.68879942853655	0.0195527030029051	pmn2a_rs07910(N/A|-6.49516|0.0393916|283|293|13|23|N/A)	natl1_rs08115(N/A|-5.35577|0.0578091|284|291|16|23|N/A)	ew15_rs08210(N/A|-5.9565|0.0431664|284|294|13|23|N/A)	high light inducible protein	NA	0
0.68879942853655	0.0206610537270911	pmn2a_rs08410(N/A|-5.70567|0.0693095|144|152|16|24|N/A)	natl1_rs08625(N/A|-5.9436|0.0397802|144|152|16|24|N/A)	ew15_rs08710(N/A|-5.96135|0.042998|144|152|16|24|N/A)	ABC transporter ATP-binding protein	NA	0
0.68879942853655	0.0209270643637102	pmn2a_rs06165(N/A|-3.22219|0.3512882|26|34|12|20|N/A)	natl1_rs06345(N/A|-7.26836|0.0177715|28|36|16|24|N/A)	ew15_rs05930(N/A|-7.8859|0.0085732|25|36|16|28|N/A)	Derived by automated computational analysis using gene prediction method: Protein Homology.	NA	0
0.68879942853655	0.0214908764147616	pmn2a_rs03360(N/A|-6.02907|0.0550805|82|91|14|23|N/A)	natl1_rs03390(N/A|-6.02907|0.0377065|82|91|14|23|N/A)	ew15_rs03525(N/A|-5.47725|0.0632385|82|91|14|23|N/A)	O-acetylhomoserine aminocarboxypropyltransferase/cysteine synthase	NA	0
0.68879942853655	0.0230928847897783	pmn2a_rs03010(N/A|-5.70863|0.0691647|216|225|17|26|N/A)	natl1_rs03045(N/A|-5.63591|0.0483187|216|225|17|26|N/A)	ew15_rs03180(N/A|-5.92998|0.0440985|210|225|17|32|N/A)	bifunctional phosphoribosyl-AMP cyclohydrolase/phosphoribosyl-ATP diphosphatase HisIE	NA	0
0.68879942853655	0.0243835666616441	pmn2a_rs02910(N/A|-6.0211|0.0553949|68|75|13|20|N/A)	natl1_rs02945(N/A|-5.63689|0.0482886|68|75|13|20|N/A)	ew15_rs03080(N/A|-5.48704|0.062753|68|75|13|20|N/A)	hydroxyacylglutathione hydrolase	NA	0
0.68879942853655	0.0257145669206149	pmn2a_rs02240(N/A|-7.04634|0.026363|271|281|16|26|N/A)	natl1_rs02275(N/A|-6.34916|0.0309145|178|188|16|26|N/A)	ew15_rs02360(N/A|-4.0199|0.1884938|100|108|68|76|N/A)	ABC transporter permease	NA	0
0.68879942853655	0.0260312732376827	pmn2a_rs05390(N/A|-5.64292|0.0724476|254|260|17|23|N/A)	natl1_rs05570(N/A|-5.64292|0.0481037|254|260|17|23|N/A)	ew15_rs05460(N/A|-5.64292|0.055476|254|260|17|23|N/A)	SOS response-associated peptidase	NA	0
0.68879942853655	0.0273208715582482	pmn2a_rs03425(N/A|-5.68151|0.0705022|183|190|17|24|N/A)	natl1_rs03455(N/A|-5.6699|0.0472857|183|190|17|24|N/A)	ew15_rs03590(N/A|-5.44571|0.0648266|183|190|17|24|N/A)	peptide chain release factor 3	NA	0
0.68879942853655	0.0281710559997882	pmn2a_rs02260(N/A|-5.42686|0.0843097|222|229|17|24|N/A)	natl1_rs02295(N/A|-5.99134|0.0386073|222|229|17|24|N/A)	ew15_rs02380(N/A|-5.31356|0.0718918|222|229|17|24|N/A)	chlorophyll synthase ChlG	NA	0
0.68879942853655	0.0282101222729335	pmn2a_rs08510(N/A|-5.48628|0.080877|18|43|12|28|N/A)	natl1_rs08725(N/A|-5.45376|0.0542812|17|43|12|29|N/A)	ew15_rs08810(N/A|-5.74183|0.0512763|17|43|12|29|N/A)	urease subunit alpha	NA	0
0.68879942853655	0.0283574255544151	pmn2a_rs09565(N/A|-5.53995|0.0778898|97|104|17|24|N/A)	natl1_rs09715(N/A|-5.62807|0.0485604|97|104|17|24|N/A)	ew15_rs09900(N/A|-5.51022|0.0616173|97|104|17|24|N/A)	DNA polymerase III subunit gamma/tau	NA	0
0.68879942853655	0.0286685019522159	pmn2a_rs05580(N/A|-5.09752|0.1059398|48|66|13|31|N/A)	natl1_rs05760(N/A|-5.09752|0.0683266|48|66|13|31|N/A)	ew15_rs05985(N/A|-6.46958|0.0284117|48|66|13|31|N/A)	Derived by automated computational analysis using gene prediction method: Protein Homology.	NA	0
0.68879942853655	0.0287776196033588	pmn2a_rs04930(N/A|-5.79572|0.0650305|292|299|17|24|N/A)	natl1_rs05125(N/A|-6.49838|0.0282097|292|299|17|24|N/A)	ew15_rs05095(N/A|-4.54609|0.1289003|107|114|69|76|N/A)	Derived by automated computational analysis using gene prediction method: Protein Homology.	NA	0
0.68879942853655	0.0299851768926906	pmn2a_rs03895(N/A|-6.55939|0.0376006|10|17|17|24|N/A)	natl1_rs03930(N/A|-4.80905|0.0825116|10|17|17|24|N/A)	ew15_rs04070(N/A|-5.26664|0.0745674|11|17|17|23|N/A)	Derived by automated computational analysis using gene prediction method: Protein Homology.	NA	0
0.68879942853655	0.0306906015107993	pmn2a_rs08285(N/A|-6.93243|0.028656|243|263|12|32|N/A)	natl1_rs08500(N/A|-6.15604|0.0348375|243|263|12|32|N/A)	ew15_rs08565(N/A|-3.81943|0.2166841|256|263|12|19|N/A)	Derived by automated computational analysis using gene prediction method: Protein Homology.	NA	0
0.68879942853655	0.031279255107462	pmn2a_rs06470(N/A|-3.43179|0.3110308|13|19|51|57|N/A)	natl1_rs06675(N/A|-6.96761|0.0212426|13|21|49|57|N/A)	ew15_rs06810(N/A|-6.48965|0.0279455|13|21|49|57|N/A)	oxidoreductase	NA	0
0.68879942853655	0.0314790438483472	pmn2a_rs08445(N/A|-5.54125|0.0778187|232|240|18|26|N/A)	natl1_rs08660(N/A|-5.52927|0.0517193|232|240|18|26|N/A)	ew15_rs08745(N/A|-5.30407|0.0724257|232|240|18|26|N/A)	Derived by automated computational analysis using gene prediction method: Protein Homology.	NA	0
0.68879942853655	0.0331013466920369	pmn2a_rs00490(N/A|-6.65188|0.0351592|61|67|52|58|N/A)	natl1_rs00545(N/A|-5.0346|0.0711847|61|67|52|58|N/A)	ew15_rs00555(N/A|-4.70617|0.1144193|61|67|52|58|N/A)	photosystem reaction center subunit H	NA	0
0.68879942853655	0.0339958559442425	pmn2a_rs05215(N/A|-5.50762|0.0796765|201|213|20|32|N/A)	natl1_rs05415(N/A|-5.25831|0.0615609|202|213|20|31|N/A)	ew15_rs06410(N/A|-5.37055|0.0687616|202|213|20|31|N/A)	Derived by automated computational analysis using gene prediction method: Protein Homology.	NA	0
0.68879942853655	0.0343176144032399	pmn2a_rs06910(N/A|-2.22571|0.5845325|248|254|17|23|N/A)	natl1_rs07115(N/A|-7.75021|0.0134262|37|45|16|24|N/A)	ew15_rs07225(N/A|-7.59147|0.0110523|37|45|16|24|N/A)	DNA polymerase I	NA	0
0.68879942853655	0.0348663791083734	pmn2a_rs02150(N/A|-4.9134|0.1201687|8|15|68|75|N/A)	natl1_rs02190(N/A|-5.23202|0.0626166|279|285|18|24|N/A)	ew15_rs02200(N/A|-5.91392|0.0446722|8|15|68|75|N/A)	Derived by automated computational analysis using gene prediction method: Protein Homology.	NA	0
0.68879942853655	0.035269581803679	pmn2a_rs02480(N/A|-6.12897|0.051281|277|291|14|27|N/A)	natl1_rs02515(N/A|-4.95169|0.075145|277|291|14|27|N/A)	ew15_rs02650(N/A|-5.0224|0.0900394|282|288|17|23|N/A)	sodium:proton antiporter	NA	0
0.68879942853655	0.0359907070785313	pmn2a_rs01310(N/A|-4.66025|0.1425882|129|141|13|24|N/A)	natl1_rs01365(N/A|-5.04324|0.0707848|129|141|13|24|N/A)	ew15_rs01375(N/A|-6.29876|0.0326899|129|141|13|24|N/A)	porphobilinogen synthase	NA	0
0.68879942853655	0.0368617451709873	pmn2a_rs02270(N/A|-5.36986|0.0877307|15|22|17|24|N/A)	natl1_rs02305(N/A|-4.76625|0.0848672|149|159|17|27|N/A)	ew15_rs02390(N/A|-5.77248|0.0500366|279|286|67|74|N/A)	imidazole glycerol phosphate synthase cyclase subunit	NA	0
0.68879942853655	0.0385899429485838	pmn2a_rs03690(N/A|-6.46606|0.0402298|161|170|13|22|N/A)	natl1_rs03725(N/A|-6.5065|0.02807|161|170|13|22|N/A)	ew15_rs03865(N/A|-3.38051|0.2903361|161|170|13|22|N/A)	biotin transporter BioY	NA	0
0.68879942853655	0.0386410695110447	pmn2a_rs04005(N/A|-5.28921|0.0927936|28|34|17|23|N/A)	natl1_rs04040(N/A|-5.37746|0.0570077|28|34|17|23|N/A)	ew15_rs04175(N/A|-5.09348|0.0852572|28|34|17|23|N/A)	ferritin	NA	0
0.68879942853655	0.0391166878124335	pmn2a_rs03755(N/A|-5.41387|0.0850781|125|133|16|24|N/A)	natl1_rs03790(N/A|-5.73701|0.0453147|125|133|16|24|N/A)	ew15_rs03930(N/A|-4.64|0.1202186|126|133|16|23|N/A)	D-alanyl-D-alanine dipeptidase	NA	0
0.68879942853655	0.0395841689623866	pmn2a_rs07890(N/A|-5.28538|0.0930407|51|61|18|28|N/A)	natl1_rs08095(N/A|-5.2838|0.0605553|51|61|18|28|N/A)	ew15_rs08190(N/A|-5.11454|0.0838857|51|61|18|28|N/A)	DoxX family protein	NA	0
0.68879942853655	0.0400822351666726	pmn2a_rs09505(N/A|-5.61299|0.0739912|252|263|16|28|N/A)	natl1_rs09655(N/A|-5.65734|0.0476646|252|263|16|28|N/A)	ew15_rs09840(N/A|-4.47352|0.1359862|252|263|16|28|N/A)	precorrin-8X methylmutase	NA	0
0.68879942853655	0.040125915554506	pmn2a_rs10010(N/A|-5.05493|0.1090858|97|103|17|23|N/A)	natl1_rs09925(N/A|-5.28907|0.0603496|97|103|17|23|N/A)	ew15_rs10110(N/A|-5.28907|0.073277|97|103|17|23|N/A)	DNA mismatch repair protein MutS	NA	0
0.68879942853655	0.0402684977600107	pmn2a_rs01105(N/A|-5.45951|0.0824069|281|290|13|22|N/A)	natl1_rs01160(N/A|-5.07943|0.0691356|281|290|13|22|N/A)	ew15_rs01170(N/A|-5.10019|0.084818|281|290|13|22|N/A)	O-succinylbenzoic acid--CoA ligase	NA	0
0.68879942853655	0.041531803433143	pmn2a_rs03195(N/A|-5.17958|0.1001136|278|294|13|30|N/A)	natl1_rs03230(N/A|-5.18356|0.0646133|278|294|13|30|N/A)	ew15_rs03365(N/A|-5.16917|0.080422|278|294|13|30|N/A)	2-phosphosulfolactate phosphatase	NA	0
0.68879942853655	0.0422941671442531	pmn2a_rs06190(N/A|-8.34474|0.0100636|104|116|17|28|N/A)	natl1_rs06370(N/A|-8.57885|0.0084173|104|116|17|28|N/A)	ew15_rs08310(N/A|-1.47637|0.761374|218|224|17|23|N/A)	amino acid ABC transporter ATP-binding protein	NA	0
0.68879942853655	0.0431563895721645	pmn2a_rs01885(N/A|-5.33317|0.0900011|98|105|16|23|N/A)	natl1_rs01930(N/A|-5.26854|0.0611552|98|105|16|23|N/A)	ew15_rs01945(N/A|-4.83978|0.1034699|98|104|17|23|N/A)	Sua5/YciO/YrdC/YwlC family protein	NA	0
0.68879942853655	0.0433249162065426	pmn2a_rs07245(N/A|-5.50531|0.0798056|64|70|67|73|N/A)	natl1_rs07480(N/A|-4.63779|0.0923702|83|98|13|27|N/A)	ew15_rs07575(N/A|-5.29499|0.0729399|83|98|13|27|N/A)	3'(2') 5'-bisphosphate nucleotidase CysQ	NA	0
0.68879942853655	0.0433416871780017	pmn2a_rs00270(N/A|-5.17026|0.10076|21|33|13|25|N/A)	natl1_rs00310(N/A|-5.17026|0.0651731|21|33|13|25|N/A)	ew15_rs00270(N/A|-5.06651|0.0870436|21|33|13|25|N/A)	nucleoside-diphosphate kinase	NA	0
0.697471936930424	0.0445625826112372	pmn2a_rs09140(N/A|-5.8984|0.0604578|154|164|16|26|N/A)	natl1_rs09330(N/A|-6.13793|0.035232|154|164|16|26|N/A)	ew15_rs09445(N/A|-3.64933|0.2432297|154|163|17|26|N/A)	cation:proton antiporter	NA	0
0.711846641774426	0.0469100833046781	pmn2a_rs05375(N/A|-5.05463|0.1091083|203|217|14|28|N/A)	natl1_rs05555(N/A|-5.05462|0.0702618|203|217|14|28|N/A)	ew15_rs05445(N/A|-5.05462|0.087842|203|217|14|28|N/A)	Derived by automated computational analysis using gene prediction method: Protein Homology.	NA	0
0.711846641774426	0.0482486185221162	pmn2a_rs00045(N/A|-5.3764|0.0873317|185|191|51|57|N/A)	natl1_rs00045(N/A|-4.86222|0.0796806|155|161|18|24|N/A)	ew15_rs00035(N/A|-4.86489|0.1015212|155|161|18|24|N/A)	epoxyqueuosine reductase	NA	0
0.711846641774426	0.0484412768772985	pmn2a_rs05865(N/A|-7.77175|0.0154331|285|292|17|24|N/A)	natl1_rs06040(N/A|-2.9678|0.2810698|285|291|18|24|N/A)	ew15_rs06285(N/A|-5.30805|0.0722013|285|291|18|24|N/A)	Derived by automated computational analysis using gene prediction method: Protein Homology.	NA	0
0.711846641774426	0.0486706045238127	pmn2a_rs03745(N/A|-3.89617|0.2343476|4|16|13|26|N/A)	natl1_rs03780(N/A|-6.46382|0.0288126|4|15|14|26|N/A)	ew15_rs03920(N/A|-4.93973|0.0959091|28|42|13|24|N/A)	Derived by automated computational analysis using gene prediction method: Protein Homology.	NA	0
0.711846641774426	0.0489265358818822	pmn2a_rs07375(ppnK|-4.70176|0.1386703|164|170|52|58|N/A)	natl1_rs07580(ppnK|-5.1104|0.0677566|162|171|51|60|N/A)	ew15_rs07670(ppnK|-5.22141|0.0772334|250|256|17|23|N/A)	NAD(+) kinase	NA	0
0.727871470073127	0.0510262628061318	pmn2a_rs02155(N/A|-4.50784|0.1578391|222|229|17|24|N/A)	natl1_rs02195(N/A|-5.20481|0.0637296|222|229|17|24|N/A)	ew15_rs02205(N/A|-5.20263|0.078366|222|229|17|24|N/A)	2-oxo acid dehydrogenase subunit E2	NA	0
0.727871470073127	0.0514371900438899	pmn2a_rs08925(N/A|-5.1089|0.1051135|151|157|52|58|N/A)	natl1_rs09115(N/A|-5.00297|0.0726689|151|159|50|58|N/A)	ew15_rs09230(N/A|-4.78484|0.1078523|151|159|50|58|N/A)	DUF2839 domain-containing protein	NA	0
0.755181492922978	0.0540981901997099	pmn2a_rs08800(N/A|-4.95522|0.1167909|34|40|17|23|N/A)	natl1_rs08985(N/A|-4.70425|0.0884054|34|40|17|23|N/A)	ew15_rs09100(N/A|-5.07369|0.0865647|34|40|17|23|N/A)	30S ribosomal protein S13	NA	0
0.798689713817256	0.057988120557884	pmn2a_rs00805(N/A|-5.29899|0.0921654|108|119|13|26|N/A)	natl1_rs00860(N/A|-4.33588|0.1128566|93|104|13|26|N/A)	ew15_rs00870(N/A|-4.93527|0.0962355|108|119|13|26|N/A)	uroporphyrinogen-III synthase	NA	0
0.810057815785568	0.0595976708612809	pmn2a_rs00250(N/A|-7.481|0.0191438|70|76|17|23|N/A)	natl1_rs00290(N/A|-6.98753|0.0209914|70|76|17|23|N/A)	ew15_rs00250(N/A|-1.79362|0.6784091|125|131|20|26|N/A)	flavin oxidoreductase	NA	0
0.81696752453763	0.0617255925906587	pmn2a_rs03575(N/A|-4.50105|0.1585512|112|121|19|28|N/A)	natl1_rs03610(N/A|-3.89998|0.1510313|112|121|19|28|N/A)	ew15_rs03750(N/A|-6.08646|0.0388612|112|131|13|28|N/A)	Derived by automated computational analysis using gene prediction method: Protein Homology.	NA	0
0.81696752453763	0.0628018881995551	pmn2a_rs00540(N/A|-5.62439|0.0733997|62|68|17|23|N/A)	natl1_rs00595(N/A|-5.53733|0.0514536|62|68|17|23|N/A)	ew15_rs00605(N/A|-3.4166|0.2836377|62|68|17|23|N/A)	histidine triad nucleotide-binding protein	NA	0
0.81696752453763	0.0632452628953685	pmn2a_rs07000(N/A|-5.87643|0.0614097|241|247|17|23|N/A)	natl1_rs07205(N/A|-5.39103|0.0565124|241|247|17|23|N/A)	ew15_rs07315(N/A|-3.33252|0.2994243|154|160|17|23|N/A)	photosystem I assembly protein Ycf4	NA	0
0.81696752453763	0.0689254396757815	pmn2a_rs07530(N/A|-4.63569|0.1449529|217|224|12|19|N/A)	natl1_rs10280(N/A|-4.67589|0.090075|217|224|12|19|N/A)	ew15_rs07825(N/A|-4.67416|0.1171927|217|224|12|19|N/A)	aspartate aminotransferase family protein	NA	0
0.81696752453763	0.0723176487600217	pmn2a_rs01370(N/A|-4.61935|0.1465456|125|131|17|23|N/A)	natl1_rs01425(N/A|-4.63138|0.0927623|125|131|17|23|N/A)	ew15_rs01435(N/A|-4.58793|0.1249656|125|131|17|23|N/A)	cell division protein FtsH	NA	0
0.81696752453763	0.0726105037255458	pmn2a_rs02135(N/A|-5.51064|0.079508|279|285|51|57|N/A)	natl1_rs02175(N/A|-4.80476|0.0827446|279|292|15|28|N/A)	ew15_rs02185(N/A|-3.6811|0.2380832|278|284|52|58|N/A)	ribosomal subunit interface protein	NA	0
0.81696752453763	0.0761099334374514	pmn2a_rs05735(N/A|-4.55774|0.1526928|277|288|12|23|N/A)	natl1_rs05920(N/A|-4.57411|0.0963436|277|287|13|23|N/A)	ew15_rs06155(N/A|-4.54753|0.1287631|277|288|12|23|N/A)	Derived by automated computational analysis using gene prediction method: Protein Homology.	NA	0
0.81696752453763	0.077158289020673	pmn2a_rs00215(N/A|-3.8626|0.2393245|150|157|17|24|N/A)	natl1_rs00245(N/A|-3.81341|0.160054|150|157|17|24|N/A)	ew15_rs00215(N/A|-6.18276|0.0359364|160|169|67|76|N/A)	ion transporter	NA	0
0.81696752453763	0.0782424174446681	pmn2a_rs06130(N/A|-6.57117|0.0372808|79|88|67|76|N/A)	natl1_rs06310(N/A|-5.2021|0.0638416|51|60|19|28|N/A)	ew15_rs06535(N/A|-2.56491|0.4717004|36|43|17|24|N/A)	Derived by automated computational analysis using gene prediction method: Protein Homology.	NA	0
0.81696752453763	0.0787291809202315	pmn2a_rs09570(N/A|-5.42513|0.0844117|177|185|16|24|N/A)	natl1_rs09720(N/A|-5.21587|0.0632747|177|185|16|24|N/A)	ew15_rs09905(N/A|-3.2212|0.3213017|118|124|17|23|N/A)	glycosyl transferase family 2	NA	0
0.81696752453763	0.0804797420735532	pmn2a_rs09305(N/A|-3.83097|0.2440927|117|130|15|28|N/A)	natl1_rs09495(N/A|-4.19569|0.123917|117|130|15|28|N/A)	ew15_rs09610(N/A|-5.56416|0.0590481|118|130|15|27|N/A)	RNA polymerase sigma factor RpoD/SigA family	NA	0
0.81696752453763	0.0821506415142374	pmn2a_rs09925(N/A|-4.95149|0.1170886|149|155|18|24|N/A)	natl1_rs10070(N/A|-4.69695|0.0888321|149|155|18|24|N/A)	ew15_rs10255(N/A|-3.86541|0.2099284|158|165|17|24|N/A)	Derived by automated computational analysis using gene prediction method: Protein Homology.	NA	0
0.81696752453763	0.0826429523566698	pmn2a_rs01615(N/A|-4.81142|0.1287836|235|241|16|22|N/A)	natl1_rs01670(N/A|-3.9563|0.1454383|235|241|16|22|N/A)	ew15_rs01685(N/A|-4.71191|0.1139282|235|241|16|22|N/A)	folate-binding protein YgfZ	NA	0
0.81696752453763	0.0828020347661012	pmn2a_rs04935(N/A|-4.59831|0.1486195|74|80|17|23|N/A)	natl1_rs05130(N/A|-4.52507|0.0995248|74|80|17|23|N/A)	ew15_rs05100(N/A|-4.30275|0.1540305|74|80|17|23|N/A)	Derived by automated computational analysis using gene prediction method: Protein Homology.	NA	0
0.81696752453763	0.0844370215029216	pmn2a_rs07740(N/A|-4.57013|0.1514384|91|97|51|57|N/A)	natl1_rs07945(N/A|-4.32505|0.1136736|47|56|16|25|N/A)	ew15_rs08040(N/A|-4.46843|0.1364959|47|56|16|25|N/A)	3-hydroxyacyl-[acyl-carrier-protein] dehydratase FabZ	NA	0
0.81696752453763	0.0846927247481378	pmn2a_rs07885(N/A|-3.86832|0.2384704|249|256|17|24|N/A)	natl1_rs08090(N/A|-3.87698|0.1533773|249|256|17|24|N/A)	ew15_rs08185(N/A|-5.74327|0.0512174|38|48|13|23|N/A)	Derived by automated computational analysis using gene prediction method: Protein Homology.	NA	0
0.81696752453763	0.0856675526935787	pmn2a_rs09790(N/A|-4.99276|0.1138331|25|38|13|25|N/A)	natl1_rs09935(N/A|-4.20752|0.122942|25|38|13|25|N/A)	ew15_rs10120(N/A|-4.16884|0.1696045|25|38|13|25|N/A)	nitrite transporter	NA	0
0.81696752453763	0.086119520549905	pmn2a_rs02555(N/A|-5.55908|0.0768504|284|290|51|57|N/A)	natl1_rs02590(N/A|-4.09163|0.1328421|160|168|18|26|N/A)	ew15_rs02725(N/A|-3.82225|0.2162647|3|10|68|75|N/A)	Derived by automated computational analysis using gene prediction method: Protein Homology.	NA	0
0.81696752453763	0.0871371514416552	pmn2a_rs08620(N/A|-4.15888|0.1982961|186|198|12|25|N/A)	natl1_rs08835(N/A|-5.012|0.0722418|26|36|17|27|N/A)	ew15_rs08930(N/A|-4.11849|0.175801|186|198|12|25|N/A)	30S ribosomal protein S12	NA	0
0.81696752453763	0.0878749702016511	pmn2a_rs09670(N/A|-3.81472|0.2465723|262|272|20|30|N/A)	natl1_rs09820(N/A|-4.30101|0.115509|233|244|17|28|N/A)	ew15_rs10005(N/A|-5.1535|0.0814018|270|277|17|24|N/A)	peptidase	NA	0
0.81696752453763	0.0884711801599119	pmn2a_rs09655(N/A|-5.49964|0.0801234|91|97|67|73|N/A)	natl1_rs09805(N/A|-4.8638|0.079598|120|137|13|31|N/A)	ew15_rs09990(N/A|-3.13475|0.3390553|131|137|13|19|N/A)	tRNA uridine-5-carboxymethylaminomethyl(34) synthesis enzyme MnmG	NA	0
0.81696752453763	0.090165281929235	pmn2a_rs04670(N/A|-4.27822|0.183548|184|190|18|24|N/A)	natl1_rs04865(N/A|-4.07409|0.1344099|184|190|18|24|N/A)	ew15_rs04835(N/A|-4.8179|0.1051955|184|190|18|24|N/A)	tRNA (cytidine(34)-2'-O)-methyltransferase	NA	0
0.81696752453763	0.0911848652837569	pmn2a_rs03465(N/A|-4.24293|0.1878072|232|239|12|19|N/A)	natl1_rs03495(N/A|-4.22329|0.1216545|232|239|12|19|N/A)	ew15_rs03630(N/A|-4.65147|0.1191949|232|239|12|19|N/A)	phosphate ABC transporter permease	NA	0
0.81696752453763	0.0914403060117369	pmn2a_rs00680(N/A|-4.11988|0.2033311|61|67|18|24|N/A)	natl1_rs00735(N/A|-4.11988|0.130356|61|67|18|24|N/A)	ew15_rs00745(N/A|-4.88504|0.0999816|61|67|18|24|N/A)	high light inducible protein	NA	0
0.81696752453763	0.0915847149292804	pmn2a_rs09090(N/A|-4.30721|0.1801122|258|265|12|19|N/A)	natl1_rs09280(N/A|-4.21924|0.1219838|258|265|12|19|N/A)	ew15_rs09395(N/A|-4.57729|0.125956|258|265|12|19|N/A)	bifunctional pantoate ligase/cytidylate kinase	NA	0
0.81696752453763	0.0930711873689279	pmn2a_rs10045(N/A|-4.53994|0.1545112|81|88|17|24|N/A)	natl1_rs10165(N/A|-4.22951|0.1211505|81|88|17|24|N/A)	ew15_rs10420(N/A|-4.29379|0.1550324|81|88|17|24|N/A)	photosystem II reaction center protein T	NA	0
0.81696752453763	0.0935477659119041	pmn2a_rs04980(N/A|-4.56631|0.1518242|1|7|17|23|N/A)	natl1_rs05175(N/A|-4.54585|0.0981636|1|7|17|23|N/A)	ew15_rs05145(N/A|-3.94989|0.1979691|183|201|17|32|N/A)	Nif11-like leader peptide family natural product precursor	NA	0
0.81696752453763	0.0957644514858357	pmn2a_rs07125(N/A|-5.07994|0.1072281|202|209|17|24|N/A)	natl1_rs07360(N/A|-3.02779|0.2702125|203|209|17|23|N/A)	ew15_rs07455(N/A|-5.20676|0.0781157|202|209|17|24|N/A)	Derived by automated computational analysis using gene prediction method: Protein Homology.	NA	0
0.81696752453763	0.0972444590530881	pmn2a_rs00590(N/A|-4.37093|0.1727567|10|16|17|23|N/A)	natl1_rs00645(N/A|-4.39046|0.1088305|10|16|17|23|N/A)	ew15_rs00655(N/A|-4.15425|0.1713805|98|105|68|75|N/A)	alpha-D-glucose phosphate-specific phosphoglucomutase	NA	0
0.81696752453763	0.0973174747045058	pmn2a_rs09890(N/A|-3.74194|0.2579294|258|265|69|76|N/A)	natl1_rs10035(N/A|-5.27854|0.0607614|79|86|16|23|N/A)	ew15_rs10220(N/A|-3.97722|0.1942238|79|86|16|23|N/A)	Derived by automated computational analysis using gene prediction method: Protein Homology.	NA	0
0.81696752453763	0.0984989264431751	pmn2a_rs04085(N/A|-3.72679|0.2603456|272|279|17|24|N/A)	natl1_rs04285(N/A|-4.8756|0.0789844|272|279|17|24|N/A)	ew15_rs04260(N/A|-4.29553|0.1548374|272|279|17|24|N/A)	Derived by automated computational analysis using gene prediction method: Protein Homology.	NA	0
0.81696752453763	0.100480878279727	pmn2a_rs02975(N/A|-4.45434|0.1635272|45|55|17|27|N/A)	natl1_rs03010(N/A|-4.07782|0.1340749|46|55|17|26|N/A)	ew15_rs03145(N/A|-4.29188|0.1552467|45|55|17|27|N/A)	DUF3007 domain-containing protein	NA	0
0.81696752453763	0.101658894401381	pmn2a_rs01380(N/A|-4.26383|0.1852745|24|30|17|23|N/A)	natl1_rs01435(N/A|-4.26883|0.1180138|24|30|17|23|N/A)	ew15_rs01445(N/A|-4.23717|0.1614957|24|30|17|23|N/A)	photosystem II manganese-stabilizing protein	NA	0
0.81696752453763	0.101743840482077	pmn2a_rs01575(N/A|-5.09768|0.1059281|139|146|66|73|N/A)	natl1_rs01630(N/A|-4.44485|0.1049663|53|60|12|19|N/A)	ew15_rs01645(N/A|-3.3789|0.2906376|46|60|12|28|N/A)	sensor histidine kinase	NA	0
0.81696752453763	0.102467666800638	pmn2a_rs04695(N/A|-3.86338|0.2392079|213|219|17|23|N/A)	natl1_rs04890(N/A|-5.15592|0.0657823|213|220|16|23|N/A)	ew15_rs04860(N/A|-3.80387|0.2190103|213|219|17|23|N/A)	Derived by automated computational analysis using gene prediction method: Protein Homology.	NA	0
0.81696752453763	0.103931117117914	pmn2a_rs03480(N/A|-4.458|0.1631324|184|191|17|24|N/A)	natl1_rs03510(N/A|-4.50798|0.1006589|184|191|17|24|N/A)	ew15_rs03645(N/A|-3.76895|0.2243047|184|191|17|24|N/A)	pyridoxal phosphate-dependent aminotransferase	NA	0
0.81696752453763	0.104101286160187	pmn2a_rs02865(N/A|-4.23135|0.1892233|10|24|14|25|N/A)	natl1_rs02900(N/A|-4.23135|0.1210019|10|24|14|25|N/A)	ew15_rs03035(N/A|-4.23135|0.1621731|10|24|14|25|N/A)	ribulose bisphosphate carboxylase small subunit	NA	0
0.81696752453763	0.104121408630042	pmn2a_rs05870(N/A|-4.65712|0.1428877|11|31|16|32|N/A)	natl1_rs06045(N/A|-3.41157|0.2094683|23|30|17|24|N/A)	ew15_rs06290(N/A|-4.77263|0.1088487|23|30|17|24|N/A)	aminoacyl-tRNA hydrolase	NA	0
0.81696752453763	0.104482500235607	pmn2a_rs06285(N/A|-4.20976|0.1918881|78|90|12|25|N/A)	natl1_rs06490(N/A|-4.50276|0.101008|78|90|12|25|N/A)	ew15_rs06625(N/A|-3.97814|0.1940988|100|108|68|76|N/A)	Derived by automated computational analysis using gene prediction method: Protein Homology.	NA	0
0.81696752453763	0.104659462852818	pmn2a_rs03885(N/A|-6.39692|0.042291|37|45|68|76|N/A)	natl1_rs03920(N/A|-3.5862|0.1863784|37|45|68|76|N/A)	ew15_rs04060(N/A|-3.22825|0.3198832|10|16|17|23|N/A)	fructose-bisphosphate aldolase class I	NA	0
0.81696752453763	0.104931752108329	pmn2a_rs07585(N/A|-3.24047|0.3476375|121|127|17|23|N/A)	natl1_rs07790(N/A|-3.64044|0.1797283|121|127|17|23|N/A)	ew15_rs07885(N/A|-6.09439|0.0386121|107|116|67|76|N/A)	radical SAM protein	NA	0
0.81696752453763	0.105229264374397	pmn2a_rs09645(N/A|-3.52368|0.2944952|42|48|17|23|N/A)	natl1_rs09795(N/A|-3.82319|0.1590081|42|48|17|23|N/A)	ew15_rs09980(N/A|-5.44606|0.0648088|294|300|68|74|N/A)	50S ribosomal protein L9	NA	0
0.81696752453763	0.10683515102176	pmn2a_rs09120(N/A|-3.78514|0.2511385|1|29|17|40|N/A)	natl1_rs09310(N/A|-4.06797|0.1349614|1|29|17|40|N/A)	ew15_rs09425(N/A|-4.78152|0.1081224|23|30|16|23|N/A)	Derived by automated computational analysis using gene prediction method: Protein Homology.	NA	0
0.81696752453763	0.107095668109695	pmn2a_rs03160(N/A|-4.09796|0.2062085|186|192|17|23|N/A)	natl1_rs03195(N/A|-4.4028|0.1079411|186|192|17|23|N/A)	ew15_rs03330(N/A|-4.10094|0.1780058|207|222|17|32|N/A)	1 4-dihydroxy-2-naphthoyl-CoA synthase	NA	0
0.81696752453763	0.107117002318231	pmn2a_rs01160(N/A|-4.32267|0.1783029|157|168|13|25|N/A)	natl1_rs01215(N/A|-4.14424|0.1282504|157|168|13|25|N/A)	ew15_rs01225(N/A|-4.14424|0.1726082|157|168|13|25|N/A)	histidinol-phosphate aminotransferase	NA	0
0.81696752453763	0.107420428593073	pmn2a_rs00160(N/A|-3.41059|0.3149423|245|253|14|22|N/A)	natl1_rs00160(N/A|-3.88299|0.1527608|243|253|14|25|N/A)	ew15_rs00150(N/A|-5.43621|0.0653121|243|255|12|25|N/A)	Derived by automated computational analysis using gene prediction method: Protein Homology.	NA	0
0.81696752453763	0.109238303458752	pmn2a_rs08900(N/A|-4.3447|0.1757522|152|158|18|24|N/A)	natl1_rs09090(N/A|-4.39046|0.1088305|152|158|18|24|N/A)	ew15_rs09205(N/A|-3.82592|0.2157199|152|158|18|24|N/A)	NAD(P)H-quinone oxidoreductase subunit N	NA	0
0.81696752453763	0.111063341742213	pmn2a_rs03205(N/A|-6.00362|0.0560906|173|181|20|28|N/A)	natl1_rs03240(N/A|-6.92334|0.0218128|173|181|20|28|N/A)	ew15_rs03375(N/A|-1.32289|0.7987416|37|43|20|26|N/A)	N-acetylmuramoyl-L-alanine amidase	NA	0
0.81696752453763	0.111115124045898	pmn2a_rs06330(N/A|-6.03094|0.0550069|157|165|68|76|N/A)	natl1_rs06535(N/A|-3.25109|0.2331069|157|165|68|76|N/A)	ew15_rs06670(N/A|-3.65577|0.2421794|6|22|14|27|N/A)	Derived by automated computational analysis using gene prediction method: Protein Homology.	NA	0
0.81696752453763	0.114491662841628	pmn2a_rs08420(N/A|-3.68159|0.2676615|186|192|20|26|N/A)	natl1_rs08635(N/A|-3.41999|0.2082938|186|192|20|26|N/A)	ew15_rs08720(N/A|-5.48504|0.0628519|166|173|17|24|N/A)	Derived by automated computational analysis using gene prediction method: Protein Homology.	NA	0
0.81696752453763	0.114876578120094	pmn2a_rs03165(N/A|-4.5978|0.1486701|113|119|66|72|N/A)	natl1_rs03200(N/A|-3.23409|0.2357548|225|231|17|23|N/A)	ew15_rs03335(N/A|-4.73169|0.1122506|61|69|68|76|N/A)	glycogen synthase	NA	0
0.81696752453763	0.114959692235917	pmn2a_rs02095(N/A|-5.49354|0.0804667|147|154|66|73|N/A)	natl1_rs02135(N/A|-3.24365|0.2342623|211|218|68|75|N/A)	ew15_rs02145(N/A|-3.94792|0.1982414|211|218|68|75|N/A)	cobalt ABC transporter permease	NA	0
0.81696752453763	0.115340998664696	pmn2a_rs00190(N/A|-4.16|0.198153|53|68|13|25|N/A)	natl1_rs00190(N/A|-4.18056|0.1251755|53|68|13|25|N/A)	ew15_rs00175(N/A|-4.02708|0.187544|53|68|13|25|N/A)	GMP synthase (glutamine-hydrolyzing)	NA	0
0.81696752453763	0.115631073174326	pmn2a_rs00885(N/A|-4.58365|0.1500801|174|180|51|57|N/A)	natl1_rs00940(N/A|-3.19351|0.2421906|174|180|51|57|N/A)	ew15_rs00950(N/A|-4.77913|0.1083172|171|180|51|60|N/A)	heavy metal translocating P-type ATPase	NA	0
0.81696752453763	0.115809197638436	pmn2a_rs08895(N/A|-3.82273|0.2453475|95|101|17|23|N/A)	natl1_rs09085(N/A|-4.26173|0.118574|95|101|17|23|N/A)	ew15_rs09200(N/A|-4.26306|0.1585119|95|101|17|23|N/A)	50S ribosomal protein L3	NA	0
0.81696752453763	0.117119564821087	pmn2a_rs09795(N/A|-4.10736|0.2049704|155|165|17|27|N/A)	natl1_rs09940(N/A|-4.10214|0.1319115|155|165|17|27|N/A)	ew15_rs10125(N/A|-4.10737|0.1771953|155|165|17|27|N/A)	Derived by automated computational analysis using gene prediction method: Protein Homology.	NA	0
0.81696752453763	0.117440126593671	pmn2a_rs01375(N/A|-6.341|0.0440321|58|64|51|57|N/A)	natl1_rs01430(N/A|-3.58975|0.1859358|209|216|20|27|N/A)	ew15_rs01440(N/A|-2.95318|0.3784756|209|216|20|27|N/A)	sulfate adenylyltransferase	NA	0
0.81696752453763	0.11757182854066	pmn2a_rs02800(N/A|-6.15409|0.0503658|115|122|51|58|N/A)	natl1_rs02835(N/A|-3.90336|0.1506896|115|121|52|58|N/A)	ew15_rs02970(N/A|-2.77701|0.419363|101|116|13|28|N/A)	phosphoribosylanthranilate isomerase	NA	0
0.81696752453763	0.118033380763245	pmn2a_rs08395(N/A|-4.74893|0.1343363|218|233|12|27|N/A)	natl1_rs08610(N/A|-4.20322|0.1232955|218|233|12|27|N/A)	ew15_rs08695(N/A|-3.43568|0.2801437|203|211|13|21|N/A)	Derived by automated computational analysis using gene prediction method: Protein Homology.	NA	0
0.81696752453763	0.118200578424716	pmn2a_rs02415(N/A|-4.45028|0.1639662|51|66|12|28|N/A)	natl1_rs02450(N/A|-4.45828|0.1040342|51|66|12|28|N/A)	ew15_rs02580(N/A|-3.44561|0.2783381|50|66|12|29|N/A)	precorrin-4 C(11)-methyltransferase	NA	0
0.81696752453763	0.118884941897256	pmn2a_rs07185(N/A|-4.0932|0.2068379|267|274|17|24|N/A)	natl1_rs07420(N/A|-4.08905|0.1330715|267|274|17|24|N/A)	ew15_rs07515(N/A|-4.08643|0.1798464|267|274|17|24|N/A)	EamA family transporter	NA	0
0.81696752453763	0.12167284535764	pmn2a_rs05585(N/A|-3.584|0.2840098|235|241|20|26|N/A)	natl1_rs05765(N/A|-3.31317|0.223675|235|241|20|26|N/A)	ew15_rs05990(N/A|-5.52903|0.0607097|129|136|67|74|N/A)	glutamine amidotransferase	NA	0
0.81696752453763	0.122293207066868	pmn2a_rs09245(N/A|-5.10406|0.1054642|129|135|17|23|N/A)	natl1_rs09435(N/A|-5.21063|0.0634898|129|135|17|23|N/A)	ew15_rs09550(N/A|-2.36577|0.523407|259|266|69|76|N/A)	lysine--tRNA ligase	NA	0
0.81696752453763	0.122332409923043	pmn2a_rs07685(N/A|-3.38598|0.3195284|47|58|14|25|N/A)	natl1_rs07890(N/A|-3.2418|0.2345504|47|58|14|25|N/A)	ew15_rs07985(N/A|-5.87869|0.0459553|47|58|14|25|N/A)	DUF3119 domain-containing protein	NA	0
0.81696752453763	0.122538397546612	pmn2a_rs05795(N/A|-4.26055|0.18567|36|42|17|23|N/A)	natl1_rs05975(N/A|-4.17434|0.1256967|36|42|17|23|N/A)	ew15_rs06215(N/A|-3.7542|0.2265721|36|42|17|23|N/A)	Derived by automated computational analysis using gene prediction method: Protein Homology.	NA	0
0.81696752453763	0.123025160994458	pmn2a_rs07435(N/A|-5.42783|0.0842526|199|205|67|73|N/A)	natl1_rs07640(N/A|-3.49937|0.1975306|249|256|17|24|N/A)	ew15_rs07730(N/A|-3.49937|0.268716|249|256|17|24|N/A)	Derived by automated computational analysis using gene prediction method: Protein Homology.	NA	0
0.81696752453763	0.12384883240244	pmn2a_rs07490(N/A|-4.4908|0.1596315|279|285|51|57|N/A)	natl1_rs07695(N/A|-3.44338|0.2050645|210|221|13|24|N/A)	ew15_rs07785(N/A|-4.30303|0.1539993|250|257|69|76|N/A)	peptidylprolyl isomerase	NA	0
0.81696752453763	0.124701527159921	pmn2a_rs07880(N/A|-4.85636|0.1249201|56|62|17|23|N/A)	natl1_rs08085(N/A|-4.82603|0.0815962|56|62|17|23|N/A)	ew15_rs08180(N/A|-2.72083|0.4329136|56|62|17|23|N/A)	diguanylate cyclase	NA	0
0.81696752453763	0.124877281549377	pmn2a_rs09265(N/A|-3.91319|0.231857|283|290|17|24|N/A)	natl1_rs09455(N/A|-4.17991|0.1252299|283|290|17|24|N/A)	ew15_rs09570(N/A|-4.01072|0.1897141|283|290|17|24|N/A)	rod shape-determining protein	NA	0
0.81696752453763	0.127122160532209	pmn2a_rs04375(N/A|-5.03881|0.1102989|282|293|17|28|N/A)	natl1_rs04575(N/A|-5.02874|0.0714572|282|293|17|28|N/A)	ew15_rs04545(N/A|-2.42378|0.5081277|5|11|17|23|N/A)	Derived by automated computational analysis using gene prediction method: Protein Homology.	NA	0
0.81696752453763	0.127376644970563	pmn2a_rs08095(N/A|-3.04793|0.3874025|69|75|51|57|N/A)	natl1_rs08310(N/A|-3.68625|0.1742949|189|196|17|24|N/A)	ew15_rs08375(N/A|-5.52825|0.0607471|261|269|68|76|N/A)	30S ribosomal protein Ycf65	NA	0
0.81696752453763	0.127598915713589	pmn2a_rs08475(N/A|-5.19231|0.0992369|142|149|17|24|N/A)	natl1_rs08690(N/A|-3.22533|0.2371303|142|149|17|24|N/A)	ew15_rs08775(N/A|-3.87614|0.2083771|142|149|17|24|N/A)	urea ABC transporter substrate-binding protein	NA	0
0.81696752453763	0.129580135246807	pmn2a_rs06325(N/A|-4.24735|0.1872691|67|73|17|23|N/A)	natl1_rs06530(N/A|-4.38909|0.1089298|67|73|17|23|N/A)	ew15_rs06665(N/A|-3.40441|0.2858872|67|73|17|23|N/A)	Derived by automated computational analysis using gene prediction method: Protein Homology.	NA	0
0.81696752453763	0.131622014549698	pmn2a_rs02855(N/A|-3.51556|0.2959291|171|177|68|74|N/A)	natl1_rs02890(N/A|-3.27982|0.2286959|238|247|50|59|N/A)	ew15_rs03025(N/A|-5.35611|0.0695425|35|41|68|74|N/A)	carbon dioxide-concentrating mechanism protein CcmK	NA	0
0.81696752453763	0.131759614170621	pmn2a_rs06950(N/A|-2.59061|0.4925487|165|171|52|58|N/A)	natl1_rs07155(N/A|-4.34963|0.111828|163|174|49|60|N/A)	ew15_rs07265(N/A|-5.22772|0.0768563|163|174|49|60|N/A)	Derived by automated computational analysis using gene prediction method: Protein Homology.	NA	0
0.81696752453763	0.133460208441064	pmn2a_rs02710(N/A|-3.69901|0.2648229|40|50|17|27|N/A)	natl1_rs02745(N/A|-3.89261|0.1517791|40|50|17|27|N/A)	ew15_rs02880(N/A|-4.30787|0.1534605|275|281|69|75|N/A)	Derived by automated computational analysis using gene prediction method: Protein Homology.	NA	0
0.81696752453763	0.133888195093372	pmn2a_rs00920(N/A|-3.83693|0.2431883|114|121|69|76|N/A)	natl1_rs00975(N/A|-3.859|0.1552368|151|159|18|26|N/A)	ew15_rs00985(N/A|-4.19141|0.1668882|187|195|18|26|N/A)	1-acyl-sn-glycerol-3-phosphate acyltransferase	NA	0
0.81696752453763	0.134444623116609	pmn2a_rs10190(N/A|-5.94886|0.0583244|248|260|13|25|N/A)	natl1_rs10300(N/A|-2.64708|0.3459332|49|56|16|23|N/A)	ew15_rs08845(N/A|-3.90878|0.2037161|61|67|67|73|N/A)	30S ribosomal protein S21	NA	0
0.81696752453763	0.136324310517946	pmn2a_rs04725(N/A|-5.57539|0.0759746|82|88|52|58|N/A)	natl1_rs04920(N/A|-3.77812|0.1638855|82|88|52|58|N/A)	ew15_rs04890(N/A|-2.84283|0.4037952|82|88|52|58|N/A)	peroxiredoxin	NA	0
0.81696752453763	0.136326325163678	pmn2a_rs09750(N/A|-4.00269|0.2191186|195|201|20|26|N/A)	natl1_rs09900(N/A|-4.11226|0.1310218|195|201|20|26|N/A)	ew15_rs10085(N/A|-3.71392|0.2328583|195|201|20|26|N/A)	7-carboxy-7-deazaguanine synthase QueE	NA	0
0.81696752453763	0.136493185913571	pmn2a_rs06260(N/A|-3.63337|0.2756446|169|176|16|23|N/A)	natl1_rs06465(N/A|-4.34793|0.1119547|169|176|16|23|N/A)	ew15_rs06605(N/A|-3.83886|0.2138079|67|73|17|23|N/A)	Derived by automated computational analysis using gene prediction method: Protein Homology.	NA	0
0.81696752453763	0.136712022168266	pmn2a_rs03135(N/A|-3.78118|0.2517549|284|290|69|75|N/A)	natl1_rs03170(N/A|-6.32369|0.0314035|23|34|13|26|N/A)	ew15_rs03305(N/A|-2.3703|0.5222082|160|168|20|28|N/A)	metal ABC transporter permease	NA	0
0.81696752453763	0.136804278627864	pmn2a_rs07790(N/A|-3.68494|0.2671138|219|225|51|57|N/A)	natl1_rs07995(N/A|-3.28349|0.2281381|219|225|51|57|N/A)	ew15_rs08090(N/A|-4.99603|0.0918751|204|210|68|74|N/A)	methyltransferase domain-containing protein	NA	0
0.81696752453763	0.136823935596723	pmn2a_rs04235(N/A|-3.64895|0.273045|229|237|13|21|N/A)	natl1_rs04435(N/A|-3.82273|0.1590571|229|237|13|21|N/A)	ew15_rs04410(N/A|-4.35334|0.1484784|222|237|13|28|N/A)	anti-sigma factor antagonist	NA	0
0.81696752453763	0.137763459167038	pmn2a_rs08340(N/A|-4.14146|0.2005317|188|195|68|75|N/A)	natl1_rs08555(N/A|-3.92629|0.148392|22|29|67|74|N/A)	ew15_rs08620(N/A|-3.73778|0.2291179|120|126|69|75|N/A)	serine protease	NA	0
0.81696752453763	0.137772950575886	pmn2a_rs00020(N/A|-4.65929|0.14268|41|56|16|31|N/A)	natl1_rs00020(N/A|-3.82111|0.15923|41|56|16|31|N/A)	ew15_rs00010(N/A|-3.4089|0.2850571|41|56|16|31|N/A)	Derived by automated computational analysis using gene prediction method: Protein Homology.	NA	0
0.81696752453763	0.139031151071692	pmn2a_rs00760(N/A|-3.68206|0.2675846|265|271|20|26|N/A)	natl1_rs00815(N/A|-4.40364|0.1078808|265|271|20|26|N/A)	ew15_rs00825(N/A|-3.6821|0.2379227|265|271|20|26|N/A)	pyrimidine reductase	NA	0
0.81696752453763	0.140793052598815	pmn2a_rs01610(N/A|-3.3607|0.32429|139|148|14|23|N/A)	natl1_rs01665(N/A|-3.74394|0.1676839|139|148|14|23|N/A)	ew15_rs01680(N/A|-4.66766|0.1177631|139|148|14|23|N/A)	orotate phosphoribosyltransferase	NA	0
0.81696752453763	0.140847503192892	pmn2a_rs05340(N/A|-3.9931|0.2204549|193|201|20|28|N/A)	natl1_rs05520(N/A|-4.03298|0.138159|193|201|20|28|N/A)	ew15_rs05410(N/A|-3.69631|0.2356503|184|192|20|28|N/A)	MAPEG family protein	NA	0
0.81696752453763	0.142240444969355	pmn2a_rs05745(N/A|-5.27655|0.0936127|70|76|67|73|N/A)	natl1_rs05930(N/A|-2.35358|0.4157584|70|76|67|73|N/A)	ew15_rs06165(N/A|-4.71461|0.1136979|78|84|68|74|N/A)	Derived by automated computational analysis using gene prediction method: Protein Homology.	NA	0
0.81696752453763	0.142789830274746	pmn2a_rs07755(N/A|-4.01627|0.2172378|270|276|20|26|N/A)	natl1_rs07960(N/A|-3.86983|0.1541141|270|276|20|26|N/A)	ew15_rs08055(N/A|-3.79417|0.2204706|258|278|12|28|N/A)	phosphoribosylaminoimidazolesuccinocarboxamide synthase	NA	0
0.81696752453763	0.143420902141499	pmn2a_rs02940(N/A|-4.07587|0.2091432|180|187|17|24|N/A)	natl1_rs02975(N/A|-4.15914|0.1269797|149|166|12|27|N/A)	ew15_rs03110(N/A|-3.44841|0.2778306|149|165|13|27|N/A)	chromosomal replication initiator protein DnaA	NA	0
0.81696752453763	0.144131023813039	pmn2a_rs05915(N/A|-5.52122|0.0789202|233|244|15|26|N/A)	natl1_rs06090(N/A|-3.35268|0.2178629|233|244|15|26|N/A)	ew15_rs05750(N/A|-3.12909|0.3402408|238|247|12|21|N/A)	Derived by automated computational analysis using gene prediction method: Protein Homology.	NA	0
0.81696752453763	0.14428490980538	pmn2a_rs01730(N/A|-3.96942|0.223784|138|148|22|32|N/A)	natl1_rs01785(N/A|-3.83738|0.1575028|138|148|22|32|N/A)	ew15_rs01800(N/A|-3.83738|0.2140259|138|148|22|32|N/A)	S-methyl-5'-thioadenosine phosphorylase	NA	0
0.81696752453763	0.145415342995069	pmn2a_rs03545(N/A|-4.4494|0.1640615|65|71|17|23|N/A)	natl1_rs03575(N/A|-3.81627|0.1597474|65|71|17|23|N/A)	ew15_rs03710(N/A|-3.4171|0.2835458|7|14|67|74|N/A)	Derived by automated computational analysis using gene prediction method: Protein Homology.	NA	0
0.81696752453763	0.145725066197441	pmn2a_rs08250(N/A|-4.29233|0.1818687|29|41|12|24|N/A)	natl1_rs08465(N/A|-4.29233|0.1161792|29|41|12|24|N/A)	ew15_rs08530(N/A|-3.10829|0.3446216|193|199|69|75|N/A)	adenosylmethionine--8-amino-7-oxononanoate transaminase	NA	0
0.81696752453763	0.146244350781338	pmn2a_rs00105(N/A|-4.31033|0.1797458|85|92|66|73|N/A)	natl1_rs00105(N/A|-3.79122|0.1624526|35|42|17|24|N/A)	ew15_rs00095(N/A|-3.53887|0.2618102|36|42|17|23|N/A)	ribosome small subunit-dependent GTPase	NA	0
0.81696752453763	0.146262571039831	pmn2a_rs09625(N/A|-4.301|0.1808435|172|180|68|76|N/A)	natl1_rs09775(N/A|-2.49263|0.3814191|41|47|17|23|N/A)	ew15_rs09960(N/A|-5.31138|0.0720141|80|87|68|75|N/A)	glycine cleavage system protein H	NA	0
0.81696752453763	0.146581918245531	pmn2a_rs02775(N/A|-3.29679|0.3365568|145|151|17|23|N/A)	natl1_rs02810(N/A|-3.33888|0.2198763|145|151|17|23|N/A)	ew15_rs02945(N/A|-5.12214|0.0833958|163|171|68|76|N/A)	creatininase	NA	0
0.81696752453763	0.148065483622036	pmn2a_rs07390(N/A|-6.43409|0.0411706|154|163|66|75|N/A)	natl1_rs07595(N/A|-3.29649|0.2261729|154|162|67|75|N/A)	ew15_rs07685(N/A|-2.57243|0.4697924|107|113|18|24|N/A)	DUF3611 domain-containing protein	NA	0
0.81696752453763	0.149722126027891	pmn2a_rs02805(N/A|-3.85349|0.2406899|205|211|69|75|N/A)	natl1_rs02840(N/A|-2.66978|0.3409536|220|227|68|75|N/A)	ew15_rs02975(N/A|-5.40833|0.0667567|110|118|67|75|N/A)	site-2 protease family protein	NA	0
0.81696752453763	0.15141715374007	pmn2a_rs07935(N/A|-3.65341|0.2723044|12|18|17|23|N/A)	natl1_rs08140(N/A|-4.50414|0.1009156|12|18|17|23|N/A)	ew15_rs08235(N/A|-3.35784|0.2946035|11|17|17|23|N/A)	Derived by automated computational analysis using gene prediction method: Protein Homology.	NA	0
0.81696752453763	0.152381253829303	pmn2a_rs01580(N/A|-4.00046|0.2194287|217|224|17|24|N/A)	natl1_rs01635(N/A|-4.85157|0.0802393|168|185|14|26|N/A)	ew15_rs01650(N/A|-2.7852|0.4174075|178|185|17|24|N/A)	cobalamin synthase	NA	0
0.81696752453763	0.152677664594949	pmn2a_rs03965(N/A|-3.49456|0.2996618|94|100|16|22|N/A)	natl1_rs04000(N/A|-3.6947|0.1733106|94|100|16|22|N/A)	ew15_rs04135(N/A|-4.28039|0.1565414|94|100|16|22|N/A)	1-(5-phosphoribosyl)-5-((5- phosphoribosylamino)methylideneamino)imidazole-4- carboxamide isomerase	NA	0
0.81696752453763	0.153830350479323	pmn2a_rs10030(N/A|-3.04825|0.387334|246|252|15|21|N/A)	natl1_rs10150(N/A|-2.80516|0.312499|284|293|12|21|N/A)	ew15_rs10410(N/A|-6.12397|0.0376962|5|13|13|21|N/A)	photosystem II reaction center protein I	NA	0
0.81696752453763	0.155453211610693	pmn2a_rs00425(N/A|-2.99869|0.3980284|150|158|13|21|N/A)	natl1_rs00485(N/A|-3.88253|0.1528079|48|56|16|24|N/A)	ew15_rs00495(N/A|-4.57646|0.1260335|48|56|16|24|N/A)	short-chain dehydrogenase	NA	0
0.81696752453763	0.156438265645394	pmn2a_rs02655(N/A|-4.24789|0.1872034|155|161|17|23|N/A)	natl1_rs02690(N/A|-4.14202|0.1284408|155|161|17|23|N/A)	ew15_rs02825(N/A|-3.06282|0.3543303|155|161|17|23|N/A)	adenosine kinase	NA	0
0.81696752453763	0.156903970270012	pmn2a_rs00975(N/A|-3.24568|0.3466019|56|62|16|22|N/A)	natl1_rs01030(N/A|-3.71127|0.1713965|198|205|17|24|N/A)	ew15_rs01040(N/A|-4.44298|0.1390697|181|190|14|23|N/A)	oxidoreductase	NA	0
0.81696752453763	0.159870850272198	pmn2a_rs05515(N/A|-4.18369|0.1951488|59|82|12|32|N/A)	natl1_rs05700(N/A|-3.68644|0.1742727|75|82|12|19|N/A)	ew15_rs05585(N/A|-3.47112|0.2737401|93|99|13|19|N/A)	DUF3764 domain-containing protein	NA	0
0.81696752453763	0.162382895751246	pmn2a_rs03760(N/A|-3.50695|0.2974552|51|62|17|28|N/A)	natl1_rs03795(N/A|-3.70517|0.1720987|51|62|17|28|N/A)	ew15_rs03935(N/A|-4.0373|0.186199|51|62|17|28|N/A)	NADPH-dependent assimilatory sulfite reductase hemoprotein subunit	NA	0
0.81696752453763	0.162880898779931	pmn2a_rs07340(N/A|-5.11848|0.1044225|133|139|17|23|N/A)	natl1_rs07545(N/A|-6.2878|0.0321068|133|139|17|23|N/A)	ew15_rs07635(N/A|-1.22052|0.8222655|107|114|68|75|N/A)	repressor LexA	NA	0
0.81696752453763	0.163693969648007	pmn2a_rs06360(N/A|-3.96812|0.2239679|158|164|66|72|N/A)	natl1_rs06565(N/A|-3.55186|0.1907132|186|196|18|28|N/A)	ew15_rs06700(N/A|-3.72619|0.2309287|184|196|18|30|N/A)	monothiol glutaredoxin Grx4 family	NA	0
0.81696752453763	0.163740633264073	pmn2a_rs05780(N/A|-3.57451|0.2856401|25|33|20|28|N/A)	natl1_rs05960(N/A|-3.12075|0.2541443|25|33|20|28|N/A)	ew15_rs06200(N/A|-4.66378|0.1181048|25|33|20|28|N/A)	Derived by automated computational analysis using gene prediction method: Protein Homology.	NA	0
0.81696752453763	0.16399150348214	pmn2a_rs02915(N/A|-4.16107|0.1980165|289|295|52|58|N/A)	natl1_rs02950(N/A|-2.14966|0.4700932|44|50|17|23|N/A)	ew15_rs03085(N/A|-5.66622|0.0544586|116|128|14|27|N/A)	ATP phosphoribosyltransferase	NA	0
0.81696752453763	0.164025980481521	pmn2a_rs02210(N/A|-3.70392|0.2640271|159|166|17|24|N/A)	natl1_rs02250(N/A|-3.40606|0.2102403|159|166|17|24|N/A)	ew15_rs02335(N/A|-4.14402|0.1726353|159|166|17|24|N/A)	hydantoin utilization protein A	NA	0
0.81696752453763	0.164303946641538	pmn2a_rs03725(N/A|-4.72909|0.1361441|285|291|51|57|N/A)	natl1_rs03760(N/A|-3.68942|0.173925|216|223|17|24|N/A)	ew15_rs03900(N/A|-2.96122|0.3766702|216|223|17|24|N/A)	ABC transporter	NA	0
0.81696752453763	0.164937959663689	pmn2a_rs06735(N/A|-3.43552|0.3103464|108|114|18|24|N/A)	natl1_rs06940(N/A|-3.24568|0.2339465|108|114|18|24|N/A)	ew15_rs07080(N/A|-4.62228|0.1218157|127|133|69|75|N/A)	Derived by automated computational analysis using gene prediction method: Protein Homology.	NA	0
0.81696752453763	0.165291116225991	pmn2a_rs07360(N/A|-3.67443|0.2688352|140|147|66|73|N/A)	natl1_rs07565(N/A|-5.13796|0.0665539|107|115|16|24|N/A)	ew15_rs07655(N/A|-2.62567|0.4563889|67|74|69|76|N/A)	DUF3122 domain-containing protein	NA	0
0.81696752453763	0.165716769757433	pmn2a_rs05405(N/A|-4.53748|0.154764|249|255|68|74|N/A)	natl1_rs05585(N/A|-3.93716|0.1473152|119|125|17|23|N/A)	ew15_rs05475(N/A|-2.85345|0.4013153|119|125|17|23|N/A)	DUF3764 domain-containing protein	NA	0
0.81696752453763	0.16580214016325	pmn2a_rs09320(N/A|-3.55845|0.2884155|117|123|17|23|N/A)	natl1_rs09510(N/A|-4.12483|0.1299253|117|123|17|23|N/A)	ew15_rs09625(N/A|-3.49204|0.2700127|1|7|67|73|N/A)	chromosome condensation protein CrcB	NA	0
0.81696752453763	0.166734107932902	pmn2a_rs07485(N/A|-3.99316|0.2204466|158|165|17|24|N/A)	natl1_rs07690(N/A|-3.19798|0.2414737|158|165|17|24|N/A)	ew15_rs07780(N/A|-4.05493|0.1838979|158|165|17|24|N/A)	apolipoprotein N-acyltransferase	NA	0
0.81696752453763	0.167951606474554	pmn2a_rs07430(N/A|-3.91226|0.2319925|120|126|51|57|N/A)	natl1_rs07635(N/A|-3.4409|0.2054046|2|9|68|75|N/A)	ew15_rs07725(N/A|-3.81518|0.2173175|2|9|68|75|N/A)	GTPase Era	NA	0
0.81696752453763	0.169366808666682	pmn2a_rs09325(N/A|-5.89835|0.0604599|100|110|12|22|N/A)	natl1_rs09515(N/A|-1.99468|0.5143109|100|106|16|22|N/A)	ew15_rs09630(N/A|-4.2156|0.1640186|227|233|69|75|N/A)	chromosome condensation protein CrcB	NA	0
0.81696752453763	0.171486082826593	pmn2a_rs08270(N/A|-3.90589|0.2329225|45|58|14|27|N/A)	natl1_rs08485(N/A|-3.89357|0.1516815|45|58|14|27|N/A)	ew15_rs08550(N/A|-3.28521|0.3085861|45|58|14|27|N/A)	ferredoxin	NA	0
0.81696752453763	0.171765961627686	pmn2a_rs07540(N/A|-4.36942|0.172928|280|286|17|23|N/A)	natl1_rs07745(N/A|-4.66886|0.090494|280|286|17|23|N/A)	ew15_rs07835(N/A|-2.32405|0.5344898|158|164|17|23|N/A)	FAD-binding oxidoreductase	NA	0
0.81696752453763	0.171850695519271	pmn2a_rs04095(N/A|-5.92764|0.0592127|176|183|68|75|N/A)	natl1_rs04295(N/A|-4.22586|0.121446|1|8|67|74|N/A)	ew15_rs04270(N/A|-1.74206|0.6922605|62|69|68|75|N/A)	NAD(P)-dependent oxidoreductase	NA	0
0.81696752453763	0.172261959595291	pmn2a_rs04105(N/A|-4.11997|0.2033193|5|11|51|57|N/A)	natl1_rs04305(N/A|-2.93614|0.2869574|152|158|17|23|N/A)	ew15_rs04280(N/A|-4.1605|0.1706178|152|158|17|23|N/A)	ABC transporter	NA	0
0.81696752453763	0.172308091321084	pmn2a_rs03110(N/A|-5.62787|0.07322|37|43|51|57|N/A)	natl1_rs03145(N/A|-2.93125|0.2878766|35|48|17|30|N/A)	ew15_rs03280(N/A|-2.99155|0.3699088|35|48|17|30|N/A)	tryptophan--tRNA ligase	NA	0
0.81696752453763	0.172467940870613	pmn2a_rs09540(N/A|-3.59211|0.2826223|28|35|20|27|N/A)	natl1_rs09690(N/A|-3.59874|0.1848197|28|35|20|27|N/A)	ew15_rs09875(N/A|-3.85725|0.2111145|29|35|20|26|N/A)	4-hydroxy-tetrahydrodipicolinate synthase	NA	0
0.81696752453763	0.172633730395938	pmn2a_rs01585(N/A|-3.55735|0.2886064|66|74|14|22|N/A)	natl1_rs01640(N/A|-3.57934|0.1872365|66|74|14|22|N/A)	ew15_rs01655(N/A|-3.91056|0.2034645|65|71|17|23|N/A)	tRNA guanosine(34) transglycosylase Tgt	NA	0
0.81696752453763	0.172750768726648	pmn2a_rs03500(N/A|-2.79702|0.443377|132|139|17|24|N/A)	natl1_rs03530(N/A|-3.85545|0.1556066|12|21|67|76|N/A)	ew15_rs03665(N/A|-4.46299|0.1370425|12|21|67|76|N/A)	peptidase S41	NA	0
0.81696752453763	0.175033451597399	pmn2a_rs09920(N/A|-2.94456|0.4099167|41|48|17|24|N/A)	natl1_rs10065(N/A|-3.4942|0.1982148|41|48|17|24|N/A)	ew15_rs10250(N/A|-4.66005|0.1184342|120|126|68|74|N/A)	DNA repair protein RecN	NA	0
0.81696752453763	0.176586113411552	pmn2a_rs07965(N/A|-3.1668|0.3625113|190|196|17|23|N/A)	natl1_rs08165(N/A|-4.34394|0.1122525|207|215|68|76|N/A)	ew15_rs08260(N/A|-3.4744|0.2731531|190|196|17|23|N/A)	Derived by automated computational analysis using gene prediction method: Protein Homology.	NA	0
0.81696752453763	0.177895250352784	pmn2a_rs03980(N/A|-4.17914|0.1957228|98|104|69|75|N/A)	natl1_rs04015(N/A|-3.85985|0.1551484|250|258|20|28|N/A)	ew15_rs04150(N/A|-2.9795|0.3725858|250|258|20|28|N/A)	N-acetyltransferase	NA	0
0.81696752453763	0.17807775913829	pmn2a_rs05240(N/A|-3.59386|0.2823236|209|215|17|23|N/A)	natl1_rs05440(N/A|-3.61463|0.182863|53|67|14|28|N/A)	ew15_rs05360(N/A|-3.72727|0.2307595|209|215|17|23|N/A)	MFS transporter	NA	0
0.81696752453763	0.17861681698821	pmn2a_rs01550(N/A|-6.1934|0.0489651|243|250|68|75|N/A)	natl1_rs01605(N/A|-1.66598|0.6146004|243|250|68|75|N/A)	ew15_rs01620(N/A|-4.44832|0.1385262|32|39|69|76|N/A)	4-hydroxy-3-methylbut-2-enyl diphosphate reductase	NA	0
0.81696752453763	0.18210227954185	pmn2a_rs09145(N/A|-3.43833|0.3098315|38|44|17|23|N/A)	natl1_rs09335(N/A|-3.43833|0.2057576|38|44|17|23|N/A)	ew15_rs09450(N/A|-4.00485|0.1904979|38|44|17|23|N/A)	glycogen/starch/alpha-glucan phosphorylase	NA	0
0.81696752453763	0.182464011560639	pmn2a_rs05750(N/A|-3.57611|0.2853647|218|231|12|25|N/A)	natl1_rs05935(N/A|-4.56657|0.0968257|215|231|12|28|N/A)	ew15_rs06170(N/A|-2.81637|0.4100128|218|231|12|25|N/A)	Derived by automated computational analysis using gene prediction method: Protein Homology.	NA	0
0.81696752453763	0.182870413437253	pmn2a_rs03900(N/A|-3.4172|0.3137189|60|66|16|22|N/A)	natl1_rs03935(N/A|-3.80691|0.1607529|60|66|16|22|N/A)	ew15_rs04075(N/A|-3.60997|0.2497276|60|66|16|22|N/A)	acetyl-CoA carboxylase carboxyl transferase subunit beta	NA	0
0.81696752453763	0.183170736040033	pmn2a_rs03805(N/A|-4.51323|0.1572759|2|8|51|57|N/A)	natl1_rs03840(N/A|-3.77131|0.1646354|292|299|16|23|N/A)	ew15_rs03980(N/A|-2.72407|0.4321257|80|86|17|23|N/A)	cytochrome c biogenesis protein CcsA	NA	0
0.81696752453763	0.183561703558703	pmn2a_rs03955(N/A|-3.78402|0.2513127|14|27|13|24|N/A)	natl1_rs03990(N/A|-3.86007|0.1551255|14|27|13|24|N/A)	ew15_rs04125(N/A|-3.2061|0.3243547|9|23|13|25|N/A)	thioredoxin	NA	0
0.81696752453763	0.184285082963376	pmn2a_rs04490(N/A|-5.12127|0.1042221|133|139|67|73|N/A)	natl1_rs04690(N/A|-1.96647|0.5226041|133|139|67|73|N/A)	ew15_rs04660(N/A|-4.57938|0.1257609|210|218|13|21|N/A)	phosphate ABC transporter permease subunit PstC	NA	0
0.81696752453763	0.185208162260282	pmn2a_rs03125(N/A|-5.41169|0.0852077|2|9|16|23|N/A)	natl1_rs03160(N/A|-4.85751|0.0799272|2|9|16|23|N/A)	ew15_rs03295(N/A|-1.45255|0.7673203|133|139|69|75|N/A)	metal ABC transporter substrate-binding protein	NA	0
0.81696752453763	0.185494078773845	pmn2a_rs05765(N/A|-4.0972|0.2063089|213|231|12|28|N/A)	natl1_rs05945(N/A|-3.04136|0.2678102|104|110|13|19|N/A)	ew15_rs06180(N/A|-3.77745|0.2230065|100|110|13|23|N/A)	Derived by automated computational analysis using gene prediction method: Protein Homology.	NA	0
0.81696752453763	0.186255593851804	pmn2a_rs01115(N/A|-4.4951|0.1591775|22|31|23|32|N/A)	natl1_rs01170(N/A|-3.16604|0.2466406|147|153|17|23|N/A)	ew15_rs01180(N/A|-3.28071|0.3094681|147|153|17|23|N/A)	2-carboxy-1 4-naphthoquinone phytyltransferase	NA	0
0.81696752453763	0.186355822692834	pmn2a_rs03880(N/A|-5.92059|0.0595106|272|279|68|75|N/A)	natl1_rs03915(N/A|-2.85568|0.3024191|272|279|68|75|N/A)	ew15_rs04055(N/A|-2.66864|0.4457096|64|70|67|73|N/A)	phosphoribosylformylglycinamidine synthase subunit PurQ	NA	0
0.81696752453763	0.186756250101732	pmn2a_rs00140(N/A|-3.79409|0.2497497|9|16|17|24|N/A)	natl1_rs00140(N/A|-3.79283|0.1622774|9|16|17|24|N/A)	ew15_rs00130(N/A|-3.20516|0.3245454|9|16|17|24|N/A)	elongation factor P	NA	0
0.81696752453763	0.186818722785551	pmn2a_rs01430(N/A|-3.52432|0.2943825|270|278|13|21|N/A)	natl1_rs01485(N/A|-3.67382|0.1757529|49|56|16|23|N/A)	ew15_rs01500(N/A|-3.56802|0.2568026|199|205|68|74|N/A)	DUF3177 domain-containing protein	NA	0
0.81696752453763	0.18688084762186	pmn2a_rs08185(N/A|-3.029|0.391466|133|150|12|28|N/A)	natl1_rs08400(N/A|-4.21805|0.1220808|133|150|12|28|N/A)	ew15_rs08465(N/A|-3.53965|0.2616752|137|150|12|25|N/A)	cytochrome c biogenesis protein CcsB	NA	0
0.81696752453763	0.188560905647296	pmn2a_rs05165(N/A|-6.72634|0.0333058|105|112|17|24|N/A)	natl1_rs05370(N/A|-0.697712|0.8954687|100|111|12|23|N/A)	ew15_rs05330(N/A|-6.64746|0.0245254|105|112|17|24|N/A)	Derived by automated computational analysis using gene prediction method: Protein Homology.	NA	0
0.81696752453763	0.189630188418165	pmn2a_rs00350(N/A|-3.53565|0.2923913|169|176|17|24|N/A)	natl1_rs00410(N/A|-4.12479|0.1299287|287|293|17|23|N/A)	ew15_rs00425(N/A|-3.0847|0.349636|169|176|17|24|N/A)	Derived by automated computational analysis using gene prediction method: Protein Homology.	NA	0
0.81696752453763	0.189864264210301	pmn2a_rs01700(N/A|-4.47289|0.1615348|242|249|66|73|N/A)	natl1_rs01755(N/A|-3.9652|0.1445739|248|255|68|75|N/A)	ew15_rs01770(N/A|-2.48932|0.4910704|286|293|17|24|N/A)	NAD(P)H-quinone oxidoreductase subunit K	NA	0
0.81696752453763	0.189886434819136	pmn2a_rs08215(N/A|-3.57135|0.2861846|48|55|17|24|N/A)	natl1_rs08430(N/A|-3.57135|0.1882409|48|55|17|24|N/A)	ew15_rs08495(N/A|-3.57418|0.255754|48|55|17|24|N/A)	adenylosuccinate lyase	NA	0
0.81696752453763	0.189945378035111	pmn2a_rs00515(N/A|-4.19538|0.1936808|151|160|17|26|N/A)	natl1_rs00570(N/A|-4.26074|0.1186523|151|160|17|26|N/A)	ew15_rs00580(N/A|-2.45376|0.5002967|151|160|17|26|N/A)	photosystem II reaction center X protein	NA	0
0.81696752453763	0.191344711848705	pmn2a_rs06420(N/A|-2.88532|0.4231698|56|63|13|20|N/A)	natl1_rs06625(N/A|-5.20114|0.0638813|45|63|13|27|N/A)	ew15_rs06760(N/A|-2.84861|0.4024444|56|63|13|20|N/A)	recombination protein RecR	NA	0
0.81696752453763	0.191605983778638	pmn2a_rs01805(N/A|-2.98819|0.4003176|28|34|70|76|N/A)	natl1_rs01860(N/A|-3.72036|0.1703554|101|108|68|75|N/A)	ew15_rs01875(N/A|-3.99268|0.1921316|101|108|68|75|N/A)	nucleotide sugar epimerase	NA	0
0.81696752453763	0.191781169662152	pmn2a_rs01795(N/A|-3.57626|0.2853389|203|209|18|24|N/A)	natl1_rs01850(N/A|-3.55897|0.1898076|203|209|18|24|N/A)	ew15_rs01865(N/A|-3.54844|0.2601579|203|209|18|24|N/A)	TVP38/TMEM64 family protein	NA	0
0.81696752453763	0.192652499792439	pmn2a_rs04945(N/A|-5.77608|0.0659418|267|275|66|74|N/A)	natl1_rs05140(N/A|-2.44778|0.3922488|267|274|67|74|N/A)	ew15_rs05110(N/A|-3.14533|0.336847|206|212|69|75|N/A)	fatty acid desaturase	NA	0
0.81696752453763	0.193258942931134	pmn2a_rs04815(N/A|-3.36987|0.3225569|208|214|17|23|N/A)	natl1_rs05010(N/A|-3.61137|0.1832628|208|214|17|23|N/A)	ew15_rs04980(N/A|-3.6687|0.2400815|208|214|17|23|N/A)	Derived by automated computational analysis using gene prediction method: Protein Homology.	NA	0
0.81696752453763	0.193356458885687	pmn2a_rs02400(ubiA|-4.15188|0.1991918|129|136|16|23|N/A)	natl1_rs02435(ubiA|-4.12081|0.1302749|129|136|16|23|N/A)	ew15_rs02565(ubiA|-2.53937|0.4782066|129|136|16|23|N/A)	4-hydroxybenzoate octaprenyltransferase	NA	0
0.81696752453763	0.193720356788432	pmn2a_rs01720(N/A|-5.47453|0.0815452|248|254|66|72|N/A)	natl1_rs01775(N/A|-3.40178|0.2108419|259|266|17|24|N/A)	ew15_rs01790(N/A|-2.2846|0.5450341|259|266|17|24|N/A)	cytochrome b559 subunit alpha	NA	0
0.81696752453763	0.194572364871378	pmn2a_rs10080(N/A|-5.13335|0.1033583|281|290|12|21|N/A)	natl1_rs10200(N/A|-5.15243|0.0659315|281|289|13|21|N/A)	ew15_rs04210(N/A|-1.3278|0.7975832|281|290|12|21|N/A)	Derived by automated computational analysis using gene prediction method: Protein Homology.	NA	0
0.81696752453763	0.194736243182819	pmn2a_rs05740(N/A|-4.04949|0.2126941|117|123|18|24|N/A)	natl1_rs05925(N/A|-2.78269|0.3170756|115|123|68|76|N/A)	ew15_rs06160(N/A|-3.9886|0.1926819|211|225|13|28|N/A)	Derived by automated computational analysis using gene prediction method: GeneMarkS+.	NA	0
0.81696752453763	0.194995973349643	pmn2a_rs05045(N/A|-6.33561|0.0442035|151|159|68|76|N/A)	natl1_rs05240(N/A|-1.84189|0.5600165|121|129|68|76|N/A)	ew15_rs05215(N/A|-3.67851|0.2384995|121|129|68|76|N/A)	Derived by automated computational analysis using gene prediction method: Protein Homology.	NA	0
0.81696752453763	0.195352359524594	pmn2a_rs04990(N/A|-3.4077|0.3154783|107|113|18|24|N/A)	natl1_rs05185(N/A|-3.68389|0.1745708|107|113|18|24|N/A)	ew15_rs05155(N/A|-3.51778|0.2654801|107|113|18|24|N/A)	Derived by automated computational analysis using gene prediction method: Protein Homology.	NA	0
0.81696752453763	0.196036255655289	pmn2a_rs07900(N/A|-4.47195|0.1616352|100|112|12|23|N/A)	natl1_rs08105(N/A|-2.88904|0.2959208|100|114|10|23|N/A)	ew15_rs08200(N/A|-3.45496|0.2766461|100|112|12|23|N/A)	Derived by automated computational analysis using gene prediction method: Protein Homology.	NA	0
0.81696752453763	0.19642856445343	pmn2a_rs10115(N/A|-3.38702|0.3193336|288|294|17|23|N/A)	natl1_rs10235(N/A|-3.47583|0.2006647|288|294|17|23|N/A)	ew15_rs10570(N/A|-3.74147|0.2285438|289|295|17|23|N/A)	DUF4278 domain-containing protein	NA	0
0.81696752453763	0.196458646152057	pmn2a_rs02315(N/A|-4.44813|0.1641991|52|62|17|27|N/A)	natl1_rs02350(N/A|-2.92258|0.2895127|52|62|17|27|N/A)	ew15_rs02435(N/A|-3.42553|0.2819984|48|55|17|24|N/A)	DUF2232 domain-containing protein	NA	0
0.81696752453763	0.196544602086652	pmn2a_rs09665(N/A|-4.11912|0.2034303|217|224|17|24|N/A)	natl1_rs09815(N/A|-4.02982|0.1384515|217|224|17|24|N/A)	ew15_rs10000(N/A|-2.58695|0.4661186|217|223|18|24|N/A)	Derived by automated computational analysis using gene prediction method: Protein Homology.	NA	0
0.81696752453763	0.198102470354737	pmn2a_rs02075(N/A|-3.42044|0.3131204|102|109|17|24|N/A)	natl1_rs02115(N/A|-2.57751|0.3615703|58|65|16|23|N/A)	ew15_rs02125(N/A|-4.91017|0.0980912|57|65|16|24|N/A)	precorrin-2 C(20)-methyltransferase	NA	0
0.81696752453763	0.198496489396142	pmn2a_rs02600(N/A|-3.39179|0.3184413|181|188|21|28|N/A)	natl1_rs02635(N/A|-3.37567|0.2145479|181|188|21|28|N/A)	ew15_rs02770(N/A|-3.81269|0.2176892|9|16|67|74|N/A)	inorganic pyrophosphatase	NA	0
0.81696752453763	0.198607944994303	pmn2a_rs08940(N/A|-7.06647|0.0259768|70|91|52|73|N/A)	natl1_rs09130(N/A|-2.25349|0.4418526|70|76|67|73|N/A)	ew15_rs09245(N/A|-2.58043|0.4677666|4|10|17|23|N/A)	C-3' 4' desaturase CrtD	NA	0
0.81696752453763	0.199532764994889	pmn2a_rs04220(N/A|-4.70896|0.1380007|140|147|68|75|N/A)	natl1_rs04420(N/A|-4.22334|0.1216505|285|294|17|26|N/A)	ew15_rs04395(N/A|-2.01862|0.6172067|23|29|52|58|N/A)	DUF3288 domain-containing protein	NA	0
0.81696752453763	0.199622970331887	pmn2a_rs02345(N/A|-3.47957|0.302348|3|10|17|24|N/A)	natl1_rs02380(N/A|-3.75091|0.1669022|3|10|17|24|N/A)	ew15_rs02465(N/A|-3.30898|0.3039578|151|158|12|19|N/A)	cytochrome c oxidase subunit I	NA	0
0.81696752453763	0.2008991386931	pmn2a_rs07970(N/A|-3.55271|0.2894125|97|103|17|23|N/A)	natl1_rs08170(N/A|-3.5395|0.1922975|97|103|17|23|N/A)	ew15_rs08265(N/A|-3.43158|0.2808917|97|103|17|23|N/A)	Derived by automated computational analysis using gene prediction method: Protein Homology.	NA	0
0.81696752453763	0.201037178416253	pmn2a_rs00595(N/A|-3.71793|0.261767|144|150|68|74|N/A)	natl1_rs00650(N/A|-2.82781|0.307944|256|262|17|23|N/A)	ew15_rs00660(N/A|-4.13082|0.1742659|256|262|17|23|N/A)	ATPase AAA	NA	0
0.81696752453763	0.201750221960857	pmn2a_rs00530(N/A|-2.86956|0.4267373|63|69|18|24|N/A)	natl1_rs00585(N/A|-3.61687|0.1825889|53|59|13|19|N/A)	ew15_rs00595(N/A|-4.05254|0.1842084|213|220|69|76|N/A)	ABC transporter ATP-binding protein	NA	0
0.81696752453763	0.203807910477238	pmn2a_rs08060(N/A|-6.29714|0.0454457|87|93|17|23|N/A)	natl1_rs08270(N/A|-6.36659|0.0305846|87|93|17|23|N/A)	ew15_rs08335(N/A|-0.324631|0.9629179|130|136|15|21|N/A)	Hsp70 family protein	NA	0
0.81696752453763	0.204246465188943	pmn2a_rs09045(N/A|-5.08597|0.1067846|66|81|15|29|N/A)	natl1_rs09235(N/A|-4.72014|0.0874841|66|81|15|29|N/A)	ew15_rs09350(N/A|-1.46038|0.7653712|184|195|14|26|N/A)	ribonuclease D	NA	0
0.81696752453763	0.207746625767966	pmn2a_rs09180(N/A|-3.73872|0.2584415|110|117|17|24|N/A)	natl1_rs09370(N/A|-3.60875|0.1835847|110|117|17|24|N/A)	ew15_rs09485(N/A|-3.08347|0.3498987|110|117|17|24|N/A)	mannose-1-phosphate guanylyltransferase/mannose-6-phosphate isomerase	NA	0
0.81696752453763	0.208541214569095	pmn2a_rs00510(N/A|-3.33951|0.3283209|141|148|17|24|N/A)	natl1_rs00565(N/A|-3.25278|0.2328452|141|148|17|24|N/A)	ew15_rs00575(N/A|-3.82987|0.2151348|141|148|17|24|N/A)	YggT family protein	NA	0
0.81696752453763	0.209277580896378	pmn2a_rs09315(N/A|-5.29799|0.0922295|149|156|51|58|N/A)	natl1_rs09505(N/A|-2.38002|0.4090559|149|155|52|58|N/A)	ew15_rs09620(N/A|-3.28351|0.3089191|149|155|52|58|N/A)	glutathione peroxidase	NA	0
0.81696752453763	0.209780588142374	pmn2a_rs03800(N/A|-5.83881|0.0630728|35|41|17|23|N/A)	natl1_rs03835(N/A|-2.46749|0.3874605|36|42|16|22|N/A)	ew15_rs03975(N/A|-2.81204|0.4110355|36|42|16|22|N/A)	YjgP/YjgQ family permease	NA	0
0.81696752453763	0.210119374647221	pmn2a_rs01485(N/A|-3.93172|0.2291704|134|144|17|27|N/A)	natl1_rs01540(N/A|-2.78586|0.3164265|126|132|14|20|N/A)	ew15_rs01555(N/A|-3.81186|0.2178133|82|88|67|73|N/A)	translocase	NA	0
0.81696752453763	0.210504444212136	pmn2a_rs01860(N/A|-3.58111|0.2845055|101|107|16|22|N/A)	natl1_rs01905(N/A|-3.53419|0.1929821|101|107|16|22|N/A)	ew15_rs01920(N/A|-3.25159|0.315219|196|202|67|73|N/A)	transcriptional regulator NrdR	NA	0
0.81696752453763	0.21190392429055	pmn2a_rs07155(N/A|-4.31197|0.1795535|247|256|17|26|N/A)	natl1_rs07390(N/A|-1.90641|0.5404876|27|33|68|74|N/A)	ew15_rs07485(N/A|-4.88889|0.0996898|247|256|17|26|N/A)	PsbF	NA	0
0.81696752453763	0.212737947290215	pmn2a_rs02275(N/A|-4.38164|0.1715466|211|218|67|74|N/A)	natl1_rs02310(N/A|-2.40998|0.4015588|211|218|67|74|N/A)	ew15_rs02395(N/A|-3.89929|0.2050623|19|26|69|76|N/A)	bifunctional demethylmenaquinone methyltransferase/2-methoxy-6-polyprenyl-1 4-benzoquinol methylase UbiE	NA	0
0.81696752453763	0.213188683828113	pmn2a_rs02645(N/A|-2.86414|0.4279682|161|167|66|72|N/A)	natl1_rs02680(N/A|-2.76304|0.3211253|33|39|67|73|N/A)	ew15_rs02815(N/A|-4.9927|0.0921093|151|157|67|73|N/A)	precorrin-6A reductase	NA	0
0.81696752453763	0.213897472173792	pmn2a_rs06155(N/A|-3.28846|0.3381797|289|295|66|72|N/A)	natl1_rs08125(N/A|-2.91114|0.2916844|110|116|17|23|N/A)	ew15_rs05270(N/A|-4.23008|0.1623212|36|48|13|25|N/A)	high light inducible protein	NA	0
0.81696752453763	0.214192577235684	pmn2a_rs09105(N/A|-3.69051|0.266205|192|200|18|26|N/A)	natl1_rs09295(N/A|-2.86202|0.3011745|192|200|18|26|N/A)	ew15_rs09410(N/A|-3.86879|0.2094387|191|200|18|27|N/A)	15 16-dihydrobiliverdin:ferredoxin oxidoreductase	NA	0
0.81696752453763	0.215004738372736	pmn2a_rs04805(N/A|-3.48943|0.300579|276|288|20|32|N/A)	natl1_rs05000(N/A|-3.95526|0.1455397|276|288|20|32|N/A)	ew15_rs04970(N/A|-2.87192|0.397024|276|288|20|32|N/A)	Derived by automated computational analysis using gene prediction method: Protein Homology.	NA	0
0.81696752453763	0.215352117016749	pmn2a_rs07960(N/A|-3.67603|0.2685726|74|80|17|23|N/A)	natl1_rs08160(N/A|-2.74024|0.3258798|25|31|15|21|N/A)	ew15_rs08255(N/A|-4.03098|0.1870297|74|80|17|23|N/A)	Derived by automated computational analysis using gene prediction method: Protein Homology.	NA	0
0.81696752453763	0.215426626000515	pmn2a_rs04390(N/A|-3.62428|0.2771702|275|281|17|23|N/A)	natl1_rs04590(N/A|-2.96778|0.2810735|275|281|17|23|N/A)	ew15_rs04560(N/A|-3.77357|0.2235984|275|281|17|23|N/A)	ATP-dependent Clp protease proteolytic subunit	NA	0
0.81696752453763	0.21634783453772	pmn2a_rs00625(N/A|-4.30889|0.1799148|123|133|67|76|N/A)	natl1_rs00680(N/A|-1.57666|0.6428229|123|130|69|76|N/A)	ew15_rs00690(N/A|-5.56288|0.0591079|264|271|67|74|N/A)	SLC13 family permease	NA	0
0.81696752453763	0.216558375637086	pmn2a_rs00145(N/A|-3.4526|0.3072265|123|130|16|23|N/A)	natl1_rs00145(N/A|-3.20902|0.2397115|123|129|17|23|N/A)	ew15_rs00135(N/A|-3.62744|0.2468268|123|130|16|23|N/A)	acetyl-CoA carboxylase biotin carboxyl carrier protein	NA	0
0.81696752453763	0.217575656149981	pmn2a_rs07750(N/A|-4.63267|0.1452461|256|263|17|24|N/A)	natl1_rs07955(N/A|-2.97417|0.2798984|257|263|17|23|N/A)	ew15_rs08050(N/A|-2.88867|0.3931562|39|45|18|24|N/A)	Derived by automated computational analysis using gene prediction method: Protein Homology.	NA	0
0.81696752453763	0.218354699785366	pmn2a_rs09885(N/A|-4.80943|0.1289571|110|116|68|74|N/A)	natl1_rs10030(N/A|-2.75677|0.3224268|288|294|18|24|N/A)	ew15_rs10215(N/A|-2.99923|0.3682091|63|69|70|76|N/A)	Derived by automated computational analysis using gene prediction method: GeneMarkS+.	NA	0
0.81696752453763	0.219016343252098	pmn2a_rs01515(glyA|-4.79552|0.1301763|125|131|52|58|N/A)	natl1_rs01570(glyA|-2.07424|0.491317|46|52|17|23|N/A)	ew15_rs01585(glyA|-3.97945|0.1939208|125|132|51|58|N/A)	serine hydroxymethyltransferase	NA	0
0.81696752453763	0.220750187606701	pmn2a_rs03815(N/A|-3.11593|0.37303|105|113|16|24|N/A)	natl1_rs03850(N/A|-3.11593|0.2549553|105|113|16|24|N/A)	ew15_rs03990(N/A|-4.02382|0.1879747|293|300|68|75|N/A)	fructose 1 6-bisphosphatase	NA	0
0.81696752453763	0.221082341730592	pmn2a_rs09630(N/A|-5.02325|0.1114816|74|81|68|75|N/A)	natl1_rs09780(N/A|-2.60934|0.3543454|74|81|68|75|N/A)	ew15_rs09965(N/A|-2.98809|0.3706762|28|35|69|76|N/A)	Derived by automated computational analysis using gene prediction method: Protein Homology.	NA	0
0.81696752453763	0.222111905861477	pmn2a_rs08885(N/A|-2.47124|0.5220558|97|103|17|23|N/A)	natl1_rs09075(N/A|-3.16718|0.2464544|97|103|17|23|N/A)	ew15_rs09190(N/A|-4.74513|0.1111234|253|259|51|57|N/A)	50S ribosomal protein L23	NA	0
0.81696752453763	0.222611309608572	pmn2a_rs00955(N/A|-4.01258|0.2177475|136|152|13|28|N/A)	natl1_rs01010(N/A|-2.42769|0.3971762|235|241|52|58|N/A)	ew15_rs01020(N/A|-4.03551|0.1864339|96|102|68|74|N/A)	NAD(P)H-quinone oxidoreductase subunit M	NA	0
0.81696752453763	0.223456943666169	pmn2a_rs02175(N/A|-4.47151|0.1616823|196|204|16|24|N/A)	natl1_rs02215(N/A|-1.56783|0.6456231|196|203|17|24|N/A)	ew15_rs02225(N/A|-5.25315|0.0753535|196|204|16|24|N/A)	PLP-dependent transferase	NA	0
0.81696752453763	0.224727598011695	pmn2a_rs06095(N/A|-2.79897|0.4429251|164|170|14|20|N/A)	natl1_rs06275(N/A|-2.78805|0.3159787|164|170|14|20|N/A)	ew15_rs05820(N/A|-4.80535|0.106197|164|171|13|20|N/A)	Derived by automated computational analysis using gene prediction method: Protein Homology.	NA	0
0.81696752453763	0.225250681361696	pmn2a_rs08150(N/A|-4.44084|0.1649909|130|136|67|73|N/A)	natl1_rs08365(N/A|-2.89295|0.2951673|137|143|17|23|N/A)	ew15_rs08430(N/A|-3.00611|0.3666908|137|143|17|23|N/A)	ATP synthase subunit B	NA	0
0.81696752453763	0.225809135900426	pmn2a_rs02005(N/A|-3.06994|0.3827118|117|123|69|75|N/A)	natl1_rs02055(N/A|-2.62163|0.3515876|262|271|22|31|N/A)	ew15_rs09040(N/A|-4.69941|0.115|262|271|22|31|N/A)	DUF1651 domain-containing protein	NA	0
0.81696752453763	0.226038479036035	pmn2a_rs01710(N/A|-3.28159|0.3395224|175|181|18|24|N/A)	natl1_rs01765(N/A|-3.69538|0.1732317|175|181|18|24|N/A)	ew15_rs01780(N/A|-3.12673|0.3407359|175|181|18|24|N/A)	rubredoxin	NA	0
0.81696752453763	0.226512523278838	pmn2a_rs09805(N/A|-2.92357|0.414584|135|142|17|24|N/A)	natl1_rs09950(N/A|-4.39354|0.1086078|84|95|17|27|N/A)	ew15_rs10135(N/A|-2.85913|0.3999927|135|142|17|24|N/A)	acetyltransferase	NA	0
0.81696752453763	0.226661343675266	pmn2a_rs08890(N/A|-3.42662|0.3119814|195|201|51|57|N/A)	natl1_rs09080(N/A|-3.58787|0.18617|294|300|17|23|N/A)	ew15_rs09195(N/A|-3.08738|0.3490638|194|200|52|58|N/A)	50S ribosomal protein L4	NA	0
0.81696752453763	0.227191935187075	pmn2a_rs00620(N/A|-5.15236|0.1020124|151|158|66|73|N/A)	natl1_rs00675(N/A|-1.91921|0.5366513|169|175|18|24|N/A)	ew15_rs00685(N/A|-3.82106|0.2164416|285|291|70|76|N/A)	3-hydroxyacyl-CoA dehydrogenase	NA	0
0.81696752453763	0.227194794267676	pmn2a_rs04385(N/A|-3.50201|0.2983335|156|162|20|26|N/A)	natl1_rs04585(N/A|-3.15111|0.2490911|156|162|20|26|N/A)	ew15_rs04555(N/A|-3.47195|0.2735914|156|162|20|26|N/A)	photosystem II biogenesis protein Psp29	NA	0
0.81696752453763	0.22777022949355	pmn2a_rs03120(N/A|-3.17478|0.3608795|97|103|17|23|N/A)	natl1_rs03155(N/A|-3.75828|0.1660797|97|103|17|23|N/A)	ew15_rs03290(N/A|-3.14206|0.3375285|260|266|66|72|N/A)	DUF697 domain-containing protein	NA	0
0.821098881221322	0.231458992913361	pmn2a_rs08265(N/A|-3.89749|0.2341536|104|115|17|28|N/A)	natl1_rs08480(N/A|-3.87167|0.1539241|104|115|17|28|N/A)	ew15_rs08545(N/A|-2.39176|0.5165417|104|115|17|28|N/A)	aldo/keto reductase	NA	0
0.821098881221322	0.231893871218933	pmn2a_rs05610(N/A|-4.64575|0.1439801|147|157|14|26|N/A)	natl1_rs05790(N/A|-4.64665|0.091831|147|157|14|26|N/A)	ew15_rs06015(N/A|-1.4228|0.7746753|259|265|69|75|N/A)	Derived by automated computational analysis using gene prediction method: Protein Homology.	NA	0
0.821098881221322	0.232469021321055	pmn2a_rs10145(N/A|-3.59898|0.281451|4|10|17|23|N/A)	natl1_rs10260(N/A|-2.74106|0.3257078|243|250|17|24|N/A)	ew15_rs10605(N/A|-3.80903|0.2182366|4|10|17|23|N/A)	cytochrome b6	NA	0
0.821098881221322	0.233034195684787	pmn2a_rs08170(N/A|-1.91371|0.6653513|239|245|52|58|N/A)	natl1_rs08385(N/A|-4.20987|0.1227493|180|188|68|76|N/A)	ew15_rs08450(N/A|-4.11033|0.1768232|180|188|68|76|N/A)	membrane protein	NA	0
0.821098881221322	0.233044797953318	pmn2a_rs04355(N/A|-4.61177|0.1472898|178|185|16|23|N/A)	natl1_rs04555(N/A|-1.83528|0.5620344|188|194|70|76|N/A)	ew15_rs10480(N/A|-4.33237|0.1507582|170|176|69|75|N/A)	Derived by automated computational analysis using gene prediction method: Protein Homology.	NA	0
0.821098881221322	0.233823536209316	pmn2a_rs09025(N/A|-5.9289|0.0591596|166|172|67|73|N/A)	natl1_rs09215(N/A|-2.6115|0.3538595|166|172|67|73|N/A)	ew15_rs09330(N/A|-2.26792|0.5495096|17|24|69|76|N/A)	MRP family ATP-binding protein	NA	0
0.821098881221322	0.234749405698881	pmn2a_rs07215(N/A|-5.21517|0.0976804|264|270|51|57|N/A)	natl1_rs07450(N/A|-2.61935|0.3520979|263|269|52|58|N/A)	ew15_rs07545(N/A|-2.65669|0.4486667|263|269|52|58|N/A)	membrane protein insertase YidC	NA	0
0.821098881221322	0.235793311906064	pmn2a_rs02970(N/A|-3.60751|0.280002|55|61|17|23|N/A)	natl1_rs03005(N/A|-3.55713|0.1900415|55|61|17|23|N/A)	ew15_rs03140(N/A|-2.82799|0.4072755|180|187|68|75|N/A)	NAD(P)H-quinone oxidoreductase subunit L	NA	0
0.821098881221322	0.236075864204001	pmn2a_rs02850(N/A|-2.6952|0.4673131|2|11|14|23|N/A)	natl1_rs02885(N/A|-2.69708|0.3350447|2|11|14|23|N/A)	ew15_rs03020(N/A|-4.86977|0.1011464|2|11|14|23|N/A)	non-canonical purine NTP pyrophosphatase	NA	0
0.822425096287478	0.237479498190368	pmn2a_rs05930(N/A|-4.27801|0.1835731|221|228|13|20|N/A)	natl1_rs06105(N/A|-4.19154|0.1242609|221|228|13|20|N/A)	ew15_rs10520(N/A|-1.83793|0.6664334|134|140|68|74|N/A)	Derived by automated computational analysis using gene prediction method: Protein Homology.	NA	0
0.822425096287478	0.238049471239067	pmn2a_rs00210(N/A|-1.63567|0.7358383|4|10|18|24|N/A)	natl1_rs00240(N/A|-4.10843|0.1313578|275|281|18|24|N/A)	ew15_rs00210(N/A|-4.5608|0.1275046|275|282|17|24|N/A)	Derived by automated computational analysis using gene prediction method: Protein Homology.	NA	0
0.824618809024597	0.240259095352548	pmn2a_rs05645(N/A|-2.47958|0.5199723|172|179|17|24|N/A)	natl1_rs05825(N/A|-2.47958|0.3845459|172|179|17|24|N/A)	ew15_rs06050(N/A|-5.48437|0.0628851|291|298|68|75|N/A)	Derived by automated computational analysis using gene prediction method: GeneMarkS+.	NA	0
0.824618809024597	0.240280988883256	pmn2a_rs02105(N/A|-4.72001|0.1369787|257|264|68|75|N/A)	natl1_rs02145(N/A|-2.31811|0.4248759|45|51|16|22|N/A)	ew15_rs02155(N/A|-3.30652|0.3044344|118|124|67|73|N/A)	YggS family pyridoxal phosphate-dependent enzyme	NA	0
0.82516894428196	0.242779306221764	pmn2a_rs02485(N/A|-3.82854|0.2444622|46|54|18|26|N/A)	natl1_rs02520(N/A|-3.82854|0.1584389|46|54|18|26|N/A)	ew15_rs02655(N/A|-2.3325|0.5322391|46|54|18|26|N/A)	glutamate--tRNA ligase	NA	0
0.82516894428196	0.243257066852484	pmn2a_rs01970(N/A|-2.47816|0.5203268|88|95|17|24|N/A)	natl1_rs02015(N/A|-2.85254|0.3030372|88|95|17|24|N/A)	ew15_rs02035(N/A|-4.7902|0.1074175|14|20|18|24|N/A)	Derived by automated computational analysis using gene prediction method: Protein Homology.	NA	0
0.82516894428196	0.243559070958971	pmn2a_rs05485(N/A|-3.47125|0.3038467|85|92|17|24|N/A)	natl1_rs05670(N/A|-3.11951|0.2543527|85|92|17|24|N/A)	ew15_rs05555(N/A|-3.28425|0.3087741|85|92|17|24|N/A)	epimerase	NA	0
0.82516894428196	0.244161857523663	pmn2a_rs08515(N/A|-2.3804|0.5449358|55|62|14|21|N/A)	natl1_rs08730(N/A|-2.48701|0.3827632|55|62|14|21|N/A)	ew15_rs08815(N/A|-5.54632|0.0598866|238|250|14|26|N/A)	DUF1830 domain-containing protein	NA	0
0.82516894428196	0.245123456431802	pmn2a_rs00670(N/A|-5.5674|0.0764024|97|106|66|75|N/A)	natl1_rs00725(N/A|-2.68872|0.336845|97|105|67|75|N/A)	ew15_rs00735(N/A|-2.24175|0.5565502|211|217|67|73|N/A)	DUF2973 domain-containing protein	NA	0
0.82516894428196	0.245400006925242	pmn2a_rs00470(N/A|-3.58526|0.2837939|54|64|18|28|N/A)	natl1_rs00525(N/A|-3.5984|0.1848618|54|64|18|28|N/A)	ew15_rs00535(N/A|-2.67822|0.4433461|267|278|12|25|N/A)	phage holin family protein	NA	0
0.82516894428196	0.246477869933852	pmn2a_rs03370(N/A|-3.63838|0.2748065|266|272|17|23|N/A)	natl1_rs03400(N/A|-3.64111|0.1796477|266|272|17|23|N/A)	ew15_rs03535(N/A|-2.58408|0.4668437|266|272|17|23|N/A)	FAD-binding oxidoreductase	NA	0
0.82516894428196	0.246994355142979	pmn2a_rs09675(N/A|-4.00906|0.2182347|270|276|13|19|N/A)	natl1_rs09825(N/A|-4.00906|0.1403892|270|276|13|19|N/A)	ew15_rs10010(N/A|-2.02287|0.6160459|270|276|13|19|N/A)	Derived by automated computational analysis using gene prediction method: Protein Homology.	NA	0
0.82516894428196	0.248132985833945	pmn2a_rs03540(N/A|-3.20532|0.3546808|54|60|18|24|N/A)	natl1_rs03570(N/A|-3.25522|0.2324679|54|60|18|24|N/A)	ew15_rs03705(N/A|-3.31861|0.3020972|54|60|18|24|N/A)	Derived by automated computational analysis using gene prediction method: Protein Homology.	NA	0
0.82516894428196	0.250465989703782	pmn2a_rs07680(N/A|-3.67596|0.2685841|15|32|12|28|N/A)	natl1_rs07885(N/A|-4.88269|0.078618|15|32|12|28|N/A)	ew15_rs07980(N/A|-1.6597|0.7141459|292|298|17|23|N/A)	transporter	NA	0
0.82516894428196	0.250639593588073	pmn2a_rs07090(N/A|-2.28511|0.5692506|106|115|18|28|N/A)	natl1_rs07325(N/A|-2.30964|0.4270743|106|115|18|28|N/A)	ew15_rs07420(N/A|-5.92039|0.0444402|165|172|68|75|N/A)	Derived by automated computational analysis using gene prediction method: Protein Homology.	NA	0
0.82516894428196	0.250754019049494	pmn2a_rs03275(N/A|-3.10563|0.3751843|278|284|17|23|N/A)	natl1_rs03305(N/A|-3.10563|0.2566963|278|284|17|23|N/A)	ew15_rs03440(N/A|-3.55077|0.2597568|278|284|17|23|N/A)	divinyl chlorophyll a/b light-harvesting protein PcbA	NA	0
0.82516894428196	0.250825797197033	pmn2a_rs03085(N/A|-3.11261|0.3737235|53|60|12|19|N/A)	natl1_rs03120(N/A|-2.6589|0.3433328|53|60|12|19|N/A)	ew15_rs03255(N/A|-4.13586|0.1736418|39|60|12|27|N/A)	M3 family peptidase	NA	0
0.825592861157792	0.251753873441147	pmn2a_rs03180(N/A|-4.12713|0.2023869|211|218|66|73|N/A)	natl1_rs03215(N/A|-2.89488|0.294796|20|27|12|19|N/A)	ew15_rs03350(N/A|-2.86672|0.3982294|263|278|12|27|N/A)	SAM-dependent methyltransferase	NA	0
0.826787607583936	0.253700787971731	pmn2a_rs05055(N/A|-4.20054|0.1930359|37|45|68|76|N/A)	natl1_rs05250(N/A|-2.23144|0.4477521|37|45|68|76|N/A)	ew15_rs05225(N/A|-3.65358|0.2425362|98|104|69|75|N/A)	Derived by automated computational analysis using gene prediction method: Protein Homology.	NA	0
0.826787607583936	0.253800859611195	pmn2a_rs09355(N/A|-5.62719|0.073255|15|23|18|26|N/A)	natl1_rs09545(N/A|-3.36831|0.2156039|54|60|17|23|N/A)	ew15_rs09660(N/A|-1.52103|0.7500959|54|60|17|23|N/A)	serine O-acetyltransferase	NA	0
0.826787607583936	0.25558067999012	pmn2a_rs04785(N/A|-2.94545|0.4097195|65|71|17|23|N/A)	natl1_rs04980(N/A|-2.72329|0.3294534|65|71|17|23|N/A)	ew15_rs04950(N/A|-4.15554|0.1712229|68|75|67|74|N/A)	TldD/PmbA family protein	NA	0
0.826787607583936	0.25838709034154	pmn2a_rs09525(N/A|-3.95746|0.2254812|62|68|51|57|N/A)	natl1_rs09675(N/A|-1.78763|0.5766663|107|113|68|74|N/A)	ew15_rs09860(N/A|-4.61554|0.1224281|6|13|68|75|N/A)	DUF561 domain-containing protein	NA	0
0.826787607583936	0.258599182064925	pmn2a_rs09070(N/A|-2.65177|0.4777162|1|7|13|19|N/A)	natl1_rs09260(N/A|-2.6272|0.3503436|1|7|13|19|N/A)	ew15_rs09375(N/A|-4.62201|0.1218402|1|7|13|19|N/A)	Derived by automated computational analysis using gene prediction method: Protein Homology.	NA	0
0.826787607583936	0.258712091120327	pmn2a_rs07460(N/A|-4.37011|0.1728497|255|262|17|24|N/A)	natl1_rs07665(N/A|-2.66203|0.3426469|247|255|19|28|N/A)	ew15_rs07755(N/A|-2.85823|0.4002021|247|254|21|28|N/A)	DUF4101 domain-containing protein	NA	0
0.826787607583936	0.258867117855329	pmn2a_rs02180(N/A|-2.94931|0.4088649|168|174|52|58|N/A)	natl1_rs02220(N/A|-3.35167|0.2180097|166|177|49|59|N/A)	ew15_rs02305(N/A|-3.31369|0.3030467|166|177|49|59|N/A)	30S ribosomal protein S4	NA	0
0.826787607583936	0.260722005618986	pmn2a_rs00740(N/A|-4.87938|0.1229823|73|81|68|76|N/A)	natl1_rs00795(N/A|-2.14435|0.4715684|73|81|68|76|N/A)	ew15_rs00805(N/A|-3.14374|0.3371782|62|69|69|76|N/A)	cytochrome b6	NA	0
0.826787607583936	0.262199556086853	pmn2a_rs01320(N/A|-3.21583|0.3525646|190|197|17|24|N/A)	natl1_rs01375(N/A|-3.21615|0.2385799|190|197|17|24|N/A)	ew15_rs01385(N/A|-3.14819|0.3362517|190|197|17|24|N/A)	endonuclease MutS2	NA	0
0.826787607583936	0.263544623898755	pmn2a_rs06380(N/A|-1.99825|0.6434746|155|161|52|58|N/A)	natl1_rs06585(N/A|-1.97795|0.5192207|42|48|17|23|N/A)	ew15_rs06720(N/A|-6.93647|0.0192703|110|117|17|24|N/A)	exodeoxyribonuclease V subunit gamma	NA	0
0.826787607583936	0.263561026804605	pmn2a_rs01690(N/A|-3.2905|0.3377818|21|27|68|74|N/A)	natl1_rs01745(N/A|-3.13368|0.2519806|219|226|17|24|N/A)	ew15_rs01760(N/A|-3.14848|0.3361914|219|226|17|24|N/A)	Derived by automated computational analysis using gene prediction method: Protein Homology.	NA	0
0.826787607583936	0.263957490130327	pmn2a_rs06575(N/A|-3.67558|0.2686465|72|81|13|22|N/A)	natl1_rs06780(N/A|-3.10283|0.2571715|72|81|13|22|N/A)	ew15_rs06920(N/A|-2.83823|0.4048721|44|50|70|76|N/A)	polyprenyl synthetase family protein	NA	0
0.826787607583936	0.265039074980569	pmn2a_rs03455(N/A|-5.85344|0.062421|65|72|68|75|N/A)	natl1_rs03485(N/A|-3.13522|0.2517241|65|72|68|75|N/A)	ew15_rs03620(N/A|-1.48214|0.7599262|184|190|69|75|N/A)	TIGR00297 family protein	NA	0
0.826787607583936	0.265155530261914	pmn2a_rs09475(N/A|-2.08657|0.620557|58|64|69|75|N/A)	natl1_rs04090(N/A|-3.48294|0.199713|147|157|15|26|N/A)	ew15_rs09790(N/A|-4.10804|0.177111|1|8|67|74|N/A)	dTDP-4-dehydrorhamnose reductase	NA	0
0.826787607583936	0.265667382817755	pmn2a_rs08545(N/A|-2.66196|0.4752654|66|73|17|24|N/A)	natl1_rs08760(N/A|-2.81046|0.3114279|66|73|17|24|N/A)	ew15_rs08855(N/A|-4.20788|0.1649297|145|157|14|27|N/A)	AbrB family transcriptional regulator	NA	0
0.826787607583936	0.267388798599141	pmn2a_rs06350(N/A|-5.10712|0.1052423|115|121|67|73|N/A)	natl1_rs06555(N/A|-1.41649|0.6936498|115|121|67|73|N/A)	ew15_rs06690(N/A|-4.19494|0.1664668|281|288|17|24|N/A)	DNA-binding response regulator	NA	0
0.826787607583936	0.268264430172109	pmn2a_rs06020(N/A|-2.58827|0.4931202|95|110|13|27|N/A)	natl1_rs06200(N/A|-2.77417|0.318826|95|110|13|27|N/A)	ew15_rs06305(N/A|-4.31202|0.1529998|169|175|67|73|N/A)	Derived by automated computational analysis using gene prediction method: Protein Homology.	NA	0
0.826787607583936	0.269904535490384	pmn2a_rs09020(N/A|-3.73193|0.2595238|179|185|52|58|N/A)	natl1_rs09210(N/A|-2.83848|0.3058184|7|14|19|26|N/A)	ew15_rs09325(N/A|-3.00344|0.3672795|7|14|19|26|N/A)	rod shape-determining protein RodA	NA	0
0.826787607583936	0.270231315752847	pmn2a_rs04735(N/A|-3.81697|0.2462278|198|212|13|28|N/A)	natl1_rs04930(N/A|-3.74034|0.168089|198|212|13|28|N/A)	ew15_rs04900(N/A|-2.08653|0.5986684|247|262|12|25|N/A)	50S ribosomal protein L32	NA	0
0.826787607583936	0.271169143060153	pmn2a_rs07385(N/A|-4.99591|0.113588|152|158|66|72|N/A)	natl1_rs07590(N/A|-1.30095|0.7299739|152|158|66|72|N/A)	ew15_rs07680(N/A|-4.50047|0.1333155|148|154|67|73|N/A)	5'/3'-nucleotidase SurE	NA	0
0.826787607583936	0.272919448387039	pmn2a_rs02065(N/A|-5.05794|0.1088607|147|161|13|26|N/A)	natl1_rs02105(N/A|-1.9813|0.5182356|270|277|50|57|N/A)	ew15_rs02115(N/A|-3.09423|0.3476044|58|64|69|75|N/A)	3-dehydroquinate dehydratase	NA	0
0.826787607583936	0.2750437993961	pmn2a_rs05820(N/A|-4.60962|0.1475015|142|149|66|73|N/A)	natl1_rs05995(N/A|-2.04909|0.4985207|161|167|16|22|N/A)	ew15_rs06240(N/A|-3.2878|0.3080794|26|32|18|24|N/A)	Derived by automated computational analysis using gene prediction method: Protein Homology.	NA	0
0.826787607583936	0.276032001307534	pmn2a_rs06760(N/A|-3.9423|0.227648|266|272|17|23|N/A)	natl1_rs06965(N/A|-2.59105|0.3584824|278|284|17|23|N/A)	ew15_rs07105(N/A|-3.04555|0.3580651|278|284|17|23|N/A)	divinyl chlorophyll a/b light-harvesting protein PcbD	NA	0
0.826787607583936	0.276878741006986	pmn2a_rs01800(N/A|-2.78464|0.446252|8|14|17|23|N/A)	natl1_rs01855(N/A|-2.6086|0.354512|8|14|17|23|N/A)	ew15_rs07355(N/A|-4.1689|0.1695972|163|171|68|76|N/A)	NAD-dependent epimerase/dehydratase family protein	NA	0
0.826787607583936	0.277577799460267	pmn2a_rs03665(N/A|-2.87528|0.4254405|75|81|14|20|N/A)	natl1_rs03700(N/A|-2.88659|0.2963938|75|81|14|20|N/A)	ew15_rs03840(N/A|-3.66385|0.2408667|75|81|14|20|N/A)	alanine--glyoxylate aminotransferase family protein	NA	0
0.826787607583936	0.278183100741377	pmn2a_rs04970(N/A|-4.88427|0.1225742|5|11|17|23|N/A)	natl1_rs05165(N/A|-4.60436|0.0944343|4|11|17|24|N/A)	ew15_rs05135(N/A|-0.900075|0.886928|133|139|13|19|N/A)	Derived by automated computational analysis using gene prediction method: Protein Homology.	NA	0
0.826787607583936	0.278961159164015	pmn2a_rs08280(N/A|-3.12834|0.3704454|282|288|19|25|N/A)	natl1_rs08495(N/A|-3.07601|0.2617645|282|288|19|25|N/A)	ew15_rs08560(N/A|-3.15464|0.3349119|282|288|19|25|N/A)	DUF2997 domain-containing protein	NA	0
0.826787607583936	0.279788634862903	pmn2a_rs01600(N/A|-4.74941|0.1342928|281|287|52|58|N/A)	natl1_rs01655(N/A|-3.44928|0.2042577|123|130|13|20|N/A)	ew15_rs01670(N/A|-1.63856|0.7197063|67|73|70|76|N/A)	HlyC/CorC family transporter	NA	0
0.826787607583936	0.2801358826873	pmn2a_rs00850(N/A|-3.65293|0.2723841|49|55|17|23|N/A)	natl1_rs00905(N/A|-3.62242|0.1819113|49|55|17|23|N/A)	ew15_rs00915(N/A|-2.18402|0.572153|10|16|68|74|N/A)	Derived by automated computational analysis using gene prediction method: Protein Homology.	NA	0
0.826787607583936	0.280928957879737	pmn2a_rs09095(N/A|-3.0491|0.3871522|17|24|16|23|N/A)	natl1_rs09285(N/A|-2.99916|0.2753457|17|24|16|23|N/A)	ew15_rs09400(N/A|-3.29365|0.3069369|17|24|16|23|N/A)	low molecular weight phosphotyrosine protein phosphatase	NA	0
0.826787607583936	0.28109343597832	pmn2a_rs02750(N/A|-2.56271|0.4993821|4|11|17|24|N/A)	natl1_rs02785(N/A|-2.13536|0.4740727|4|11|17|24|N/A)	ew15_rs02920(N/A|-5.22765|0.0768605|4|11|17|24|N/A)	ferrochelatase	NA	0
0.826787607583936	0.28177710399778	pmn2a_rs01215(N/A|-2.65116|0.4778631|72|78|51|57|N/A)	natl1_rs01270(N/A|-2.25523|0.4413894|72|78|51|57|N/A)	ew15_rs01280(N/A|-4.85441|0.1023305|4|11|69|76|N/A)	undecaprenyldiphospho-muramoylpentapeptide beta-N- acetylglucosaminyltransferase	NA	0
0.826787607583936	0.282006714901272	pmn2a_rs02120(N/A|-0.619459|0.9333706|224|230|52|58|N/A)	natl1_rs02160(N/A|-5.6663|0.047394|163|170|17|24|N/A)	ew15_rs02170(N/A|-4.25261|0.1597105|163|170|17|24|N/A)	glycosyltransferase family 1 protein	NA	0
0.826787607583936	0.283230381191978	pmn2a_rs02015(N/A|-4.23385|0.1889168|90|97|17|24|N/A)	natl1_rs02065(N/A|-3.52306|0.1944247|191|202|18|30|N/A)	ew15_rs02075(N/A|-1.84305|0.665046|254|260|22|28|N/A)	Derived by automated computational analysis using gene prediction method: Protein Homology.	NA	0
0.826787607583936	0.283576149146465	pmn2a_rs06175(N/A|-5.21767|0.0975115|85|91|52|58|N/A)	natl1_rs06355(N/A|-2.26796|0.4380104|69|78|12|21|N/A)	ew15_rs05905(N/A|-2.46093|0.4984308|69|78|12|22|N/A)	Derived by automated computational analysis using gene prediction method: Protein Homology.	NA	0
0.826787607583936	0.28379493786054	pmn2a_rs04530(N/A|-5.18656|0.099632|27|34|67|74|N/A)	natl1_rs04730(N/A|-1.82971|0.563737|143|150|68|75|N/A)	ew15_rs04700(N/A|-3.09845|0.3467073|10|16|17|23|N/A)	phosphoribosylglycinamide formyltransferase	NA	0
0.826787607583936	0.283809962013679	pmn2a_rs09685(N/A|-4.79483|0.130237|239|246|68|75|N/A)	natl1_rs09835(N/A|-2.49977|0.3797169|239|246|68|75|N/A)	ew15_rs10020(N/A|-2.44339|0.5030001|122|128|69|75|N/A)	TVP38/TMEM64 family protein	NA	0
0.826787607583936	0.284218208377362	pmn2a_rs04415(N/A|-4.69866|0.1389595|272|281|66|75|N/A)	natl1_rs04615(N/A|-1.41093|0.6954091|272|280|67|75|N/A)	ew15_rs04585(N/A|-4.28421|0.15611|133|140|68|75|N/A)	YggT family protein	NA	0
0.826787607583936	0.285056579459311	pmn2a_rs06475(N/A|-2.97127|0.4040237|259|266|17|24|N/A)	natl1_rs06680(N/A|-1.92381|0.5352758|259|266|17|24|N/A)	ew15_rs06815(N/A|-5.01877|0.0902901|46|54|18|26|N/A)	alpha/beta hydrolase	NA	0
0.826787607583936	0.285217642386441	pmn2a_rs03485(N/A|-2.91983|0.4154189|55|61|17|23|N/A)	natl1_rs03515(N/A|-2.7736|0.3189435|55|61|17|23|N/A)	ew15_rs03650(N/A|-3.64947|0.2432069|55|61|17|23|N/A)	Derived by automated computational analysis using gene prediction method: Protein Homology.	NA	0
0.826787607583936	0.285339817205087	pmn2a_rs07875(N/A|-3.02583|0.3921491|294|300|18|24|N/A)	natl1_rs08080(N/A|-2.96748|0.2811287|294|300|18|24|N/A)	ew15_rs08175(N/A|-3.29336|0.3069935|294|300|18|24|N/A)	Derived by automated computational analysis using gene prediction method: Protein Homology.	NA	0
0.826787607583936	0.285856767712019	pmn2a_rs02370(N/A|-2.52803|0.5079315|199|205|17|23|N/A)	natl1_rs02405(N/A|-2.43536|0.3952894|199|205|17|23|N/A)	ew15_rs02490(N/A|-4.633|0.1208473|129|137|16|24|N/A)	transporter	NA	0
0.826787607583936	0.287428075087156	pmn2a_rs04560(N/A|-2.77137|0.4493447|121|127|17|23|N/A)	natl1_rs04760(N/A|-3.21539|0.2387003|276|283|67|74|N/A)	ew15_rs04730(N/A|-3.24541|0.3164492|276|283|67|74|N/A)	D-alanyl-D-alanine carboxypeptidase	NA	0
0.826787607583936	0.288053736578391	pmn2a_rs00960(N/A|-5.09679|0.105993|177|190|13|26|N/A)	natl1_rs01015(N/A|-2.41492|0.4003327|254|260|16|22|N/A)	ew15_rs01025(N/A|-2.30655|0.5391599|260|266|16|22|N/A)	DUF3172 domain-containing protein	NA	0
0.826787607583936	0.288135081055389	pmn2a_rs06620(N/A|-2.91587|0.416304|200|206|52|58|N/A)	natl1_rs06825(N/A|-3.95365|0.1456968|200|207|51|58|N/A)	ew15_rs06965(N/A|-2.41633|0.5100809|200|208|50|58|N/A)	GuaB3 family IMP dehydrogenase-related protein	NA	0
0.828154733624489	0.290146402735349	pmn2a_rs02815(N/A|-2.34575|0.5537443|259|270|17|27|N/A)	natl1_rs02850(N/A|-3.75769|0.1661454|279|291|17|28|N/A)	ew15_rs02985(N/A|-3.12348|0.3414186|234|241|67|74|N/A)	Derived by automated computational analysis using gene prediction method: Protein Homology.	NA	0
0.828154733624489	0.291226306438919	pmn2a_rs08875(N/A|-2.97545|0.4031062|5|19|14|28|N/A)	natl1_rs09065(N/A|-2.97545|0.2796636|5|19|14|28|N/A)	ew15_rs09180(N/A|-3.25455|0.3146309|196|202|67|73|N/A)	30S ribosomal protein S19	NA	0
0.828154733624489	0.292333446440632	pmn2a_rs08125(N/A|-3.0615|0.3845061|31|47|14|27|N/A)	natl1_rs08340(N/A|-3.39827|0.2113365|31|47|14|27|N/A)	ew15_rs08405(N/A|-2.71361|0.434672|262|268|70|76|N/A)	DUF3326 domain-containing protein	NA	0
0.828154733624489	0.292540701380539	pmn2a_rs03505(N/A|-5.48444|0.0809812|70|77|66|73|N/A)	natl1_rs03535(N/A|-2.45538|0.3903971|64|73|67|76|N/A)	ew15_rs03670(N/A|-1.99695|0.6231256|64|73|67|76|N/A)	DUF1543 domain-containing protein	NA	0
0.828154733624489	0.293301011977901	pmn2a_rs04605(N/A|-4.97279|0.1153978|2|9|51|58|N/A)	natl1_rs04805(N/A|-3.30052|0.225567|2|8|52|58|N/A)	ew15_rs04775(N/A|-1.50264|0.7547598|82|89|16|23|N/A)	Derived by automated computational analysis using gene prediction method: Protein Homology.	NA	0
0.828154733624489	0.294093804911296	pmn2a_rs05710(N/A|-3.04331|0.3883917|16|22|17|23|N/A)	natl1_rs05895(N/A|-3.06396|0.2638526|16|22|17|23|N/A)	ew15_rs06130(N/A|-3.04908|0.3572996|16|22|17|23|N/A)	Derived by automated computational analysis using gene prediction method: Protein Homology.	NA	0
0.828154733624489	0.294223414559717	pmn2a_rs05250(N/A|-4.41127|0.1682373|122|134|12|24|N/A)	natl1_rs05450(N/A|-1.55112|0.6509251|3|9|18|24|N/A)	ew15_rs06445(N/A|-4.07474|0.181341|34|41|69|76|N/A)	ArsR family transcriptional regulator	NA	0
0.828781087068669	0.29524824786183	pmn2a_rs03560(N/A|-3.65811|0.2715257|287|299|14|27|N/A)	natl1_rs03595(N/A|-2.83486|0.3065381|46|52|17|23|N/A)	ew15_rs03735(N/A|-2.74404|0.4272867|121|128|17|24|N/A)	DUF1651 domain-containing protein	NA	0
0.828948563626268	0.296110377519935	pmn2a_rs05715(N/A|-3.25096|0.3455545|215|221|17|23|N/A)	natl1_rs05900(N/A|-2.7304|0.3279503|215|221|17|23|N/A)	ew15_rs06135(N/A|-3.2136|0.3228358|215|221|17|23|N/A)	Derived by automated computational analysis using gene prediction method: Protein Homology.	NA	0
0.829488441542849	0.297454828885295	pmn2a_rs00450(N/A|-2.81322|0.4396303|3|9|16|22|N/A)	natl1_rs00510(N/A|-2.95447|0.2835353|36|58|14|28|N/A)	ew15_rs00520(N/A|-3.3633|0.2935715|3|9|16|22|N/A)	glycosyltransferase family 1 protein	NA	0
0.829488441542849	0.297909207950045	pmn2a_rs03650(N/A|-2.19027|0.5936846|189|196|17|24|N/A)	natl1_rs03685(N/A|-3.63053|0.1809256|4|10|68|74|N/A)	ew15_rs03825(N/A|-3.32362|0.3011324|4|11|68|75|N/A)	Derived by automated computational analysis using gene prediction method: Protein Homology.	NA	0
0.833014682961887	0.301308554937488	pmn2a_rs03415(N/A|-3.03972|0.3891615|48|55|17|24|N/A)	natl1_rs03445(N/A|-3.11507|0.2551002|48|55|17|24|N/A)	ew15_rs03580(N/A|-2.90551|0.3892907|48|55|17|24|N/A)	ribonucleoside-triphosphate reductase adenosylcobalamin-dependent	NA	0
0.833014682961887	0.301374418697665	pmn2a_rs00655(N/A|-3.23386|0.3489545|213|224|16|26|N/A)	natl1_rs00710(N/A|-3.18935|0.2428597|213|224|16|26|N/A)	ew15_rs00720(N/A|-2.65458|0.4491899|151|157|52|58|N/A)	Derived by automated computational analysis using gene prediction method: Protein Homology.	NA	0
0.833014682961887	0.301594861014275	pmn2a_rs02455(N/A|-2.54481|0.5037873|269|275|13|19|N/A)	natl1_rs02490(N/A|-2.49625|0.3805553|269|275|13|19|N/A)	ew15_rs02620(N/A|-4.25216|0.1597623|54|62|13|21|N/A)	guanylate kinase	NA	0
0.841935013299792	0.305639525641261	pmn2a_rs02980(N/A|-2.60459|0.4891401|171|181|17|26|N/A)	natl1_rs03015(N/A|-3.17485|0.2452051|171|181|17|26|N/A)	ew15_rs03150(N/A|-3.22445|0.3206472|226|232|17|23|N/A)	tryptophan synthase subunit alpha	NA	0
0.848815970803936	0.308959152974133	pmn2a_rs03070(N/A|-2.45423|0.5263146|165|172|17|24|N/A)	natl1_rs03105(N/A|-2.45423|0.3906769|165|172|17|24|N/A)	ew15_rs03240(N/A|-4.32364|0.1517163|165|173|16|24|N/A)	gamma-glutamyl-phosphate reductase	NA	0
0.853046425466351	0.311324784511921	pmn2a_rs02185(N/A|-4.43213|0.1659414|285|298|17|30|N/A)	natl1_rs02225(N/A|-2.6217|0.351572|285|297|18|30|N/A)	ew15_rs02310(N/A|-2.232|0.5591788|285|297|18|30|N/A)	membrane protein insertion efficiency factor YidD	NA	0
0.854846076219485	0.312952157869048	pmn2a_rs09800(N/A|-3.34763|0.326772|31|37|18|24|N/A)	natl1_rs09945(N/A|-2.81344|0.3108271|31|37|18|24|N/A)	ew15_rs10130(N/A|-2.81344|0.4107046|31|37|18|24|N/A)	Derived by automated computational analysis using gene prediction method: Protein Homology.	NA	0
0.854846076219485	0.313798427128504	pmn2a_rs03710(N/A|-2.06264|0.6267678|107|113|21|27|N/A)	natl1_rs03745(N/A|-3.72667|0.1696363|133|139|17|23|N/A)	ew15_rs03885(N/A|-3.17359|0.3309968|91|97|69|75|N/A)	phycocyanobilin:ferredoxin oxidoreductase	NA	0
0.854846076219485	0.314788964717161	pmn2a_rs06585(N/A|-2.69143|0.4682117|49|56|16|23|N/A)	natl1_rs06790(N/A|-1.73033|0.5944424|49|55|17|23|N/A)	ew15_rs06930(N/A|-5.3099|0.0720972|122|129|17|24|N/A)	HD family phosphohydrolase	NA	0
0.854846076219485	0.316104832071745	pmn2a_rs09425(N/A|-2.99603|0.3986075|241|248|17|24|N/A)	natl1_rs10125(N/A|-2.012|0.5092547|58|68|14|24|N/A)	ew15_rs10380(N/A|-4.29275|0.1551491|160|167|17|24|N/A)	class I SAM-dependent methyltransferase	NA	0
0.854846076219485	0.316119265358996	pmn2a_rs03000(N/A|-3.60161|0.2810036|150|156|51|57|N/A)	natl1_rs03035(N/A|-1.91504|0.5378996|266|272|17|23|N/A)	ew15_rs03170(N/A|-3.80854|0.21831|281|288|13|20|N/A)	DUF1232 domain-containing protein	NA	0
0.857843736797547	0.318071616281636	pmn2a_rs07225(N/A|-5.28874|0.0928239|113|130|15|32|N/A)	natl1_rs07460(N/A|-4.50414|0.1009156|117|130|15|28|N/A)	ew15_rs07555(N/A|-0.476185|0.9480064|243|249|20|26|N/A)	serine--tRNA ligase	NA	0
0.857843736797547	0.319041389695238	pmn2a_rs00835(N/A|-4.27838|0.1835289|174|180|51|57|N/A)	natl1_rs00890(N/A|-2.26508|0.4387733|32|39|69|76|N/A)	ew15_rs00900(N/A|-2.66688|0.4461445|242|248|67|73|N/A)	NAD(P)H-quinone oxidoreductase subunit O	NA	0
0.857843736797547	0.319719108099763	pmn2a_rs03600(N/A|-4.77133|0.1323214|16|25|67|76|N/A)	natl1_rs03635(N/A|-2.62753|0.35027|201|212|17|26|N/A)	ew15_rs03775(N/A|-1.93354|0.6404345|201|212|17|26|N/A)	Derived by automated computational analysis using gene prediction method: Protein Homology.	NA	0
0.860351730276841	0.32203515908813	pmn2a_rs04430(N/A|-3.66654|0.2701333|191|197|66|72|N/A)	natl1_rs04630(N/A|-2.68314|0.3380511|77|87|20|30|N/A)	ew15_rs04600(N/A|-2.58975|0.4654118|77|87|20|30|N/A)	1-deoxy-D-xylulose-5-phosphate synthase	NA	0
0.860351730276841	0.322344018664168	pmn2a_rs01125(N/A|-4.32029|0.1785804|175|181|52|58|N/A)	natl1_rs01180(N/A|-2.41548|0.4001939|175|181|52|58|N/A)	ew15_rs01190(N/A|-2.41541|0.5103222|175|181|52|58|N/A)	glutathione synthase	NA	0
0.860351730276841	0.323152440800982	pmn2a_rs03580(N/A|-1.04027|0.8673588|187|194|17|24|N/A)	natl1_rs03615(N/A|-3.90441|0.1505836|261|273|12|24|N/A)	ew15_rs03755(N/A|-4.40233|0.1432695|104|111|68|75|N/A)	Derived by automated computational analysis using gene prediction method: GeneMarkS+.	NA	0
0.861867661557807	0.324556166840259	pmn2a_rs02640(N/A|-3.249|0.345943|216|222|20|26|N/A)	natl1_rs02675(N/A|-2.67073|0.3407466|216|222|20|26|N/A)	ew15_rs02810(N/A|-2.92624|0.3845644|216|222|20|26|N/A)	single-stranded DNA-binding protein	NA	0
0.862475453541774	0.326056873467992	pmn2a_rs07470(N/A|-1.93729|0.6592601|3|9|14|20|N/A)	natl1_rs07675(N/A|-3.74918|0.1670959|189|196|17|24|N/A)	ew15_rs07765(N/A|-3.14885|0.3361144|25|31|18|24|N/A)	RNA polymerase sigma factor RpoD/SigA family	NA	0
0.862475453541774	0.326654929072788	pmn2a_rs08865(N/A|-2.69995|0.4661821|11|17|17|23|N/A)	natl1_rs09055(N/A|-3.06611|0.2634789|11|17|17|23|N/A)	ew15_rs09170(N/A|-2.97629|0.373301|5|11|67|73|N/A)	30S ribosomal protein S3	NA	0
0.862475453541774	0.327929456264651	pmn2a_rs07730(N/A|-5.51445|0.0792959|217|223|17|23|N/A)	natl1_rs07935(N/A|-5.29252|0.0602153|217|223|17|23|N/A)	ew15_rs08030(N/A|-0.0295701|0.9828012|30|36|69|75|N/A)	lipid-A-disaccharide synthase	NA	0
0.862475453541774	0.328465448866527	pmn2a_rs00765(N/A|-3.84231|0.2423743|125|131|52|58|N/A)	natl1_rs00820(N/A|-2.54213|0.3697408|123|131|52|60|N/A)	ew15_rs00830(N/A|-2.54212|0.4775042|123|131|52|60|N/A)	6-carboxytetrahydropterin synthase	NA	0
0.862475453541774	0.331321214917776	pmn2a_rs05085(N/A|-2.61085|0.4876172|248|254|17|23|N/A)	natl1_rs05280(N/A|-1.92238|0.5357032|254|260|17|23|N/A)	ew15_rs05250(N/A|-4.72152|0.1131104|254|260|17|23|N/A)	high light inducible protein	NA	0
0.862475453541774	0.33160428085615	pmn2a_rs03890(N/A|-2.89051|0.4219988|1|8|13|20|N/A)	natl1_rs03925(N/A|-2.90493|0.2928693|1|8|13|20|N/A)	ew15_rs04065(N/A|-2.90493|0.3894235|1|8|13|20|N/A)	gfo/Idh/MocA family oxidoreductase	NA	0
0.862475453541774	0.331612481296257	pmn2a_rs03675(N/A|-2.03193|0.634738|2|9|16|23|N/A)	natl1_rs03710(N/A|-2.105|0.4825912|233|240|20|27|N/A)	ew15_rs03850(N/A|-5.22066|0.0772784|223|230|68|75|N/A)	aspartate aminotransferase family protein	NA	0
0.862475453541774	0.331835591889996	pmn2a_rs01040(N/A|-2.86513|0.4277432|102|110|16|24|N/A)	natl1_rs01095(N/A|-2.94986|0.2843925|102|110|16|24|N/A)	ew15_rs01105(N/A|-2.87689|0.395874|102|110|16|24|N/A)	DUF3352 domain-containing protein	NA	0
0.862475453541774	0.332299351897024	pmn2a_rs03230(N/A|-3.43306|0.3107977|229|236|17|24|N/A)	natl1_rs03265(N/A|-3.49775|0.1977448|229|236|17|24|N/A)	ew15_rs03400(N/A|-1.89672|0.6504666|29|35|70|76|N/A)	DUF1350 domain-containing protein	NA	0
0.86380025444357	0.333672855963403	pmn2a_rs03595(N/A|-6.02519|0.0552333|193|200|17|24|N/A)	natl1_rs03630(N/A|-2.61829|0.3523354|235|241|68|74|N/A)	ew15_rs03770(N/A|-1.20883|0.8248718|235|241|68|74|N/A)	Derived by automated computational analysis using gene prediction method: Protein Homology.	NA	0
0.86380025444357	0.336792987081407	pmn2a_rs05690(N/A|-2.79838|0.4430618|194|200|18|24|N/A)	natl1_rs05870(N/A|-3.0281|0.2701574|194|200|18|24|N/A)	ew15_rs06110(N/A|-2.79838|0.4142715|194|200|18|24|N/A)	Derived by automated computational analysis using gene prediction method: Protein Homology.	NA	0
0.86380025444357	0.338727123124818	pmn2a_rs04565(N/A|-2.98237|0.40159|74|80|17|23|N/A)	natl1_rs04765(N/A|-2.8365|0.3062119|74|80|17|23|N/A)	ew15_rs04735(N/A|-2.81003|0.4115107|74|80|17|23|N/A)	phosphopantetheine adenylyltransferase	NA	0
0.86380025444357	0.339000172596352	pmn2a_rs07240(N/A|-2.57549|0.4962469|77|83|17|23|N/A)	natl1_rs07475(N/A|-2.99076|0.2768685|77|83|17|23|N/A)	ew15_rs07570(N/A|-3.03738|0.3598409|77|83|17|23|N/A)	polyribonucleotide nucleotidyltransferase	NA	0
0.86380025444357	0.339091808819684	pmn2a_rs02990(N/A|-3.26123|0.3435237|109|115|68|74|N/A)	natl1_rs03025(N/A|-1.96171|0.5240103|122|129|69|76|N/A)	ew15_rs03160(N/A|-3.74925|0.2273371|24|31|17|24|N/A)	cytochrome c	NA	0
0.86380025444357	0.340347273023765	pmn2a_rs08195(N/A|-3.31627|0.3327831|117|124|16|23|N/A)	natl1_rs08410(N/A|-3.32599|0.2217731|117|124|16|23|N/A)	ew15_rs08475(N/A|-2.04073|0.6111682|117|123|17|23|N/A)	Derived by automated computational analysis using gene prediction method: Protein Homology.	NA	0
0.86380025444357	0.34070244670266	pmn2a_rs02635(N/A|-3.19828|0.3561032|3|12|16|25|N/A)	natl1_rs02670(N/A|-3.12968|0.2526481|3|12|16|25|N/A)	ew15_rs02805(N/A|-2.30184|0.5404189|177|183|18|24|N/A)	Derived by automated computational analysis using gene prediction method: Protein Homology.	NA	0
0.86380025444357	0.341858727797132	pmn2a_rs03130(N/A|-3.05143|0.3866541|5|11|16|22|N/A)	natl1_rs03165(N/A|-3.14436|0.2502064|5|11|16|22|N/A)	ew15_rs03300(N/A|-2.39698|0.5151666|5|11|16|22|N/A)	metal ABC transporter ATP-binding protein	NA	0
0.86380025444357	0.342343596056027	pmn2a_rs08870(N/A|-2.84624|0.4320477|274|280|17|23|N/A)	natl1_rs09060(N/A|-2.79828|0.3138942|274|280|17|23|N/A)	ew15_rs09175(N/A|-2.94092|0.381239|274|280|17|23|N/A)	50S ribosomal protein L22	NA	0
0.86380025444357	0.342407841261931	pmn2a_rs09270(N/A|-4.33794|0.1765315|74|90|51|69|N/A)	natl1_rs09460(N/A|-1.96385|0.5233778|247|253|17|23|N/A)	ew15_rs09575(N/A|-2.76545|0.4221318|247|253|17|23|N/A)	single-stranded DNA-binding protein	NA	0
0.86380025444357	0.342444008612245	pmn2a_rs02930(N/A|-2.8541|0.4302537|202|208|17|23|N/A)	natl1_rs02965(N/A|-2.87934|0.2977974|202|208|17|23|N/A)	ew15_rs03100(N/A|-2.84007|0.4044411|202|208|17|23|N/A)	glycosyl transferase	NA	0
0.86380025444357	0.343110329233454	pmn2a_rs10155(N/A|-1.70587|0.7183551|277|285|13|21|N/A)	natl1_rs10270(N/A|-1.70217|0.6032411|277|285|13|21|N/A)	ew15_rs10625(N/A|-6.57336|0.0260784|274|285|13|24|N/A)	50S ribosomal protein L34	NA	0
0.86380025444357	0.344536827396824	pmn2a_rs06615(N/A|-7.61048|0.0173946|241|252|17|28|N/A)	natl1_rs06820(N/A|-1.48323|0.6724851|123|131|24|32|N/A)	ew15_rs06960(N/A|-1.69932|0.703659|116|131|24|38|N/A)	DNA gyrase subunit A	NA	0
0.86380025444357	0.344666087092996	pmn2a_rs09295(N/A|-1.68046|0.7247144|59|65|17|23|N/A)	natl1_rs09485(N/A|-1.69222|0.6063588|59|65|17|23|N/A)	ew15_rs09600(N/A|-6.62307|0.0250266|276|286|14|24|N/A)	A/G-specific adenine glycosylase	NA	0
0.86380025444357	0.345352860682666	pmn2a_rs00030(N/A|-3.05363|0.3861842|68|74|66|72|N/A)	natl1_rs00030(N/A|-2.88346|0.2969991|234|241|17|24|N/A)	ew15_rs00020(N/A|-2.6185|0.4581832|234|241|17|24|N/A)	amidophosphoribosyltransferase	NA	0
0.864472491369503	0.346560455888336	pmn2a_rs01920(N/A|-2.14887|0.6044002|54|60|22|28|N/A)	natl1_rs01965(N/A|-2.06877|0.4928785|54|60|22|28|N/A)	ew15_rs01980(N/A|-4.85531|0.1022608|155|164|67|76|N/A)	cytochrome b6	NA	0
0.864472491369503	0.34762739162354	pmn2a_rs04070(carB|-2.4563|0.5257957|259|266|13|20|N/A)	natl1_rs04270(carB|-2.28357|0.4338918|75|85|17|27|N/A)	ew15_rs04245(carB|-4.0187|0.1886529|126|132|16|22|N/A)	carbamoyl-phosphate synthase large subunit	NA	0
0.864472491369503	0.348996316512854	pmn2a_rs06310(N/A|-3.85098|0.2410673|167|173|52|58|N/A)	natl1_rs06515(N/A|-2.32627|0.4227657|65|71|68|74|N/A)	ew15_rs06650(N/A|-2.56594|0.4714389|186|193|69|76|N/A)	SulP family inorganic anion transporter	NA	0
0.864472491369503	0.349424253753506	pmn2a_rs06495(N/A|-3.59243|0.2825676|260|270|50|60|N/A)	natl1_rs06700(N/A|-1.64782|0.6203194|51|65|14|28|N/A)	ew15_rs06835(N/A|-3.84754|0.2125331|51|67|12|28|N/A)	Derived by automated computational analysis using gene prediction method: Protein Homology.	NA	0
0.864472491369503	0.349901747952471	pmn2a_rs03025(N/A|-2.50106|0.5146206|251|257|17|23|N/A)	natl1_rs03060(N/A|-1.6705|0.6131788|251|257|17|23|N/A)	ew15_rs03195(N/A|-5.12492|0.0832172|59|69|12|22|N/A)	plastocyanin	NA	0
0.864472491369503	0.350642762714252	pmn2a_rs05225(N/A|-2.21645|0.5869217|271|281|20|30|N/A)	natl1_rs05425(N/A|-2.85153|0.3032362|283|293|20|30|N/A)	ew15_rs05365(N/A|-3.46502|0.2748343|257|265|68|76|N/A)	Derived by automated computational analysis using gene prediction method: Protein Homology.	NA	0
0.866938412675032	0.352482220061484	pmn2a_rs06570(N/A|-1.70615|0.7182849|229|238|14|24|N/A)	natl1_rs06775(N/A|-2.60001|0.3564509|71|78|20|27|N/A)	ew15_rs06915(N/A|-4.52071|0.1313403|258|271|13|26|N/A)	divergent PAP2 family protein	NA	0
0.867668644835913	0.353830010637368	pmn2a_rs07870(N/A|-3.01094|0.3953679|283|289|18|24|N/A)	natl1_rs08075(N/A|-2.93944|0.2863386|283|289|18|24|N/A)	ew15_rs08170(N/A|-2.50443|0.4871714|283|289|18|24|N/A)	Derived by automated computational analysis using gene prediction method: Protein Homology.	NA	0
0.867668644835913	0.355117512110943	pmn2a_rs02950(N/A|-3.75333|0.2561248|259|266|17|24|N/A)	natl1_rs02985(N/A|-3.13048|0.2525145|259|266|17|24|N/A)	ew15_rs03120(N/A|-1.75848|0.6878604|253|265|12|23|N/A)	glutathione-disulfide reductase	NA	0
0.867668644835913	0.355570668804841	pmn2a_rs00605(N/A|-0.178027|0.9747644|81|87|13|19|N/A)	natl1_rs00660(N/A|-4.64559|0.0918954|25|33|67|75|N/A)	ew15_rs00670(N/A|-4.98183|0.0928777|25|33|67|75|N/A)	thioredoxin-dependent thiol peroxidase	NA	0
0.867668644835913	0.357190161332451	pmn2a_rs02350(N/A|-1.40414|0.7911316|148|156|51|59|N/A)	natl1_rs02385(N/A|-4.2673|0.1181343|282|298|15|32|N/A)	ew15_rs02470(N/A|-3.00525|0.3668803|282|298|15|32|N/A)	cytochrome c oxidase subunit II	NA	0
0.867668644835913	0.358023740943526	pmn2a_rs05460(N/A|-2.6177|0.4859533|174|187|12|28|N/A)	natl1_rs05640(N/A|-2.44285|0.3934536|174|187|12|28|N/A)	ew15_rs05530(N/A|-3.44156|0.2790734|145|153|68|76|N/A)	Derived by automated computational analysis using gene prediction method: Protein Homology.	NA	0
0.867668644835913	0.358840748444012	pmn2a_rs01295(N/A|-2.25673|0.5765419|198|205|12|19|N/A)	natl1_rs01350(N/A|-1.95865|0.5249153|215|222|20|27|N/A)	ew15_rs01360(N/A|-4.71569|0.1136059|215|237|13|27|N/A)	sodium-dependent bicarbonate transport family permease	NA	0
0.867668644835913	0.360152059312139	pmn2a_rs09740(N/A|-2.47748|0.5204966|95|103|20|28|N/A)	natl1_rs09890(N/A|-2.89458|0.2948537|169|177|68|76|N/A)	ew15_rs10075(N/A|-2.99599|0.3689256|169|177|68|76|N/A)	aspartate--tRNA ligase	NA	0
0.867668644835913	0.360273801712502	pmn2a_rs08375(N/A|-2.51473|0.5112258|52|58|14|20|N/A)	natl1_rs08590(N/A|-2.484|0.3834847|260|266|68|74|N/A)	ew15_rs08655(N/A|-3.47216|0.2735538|248|254|68|74|N/A)	GTP cyclohydrolase I	NA	0
0.867668644835913	0.360338672443956	pmn2a_rs03405(N/A|-4.57062|0.151389|54|60|51|57|N/A)	natl1_rs03435(N/A|-2.28532|0.4334317|156|162|68|74|N/A)	ew15_rs03570(N/A|-2.01248|0.6188838|156|162|68|74|N/A)	Derived by automated computational analysis using gene prediction method: Protein Homology.	NA	0
0.867907018970673	0.361843883379226	pmn2a_rs04495(N/A|-3.75895|0.2552381|122|128|66|72|N/A)	natl1_rs04695(N/A|-1.75831|0.5857394|67|78|13|24|N/A)	ew15_rs04665(N/A|-3.32244|0.3013595|23|29|67|73|N/A)	molecular chaperone DnaK	NA	0
0.867907018970673	0.362118030180407	pmn2a_rs08780(N/A|-3.26167|0.3434368|198|204|51|57|N/A)	natl1_rs08965(N/A|-1.7513|0.5879159|50|56|16|22|N/A)	ew15_rs09080(N/A|-3.81323|0.2176086|31|38|69|76|N/A)	tRNA pseudouridine(38-40) synthase TruA	NA	0
0.870567527621898	0.364070834397541	pmn2a_rs03640(N/A|-2.76132|0.4516946|247|253|52|58|N/A)	natl1_rs03675(N/A|-2.50247|0.3790747|112|122|13|26|N/A)	ew15_rs03815(N/A|-3.13008|0.3400332|206|212|17|23|N/A)	GUN4 domain-containing protein	NA	0
0.87843440739595	0.368502634797955	pmn2a_rs01050(N/A|-2.51698|0.5106679|21|27|16|22|N/A)	natl1_rs01105(N/A|-2.4628|0.3885958|21|27|16|22|N/A)	ew15_rs01115(N/A|-3.39408|0.2878038|12|19|69|76|N/A)	tryptophan synthase subunit beta	NA	0
0.87843440739595	0.369061503204107	pmn2a_rs05595(N/A|-2.45508|0.5261015|1|7|16|22|N/A)	natl1_rs05775(N/A|-2.45508|0.3904701|1|7|16|22|N/A)	ew15_rs06000(N/A|-3.46929|0.274068|1|7|16|22|N/A)	Derived by automated computational analysis using gene prediction method: Protein Homology.	NA	0
0.880193290063413	0.370652547122541	pmn2a_rs09230(N/A|-3.77675|0.252446|21|29|68|76|N/A)	natl1_rs09420(N/A|-2.44171|0.3937326|182|188|17|23|N/A)	ew15_rs09535(N/A|-2.25604|0.5527029|182|188|17|23|N/A)	Holliday junction branch migration DNA helicase RuvB	NA	0
0.882423065105443	0.37244574674344	pmn2a_rs05305(N/A|-2.74805|0.4548072|230|247|13|29|N/A)	natl1_rs05485(N/A|-2.97601|0.2795609|231|247|13|28|N/A)	ew15_rs05375(N/A|-2.50266|0.4876275|230|247|13|29|N/A)	TIGR02450 family Trp-rich protein	NA	0
0.884512487193842	0.375131030636577	pmn2a_rs08260(N/A|-2.47616|0.5208263|261|267|20|26|N/A)	natl1_rs08475(N/A|-2.47616|0.3853687|261|267|20|26|N/A)	ew15_rs08540(N/A|-3.33901|0.2981831|261|267|20|26|N/A)	ribosomal RNA small subunit methyltransferase G	NA	0
0.884512487193842	0.375152015314003	pmn2a_rs06885(N/A|-3.86989|0.2382364|98|104|66|72|N/A)	natl1_rs07060(N/A|-6.30898|0.0316897|34|44|16|26|N/A)	ew15_rs07200(N/A|-0.0317422|0.9826935|87|93|51|57|N/A)	DUF4214 domain-containing protein	NA	0
0.884512487193842	0.376482985990513	pmn2a_rs08490(N/A|-2.56844|0.4979754|261|267|51|57|N/A)	natl1_rs08705(N/A|-2.24819|0.4432657|146|152|18|24|N/A)	ew15_rs08790(N/A|-3.54594|0.2605887|112|118|69|75|N/A)	urease accessory protein UreE	NA	0
0.884512487193842	0.379004807842767	pmn2a_rs06695(N/A|-2.69815|0.4666105|186|193|17|24|N/A)	natl1_rs06900(N/A|-2.76944|0.3198014|186|193|17|24|N/A)	ew15_rs07040(N/A|-2.69815|0.4384502|186|193|17|24|N/A)	alpha/beta hydrolase	NA	0
0.884512487193842	0.379270621582792	pmn2a_rs05310(N/A|-5.28283|0.0932056|148|154|67|73|N/A)	natl1_rs05490(N/A|-2.61032|0.3541249|148|154|67|73|N/A)	ew15_rs05380(N/A|-1.1656|0.8343596|146|152|66|72|N/A)	Derived by automated computational analysis using gene prediction method: Protein Homology.	NA	0
0.884512487193842	0.37989461911187	pmn2a_rs04750(N/A|-2.73749|0.4572922|212|218|17|23|N/A)	natl1_rs04945(N/A|-3.6662|0.1766527|233|239|17|23|N/A)	ew15_rs04915(N/A|-1.84265|0.6651544|233|239|17|23|N/A)	single-stranded-DNA-specific exonuclease RecJ	NA	0
0.884512487193842	0.380991714215802	pmn2a_rs04120(N/A|-0.959072|0.8821012|283|290|12|19|N/A)	natl1_rs04320(N/A|-3.7726|0.164493|199|206|68|75|N/A)	ew15_rs04295(N/A|-3.85456|0.2115068|199|206|68|75|N/A)	divalent metal cation transporter	NA	0
0.884512487193842	0.381366033751436	pmn2a_rs01910(N/A|-4.54861|0.1536231|59|74|17|28|N/A)	natl1_rs01955(N/A|-1.19903|0.7613682|104|110|16|22|N/A)	ew15_rs01970(N/A|-3.49866|0.2688414|283|290|17|24|N/A)	HD domain-containing protein	NA	0
0.884512487193842	0.38235492027543	pmn2a_rs02595(N/A|-1.74251|0.7091296|263|270|20|27|N/A)	natl1_rs02630(N/A|-2.70863|0.3325709|263|270|20|27|N/A)	ew15_rs02765(N/A|-3.87044|0.2092|263|270|20|27|N/A)	carboxypeptidase M32	NA	0
0.884512487193842	0.383358763150926	pmn2a_rs05490(N/A|-3.43112|0.3111539|213|219|51|57|N/A)	natl1_rs05675(N/A|-2.41579|0.400117|213|219|51|57|N/A)	ew15_rs05560(N/A|-2.41625|0.5101018|213|219|51|57|N/A)	Derived by automated computational analysis using gene prediction method: Protein Homology.	NA	0
0.884512487193842	0.383403898560701	pmn2a_rs08415(N/A|-5.61922|0.0736674|171|179|51|59|N/A)	natl1_rs08630(N/A|-3.7312|0.169122|161|169|52|60|N/A)	ew15_rs08715(N/A|-0.285784|0.9661933|135|142|69|76|N/A)	metal ABC transporter substrate-binding protein	NA	0
0.884512487193842	0.384780932124066	pmn2a_rs02470(N/A|-2.77112|0.4494031|95|101|52|58|N/A)	natl1_rs02505(N/A|-3.74764|0.1672685|183|190|67|74|N/A)	ew15_rs02640(N/A|-1.71366|0.699844|184|190|67|73|N/A)	Derived by automated computational analysis using gene prediction method: Protein Homology.	NA	0
0.884512487193842	0.385752833130012	pmn2a_rs07625(N/A|-3.57091|0.2862604|40|46|17|23|N/A)	natl1_rs07830(N/A|-3.18947|0.2428403|40|46|17|23|N/A)	ew15_rs07925(N/A|-1.55671|0.7409725|170|176|69|75|N/A)	Derived by automated computational analysis using gene prediction method: Protein Homology.	NA	0
0.884512487193842	0.386355024732328	pmn2a_rs10125(N/A|-3.53833|0.2919218|129|135|18|24|N/A)	natl1_rs10245(N/A|-1.97408|0.5203599|190|198|68|76|N/A)	ew15_rs10580(N/A|-2.87687|0.3958786|48|54|70|76|N/A)	Derived by automated computational analysis using gene prediction method: Protein Homology.	NA	0
0.884512487193842	0.388167525248805	pmn2a_rs04460(N/A|-2.25603|0.576722|244|250|17|23|N/A)	natl1_rs04660(N/A|-2.92952|0.2882024|243|250|17|24|N/A)	ew15_rs04630(N/A|-2.87246|0.396899|243|250|17|24|N/A)	molecular chaperone HtpG	NA	0
0.884512487193842	0.388212079167853	pmn2a_rs04875(N/A|-2.68977|0.4686077|27|41|18|32|N/A)	natl1_rs05070(N/A|-2.69898|0.3346367|27|41|18|32|N/A)	ew15_rs05040(N/A|-2.6848|0.4417266|27|41|18|32|N/A)	triose-phosphate isomerase	NA	0
0.884512487193842	0.388933273049707	pmn2a_rs01325(N/A|-3.36345|0.3237696|182|188|66|72|N/A)	natl1_rs01380(N/A|-2.42229|0.3985086|57|63|68|74|N/A)	ew15_rs01390(N/A|-2.40492|0.5130775|57|63|68|74|N/A)	GTPase ObgE	NA	0
0.884512487193842	0.390844423336756	pmn2a_rs00685(N/A|-4.07925|0.2086919|109|124|15|28|N/A)	natl1_rs00740(N/A|-1.6154|0.6305558|47|56|16|25|N/A)	ew15_rs00750(N/A|-2.95257|0.3786128|276|282|70|76|N/A)	exodeoxyribonuclease VII large subunit	NA	0
0.884512487193842	0.392798283645196	pmn2a_rs00065(N/A|-2.7432|0.4559476|4|10|70|76|N/A)	natl1_rs00065(N/A|-2.44632|0.3926053|34|41|67|74|N/A)	ew15_rs00055(N/A|-2.88549|0.3938888|34|40|68|74|N/A)	serine/threonine-protein phosphatase	NA	0
0.884512487193842	0.392870241949523	pmn2a_rs03420(N/A|-3.36286|0.3238812|91|97|52|58|N/A)	natl1_rs03450(N/A|-1.89402|0.5442134|206|212|17|23|N/A)	ew15_rs03585(N/A|-3.07862|0.3509362|53|66|18|31|N/A)	class I SAM-dependent methyltransferase	NA	0
0.884512487193842	0.392904175928546	pmn2a_rs08805(N/A|-1.90462|0.6676966|293|300|64|71|N/A)	natl1_rs08990(N/A|-3.56274|0.1893292|100|106|52|58|N/A)	ew15_rs09105(N/A|-2.58421|0.4668109|100|106|52|58|N/A)	adenylate kinase	NA	0
0.884512487193842	0.3930967202485	pmn2a_rs06160(N/A|-3.75066|0.2565469|264|270|68|74|N/A)	natl1_rs06340(N/A|-0.782266|0.8761462|236|247|14|25|N/A)	ew15_rs05935(N/A|-5.2554|0.0752219|191|197|68|74|N/A)	Derived by automated computational analysis using gene prediction method: Protein Homology.	NA	0
0.884512487193842	0.394569889126329	pmn2a_rs00315(N/A|-2.56681|0.4983754|17|27|22|32|N/A)	natl1_rs00345(N/A|-2.60817|0.3546089|17|27|22|32|N/A)	ew15_rs00310(N/A|-2.84254|0.403863|278|284|66|72|N/A)	Derived by automated computational analysis using gene prediction method: Protein Homology.	NA	0
0.884512487193842	0.396127114655956	pmn2a_rs06075(N/A|-5.74011|0.0676424|3|11|67|75|N/A)	natl1_rs06255(N/A|-1.39681|0.6998731|180|186|51|57|N/A)	ew15_rs05805(N/A|-2.18624|0.5715514|119|135|17|30|N/A)	Derived by automated computational analysis using gene prediction method: Protein Homology.	NA	0
0.884512487193842	0.396351193688911	pmn2a_rs08920(N/A|-3.18907|0.3579699|18|24|69|75|N/A)	natl1_rs09110(N/A|-2.56933|0.3634463|153|166|18|30|N/A)	ew15_rs09225(N/A|-2.3039|0.5398681|153|166|18|30|N/A)	DNA recombination/repair protein RecA	NA	0
0.884512487193842	0.397350251757265	pmn2a_rs05395(N/A|-3.36897|0.3227267|109|115|53|59|N/A)	natl1_rs05575(N/A|-2.2358|0.4465813|108|115|53|60|N/A)	ew15_rs05465(N/A|-2.53978|0.4781019|91|100|53|62|N/A)	Derived by automated computational analysis using gene prediction method: Protein Homology.	NA	0
0.884512487193842	0.399610573557331	pmn2a_rs04880(N/A|-2.94886|0.4089645|2|8|69|75|N/A)	natl1_rs05075(N/A|-2.38451|0.4079257|255|269|18|32|N/A)	ew15_rs05045(N/A|-2.69233|0.439877|255|269|18|32|N/A)	RNA-binding protein	NA	0
0.884512487193842	0.400066770336839	pmn2a_rs00525(N/A|-4.43357|0.1657839|294|300|67|73|N/A)	natl1_rs00580(N/A|-1.86726|0.5523006|162|168|16|22|N/A)	ew15_rs00590(N/A|-2.22262|0.5617103|27|33|68|74|N/A)	high light inducible protein	NA	0
0.884512487193842	0.401627878595801	pmn2a_rs02325(N/A|-3.176|0.3606305|112|118|69|75|N/A)	natl1_rs02360(N/A|-1.73027|0.5944611|112|118|69|75|N/A)	ew15_rs02445(N/A|-3.42653|0.2818152|111|118|69|76|N/A)	Derived by automated computational analysis using gene prediction method: Protein Homology.	NA	0
0.884512487193842	0.402321463195769	pmn2a_rs05505(N/A|-2.37531|0.5462272|139|145|17|23|N/A)	natl1_rs05690(N/A|-2.39497|0.4053019|139|145|17|23|N/A)	ew15_rs05575(N/A|-3.23406|0.3187176|84|91|67|74|N/A)	Derived by automated computational analysis using gene prediction method: Protein Homology.	NA	0
0.884512487193842	0.403757680199775	pmn2a_rs00060(N/A|-3.75083|0.25652|31|38|17|24|N/A)	natl1_rs00060(N/A|-0.822429|0.8664131|18|24|12|18|N/A)	ew15_rs00050(N/A|-4.95202|0.095015|48|65|14|31|N/A)	signal recognition particle-docking protein FtsY	NA	0
0.884512487193842	0.404442355907196	pmn2a_rs07865(N/A|-2.21752|0.5866455|221|236|12|25|N/A)	natl1_rs08070(N/A|-3.12381|0.2536307|154|161|67|74|N/A)	ew15_rs08165(N/A|-2.53475|0.4793878|221|236|12|25|N/A)	Derived by automated computational analysis using gene prediction method: Protein Homology.	NA	0
0.884512487193842	0.405281598772269	pmn2a_rs09310(N/A|-2.06475|0.6262201|238|244|52|58|N/A)	natl1_rs09500(N/A|-3.49779|0.1977395|88|95|16|23|N/A)	ew15_rs09615(N/A|-2.34141|0.5298692|87|94|17|24|N/A)	magnesium transporter	NA	0
0.884512487193842	0.406325621619458	pmn2a_rs00545(N/A|-4.33659|0.1766875|32|38|67|73|N/A)	natl1_rs00600(N/A|-3.37364|0.2148387|160|174|12|31|N/A)	ew15_rs00610(N/A|-0.847107|0.8961443|50|56|16|22|N/A)	peptide deformylase	NA	0
0.884512487193842	0.407311420358394	pmn2a_rs09280(N/A|-2.77844|0.4476956|144|154|17|26|N/A)	natl1_rs09470(N/A|-2.5621|0.3651109|144|154|17|26|N/A)	ew15_rs09585(N/A|-2.55394|0.47449|138|154|17|32|N/A)	adenosylhomocysteinase	NA	0
0.884512487193842	0.407373857859725	pmn2a_rs05705(N/A|-2.05757|0.6280837|231|237|51|57|N/A)	natl1_rs05890(N/A|-1.83141|0.5632171|69|75|17|23|N/A)	ew15_rs06125(N/A|-4.53504|0.1299577|124|130|69|75|N/A)	Derived by automated computational analysis using gene prediction method: Protein Homology.	NA	0
0.884512487193842	0.407748559726093	pmn2a_rs01660(N/A|-2.49691|0.5156529|71|78|17|24|N/A)	natl1_rs01715(N/A|-2.4537|0.3908059|104|111|17|24|N/A)	ew15_rs01730(N/A|-2.959|0.3771682|71|78|17|24|N/A)	deoxyribodipyrimidine photo-lyase	NA	0
0.884512487193842	0.40876823722394	pmn2a_rs09640(N/A|-2.50541|0.5135394|72|79|17|24|N/A)	natl1_rs09790(N/A|-2.5609|0.3653878|73|79|17|23|N/A)	ew15_rs09975(N/A|-2.80492|0.4127204|72|79|17|24|N/A)	acyl-CoA desaturase	NA	0
0.884512487193842	0.409793484135165	pmn2a_rs05025(N/A|-2.44751|0.5280005|112|118|18|24|N/A)	natl1_rs05220(N/A|-2.62054|0.3518315|112|118|18|24|N/A)	ew15_rs05190(N/A|-2.7818|0.4182187|112|118|18|24|N/A)	Derived by automated computational analysis using gene prediction method: Protein Homology.	NA	0
0.884512487193842	0.411222654114769	pmn2a_rs03795(N/A|-1.23657|0.828138|112|118|15|21|N/A)	natl1_rs03830(N/A|-3.6104|0.1833819|256|262|17|23|N/A)	ew15_rs03970(N/A|-3.19075|0.3274791|256|262|17|23|N/A)	LPS export ABC transporter ATP-binding protein	NA	0
0.884512487193842	0.411497413055949	pmn2a_rs06280(N/A|-3.89184|0.2349847|88|95|17|24|N/A)	natl1_rs06485(N/A|-2.18144|0.4613263|89|95|17|23|N/A)	ew15_rs06620(N/A|-2.0754|0.6017044|195|201|16|22|N/A)	Derived by automated computational analysis using gene prediction method: Protein Homology.	NA	0
0.884512487193842	0.412676324419168	pmn2a_rs02205(N/A|-2.56371|0.4991365|67|74|66|73|N/A)	natl1_rs02245(N/A|-2.09539|0.4853071|290|296|69|75|N/A)	ew15_rs02330(N/A|-3.3343|0.2990835|73|79|69|75|N/A)	Derived by automated computational analysis using gene prediction method: Protein Homology.	NA	0
0.884512487193842	0.412860348403532	pmn2a_rs08850(N/A|-4.16931|0.1969677|229|236|66|73|N/A)	natl1_rs09035(N/A|-2.32991|0.4218268|280|287|17|24|N/A)	ew15_rs09150(N/A|-1.72276|0.697418|280|287|17|24|N/A)	50S ribosomal protein L14	NA	0
0.884512487193842	0.413720329476688	pmn2a_rs08255(N/A|-2.41806|0.5354107|139|145|51|57|N/A)	natl1_rs08470(N/A|-2.01253|0.5091004|139|145|51|57|N/A)	ew15_rs08535(N/A|-3.62398|0.2473992|144|151|13|20|N/A)	molecular chaperone DnaJ	NA	0
0.884512487193842	0.414668117085535	pmn2a_rs05420(N/A|-2.28861|0.5683527|207|213|16|22|N/A)	natl1_rs05600(N/A|-2.30224|0.4290017|207|213|16|22|N/A)	ew15_rs05490(N/A|-3.31721|0.3023671|277|283|70|76|N/A)	Derived by automated computational analysis using gene prediction method: Protein Homology.	NA	0
0.884512487193842	0.415655845215603	pmn2a_rs08105(N/A|-3.45369|0.3070282|226|243|12|26|N/A)	natl1_rs08320(N/A|-3.40091|0.2109644|226|242|13|26|N/A)	ew15_rs08385(N/A|-1.23169|0.8197592|226|243|12|26|N/A)	DUF21 domain-containing protein	NA	0
0.884512487193842	0.417199791448319	pmn2a_rs09635(N/A|-2.70609|0.4647222|81|87|51|57|N/A)	natl1_rs09785(N/A|-2.15|0.4699989|156|163|17|24|N/A)	ew15_rs09970(N/A|-3.04684|0.3577852|250|257|69|76|N/A)	Derived by automated computational analysis using gene prediction method: Protein Homology.	NA	0
0.884512487193842	0.418902650477075	pmn2a_rs04545(N/A|-3.73237|0.2594536|181|188|17|24|N/A)	natl1_rs04745(N/A|-2.01891|0.5072451|181|188|17|24|N/A)	ew15_rs04715(N/A|-2.31697|0.5363777|181|188|17|24|N/A)	diaminopimelate epimerase	NA	0
0.884512487193842	0.42112101719534	pmn2a_rs09545(N/A|-2.43465|0.531232|215|221|70|76|N/A)	natl1_rs09695(N/A|-1.59182|0.6380187|17|24|69|76|N/A)	ew15_rs09880(N/A|-4.30285|0.1540193|278|290|13|25|N/A)	aspartate-semialdehyde dehydrogenase	NA	0
0.884512487193842	0.422239996649148	pmn2a_rs08565(N/A|-3.29811|0.3363001|290|296|18|24|N/A)	natl1_rs08780(N/A|-1.80031|0.5727584|196|202|17|23|N/A)	ew15_rs08875(N/A|-2.94939|0.3793285|196|203|16|23|N/A)	LL-diaminopimelate aminotransferase	NA	0
0.884512487193842	0.42234319032972	pmn2a_rs05290(N/A|-2.13111|0.6090031|107|114|12|19|N/A)	natl1_rs05470(N/A|-3.00141|0.2749391|78|85|67|74|N/A)	ew15_rs06485(N/A|-2.56061|0.472793|78|85|67|74|N/A)	Derived by automated computational analysis using gene prediction method: Protein Homology.	NA	0
0.884512487193842	0.423093529664278	pmn2a_rs07825(N/A|-2.5205|0.5097956|158|165|20|27|N/A)	natl1_rs08030(N/A|-2.10976|0.4812494|158|165|20|27|N/A)	ew15_rs08125(N/A|-3.23571|0.3183871|158|165|20|27|N/A)	ferredoxin	NA	0
0.884512487193842	0.423482612772574	pmn2a_rs07515(N/A|-2.66458|0.4746362|256|263|19|26|N/A)	natl1_rs07720(N/A|-2.15336|0.469067|256|263|19|26|N/A)	ew15_rs07810(N/A|-3.01313|0.3651457|133|139|69|75|N/A)	RNA methyltransferase	NA	0
0.884512487193842	0.424760606816999	pmn2a_rs09410(N/A|-3.47836|0.3025656|97|103|18|24|N/A)	natl1_rs09605(N/A|-1.51654|0.6619056|225|231|20|26|N/A)	ew15_rs09765(N/A|-3.24458|0.3166147|97|103|18|24|N/A)	DUF4214 domain-containing protein	NA	0
0.884512487193842	0.425138064796909	pmn2a_rs01420(N/A|-4.11244|0.2043039|83|90|68|75|N/A)	natl1_rs01475(N/A|-2.58066|0.36085|157|165|20|28|N/A)	ew15_rs01490(N/A|-1.41192|0.7773445|165|172|69|76|N/A)	Derived by automated computational analysis using gene prediction method: Protein Homology.	NA	0
0.884512487193842	0.427441644184825	pmn2a_rs07290(N/A|-5.68204|0.0704758|143|151|66|74|N/A)	natl1_rs07505(N/A|-1.08209|0.7961891|83|89|68|74|N/A)	ew15_rs07615(N/A|-2.44984|0.5013179|80|86|68|74|N/A)	DUF2214 domain-containing protein	NA	0
0.884512487193842	0.427630854161144	pmn2a_rs03990(N/A|-2.11963|0.6119799|70|78|18|26|N/A)	natl1_rs04025(N/A|-2.22496|0.449496|70|78|18|26|N/A)	ew15_rs04160(N/A|-3.47971|0.2722049|70|78|18|26|N/A)	NAD(P)-dependent oxidoreductase	NA	0
0.884512487193842	0.427847869826961	pmn2a_rs00970(N/A|-1.64152|0.734392|102|108|69|75|N/A)	natl1_rs01025(N/A|-2.39524|0.4052343|234|240|68|74|N/A)	ew15_rs01035(N/A|-3.87387|0.2087045|107|115|67|75|N/A)	membrane protein	NA	0
0.884512487193842	0.428784154642168	pmn2a_rs07350(N/A|-1.18033|0.8398642|259|267|20|28|N/A)	natl1_rs07555(N/A|-2.88754|0.2962103|259|267|20|28|N/A)	ew15_rs07645(N/A|-3.88769|0.2067178|42|49|69|76|N/A)	cell division protein FtsH	NA	0
0.884512487193842	0.42885692576399	pmn2a_rs08450(N/A|-3.13985|0.3680589|190|196|18|24|N/A)	natl1_rs08665(N/A|-1.31696|0.7249775|190|196|18|24|N/A)	ew15_rs08750(N/A|-3.94428|0.1987453|190|196|18|24|N/A)	Derived by automated computational analysis using gene prediction method: Protein Homology.	NA	0
0.884512487193842	0.429076304671837	pmn2a_rs06745(N/A|-2.69804|0.4666367|291|298|17|24|N/A)	natl1_rs06950(N/A|-2.40434|0.4029622|152|159|68|75|N/A)	ew15_rs07090(N/A|-2.58828|0.4657828|152|159|68|75|N/A)	DUF393 domain-containing protein	NA	0
0.884512487193842	0.429161291878616	pmn2a_rs08330(N/A|-2.50365|0.5139767|268|275|17|24|N/A)	natl1_rs08545(N/A|-2.26838|0.4378993|268|275|17|24|N/A)	ew15_rs08610(N/A|-2.95633|0.3777676|268|275|17|24|N/A)	histidinol dehydrogenase	NA	0
0.884512487193842	0.43102922859318	pmn2a_rs05220(N/A|-4.32692|0.1778083|102|108|51|57|N/A)	natl1_rs05420(N/A|-1.92985|0.5334724|36|43|69|76|N/A)	ew15_rs06415(N/A|-1.91736|0.6448453|36|43|69|76|N/A)	phosphate ABC transporter substrate-binding protein PstS	NA	0
0.884512487193842	0.431607992774497	pmn2a_rs01360(N/A|-4.09429|0.2066937|14|20|51|57|N/A)	natl1_rs01415(N/A|-2.01195|0.5092692|89|95|17|23|N/A)	ew15_rs01425(N/A|-1.95724|0.6339685|89|95|17|23|N/A)	chorismate synthase	NA	0
0.884512487193842	0.431893384622454	pmn2a_rs08675(N/A|-4.11339|0.2041794|271|277|68|74|N/A)	natl1_rs08890(N/A|-2.9834|0.278209|271|277|68|74|N/A)	ew15_rs08985(N/A|-1.0353|0.8614364|64|70|69|75|N/A)	NlpC/P60 family protein	NA	0
0.884512487193842	0.432800016456612	pmn2a_rs04230(N/A|-1.89206|0.6709342|56|62|17|23|N/A)	natl1_rs04430(N/A|-1.90758|0.5401364|56|62|17|23|N/A)	ew15_rs04405(N/A|-4.26864|0.1578751|56|62|17|23|N/A)	carbamoyl-phosphate synthase small subunit	NA	0
0.884512487193842	0.432894624515885	pmn2a_rs00245(N/A|-4.09837|0.2061544|125|132|51|58|N/A)	natl1_rs00285(N/A|-2.32529|0.4230187|125|131|52|58|N/A)	ew15_rs00245(N/A|-1.59806|0.7302841|125|131|52|58|N/A)	NADPH-dependent oxidoreductase	NA	0
0.884512487193842	0.432939199214786	pmn2a_rs08480(N/A|-3.14233|0.367546|39|45|18|24|N/A)	natl1_rs08695(N/A|-3.04593|0.2670055|39|45|18|24|N/A)	ew15_rs08780(N/A|-1.55746|0.7407797|22|28|20|26|N/A)	urease accessory protein UreG	NA	0
0.884512487193842	0.433604832576399	pmn2a_rs09250(N/A|-4.69463|0.1393363|155|163|49|57|N/A)	natl1_rs09440(N/A|-3.96821|0.1442827|14|20|17|23|N/A)	ew15_rs09555(N/A|-0.199493|0.9727191|141|147|53|59|N/A)	DNA-binding response regulator	NA	0
0.884512487193842	0.434292244675979	pmn2a_rs03265(N/A|-3.27619|0.3405804|3|9|17|23|N/A)	natl1_rs03300(N/A|-2.71869|0.3304289|3|9|17|23|N/A)	ew15_rs03435(N/A|-1.73531|0.6940661|14|20|70|76|N/A)	Derived by automated computational analysis using gene prediction method: Protein Homology.	NA	0
0.884512487193842	0.434292486848586	pmn2a_rs08470(N/A|-1.47262|0.7752191|134|140|17|23|N/A)	natl1_rs08685(N/A|-2.09154|0.4863978|134|140|17|23|N/A)	ew15_rs08770(N/A|-4.57607|0.12607|274|282|68|76|N/A)	urea ABC transporter permease subunit UrtB	NA	0
0.884512487193842	0.434978067274416	pmn2a_rs07175(N/A|-2.80271|0.4420591|136|143|69|76|N/A)	natl1_rs07410(N/A|-2.25132|0.4424308|120|126|68|74|N/A)	ew15_rs07505(N/A|-2.6199|0.4578325|189|195|68|74|N/A)	glycosyl transferase	NA	0
0.885450976219306	0.436296754013191	pmn2a_rs00015(N/A|-1.0722|0.861315|194|200|17|23|N/A)	natl1_rs00015(N/A|-3.11139|0.2557213|194|201|16|23|N/A)	ew15_rs00005(N/A|-3.68605|0.2372893|148|154|69|75|N/A)	DNA polymerase III subunit beta	NA	0
0.88725532429095	0.438214099571857	pmn2a_rs02570(N/A|-2.37178|0.5471233|176|185|17|26|N/A)	natl1_rs02605(N/A|-2.46755|0.387446|176|185|17|26|N/A)	ew15_rs02740(N/A|-2.73755|0.428856|176|185|17|26|N/A)	Derived by automated computational analysis using gene prediction method: Protein Homology.	NA	0
0.88725532429095	0.439940527031958	pmn2a_rs02385(N/A|-4.94235|0.117821|97|105|51|59|N/A)	natl1_rs02420(N/A|-3.2762|0.2292473|98|104|52|58|N/A)	ew15_rs02550(N/A|-0.421407|0.9537982|130|136|69|75|N/A)	3-oxoacyl-[acyl-carrier-protein] reductase	NA	0
0.88725532429095	0.4405695091015	pmn2a_rs08600(N/A|-1.67374|0.7263905|98|104|17|23|N/A)	natl1_rs08815(N/A|-3.13046|0.2525178|98|104|17|23|N/A)	ew15_rs08910(N/A|-2.75589|0.4244293|205|212|67|74|N/A)	30S ribosomal protein S10	NA	0
0.88725532429095	0.440621472760172	pmn2a_rs09200(N/A|-2.25615|0.5766911|136|142|13|19|N/A)	natl1_rs09390(N/A|-2.30219|0.4290147|136|143|12|19|N/A)	ew15_rs09505(N/A|-3.05131|0.3568166|136|143|12|19|N/A)	beta-ketoacyl-[acyl-carrier-protein] synthase II	NA	0
0.888435943053127	0.442067836136793	pmn2a_rs00665(N/A|-4.26011|0.1857232|148|159|17|27|N/A)	natl1_rs00720(N/A|-1.61248|0.6314792|16|22|17|23|N/A)	ew15_rs00730(N/A|-2.28603|0.5446509|15|22|17|24|N/A)	serine protease	NA	0
0.892697567605939	0.445057178588327	pmn2a_rs06370(N/A|-2.54425|0.5039254|240|247|17|24|N/A)	natl1_rs06575(N/A|-2.41798|0.3995746|240|247|17|24|N/A)	ew15_rs06710(N/A|-2.5532|0.4746785|240|247|17|24|N/A)	1-acyl-sn-glycerol-3-phosphate acyltransferase	NA	0
0.892697567605939	0.445916693983218	pmn2a_rs06810(N/A|-1.15555|0.8449103|213|219|20|26|N/A)	natl1_rs07015(N/A|-1.73369|0.5933951|213|219|20|26|N/A)	ew15_rs07155(N/A|-5.79122|0.0492926|291|297|68|74|N/A)	short-chain dehydrogenase/reductase	NA	0
0.894523941004366	0.449161278343779	pmn2a_rs06600(N/A|-3.03408|0.3903729|80|86|17|23|N/A)	natl1_rs06805(N/A|-2.11541|0.4796597|80|86|17|23|N/A)	ew15_rs06945(N/A|-2.4434|0.5029975|80|86|17|23|N/A)	2-isopropylmalate synthase	NA	0
0.894523941004366	0.450054360106538	pmn2a_rs01350(N/A|-2.29482|0.5667606|6|14|20|28|N/A)	natl1_rs01405(N/A|-2.53225|0.3720487|6|14|20|28|N/A)	ew15_rs01415(N/A|-2.61467|0.459143|6|14|20|28|N/A)	aspartoacylase	NA	0
0.894523941004366	0.450877859993649	pmn2a_rs02755(N/A|-2.683|0.4702242|144|151|51|58|N/A)	natl1_rs02790(N/A|-1.95095|0.5271963|22|29|67|74|N/A)	ew15_rs02925(N/A|-2.98447|0.3714802|22|29|67|74|N/A)	acetolactate synthase large subunit biosynthetic type	NA	0
0.894523941004366	0.451952812166402	pmn2a_rs04440(N/A|-3.20799|0.3541424|149|156|51|58|N/A)	natl1_rs04640(N/A|-1.19395|0.7629107|205|211|69|75|N/A)	ew15_rs04610(N/A|-3.84899|0.2123208|4|10|68|74|N/A)	DUF3593 domain-containing protein	NA	0
0.894523941004366	0.452477970084991	pmn2a_rs03060(N/A|-1.26046|0.8230457|126|134|16|24|N/A)	natl1_rs03095(N/A|-2.00814|0.5103791|126|134|16|24|N/A)	ew15_rs03230(N/A|-4.85475|0.1023041|190|196|69|75|N/A)	Derived by automated computational analysis using gene prediction method: Protein Homology.	NA	0
0.894523941004366	0.45299661583239	pmn2a_rs01045(N/A|-2.47405|0.5213535|8|15|17|24|N/A)	natl1_rs01100(N/A|-2.47405|0.3858769|8|15|17|24|N/A)	ew15_rs01110(N/A|-2.47382|0.4950834|8|15|17|24|N/A)	sulfurtransferase	NA	0
0.894523941004366	0.453533228355222	pmn2a_rs01850(N/A|-3.08252|0.3800474|284|290|52|58|N/A)	natl1_rs01895(N/A|-2.45683|0.3900446|42|48|68|74|N/A)	ew15_rs01910(N/A|-1.9646|0.6319595|42|48|68|74|N/A)	HAD family hydrolase	NA	0
0.894523941004366	0.453756578011895	pmn2a_rs04040(N/A|-4.71045|0.1378625|101|109|66|74|N/A)	natl1_rs04080(N/A|-1.55337|0.650211|102|108|67|73|N/A)	ew15_rs04215(N/A|-1.98124|0.6274161|81|87|68|74|N/A)	UDP-glucose 4-epimerase GalE	NA	0
0.894900713257624	0.4548140120622	pmn2a_rs01495(N/A|-3.43268|0.3108674|51|57|67|73|N/A)	natl1_rs01550(N/A|-0.878415|0.8522889|27|33|20|26|N/A)	ew15_rs01565(N/A|-4.38373|0.145228|48|54|67|73|N/A)	DUF3769 domain-containing protein	NA	0
0.896181258036679	0.457335021508539	pmn2a_rs08680(N/A|-2.77095|0.4494428|240|246|51|57|N/A)	natl1_rs08895(N/A|-1.56728|0.6457975|240|246|51|57|N/A)	ew15_rs08990(N/A|-3.46856|0.2741989|240|246|51|57|N/A)	Derived by automated computational analysis using gene prediction method: Protein Homology.	NA	0
0.896181258036679	0.458310762234244	pmn2a_rs09065(N/A|-1.83088|0.6866484|138|155|14|31|N/A)	natl1_rs09255(N/A|-1.65602|0.6177356|138|155|14|31|N/A)	ew15_rs09370(N/A|-4.51584|0.1318132|138|157|12|31|N/A)	Derived by automated computational analysis using gene prediction method: Protein Homology.	NA	0
0.896181258036679	0.458427365832238	pmn2a_rs00455(N/A|-0.804257|0.9076015|246|252|20|26|N/A)	natl1_rs00515(N/A|-4.0412|0.1374009|35|43|67|75|N/A)	ew15_rs00525(N/A|-2.91516|0.3870862|42|48|20|26|N/A)	DUF3303 domain-containing protein	NA	0
0.896181258036679	0.460387550701048	pmn2a_rs01180(N/A|-2.33187|0.5572839|240|247|17|24|N/A)	natl1_rs01235(N/A|-2.33904|0.4194785|240|247|17|24|N/A)	ew15_rs01245(N/A|-2.7042|0.4369696|241|247|17|23|N/A)	DUF2062 domain-containing protein	NA	0
0.896181258036679	0.461214205935387	pmn2a_rs02565(N/A|-1.50712|0.767051|114|120|16|22|N/A)	natl1_rs02600(N/A|-3.2368|0.2353308|61|69|68|76|N/A)	ew15_rs02735(N/A|-2.63676|0.4536206|61|69|68|76|N/A)	TIGR00299 family protein	NA	0
0.896181258036679	0.461343570819065	pmn2a_rs06520(N/A|-3.61763|0.2782904|148|155|66|73|N/A)	natl1_rs06725(N/A|-2.59875|0.356736|148|154|67|73|N/A)	ew15_rs06865(N/A|-1.39597|0.781237|124|131|17|24|N/A)	aminopeptidase N	NA	0
0.896181258036679	0.461537685649093	pmn2a_rs02320(N/A|-2.24585|0.5793422|70|77|68|75|N/A)	natl1_rs02355(N/A|-1.92542|0.5347948|272|279|20|27|N/A)	ew15_rs02440(N/A|-3.38695|0.2891323|236|242|66|72|N/A)	TIGR00303 family protein	NA	0
0.897197806117565	0.462929748945462	pmn2a_rs10090(N/A|-1.76145|0.704337|105|112|17|24|N/A)	natl1_rs10330(N/A|-1.73214|0.5938782|156|163|17|24|N/A)	ew15_rs10490(N/A|-4.39805|0.1437181|277|286|67|76|N/A)	photosystem II reaction center protein Ycf12	NA	0
0.898231342201958	0.464580301677318	pmn2a_rs00965(N/A|-0.927583|0.8875696|113|119|20|26|N/A)	natl1_rs01020(N/A|-2.52469|0.3738225|263|269|67|73|N/A)	ew15_rs01030(N/A|-4.38696|0.1448862|263|269|67|73|N/A)	LysR family transcriptional regulator	NA	0
0.898231342201958	0.46534725407156	pmn2a_rs03750(N/A|-2.66753|0.4739283|262|273|16|28|N/A)	natl1_rs03785(N/A|-1.56405|0.6468221|233|239|68|74|N/A)	ew15_rs03925(N/A|-3.49191|0.2700358|179|185|69|75|N/A)	DNA helicase RecG	NA	0
0.898231342201958	0.467133653140502	pmn2a_rs07355(N/A|-1.40634|0.7906269|59|65|16|22|N/A)	natl1_rs07560(N/A|-2.81705|0.3101006|280|286|67|73|N/A)	ew15_rs07650(N/A|-3.15789|0.3342382|280|286|67|73|N/A)	riboflavin biosynthesis protein RibD	NA	0
0.898231342201958	0.467536887249328	pmn2a_rs09770(N/A|-3.39006|0.3187647|277|283|69|75|N/A)	natl1_rs09920(N/A|-2.0574|0.4961337|277|283|69|75|N/A)	ew15_rs10105(N/A|-2.05657|0.6068434|277|283|69|75|N/A)	uroporphyrinogen-III C-methyltransferase	NA	0
0.898231342201958	0.467810708716992	pmn2a_rs03940(N/A|-2.49341|0.5165242|172|178|18|24|N/A)	natl1_rs03975(N/A|-2.33327|0.4209615|209|215|17|23|N/A)	ew15_rs04110(N/A|-2.47333|0.4952105|172|178|18|24|N/A)	Holliday junction resolvase RuvX	NA	0
0.898957871358057	0.470886529476851	pmn2a_rs08660(N/A|-2.79203|0.4445346|60|72|12|26|N/A)	natl1_rs08875(N/A|-2.78187|0.3172437|60|72|12|26|N/A)	ew15_rs10655(N/A|-1.71858|0.6985328|35|41|68|74|N/A)	photosystem I reaction center subunit VIII	NA	0
0.898957871358057	0.472081188526652	pmn2a_rs06375(N/A|-2.43094|0.5321655|272|288|12|27|N/A)	natl1_rs06580(N/A|-2.43182|0.3961594|272|288|12|27|N/A)	ew15_rs06715(N/A|-2.37399|0.5212323|272|288|12|27|N/A)	pyridoxine 5'-phosphate synthase	NA	0
0.898957871358057	0.472262581588798	pmn2a_rs00775(N/A|-2.96966|0.4043774|86|92|66|72|N/A)	natl1_rs00830(N/A|-2.18041|0.4616087|145|152|12|19|N/A)	ew15_rs00840(N/A|-2.19124|0.5701969|289|295|16|22|N/A)	chlororespiratory reduction protein 7	NA	0
0.898957871358057	0.472533020579955	pmn2a_rs03645(N/A|-4.02138|0.2165336|111|117|68|74|N/A)	natl1_rs03680(N/A|-1.73545|0.5928468|111|117|68|74|N/A)	ew15_rs03820(N/A|-1.98396|0.6266733|8|14|17|23|N/A)	ATP-binding protein	NA	0
0.898957871358057	0.472540294431195	pmn2a_rs03375(N/A|-1.13517|0.8490033|100|106|69|75|N/A)	natl1_rs03405(N/A|-3.51183|0.195891|48|58|14|24|N/A)	ew15_rs03540(N/A|-2.74439|0.4272021|130|136|52|58|N/A)	sirohydrochlorin chelatase	NA	0
0.899948803762182	0.474398975679016	pmn2a_rs07715(N/A|-4.78479|0.1311239|161|167|51|57|N/A)	natl1_rs07920(N/A|-1.57071|0.6447096|132|138|68|74|N/A)	ew15_rs08015(N/A|-1.73331|0.6946008|132|138|68|74|N/A)	Derived by automated computational analysis using gene prediction method: Protein Homology.	NA	0
0.899948803762182	0.474803579913252	pmn2a_rs05535(N/A|-2.41811|0.5353981|115|121|17|23|N/A)	natl1_rs05720(N/A|-2.4246|0.3979382|115|121|17|23|N/A)	ew15_rs05605(N/A|-2.36781|0.522867|115|121|17|23|N/A)	Derived by automated computational analysis using gene prediction method: Protein Homology.	NA	0
0.909192051678363	0.481136218015664	pmn2a_rs05155(N/A|-1.80048|0.6944149|87|93|51|57|N/A)	natl1_rs05360(N/A|-2.48447|0.3833719|10|16|69|75|N/A)	ew15_rs05320(N/A|-2.89578|0.3915214|248|254|70|76|N/A)	plastoquinol terminal oxidase	NA	0
0.909192051678363	0.481440515264341	pmn2a_rs02780(N/A|-3.09254|0.3779338|52|58|52|58|N/A)	natl1_rs02815(N/A|-2.06536|0.4938534|111|123|13|23|N/A)	ew15_rs02950(N/A|-2.14565|0.5825687|111|123|13|23|N/A)	aldehyde oxygenase (deformylating)	NA	0
0.909986697573221	0.482742217105639	pmn2a_rs05900(N/A|-3.98545|0.2215259|192|203|21|32|N/A)	natl1_rs06075(N/A|-2.91547|0.2908607|192|203|21|32|N/A)	ew15_rs05735(N/A|-0.788293|0.9058545|151|157|70|76|N/A)	Derived by automated computational analysis using gene prediction method: Protein Homology.	NA	0
0.912183128128809	0.487422699659084	pmn2a_rs00075(N/A|-3.99777|0.2198033|186|192|68|74|N/A)	natl1_rs00075(N/A|-1.92669|0.5344156|28|34|69|75|N/A)	ew15_rs00065(N/A|-1.63176|0.7214894|28|34|69|75|N/A)	RNA-binding protein	NA	0
0.912183128128809	0.488332117160084	pmn2a_rs04615(N/A|-2.32977|0.55782|161|172|12|23|N/A)	natl1_rs04810(N/A|-2.56644|0.364111|161|168|16|23|N/A)	ew15_rs04780(N/A|-2.16426|0.577513|161|167|17|23|N/A)	ATP adenylyltransferase	NA	0
0.912183128128809	0.489292462876335	pmn2a_rs04760(N/A|-2.33603|0.5562224|211|220|17|26|N/A)	natl1_rs04955(N/A|-2.46472|0.3881307|10|17|68|75|N/A)	ew15_rs04925(N/A|-2.25988|0.5516702|15|23|13|21|N/A)	Derived by automated computational analysis using gene prediction method: Protein Homology.	NA	0
0.912183128128809	0.48940197968049	pmn2a_rs09560(N/A|-2.93026|0.413093|148|163|15|28|N/A)	natl1_rs09710(N/A|-1.62229|0.6283777|148|163|15|28|N/A)	ew15_rs09895(N/A|-2.84114|0.4041906|148|163|15|28|N/A)	ATP-dependent Clp protease ATP-binding subunit ClpX	NA	0
0.912183128128809	0.492057484661831	pmn2a_rs02840(N/A|-2.07016|0.624816|110|121|49|60|N/A)	natl1_rs02875(N/A|-2.92794|0.2885002|110|121|49|60|N/A)	ew15_rs03010(N/A|-2.01683|0.6176956|113|121|49|57|N/A)	Derived by automated computational analysis using gene prediction method: Protein Homology.	NA	0
0.912183128128809	0.493253719945588	pmn2a_rs02540(N/A|-2.76693|0.4503821|154|164|66|76|N/A)	natl1_rs02575(N/A|-1.2333|0.7509019|46|52|70|76|N/A)	ew15_rs02710(N/A|-3.71892|0.2320705|123|129|68|74|N/A)	Derived by automated computational analysis using gene prediction method: Protein Homology.	NA	0
0.912183128128809	0.493817282496472	pmn2a_rs05170(N/A|-2.08216|0.6217015|52|58|14|20|N/A)	natl1_rs05375(N/A|-2.4615|0.3889109|52|58|14|20|N/A)	ew15_rs05335(N/A|-2.47276|0.4953583|52|58|14|20|N/A)	Derived by automated computational analysis using gene prediction method: Protein Homology.	NA	0
0.912183128128809	0.493990039593213	pmn2a_rs06510(N/A|-1.90608|0.66732|246|252|18|24|N/A)	natl1_rs06715(N/A|-1.99485|0.5142612|246|252|18|24|N/A)	ew15_rs06855(N/A|-3.31174|0.3034237|186|192|70|76|N/A)	4-alpha-glucanotransferase	NA	0
0.912183128128809	0.494118787427743	pmn2a_rs08670(N/A|-3.84149|0.2424983|76|83|66|73|N/A)	natl1_rs08885(N/A|-2.40887|0.4018347|226|233|17|24|N/A)	ew15_rs08980(N/A|-1.18083|0.8310445|29|36|20|27|N/A)	glycosyltransferase	NA	0
0.912183128128809	0.495663145383904	pmn2a_rs02720(N/A|-0.438405|0.9536595|283|289|22|28|N/A)	natl1_rs02755(N/A|-3.09279|0.2588821|283|292|19|28|N/A)	ew15_rs02890(N/A|-4.12269|0.1752768|283|292|19|28|N/A)	transaldolase	NA	0
0.912183128128809	0.495813399496566	pmn2a_rs09100(N/A|-3.37361|0.3218519|290|296|51|57|N/A)	natl1_rs09290(N/A|-2.22281|0.4500756|289|295|52|58|N/A)	ew15_rs09405(N/A|-1.63362|0.721002|294|300|51|57|N/A)	phycoerythrobilin:ferredoxin oxidoreductase	NA	0
0.912183128128809	0.497244673541127	pmn2a_rs03155(N/A|-2.93451|0.4121474|275|281|51|57|N/A)	natl1_rs03190(N/A|-1.59587|0.636736|49|55|17|23|N/A)	ew15_rs03325(N/A|-2.79682|0.414642|93|99|20|26|N/A)	2-succinyl-5-enolpyruvyl-6-hydroxy-3- cyclohexene-1-carboxylate synthase	NA	0
0.912183128128809	0.499723964644083	pmn2a_rs07600(N/A|-2.70766|0.4643492|4|12|20|28|N/A)	natl1_rs07805(N/A|-2.59877|0.3567314|4|12|20|28|N/A)	ew15_rs07900(N/A|-1.70794|0.7013669|275|281|52|58|N/A)	ATP-dependent Clp protease proteolytic subunit	NA	0
0.912183128128809	0.502011893842203	pmn2a_rs00980(N/A|-2.82281|0.4374205|235|242|17|24|N/A)	natl1_rs01035(N/A|-1.44895|0.6833649|236|242|17|23|N/A)	ew15_rs01045(N/A|-3.11187|0.3438649|211|217|67|73|N/A)	NAD(P)H-quinone oxidoreductase chain 4	NA	0
0.912183128128809	0.502015750195693	pmn2a_rs09285(N/A|-2.78884|0.4452755|4|10|16|22|N/A)	natl1_rs09475(N/A|-2.19391|0.4579156|4|10|16|22|N/A)	ew15_rs09590(N/A|-2.04748|0.6093251|120|129|18|27|N/A)	tRNA (adenosine(37)-N6)-threonylcarbamoyltransferase complex ATPase subunit type 1 TsaE	NA	0
0.912183128128809	0.502511453403094	pmn2a_rs06435(N/A|-2.54644|0.5033855|111|118|17|24|N/A)	natl1_rs06640(N/A|-3.56761|0.1887129|156|163|21|28|N/A)	ew15_rs06775(N/A|-1.05733|0.8570257|193|199|69|75|N/A)	rhodanese domain-containing protein	NA	0
0.912183128128809	0.502550481850767	pmn2a_rs06340(N/A|-2.28164|0.570141|120|127|50|57|N/A)	natl1_rs06545(N/A|-2.10124|0.4836527|120|127|50|57|N/A)	ew15_rs06680(N/A|-2.62789|0.4558341|120|127|50|57|N/A)	FADH(2)-oxidizing methylenetetrahydrofolate--tRNA-(uracil(54)-C(5))- methyltransferase TrmFO	NA	0
0.912183128128809	0.503166474234897	pmn2a_rs02160(N/A|-2.86909|0.426844|259|265|52|58|N/A)	natl1_rs02200(N/A|-2.50779|0.3778119|6|12|68|74|N/A)	ew15_rs02210(N/A|-1.64299|0.7185432|259|265|52|58|N/A)	tRNA preQ1(34) S-adenosylmethionine ribosyltransferase-isomerase QueA	NA	0
0.912183128128809	0.503222321000909	pmn2a_rs07605(N/A|-3.81255|0.246905|178|185|66|73|N/A)	natl1_rs07810(N/A|-0.867229|0.8551608|178|184|67|73|N/A)	ew15_rs07905(N/A|-3.40423|0.2859205|62|68|70|76|N/A)	ketol-acid reductoisomerase	NA	0
0.912183128128809	0.503292671146585	pmn2a_rs02955(N/A|-1.41048|0.7896761|264|270|18|24|N/A)	natl1_rs02990(N/A|-2.46648|0.3877048|63|69|67|73|N/A)	ew15_rs03125(N/A|-3.18121|0.3294316|97|103|69|75|N/A)	C50 carotenoid epsilon cyclase	NA	0
0.912183128128809	0.503647717268884	pmn2a_rs05830(N/A|-1.31714|0.8107112|216|223|17|24|N/A)	natl1_rs06005(N/A|-0.911421|0.8436754|216|223|17|24|N/A)	ew15_rs02300(N/A|-6.93449|0.0193024|100|112|20|32|N/A)	Derived by automated computational analysis using gene prediction method: Protein Homology.	NA	0
0.912183128128809	0.505377496988056	pmn2a_rs09385(N/A|-2.32597|0.5587903|122|128|52|58|N/A)	natl1_rs09575(N/A|-1.37434|0.7069639|122|128|52|58|N/A)	ew15_rs09685(N/A|-3.78576|0.2217432|43|49|70|76|N/A)	Derived by automated computational analysis using gene prediction method: Protein Homology.	NA	0
0.912183128128809	0.505785217818545	pmn2a_rs09170(N/A|-2.29186|0.5675194|285|297|12|27|N/A)	natl1_rs09360(N/A|-2.18192|0.4611947|285|297|12|27|N/A)	ew15_rs09475(N/A|-2.47866|0.4938289|285|298|11|27|N/A)	DUF3252 domain-containing protein	NA	0
0.912183128128809	0.506319750631732	pmn2a_rs04690(N/A|-1.80755|0.6926115|10|16|22|28|N/A)	natl1_rs04885(N/A|-2.98068|0.2787059|10|16|22|28|N/A)	ew15_rs04855(N/A|-2.09785|0.5955819|10|16|22|28|N/A)	Derived by automated computational analysis using gene prediction method: Protein Homology.	NA	0
0.912183128128809	0.507105379617227	pmn2a_rs09290(N/A|-2.28734|0.5686785|95|101|15|21|N/A)	natl1_rs09480(N/A|-2.15207|0.4694247|209|216|68|75|N/A)	ew15_rs09595(N/A|-2.50831|0.4861724|95|101|15|21|N/A)	carbohydrate kinase	NA	0
0.912183128128809	0.507783507417307	pmn2a_rs01205(N/A|-1.23013|0.8294996|278|284|16|22|N/A)	natl1_rs01260(N/A|-2.76479|0.3207628|278|284|16|22|N/A)	ew15_rs01270(N/A|-3.00983|0.3658715|278|284|16|22|N/A)	phosphoglycerate kinase	NA	0
0.912183128128809	0.50787462829333	pmn2a_rs08560(N/A|-1.89105|0.6711944|288|294|18|24|N/A)	natl1_rs08775(N/A|-2.29821|0.4300539|288|294|18|24|N/A)	ew15_rs08870(N/A|-2.73941|0.4284059|288|294|18|24|N/A)	ATP-dependent Clp protease adapter ClpS	NA	0
0.912183128128809	0.508632605810449	pmn2a_rs06590(N/A|-2.42955|0.5325154|286|293|19|26|N/A)	natl1_rs06795(N/A|-1.76001|0.585212|286|293|19|26|N/A)	ew15_rs06935(N/A|-2.90968|0.3883372|110|117|68|75|N/A)	Derived by automated computational analysis using gene prediction method: Protein Homology.	NA	0
0.912482266951246	0.509682737687192	pmn2a_rs02665(N/A|-1.67227|0.7267568|96|103|17|24|N/A)	natl1_rs02700(N/A|-5.64931|0.0479086|210|219|12|21|N/A)	ew15_rs02835(N/A|-0.641364|0.9276647|96|103|17|24|N/A)	photosystem II protein Psb27	NA	0
0.912664941834934	0.510668283040263	pmn2a_rs05145(N/A|-2.38363|0.5441168|143|149|17|23|N/A)	natl1_rs05345(N/A|-2.36498|0.4128586|143|149|17|23|N/A)	ew15_rs05310(N/A|-2.12494|0.5882024|143|149|17|23|N/A)	Derived by automated computational analysis using gene prediction method: Protein Homology.	NA	0
0.914437648332553	0.512545400178653	pmn2a_rs01445(N/A|-2.03042|0.6351298|179|191|18|30|N/A)	natl1_rs01500(N/A|-2.20999|0.4535422|179|191|18|30|N/A)	ew15_rs01515(N/A|-2.64816|0.4507836|203|221|13|28|N/A)	thymidylate synthase (FAD)	NA	0
0.914862897332324	0.514493979417914	pmn2a_rs06915(N/A|-4.03554|0.2145923|131|137|67|73|N/A)	natl1_rs07120(N/A|-1.72089|0.5973878|131|137|67|73|N/A)	ew15_rs07230(N/A|-1.62941|0.722105|36|42|70|76|N/A)	cysteine--tRNA ligase	NA	0
0.914862897332324	0.514886940910056	pmn2a_rs01020(N/A|-2.01118|0.6401214|265|271|17|23|N/A)	natl1_rs01075(N/A|-2.35849|0.4145076|159|166|69|76|N/A)	ew15_rs01085(N/A|-2.45894|0.4989484|202|208|69|75|N/A)	NADH:ubiquinone oxidoreductase subunit J	NA	0
0.914862897332324	0.51762826510766	pmn2a_rs00260(N/A|-2.67768|0.4714964|5|11|70|76|N/A)	natl1_rs00300(N/A|-2.21266|0.4528188|190|197|68|75|N/A)	ew15_rs00260(N/A|-1.97625|0.6287787|190|197|68|75|N/A)	alanine--tRNA ligase	NA	0
0.914862897332324	0.518390662272314	pmn2a_rs09085(N/A|-0.905316|0.8913508|193|199|18|24|N/A)	natl1_rs09275(N/A|-1.54043|0.6543187|1|9|13|21|N/A)	ew15_rs09390(N/A|-5.63375|0.0558813|42|50|68|76|N/A)	phosphoribosylformylglycinamidine cyclo-ligase	NA	0
0.914862897332324	0.524956915299055	pmn2a_rs05785(N/A|-1.98254|0.6475469|225|231|65|71|N/A)	natl1_rs05965(N/A|-3.80826|0.1606075|132|138|51|57|N/A)	ew15_rs06205(N/A|-1.16241|0.8350501|86|92|69|75|N/A)	Derived by automated computational analysis using gene prediction method: Protein Homology.	NA	0
0.914862897332324	0.527193062639879	pmn2a_rs01000(N/A|-4.42261|0.1669857|290|297|66|73|N/A)	natl1_rs01055(N/A|-2.79265|0.3150399|290|296|67|73|N/A)	ew15_rs01065(N/A|-0.384868|0.9574058|289|295|65|71|N/A)	DNA-binding response regulator	NA	0
0.914862897332324	0.527589109788126	pmn2a_rs09575(N/A|-3.2457|0.3465979|43|50|69|76|N/A)	natl1_rs09725(N/A|-1.90131|0.5420197|49|55|17|23|N/A)	ew15_rs09910(N/A|-1.81429|0.6728299|285|291|18|24|N/A)	amidase	NA	0
0.914862897332324	0.527991517432868	pmn2a_rs08080(N/A|-3.17271|0.3613023|21|27|69|75|N/A)	natl1_rs08295(N/A|-1.23536|0.7502696|22|28|69|75|N/A)	ew15_rs08360(N/A|-2.89176|0.3924452|30|37|69|76|N/A)	co-chaperone GroES	NA	0
0.914862897332324	0.528494546947323	pmn2a_rs00915(N/A|-5.39443|0.0862404|257|266|66|75|N/A)	natl1_rs00970(N/A|-2.27418|0.436366|256|265|67|76|N/A)	ew15_rs00980(N/A|-0.365155|0.9592687|1|7|68|74|N/A)	[acyl-carrier-protein] S-malonyltransferase	NA	0
0.914862897332324	0.52895437315972	pmn2a_rs08820(N/A|-4.35629|0.174423|124|130|51|57|N/A)	natl1_rs09005(N/A|-1.48735|0.6711768|26|33|20|27|N/A)	ew15_rs09120(N/A|-1.62341|0.7236751|26|33|20|27|N/A)	30S ribosomal protein S5	NA	0
0.914862897332324	0.529868812528624	pmn2a_rs02870(N/A|-3.37452|0.3216806|287|294|51|58|N/A)	natl1_rs02905(N/A|-1.27565|0.7378378|287|293|52|58|N/A)	ew15_rs03040(N/A|-2.62053|0.4576748|24|30|70|76|N/A)	carboxysome shell protein	NA	0
0.914862897332324	0.530827901979787	pmn2a_rs03995(N/A|-2.61914|0.4856038|290|300|18|27|N/A)	natl1_rs04030(N/A|-2.61914|0.3521449|290|300|18|27|N/A)	ew15_rs04165(N/A|-1.49892|0.7556999|210|216|20|26|N/A)	endonuclease III	NA	0
0.914862897332324	0.53087706755351	pmn2a_rs08970(N/A|-2.41531|0.5361044|263|270|50|57|N/A)	natl1_rs09160(N/A|-2.95355|0.2837062|263|270|50|57|N/A)	ew15_rs09275(N/A|-1.3711|0.7872561|263|270|50|57|N/A)	TIGR00268 family protein	NA	0
0.914862897332324	0.531039600967016	pmn2a_rs08275(N/A|-2.28294|0.5698074|79|85|19|25|N/A)	natl1_rs08490(N/A|-1.53575|0.6558047|79|85|19|25|N/A)	ew15_rs08555(N/A|-3.20467|0.3246449|190|196|67|73|N/A)	DUF1257 domain-containing protein	NA	0
0.914862897332324	0.532257894061156	pmn2a_rs05910(N/A|-1.39189|0.7939332|179|185|17|23|N/A)	natl1_rs06085(N/A|-2.14627|0.4710347|264|270|17|23|N/A)	ew15_rs05745(N/A|-3.32625|0.3006269|93|100|67|74|N/A)	Derived by automated computational analysis using gene prediction method: Protein Homology.	NA	0
0.914862897332324	0.533282173517659	pmn2a_rs00465(N/A|-3.3674|0.323023|210|216|17|23|N/A)	natl1_rs00520(N/A|-3.78682|0.1629325|210|216|17|23|N/A)	ew15_rs00530(N/A|-0.260364|0.9682213|256|262|22|28|N/A)	RNA methyltransferase	NA	0
0.914862897332324	0.533871784423303	pmn2a_rs05385(N/A|-2.2358|0.5819312|291|297|16|22|N/A)	natl1_rs05565(N/A|-2.21567|0.4520041|291|297|16|22|N/A)	ew15_rs05455(N/A|-2.21756|0.5630769|291|297|16|22|N/A)	Derived by automated computational analysis using gene prediction method: Protein Homology.	NA	0
0.914862897332324	0.534844582651316	pmn2a_rs09240(N/A|-3.22976|0.3497732|211|217|51|57|N/A)	natl1_rs09430(N/A|-1.7454|0.5897498|201|219|49|66|N/A)	ew15_rs09545(N/A|-1.95928|0.6334117|211|217|51|57|N/A)	Derived by automated computational analysis using gene prediction method: Protein Homology.	NA	0
0.914862897332324	0.53525229406438	pmn2a_rs09225(N/A|-3.09837|0.3767076|97|104|69|76|N/A)	natl1_rs09415(N/A|-3.08746|0.2597944|97|106|67|76|N/A)	ew15_rs09530(N/A|-0.787057|0.9060526|177|189|13|26|N/A)	Derived by automated computational analysis using gene prediction method: Protein Homology.	NA	0
0.914862897332324	0.535393626872411	pmn2a_rs04080(N/A|-2.40709|0.5381797|210|216|66|72|N/A)	natl1_rs04280(N/A|-2.36783|0.4121361|107|113|17|23|N/A)	ew15_rs04255(N/A|-1.87653|0.6559583|107|113|17|23|N/A)	ferredoxin	NA	0
0.914862897332324	0.536461255140051	pmn2a_rs00100(N/A|-2.90145|0.4195366|113|119|69|75|N/A)	natl1_rs00100(N/A|-1.93858|0.5308712|267|274|17|24|N/A)	ew15_rs00090(N/A|-1.94957|0.6360617|268|274|17|23|N/A)	sulfurtransferase TusA family protein	NA	0
0.914862897332324	0.536687042695372	pmn2a_rs02215(N/A|-2.34646|0.5535635|61|67|69|75|N/A)	natl1_rs02255(N/A|-0.612269|0.9132795|61|67|69|75|N/A)	ew15_rs02340(N/A|-5.479|0.0631515|199|208|67|76|N/A)	Derived by automated computational analysis using gene prediction method: Protein Homology.	NA	0
0.914862897332324	0.541109471642301	pmn2a_rs06630(N/A|-2.33587|0.5562633|49|55|17|23|N/A)	natl1_rs06835(N/A|-2.16799|0.4650236|49|55|17|23|N/A)	ew15_rs06975(N/A|-2.11186|0.5917642|49|55|17|23|N/A)	imidazole glycerol phosphate synthase subunit HisH	NA	0
0.914862897332324	0.541551711963256	pmn2a_rs08165(N/A|-2.41637|0.535837|3|9|69|75|N/A)	natl1_rs08380(N/A|-2.10269|0.4832432|18|24|69|75|N/A)	ew15_rs08445(N/A|-2.11254|0.5915789|18|24|69|75|N/A)	ATP synthase subunit A	NA	0
0.914862897332324	0.542325540475934	pmn2a_rs01680(N/A|-3.5609|0.2879908|173|179|52|58|N/A)	natl1_rs01735(N/A|-1.70002|0.6039144|189|195|51|57|N/A)	ew15_rs01750(N/A|-1.71976|0.6982182|173|179|52|58|N/A)	MCE family protein	NA	0
0.914862897332324	0.543764725765628	pmn2a_rs04820(N/A|-1.98319|0.6473784|113|119|17|23|N/A)	natl1_rs05015(N/A|-2.26022|0.4400627|113|119|17|23|N/A)	ew15_rs04985(N/A|-2.32137|0.5352042|3|10|69|76|N/A)	Derived by automated computational analysis using gene prediction method: Protein Homology.	NA	0
0.914862897332324	0.544218997365636	pmn2a_rs03870(N/A|-2.31562|0.5614354|290|296|20|26|N/A)	natl1_rs03905(N/A|-1.99612|0.5138895|290|296|20|26|N/A)	ew15_rs04045(N/A|-2.31562|0.5367379|290|296|20|26|N/A)	cobalamin biosynthesis protein CobW	NA	0
0.914862897332324	0.544355852294204	pmn2a_rs09175(N/A|-2.07153|0.6244604|132|143|14|25|N/A)	natl1_rs09365(N/A|-2.03728|0.5019244|132|143|14|25|N/A)	ew15_rs09480(N/A|-2.50649|0.4866409|132|143|14|25|N/A)	ribosome maturation factor RimM	NA	0
0.914862897332324	0.544775521862382	pmn2a_rs00360(N/A|-2.1016|0.6166569|1|15|14|26|N/A)	natl1_rs00420(N/A|-2.83252|0.3070041|1|15|14|26|N/A)	ew15_rs00435(N/A|-1.61448|0.7260079|234|240|70|76|N/A)	Derived by automated computational analysis using gene prediction method: Protein Homology.	NA	0
0.914862897332324	0.546017689871985	pmn2a_rs01210(N/A|-1.04394|0.866671|176|182|50|56|N/A)	natl1_rs01265(N/A|-1.99944|0.5129186|84|91|69|76|N/A)	ew15_rs01275(N/A|-3.9506|0.1978711|191|197|68|74|N/A)	Derived by automated computational analysis using gene prediction method: Protein Homology.	NA	0
0.914862897332324	0.546782578582014	pmn2a_rs02985(N/A|-1.39449|0.7933398|286|292|18|24|N/A)	natl1_rs03020(N/A|-1.39233|0.7012882|286|292|18|24|N/A)	ew15_rs03155(N/A|-4.57874|0.1258206|259|265|68|74|N/A)	Derived by automated computational analysis using gene prediction method: Protein Homology.	NA	0
0.914862897332324	0.547533876583097	pmn2a_rs09130(N/A|-2.62911|0.4831874|193|200|17|24|N/A)	natl1_rs09320(N/A|-2.61839|0.352313|193|200|17|24|N/A)	ew15_rs09435(N/A|-1.35849|0.7902839|193|200|17|24|N/A)	galactose mutarotase	NA	0
0.914862897332324	0.547606637107634	pmn2a_rs01220(N/A|-0.911617|0.890288|61|67|18|24|N/A)	natl1_rs01275(N/A|-3.04619|0.2669598|61|67|18|24|N/A)	ew15_rs01285(N/A|-2.72379|0.4321937|61|67|18|24|N/A)	aspartate aminotransferase	NA	0
0.914862897332324	0.54879005428767	pmn2a_rs09360(N/A|-3.3574|0.3249154|231|241|9|19|N/A)	natl1_rs09550(N/A|-0.924233|0.8402774|70|76|66|72|N/A)	ew15_rs09665(N/A|-3.14716|0.336466|176|183|67|74|N/A)	phosphate ABC transporter permease	NA	0
0.914862897332324	0.548966264893551	pmn2a_rs07955(N/A|-2.2707|0.5729503|266|272|15|21|N/A)	natl1_rs08155(N/A|-2.53001|0.3725736|266|272|15|21|N/A)	ew15_rs08250(N/A|-1.7111|0.7005258|266|272|15|21|N/A)	Derived by automated computational analysis using gene prediction method: Protein Homology.	NA	0
0.914862897332324	0.549492136419686	pmn2a_rs06935(N/A|-0.534151|0.9435333|262|268|20|26|N/A)	natl1_rs07140(N/A|-2.98064|0.2787132|56|63|68|75|N/A)	ew15_rs07250(N/A|-3.39065|0.2884423|56|63|68|75|N/A)	NAD(P) transhydrogenase subunit beta	NA	0
0.914862897332324	0.550370072159791	pmn2a_rs00725(N/A|-2.90856|0.4179409|88|95|69|76|N/A)	natl1_rs00780(N/A|-1.87049|0.5513216|132|139|69|76|N/A)	ew15_rs00790(N/A|-1.90387|0.6485201|132|139|69|76|N/A)	DUF3120 domain-containing protein	NA	0
0.914862897332324	0.551562000406671	pmn2a_rs04400(N/A|-3.20512|0.3547212|246|254|66|74|N/A)	natl1_rs04600(N/A|-2.64355|0.3467129|78|84|18|24|N/A)	ew15_rs04570(N/A|-0.93022|0.8814865|241|247|69|75|N/A)	ABC transporter permease	NA	0
0.914862897332324	0.553142673875852	pmn2a_rs08305(N/A|-2.21828|0.5864494|52|58|14|20|N/A)	natl1_rs08520(N/A|-2.27935|0.4350025|52|58|14|20|N/A)	ew15_rs08585(N/A|-1.98107|0.6274625|253|259|14|20|N/A)	DNA-directed RNA polymerase subunit beta'	NA	0
0.914862897332324	0.55322724230777	pmn2a_rs02265(N/A|-1.82814|0.6873497|288|294|51|57|N/A)	natl1_rs02300(N/A|-1.34587|0.7159206|288|294|51|57|N/A)	ew15_rs02385(N/A|-3.90301|0.2045337|2|8|69|75|N/A)	DUF2862 domain-containing protein	NA	0
0.914862897332324	0.553383399873491	pmn2a_rs07510(N/A|-2.18875|0.5940776|82|88|67|73|N/A)	natl1_rs07715(N/A|-2.09386|0.4857404|65|71|17|23|N/A)	ew15_rs07805(N/A|-2.22509|0.5610434|65|71|17|23|N/A)	dihydrolipoyl dehydrogenase	NA	0
0.914862897332324	0.554100976466952	pmn2a_rs08990(N/A|-1.99523|0.6442576|107|113|18|24|N/A)	natl1_rs09180(N/A|-1.99523|0.5141499|107|113|18|24|N/A)	ew15_rs09295(N/A|-2.54608|0.4764934|198|204|18|24|N/A)	Derived by automated computational analysis using gene prediction method: Protein Homology.	NA	0
0.914862897332324	0.556139076036601	pmn2a_rs09205(N/A|-0.320132|0.9643656|191|197|50|56|N/A)	natl1_rs09395(N/A|-3.58299|0.1867794|293|299|16|22|N/A)	ew15_rs09510(N/A|-3.05494|0.3560312|293|299|16|22|N/A)	transketolase	NA	0
0.914862897332324	0.556546552001866	pmn2a_rs05875(N/A|-2.73827|0.4571084|72|85|18|30|N/A)	natl1_rs06050(N/A|-1.73239|0.5938003|33|39|68|74|N/A)	ew15_rs06295(N/A|-2.16866|0.5763188|229|236|69|76|N/A)	Derived by automated computational analysis using gene prediction method: Protein Homology.	NA	0
0.914862897332324	0.557869714695965	pmn2a_rs00165(N/A|-2.06983|0.6249016|2|8|15|21|N/A)	natl1_rs00165(N/A|-2.98524|0.2778733|151|158|67|74|N/A)	ew15_rs00155(N/A|-1.40749|0.7784281|2|8|15|21|N/A)	HNH endonuclease	NA	0
0.914862897332324	0.558799881085276	pmn2a_rs04765(N/A|-5.06351|0.1084452|287|295|67|75|N/A)	natl1_rs04960(N/A|-1.59149|0.6381232|44|50|69|75|N/A)	ew15_rs04930(N/A|-0.916528|0.8839755|246|252|70|76|N/A)	RNA-binding protein S1	NA	0
0.914862897332324	0.559152994173071	pmn2a_rs02435(N/A|-3.17591|0.3606488|44|50|17|23|N/A)	natl1_rs02470(N/A|-1.20493|0.7595736|44|50|17|23|N/A)	ew15_rs02600(N/A|-2.61448|0.4591906|293|299|52|58|N/A)	DUF3067 domain-containing protein	NA	0
0.914862897332324	0.559312733674876	pmn2a_rs08025(N/A|-2.8139|0.4394734|53|59|51|57|N/A)	natl1_rs06430(N/A|-1.32043|0.7238927|52|58|52|58|N/A)	ew15_rs06060(N/A|-2.72778|0.4312245|162|168|70|76|N/A)	Derived by automated computational analysis using gene prediction method: Protein Homology.	NA	0
0.914862897332324	0.559521199007241	pmn2a_rs01130(N/A|-1.9088|0.6666183|289|298|18|28|N/A)	natl1_rs01185(N/A|-1.94229|0.5297677|289|298|18|28|N/A)	ew15_rs01195(N/A|-2.65995|0.447859|117|123|69|75|N/A)	glutaredoxin 3	NA	0
0.914862897332324	0.561767503194626	pmn2a_rs08180(N/A|-2.51759|0.5105167|115|121|51|57|N/A)	natl1_rs08395(N/A|-1.20044|0.7609396|188|194|16|22|N/A)	ew15_rs08460(N/A|-3.2382|0.3178888|187|194|16|23|N/A)	cytochrome c biogenesis protein CcdA	NA	0
0.914862897332324	0.561782264292599	pmn2a_rs09210(N/A|-1.52483|0.7628212|234|244|18|28|N/A)	natl1_rs09400(N/A|-3.73336|0.1688773|69|75|18|24|N/A)	ew15_rs09515(N/A|-1.3207|0.7992574|26|33|69|76|N/A)	phosphomethylpyrimidine synthase	NA	0
0.914862897332324	0.563057425440759	pmn2a_rs07025(N/A|-3.13924|0.3681851|104|111|51|58|N/A)	natl1_rs07230(N/A|-1.89056|0.5452559|260|266|52|58|N/A)	ew15_rs07340(N/A|-1.5993|0.7299617|104|110|52|58|N/A)	cobyric acid synthase CobQ	NA	0
0.914862897332324	0.563815296592971	pmn2a_rs01535(N/A|-1.4977|0.7692908|83|89|52|58|N/A)	natl1_rs01590(N/A|-2.52611|0.3734888|98|104|68|74|N/A)	ew15_rs01605(N/A|-2.35167|0.5271443|98|104|68|74|N/A)	murein biosynthesis integral membrane protein MurJ	NA	0
0.914862897332324	0.565647598769446	pmn2a_rs01735(N/A|-2.44137|0.5295425|168|175|50|57|N/A)	natl1_rs01790(N/A|-1.99653|0.5137695|11|17|52|58|N/A)	ew15_rs01805(N/A|-1.99653|0.6232403|11|17|52|58|N/A)	bifunctional NADH dehydrogenase FAD-containing subunit/selenide water dikinase SelD	NA	0
0.914862897332324	0.566696390885238	pmn2a_rs09515(N/A|-2.62178|0.4849634|163|169|67|73|N/A)	natl1_rs09665(N/A|-0.956565|0.8315726|163|169|67|73|N/A)	ew15_rs09850(N/A|-3.6156|0.2487899|5|14|16|25|N/A)	aspartate kinase	NA	0
0.914862897332324	0.567178669422039	pmn2a_rs02440(N/A|-1.57787|0.7500137|239|245|52|58|N/A)	natl1_rs02475(N/A|-1.48274|0.6726407|216|223|69|76|N/A)	ew15_rs02605(N/A|-3.79599|0.220196|192|198|70|76|N/A)	twin-arginine translocase subunit TatC	NA	0
0.914862897332324	0.570532111561483	pmn2a_rs06430(N/A|-2.09385|0.6186678|235|241|13|19|N/A)	natl1_rs06635(N/A|-2.20183|0.4557581|235|241|13|19|N/A)	ew15_rs06770(N/A|-2.02554|0.6153166|235|241|13|19|N/A)	Derived by automated computational analysis using gene prediction method: Protein Homology.	NA	0
0.914862897332324	0.570758226650439	pmn2a_rs05935(N/A|-2.1603|0.6014396|278|284|17|23|N/A)	natl1_rs06110(N/A|-2.22595|0.4492293|278|284|17|23|N/A)	ew15_rs05765(N/A|-1.93386|0.6403473|278|284|17|23|N/A)	Derived by automated computational analysis using gene prediction method: Protein Homology.	NA	0
0.914862897332324	0.57362563240266	pmn2a_rs02255(N/A|-1.42944|0.7853013|126|132|18|24|N/A)	natl1_rs02290(N/A|-4.09844|0.1322384|10|17|17|24|N/A)	ew15_rs02375(N/A|-1.0977|0.8487634|185|192|20|27|N/A)	16S rRNA (cytosine(967)-C(5))-methyltransferase	NA	0
0.914862897332324	0.573952435484088	pmn2a_rs08795(N/A|-2.82187|0.4376368|198|204|51|57|N/A)	natl1_rs08980(N/A|-1.86839|0.551958|198|204|51|57|N/A)	ew15_rs09095(N/A|-1.76518|0.6860619|233|240|68|75|N/A)	30S ribosomal protein S11	NA	0
0.914862897332324	0.57464512667141	pmn2a_rs00785(N/A|-2.26073|0.575513|106|112|17|23|N/A)	natl1_rs00840(N/A|-2.15966|0.4673231|57|63|20|26|N/A)	ew15_rs00850(N/A|-1.8825|0.6543352|106|112|17|23|N/A)	glutathione S-transferase	NA	0
0.914862897332324	0.574958209222524	pmn2a_rs01630(N/A|-1.49609|0.7696729|2|14|12|26|N/A)	natl1_rs01685(N/A|-2.65364|0.344488|137|143|68|74|N/A)	ew15_rs01700(N/A|-2.10959|0.5923826|137|143|68|74|N/A)	non-canonical purine NTP pyrophosphatase	NA	0
0.914862897332324	0.57521166152353	pmn2a_rs01290(N/A|-2.67769|0.471494|58|67|15|25|N/A)	natl1_rs01345(N/A|-2.43391|0.3956456|58|67|15|25|N/A)	ew15_rs01355(N/A|-1.26983|0.8110875|4|11|21|28|N/A)	Derived by automated computational analysis using gene prediction method: Protein Homology.	NA	0
0.914862897332324	0.57623844742508	pmn2a_rs00280(N/A|-1.93625|0.659529|258|264|18|24|N/A)	natl1_rs00320(N/A|-2.0587|0.4957608|258|264|18|24|N/A)	ew15_rs00280(N/A|-2.30224|0.5403119|258|264|18|24|N/A)	Asp-tRNA(Asn)/Glu-tRNA(Gln) amidotransferase GatCAB subunit B	NA	0
0.914862897332324	0.576935732255268	pmn2a_rs04065(N/A|-2.10093|0.6168308|53|61|22|30|N/A)	natl1_rs04265(N/A|-2.17203|0.463911|53|61|22|30|N/A)	ew15_rs04240(N/A|-1.99402|0.6239259|53|61|22|30|N/A)	DUF3318 domain-containing protein	NA	0
0.914862897332324	0.578489329924412	pmn2a_rs02110(N/A|-2.64618|0.4790632|2|8|68|74|N/A)	natl1_rs02150(N/A|-1.87271|0.5506492|88|98|14|28|N/A)	ew15_rs02160(N/A|-1.85913|0.6606845|88|98|14|28|N/A)	cell division protein SepF	NA	0
0.914862897332324	0.578494397705665	pmn2a_rs08650(N/A|-2.16053|0.60138|139|145|18|24|N/A)	natl1_rs08865(N/A|-2.16053|0.4670826|139|145|18|24|N/A)	ew15_rs08960(N/A|-1.93737|0.63939|41|47|70|76|N/A)	photosystem I P700 chlorophyll a apoprotein A2	NA	0
0.914862897332324	0.578618114148605	pmn2a_rs01815(N/A|-2.0312|0.6349274|183|189|18|24|N/A)	natl1_rs01870(N/A|-1.99857|0.5131729|183|189|18|24|N/A)	ew15_rs01885(N/A|-2.25841|0.5520655|166|172|70|76|N/A)	Derived by automated computational analysis using gene prediction method: Protein Homology.	NA	0
0.914862897332324	0.579689046399329	pmn2a_rs03635(N/A|-1.77096|0.7019249|19|25|52|58|N/A)	natl1_rs03670(N/A|-0.770293|0.8789804|19|25|52|58|N/A)	ew15_rs03810(N/A|-5.19088|0.0790825|136|147|17|28|N/A)	tRNA 2-selenouridine(34) synthase MnmH	NA	0
0.914862897332324	0.579781770743339	pmn2a_rs07535(N/A|-1.91912|0.6639547|79|86|20|27|N/A)	natl1_rs07740(N/A|-2.05709|0.4962226|79|86|20|27|N/A)	ew15_rs07830(N/A|-2.28736|0.5442945|79|86|20|27|N/A)	dihydrofolate synthase	NA	0
0.914862897332324	0.579979996236962	pmn2a_rs01500(N/A|-2.52095|0.5096841|268|274|67|73|N/A)	natl1_rs01555(N/A|-1.55464|0.6498079|285|291|16|22|N/A)	ew15_rs01570(N/A|-2.39633|0.5153378|195|201|68|74|N/A)	3-isopropylmalate dehydratase small subunit	NA	0
0.914862897332324	0.580279715725508	pmn2a_rs09235(N/A|-1.95322|0.6551397|174|180|20|26|N/A)	natl1_rs09425(N/A|-1.92095|0.5361308|174|180|20|26|N/A)	ew15_rs09540(N/A|-2.42675|0.5073498|174|180|20|26|N/A)	SsrA-binding protein	NA	0
0.914862897332324	0.580940042358016	pmn2a_rs04330(N/A|-1.77786|0.7001725|8|14|16|22|N/A)	natl1_rs04530(N/A|-2.42353|0.3982024|8|14|16|22|N/A)	ew15_rs04505(N/A|-1.99433|0.6238412|293|299|65|71|N/A)	4-diphosphocytidyl-2C-methyl-D-erythritol kinase	NA	0
0.914862897332324	0.581268949276644	pmn2a_rs10120(N/A|-0.331089|0.9634548|21|27|19|25|N/A)	natl1_rs10240(N/A|-3.69107|0.1737328|271|278|68|75|N/A)	ew15_rs10575(N/A|-2.66108|0.4475792|272|278|68|74|N/A)	photosystem I reaction centre subunit IX PsaJ	NA	0
0.914862897332324	0.58231162087044	pmn2a_rs05620(N/A|-0.338166|0.9628578|87|94|69|76|N/A)	natl1_rs05800(N/A|-2.43391|0.3956456|61|67|67|73|N/A)	ew15_rs06020(N/A|-4.10982|0.1768873|78|85|17|24|N/A)	Derived by automated computational analysis using gene prediction method: Protein Homology.	NA	0
0.914862897332324	0.583712746384657	pmn2a_rs02785(N/A|-2.10653|0.6153779|28|35|17|24|N/A)	natl1_rs02820(N/A|-1.94616|0.5286178|28|35|17|24|N/A)	ew15_rs02955(N/A|-2.20149|0.5674219|28|35|17|24|N/A)	long-chain acyl-[acyl-carrier-protein] reductase	NA	0
0.914862897332324	0.584918768669854	pmn2a_rs00040(N/A|-3.20839|0.3540617|109|115|70|76|N/A)	natl1_rs00040(N/A|-1.42104|0.6922095|112|118|70|76|N/A)	ew15_rs00030(N/A|-1.97545|0.6289972|168|186|12|26|N/A)	Derived by automated computational analysis using gene prediction method: Protein Homology.	NA	0
0.914862897332324	0.585028258797324	pmn2a_rs06970(N/A|-0.794654|0.9090671|188|194|52|58|N/A)	natl1_rs07175(N/A|-2.77936|0.3177588|274|280|68|74|N/A)	ew15_rs07285(N/A|-2.7846|0.4175506|274|280|68|74|N/A)	Derived by automated computational analysis using gene prediction method: Protein Homology.	NA	0
0.914862897332324	0.585919486641844	pmn2a_rs02295(N/A|-3.51443|0.296129|14|20|51|57|N/A)	natl1_rs02330(N/A|-1.54131|0.6540393|14|20|51|57|N/A)	ew15_rs02415(N/A|-1.58481|0.7337218|148|154|22|28|N/A)	ABC transporter ATP-binding protein	NA	0
0.914862897332324	0.587355122179543	pmn2a_rs07805(N/A|-5.30783|0.0916011|291|297|51|57|N/A)	natl1_rs08010(N/A|-1.1063|0.789109|267|273|20|26|N/A)	ew15_rs08105(N/A|-1.20131|0.8265394|266|273|20|27|N/A)	ribonuclease Z	NA	0
0.914862897332324	0.587380800500769	pmn2a_rs09870(N/A|-1.49343|0.7703037|281|300|11|28|N/A)	natl1_rs10015(N/A|-1.48895|0.6706687|149|155|69|75|N/A)	ew15_rs10200(N/A|-3.64975|0.2431611|276|282|70|76|N/A)	Derived by automated computational analysis using gene prediction method: Protein Homology.	NA	0
0.914862897332324	0.587454260050715	pmn2a_rs08225(N/A|-3.20033|0.3556886|32|39|16|23|N/A)	natl1_rs08440(N/A|-3.26867|0.2303983|32|39|16|23|N/A)	ew15_rs08505(N/A|-0.284168|0.9663249|247|253|14|20|N/A)	DEAD/DEAH box helicase	NA	0
0.914862897332324	0.58789422312951	pmn2a_rs08645(N/A|-1.9555|0.6545497|233|239|17|23|N/A)	natl1_rs08860(N/A|-2.23936|0.4456269|233|239|17|23|N/A)	ew15_rs08955(N/A|-1.9555|0.6344434|233|239|17|23|N/A)	photosystem I P700 chlorophyll a apoprotein A1	NA	0
0.914862897332324	0.58851294024006	pmn2a_rs07905(N/A|-3.42078|0.3130577|256|262|17|23|N/A)	natl1_rs08110(N/A|-1.54312|0.6534647|240|246|17|23|N/A)	ew15_rs08205(N/A|-1.62197|0.7240516|240|246|17|23|N/A)	Derived by automated computational analysis using gene prediction method: GeneMarkS+.	NA	0
0.914862897332324	0.589032835456353	pmn2a_rs09860(N/A|-5.51323|0.0793637|264|270|68|74|N/A)	natl1_rs10005(N/A|-1.16744|0.7709205|264|270|68|74|N/A)	ew15_rs10190(N/A|-1.01628|0.8651877|245|252|69|76|N/A)	molecular chaperone DnaK	NA	0
0.914862897332324	0.590488596015355	pmn2a_rs09165(N/A|-4.1169|0.2037202|290|296|51|57|N/A)	natl1_rs09355(N/A|-1.3196|0.7241522|89|95|69|75|N/A)	ew15_rs09470(N/A|-1.47889|0.760742|289|295|52|58|N/A)	ribonuclease III	NA	0
0.914862897332324	0.590992316097054	pmn2a_rs01775(N/A|-1.75075|0.7070464|207|219|13|23|N/A)	natl1_rs01830(N/A|-2.30502|0.4282769|198|219|13|26|N/A)	ew15_rs01845(N/A|-2.05804|0.6064421|198|219|13|26|N/A)	bilin biosynthesis protein CpeY	NA	0
0.914862897332324	0.591469542877867	pmn2a_rs03925(N/A|-1.94187|0.6580759|280|299|13|25|N/A)	natl1_rs03960(N/A|-2.15783|0.4678292|131|137|67|73|N/A)	ew15_rs04095(N/A|-2.02895|0.6143853|131|137|67|73|N/A)	glutamate 5-kinase	NA	0
0.914862897332324	0.592697987817193	pmn2a_rs03775(N/A|-1.40093|0.7918671|30|36|17|23|N/A)	natl1_rs03810(N/A|-2.15273|0.4692417|30|36|17|23|N/A)	ew15_rs03950(N/A|-2.62795|0.4558191|120|127|69|76|N/A)	peptidase M15	NA	0
0.914862897332324	0.594208489591084	pmn2a_rs09260(N/A|-2.1647|0.6003003|259|265|16|22|N/A)	natl1_rs09450(N/A|-1.73671|0.5924543|259|265|16|22|N/A)	ew15_rs09565(N/A|-2.32684|0.5337463|259|265|16|22|N/A)	rod shape-determining protein MreC	NA	0
0.914862897332324	0.596314927926647	pmn2a_rs06410(N/A|-1.95375|0.6550026|247|256|12|21|N/A)	natl1_rs06615(N/A|-1.85012|0.5575085|247|256|12|21|N/A)	ew15_rs06750(N/A|-2.36213|0.524371|247|256|12|21|N/A)	ABC transporter ATP-binding protein	NA	0
0.914862897332324	0.596601746463084	pmn2a_rs08145(N/A|-2.11657|0.6127735|159|167|18|26|N/A)	natl1_rs08360(N/A|-2.02954|0.5041624|292|298|17|23|N/A)	ew15_rs08425(N/A|-1.96546|0.6317247|159|167|18|26|N/A)	ATP synthase subunit delta	NA	0
0.914862897332324	0.596700689416079	pmn2a_rs07695(N/A|-1.36819|0.7993129|287|293|51|57|N/A)	natl1_rs07900(N/A|-2.12794|0.4761459|287|293|51|57|N/A)	ew15_rs07995(N/A|-2.66017|0.4478045|287|293|51|57|N/A)	glycerol-3-phosphate acyltransferase	NA	0
0.914862897332324	0.596726211188164	pmn2a_rs02445(N/A|-1.26965|0.8210696|49|62|14|30|N/A)	natl1_rs02480(N/A|-2.58582|0.3596726|2|14|20|32|N/A)	ew15_rs02610(N/A|-2.23317|0.5588632|8|14|20|26|N/A)	Derived by automated computational analysis using gene prediction method: Protein Homology.	NA	0
0.914862897332324	0.597728520659466	pmn2a_rs01870(N/A|-3.37838|0.3209545|77|83|52|58|N/A)	natl1_rs01915(N/A|-1.44715|0.6839358|77|83|52|58|N/A)	ew15_rs01930(N/A|-1.70106|0.7031966|85|91|69|75|N/A)	photosystem II reaction center protein M	NA	0
0.914862897332324	0.59840069139742	pmn2a_rs09595(N/A|-2.12569|0.6104084|101|108|14|21|N/A)	natl1_rs09745(N/A|-0.949327|0.8335371|101|108|14|21|N/A)	ew15_rs09930(N/A|-3.84165|0.2133975|181|187|67|73|N/A)	thiazole synthase	NA	0
0.914862897332324	0.598690531071298	pmn2a_rs06770(N/A|-1.94062|0.6583991|259|265|69|75|N/A)	natl1_rs06975(N/A|-1.85764|0.555221|88|96|20|28|N/A)	ew15_rs07115(N/A|-2.34163|0.5298107|124|130|69|75|N/A)	Derived by automated computational analysis using gene prediction method: Protein Homology.	NA	0
0.915367466456475	0.600951501743334	pmn2a_rs08190(N/A|-1.90735|0.6669924|189|195|18|24|N/A)	natl1_rs08405(N/A|-2.07941|0.4898438|189|195|18|24|N/A)	ew15_rs08470(N/A|-2.06706|0.6039802|204|210|18|24|N/A)	NADPH-dependent 7-cyano-7-deazaguanine reductase QueF	NA	0
0.915367466456475	0.60229927260149	pmn2a_rs02475(N/A|-3.5111|0.2967189|248|254|17|23|N/A)	natl1_rs02510(N/A|-2.31677|0.4252232|248|254|17|23|N/A)	ew15_rs02645(N/A|-0.666352|0.9242036|130|136|66|72|N/A)	DUF1643 domain-containing protein	NA	0
0.915367466456475	0.603189888338763	pmn2a_rs04180(N/A|-1.94605|0.6569948|245|251|15|21|N/A)	natl1_rs04380(N/A|-1.96923|0.5217896|53|59|13|19|N/A)	ew15_rs04355(N/A|-2.14351|0.5831505|53|59|13|19|N/A)	Derived by automated computational analysis using gene prediction method: Protein Homology.	NA	0
0.915367466456475	0.604198093044533	pmn2a_rs00180(N/A|-2.00011|0.6429923|193|199|13|19|N/A)	natl1_rs00180(N/A|-1.99069|0.5154796|193|199|13|19|N/A)	ew15_rs00165(N/A|-2.0531|0.6077907|193|199|13|19|N/A)	alanine--glyoxylate aminotransferase family protein	NA	0
0.915367466456475	0.60507207408447	pmn2a_rs07675(N/A|-2.90386|0.4189953|158|164|52|58|N/A)	natl1_rs07880(N/A|-1.74603|0.5895539|153|159|68|74|N/A)	ew15_rs07975(N/A|-1.58331|0.7341102|153|159|68|74|N/A)	GPH family sugar transporter	NA	0
0.915367466456475	0.605187088588315	pmn2a_rs09865(N/A|-3.49308|0.2999262|271|286|12|26|N/A)	natl1_rs10010(N/A|-1.57841|0.6422681|132|138|20|26|N/A)	ew15_rs10195(N/A|-1.39102|0.7824399|132|138|20|26|N/A)	shikimate dehydrogenase	NA	0
0.915367466456475	0.605223600764543	pmn2a_rs00630(N/A|-2.85233|0.4306573|289|295|66|72|N/A)	natl1_rs00685(N/A|-0.684304|0.8983806|1|7|16|22|N/A)	ew15_rs00695(N/A|-3.57822|0.2550681|35|42|67|74|N/A)	potassium transporter TrkG	NA	0
0.915688061151131	0.607190076038493	pmn2a_rs02715(N/A|-1.78276|0.6989269|185|193|13|21|N/A)	natl1_rs02750(N/A|-1.92201|0.5358138|141|148|69|76|N/A)	ew15_rs02885(N/A|-2.3374|0.5309354|185|193|13|21|N/A)	penicillin-binding protein 2	NA	0
0.915688061151131	0.607818369284198	pmn2a_rs04535(pgi|-3.97755|0.2226363|265|271|51|57|N/A)	natl1_rs04735(pgi|-1.67812|0.610784|212|218|17|23|N/A)	ew15_rs04705(pgi|-0.980095|0.8721768|212|218|17|23|N/A)	glucose-6-phosphate isomerase	NA	0
0.915688061151131	0.608094878944507	pmn2a_rs01465(N/A|-3.03466|0.3902482|132|138|51|57|N/A)	natl1_rs01520(N/A|-0.0417963|0.9853181|24|30|16|22|N/A)	ew15_rs01535(N/A|-5.71635|0.0523287|196|204|68|76|N/A)	DUF3084 domain-containing protein	NA	0
0.917059157447555	0.609893166666477	pmn2a_rs04335(N/A|-1.64466|0.7336148|177|184|21|28|N/A)	natl1_rs04535(N/A|-4.91135|0.0771554|177|185|20|28|N/A)	ew15_rs04510(N/A|-0.301375|0.9649046|205|212|69|76|N/A)	DUF3082 domain-containing protein	NA	0
0.917922402777344	0.611355869419955	pmn2a_rs01525(N/A|-1.72987|0.7123193|193|200|17|24|N/A)	natl1_rs01580(N/A|-2.12963|0.4756732|193|200|17|24|N/A)	ew15_rs01595(N/A|-2.08915|0.5979539|193|200|17|24|N/A)	DUF3181 domain-containing protein	NA	0
0.924844434365041	0.616861389426441	pmn2a_rs00995(N/A|-3.26724|0.3423391|237|243|52|58|N/A)	natl1_rs01050(N/A|-1.55569|0.6494747|237|243|52|58|N/A)	ew15_rs01060(N/A|-1.46762|0.7635641|237|243|52|58|N/A)	5 10-methylenetetrahydrofolate reductase	NA	0
0.92774661499133	0.621579833484973	pmn2a_rs08435(N/A|-3.11069|0.3741249|116|122|17|23|N/A)	natl1_rs08650(N/A|-3.17761|0.2447571|116|122|17|23|N/A)	ew15_rs08735(N/A|-0.170356|0.9746989|116|122|17|23|N/A)	dioxygenase	NA	0
0.92774661499133	0.621748320849695	pmn2a_rs08320(N/A|-1.02135|0.8708751|33|39|20|26|N/A)	natl1_rs08535(N/A|-1.36148|0.7110138|164|170|68|74|N/A)	ew15_rs08600(N/A|-4.24578|0.1604981|290|297|51|58|N/A)	TatD family deoxyribonuclease	NA	0
0.92774661499133	0.622588677552116	pmn2a_rs00750(N/A|-1.9652|0.6520386|200|207|16|23|N/A)	natl1_rs00805(N/A|-1.65871|0.6168885|265|272|69|76|N/A)	ew15_rs00815(N/A|-2.358|0.5254654|200|207|16|23|N/A)	Derived by automated computational analysis using gene prediction method: Protein Homology.	NA	0
0.92774661499133	0.623098863911006	pmn2a_rs10100(N/A|-3.10015|0.3763337|63|69|70|76|N/A)	natl1_rs10220(N/A|-1.82503|0.5651693|132|139|68|75|N/A)	ew15_rs10505(N/A|-1.20987|0.8246407|36|42|14|20|N/A)	Derived by automated computational analysis using gene prediction method: Protein Homology.	NA	0
0.92774661499133	0.627207440943554	pmn2a_rs09880(N/A|-2.57739|0.4957815|220|226|20|26|N/A)	natl1_rs10025(N/A|-1.61723|0.6299772|220|226|20|26|N/A)	ew15_rs10210(N/A|-1.80386|0.6756469|269|275|69|75|N/A)	argininosuccinate synthase	NA	0
0.92774661499133	0.627995264439934	pmn2a_rs08335(N/A|-3.55143|0.2896352|203|209|66|72|N/A)	natl1_rs08550(N/A|-0.921959|0.8408827|151|157|17|23|N/A)	ew15_rs08615(N/A|-2.15022|0.5813265|243|249|18|24|N/A)	ribose-5-phosphate isomerase	NA	0
0.92774661499133	0.628849524578884	pmn2a_rs07745(N/A|-1.69803|0.7203207|165|181|13|26|N/A)	natl1_rs07950(N/A|-1.79211|0.5752845|165|181|13|26|N/A)	ew15_rs08045(N/A|-2.38974|0.5170741|229|235|52|58|N/A)	UDP-3-O-acyl-N-acetylglucosamine deacetylase	NA	0
0.92774661499133	0.631841453407352	pmn2a_rs06945(N/A|-1.57509|0.75069|48|54|18|24|N/A)	natl1_rs07150(N/A|-1.73503|0.5929776|48|54|18|24|N/A)	ew15_rs07260(N/A|-2.58517|0.4665683|43|49|70|76|N/A)	NAD(P)(+) transhydrogenase (Re/Si-specific) subunit alpha	NA	0
0.92774661499133	0.631959626197225	pmn2a_rs02895(N/A|-3.14886|0.3661979|272|278|52|58|N/A)	natl1_rs02930(N/A|-2.32568|0.422918|272|279|51|58|N/A)	ew15_rs03065(N/A|-0.648962|0.926623|26|32|70|76|N/A)	pterin-4-alpha-carbinolamine dehydratase	NA	0
0.92774661499133	0.632137813822939	pmn2a_rs05835(N/A|-4.57104|0.1513466|15|21|66|72|N/A)	natl1_rs06010(N/A|-0.353279|0.955945|15|21|66|72|N/A)	ew15_rs06255(N/A|-2.67232|0.4448009|262|268|67|73|N/A)	Derived by automated computational analysis using gene prediction method: Protein Homology.	NA	0
0.92774661499133	0.633228177029477	pmn2a_rs01265(N/A|-2.4362|0.5308421|43|49|51|57|N/A)	natl1_rs01320(N/A|-1.7793|0.5792389|57|63|18|24|N/A)	ew15_rs01330(N/A|-1.65748|0.714731|57|63|18|24|N/A)	chaperone protein ClpB	NA	0
0.92774661499133	0.634408919464587	pmn2a_rs02880(N/A|-1.89663|0.6697566|103|109|18|24|N/A)	natl1_rs02915(N/A|-1.89663|0.5434275|103|109|18|24|N/A)	ew15_rs03050(N/A|-1.98458|0.626504|164|170|66|72|N/A)	carboxysome peptide A	NA	0
0.92774661499133	0.634914601028396	pmn2a_rs04950(N/A|-2.7944|0.4439846|137|143|52|58|N/A)	natl1_rs05145(N/A|-1.38495|0.7036179|277|283|70|76|N/A)	ew15_rs05115(N/A|-1.88487|0.6536907|60|67|69|76|N/A)	Derived by automated computational analysis using gene prediction method: Protein Homology.	NA	0
0.92774661499133	0.6352020729902	pmn2a_rs05630(N/A|-2.10763|0.6150925|177|184|12|19|N/A)	natl1_rs05810(N/A|-1.53503|0.6560333|177|184|12|19|N/A)	ew15_rs06035(N/A|-2.26912|0.5491873|42|50|68|76|N/A)	DUF1499 domain-containing protein	NA	0
0.92774661499133	0.636683807467924	pmn2a_rs00290(N/A|-1.79975|0.694601|79|85|17|23|N/A)	natl1_rs00330(N/A|-2.03869|0.5015174|79|85|17|23|N/A)	ew15_rs00290(N/A|-1.88532|0.6535683|79|85|17|23|N/A)	bifunctional glutamate N-acetyltransferase/amino-acid N-acetyltransferase	NA	0
0.92774661499133	0.637247831994914	pmn2a_rs08355(N/A|-3.21743|0.3522432|105|112|51|58|N/A)	natl1_rs08570(N/A|-1.58849|0.6390736|72|79|51|58|N/A)	ew15_rs08635(N/A|-1.29042|0.8063347|240|246|18|24|N/A)	DUF448 domain-containing protein	NA	0
0.92774661499133	0.638486643515682	pmn2a_rs00635(N/A|-1.48454|0.7724079|279|285|51|57|N/A)	natl1_rs00690(N/A|-1.94088|0.5301869|279|285|51|57|N/A)	ew15_rs00700(N/A|-2.32895|0.5331843|279|285|51|57|N/A)	TrkA family potassium uptake protein	NA	0
0.92774661499133	0.638676410078264	pmn2a_rs07640(N/A|-2.1352|0.6079428|1|7|70|76|N/A)	natl1_rs07845(N/A|-0.106165|0.9810017|1|7|70|76|N/A)	ew15_rs07940(N/A|-6.29575|0.0327705|109|117|68|76|N/A)	Derived by automated computational analysis using gene prediction method: Protein Homology.	NA	0
0.92774661499133	0.639061739971634	pmn2a_rs03585(N/A|-3.30202|0.3355407|275|281|17|23|N/A)	natl1_rs03620(N/A|-1.48311|0.6725233|275|281|17|23|N/A)	ew15_rs03760(N/A|-1.35135|0.791991|275|281|17|23|N/A)	Derived by automated computational analysis using gene prediction method: Protein Homology.	NA	0
0.92774661499133	0.6391502229263	pmn2a_rs04450(N/A|-3.09966|0.3764366|126|132|51|57|N/A)	natl1_rs04650(N/A|-1.36716|0.7092259|82|88|69|75|N/A)	ew15_rs04620(N/A|-1.64228|0.7187297|97|103|69|75|N/A)	peroxiredoxin	NA	0
0.92774661499133	0.639385388177497	pmn2a_rs02465(N/A|-2.50969|0.5124764|185|191|66|72|N/A)	natl1_rs02500(N/A|-1.5889|0.6389437|232|238|17|23|N/A)	ew15_rs02635(N/A|-1.78578|0.6805216|247|253|70|76|N/A)	tRNA (adenosine(37)-N6)-threonylcarbamoyltransferase complex transferase subunit TsaD	NA	0
0.92774661499133	0.640221043931632	pmn2a_rs06925(N/A|-0.142852|0.9769527|240|246|20|26|N/A)	natl1_rs07130(N/A|-3.5504|0.1908996|38|46|13|21|N/A)	ew15_rs07240(N/A|-2.47335|0.4952053|36|46|13|24|N/A)	1-deoxy-D-xylulose-5-phosphate reductoisomerase	NA	0
0.92774661499133	0.641286536686568	pmn2a_rs07800(N/A|-3.87315|0.2377511|211|219|68|76|N/A)	natl1_rs08005(N/A|-1.69788|0.6045848|43|52|67|76|N/A)	ew15_rs08100(N/A|-0.767373|0.9091741|43|50|69|76|N/A)	sporulation protein	NA	0
0.92774661499133	0.644525349728433	pmn2a_rs00495(N/A|-2.44471|0.5287035|132|138|20|26|N/A)	natl1_rs00550(N/A|-0.893765|0.8483086|132|138|20|26|N/A)	ew15_rs00560(N/A|-3.01202|0.3653897|132|138|20|26|N/A)	Derived by automated computational analysis using gene prediction method: Protein Homology.	NA	0
0.92774661499133	0.644788208915225	pmn2a_rs00485(N/A|-0.358225|0.9611288|189|195|69|75|N/A)	natl1_rs00540(N/A|-2.27972|0.4349051|32|38|67|73|N/A)	ew15_rs00550(N/A|-3.47282|0.2734357|129|136|67|74|N/A)	chromosome segregation protein SMC	NA	0
0.92774661499133	0.648277235247175	pmn2a_rs10160(N/A|-2.93415|0.4122275|74|80|52|58|N/A)	natl1_rs10275(N/A|-2.06639|0.4935588|12|18|15|21|N/A)	ew15_rs10630(N/A|-0.878564|0.8907242|74|80|52|58|N/A)	transposon TnsE	NA	0
0.92774661499133	0.648613139861341	pmn2a_rs00660(N/A|-1.06835|0.8620509|220|226|17|23|N/A)	natl1_rs00715(N/A|-1.06835|0.8001736|220|226|17|23|N/A)	ew15_rs00725(N/A|-4.4958|0.1337749|217|226|17|26|N/A)	ABC transporter ATP-binding protein	NA	0
0.92774661499133	0.649606771465486	pmn2a_rs02220(N/A|-2.14236|0.606087|181|187|13|19|N/A)	natl1_rs02260(N/A|-1.62049|0.6289466|181|187|13|19|N/A)	ew15_rs02345(N/A|-1.96812|0.6309985|181|187|13|19|N/A)	NifU family protein	NA	0
0.92774661499133	0.651366425302061	pmn2a_rs03015(N/A|-0.177771|0.9747809|263|269|17|23|N/A)	natl1_rs03050(N/A|-2.1031|0.4831274|287|293|17|23|N/A)	ew15_rs03185(N/A|-4.04263|0.1855007|173|180|69|76|N/A)	6-carboxytetrahydropterin synthase	NA	0
0.92774661499133	0.651695113129716	pmn2a_rs07820(N/A|-3.9435|0.2274759|194|200|67|73|N/A)	natl1_rs08025(N/A|-0.804774|0.870734|194|200|67|73|N/A)	ew15_rs08120(N/A|-1.87239|0.6570834|198|204|52|58|N/A)	Derived by automated computational analysis using gene prediction method: Protein Homology.	NA	0
0.92774661499133	0.651837578220564	pmn2a_rs08835(N/A|-1.21415|0.8328574|98|104|52|58|N/A)	natl1_rs09020(N/A|-1.0231|0.8131117|99|105|51|57|N/A)	ew15_rs09135(N/A|-4.30137|0.1541844|31|38|17|24|N/A)	30S ribosomal protein S8	NA	0
0.92774661499133	0.652490037954303	pmn2a_rs07145(N/A|-2.89517|0.420949|202|208|68|74|N/A)	natl1_rs07380(N/A|-1.49056|0.6701574|257|263|66|72|N/A)	ew15_rs07475(N/A|-1.50231|0.7548432|35|41|70|76|N/A)	Derived by automated computational analysis using gene prediction method: Protein Homology.	NA	0
0.92774661499133	0.655657015401059	pmn2a_rs02525(N/A|-2.05909|0.6276892|235|249|12|27|N/A)	natl1_rs02560(N/A|-2.01719|0.5077449|214|220|17|23|N/A)	ew15_rs02695(N/A|-1.49954|0.7555433|214|220|17|23|N/A)	Derived by automated computational analysis using gene prediction method: Protein Homology.	NA	0
0.92774661499133	0.656809266490216	pmn2a_rs03565(N/A|-1.73051|0.712158|113|121|20|28|N/A)	natl1_rs03600(N/A|-1.53627|0.6556396|113|121|20|28|N/A)	ew15_rs03740(N/A|-2.44143|0.5035117|114|125|10|21|N/A)	Derived by automated computational analysis using gene prediction method: GeneMarkS+.	NA	0
0.92774661499133	0.657889238667213	pmn2a_rs07770(N/A|-2.59654|0.4911016|85|92|17|24|N/A)	natl1_rs07975(N/A|-1.77211|0.5814628|86|92|17|23|N/A)	ew15_rs08070(N/A|-1.32855|0.797406|86|92|17|23|N/A)	circadian clock protein KaiC	NA	0
0.92774661499133	0.658191500059819	pmn2a_rs07335(N/A|-1.60406|0.7436173|8|14|18|24|N/A)	natl1_rs07540(N/A|-1.47912|0.6737902|293|299|12|18|N/A)	ew15_rs07630(N/A|-2.66788|0.4458973|8|14|18|24|N/A)	Derived by automated computational analysis using gene prediction method: Protein Homology.	NA	0
0.92774661499133	0.658297496972621	pmn2a_rs09825(N/A|-3.23759|0.3482109|70|77|69|76|N/A)	natl1_rs09970(N/A|-1.48637|0.671488|100|107|68|75|N/A)	ew15_rs10155(N/A|-1.22864|0.8204451|100|107|68|75|N/A)	dolichol kinase	NA	0
0.92774661499133	0.659687268050874	pmn2a_rs04850(N/A|-2.7383|0.4571013|22|28|70|76|N/A)	natl1_rs05045(N/A|-1.37227|0.7076163|22|28|70|76|N/A)	ew15_rs05015(N/A|-1.71673|0.699026|4|10|20|26|N/A)	2-polyprenyl-6-methoxyphenol hydroxylase	NA	0
0.92774661499133	0.659742006681975	pmn2a_rs10205(N/A|-2.50786|0.5129308|129|140|17|26|N/A)	natl1_rs09045(N/A|-2.61931|0.3521069|129|140|17|26|N/A)	ew15_rs09160(N/A|-0.606706|0.932297|134|140|17|23|N/A)	50S ribosomal protein L29	NA	0
0.92774661499133	0.661592492453491	pmn2a_rs09300(N/A|-3.38046|0.3205637|92|98|51|57|N/A)	natl1_rs09490(N/A|-1.36273|0.7106205|260|266|13|19|N/A)	ew15_rs09605(N/A|-1.26856|0.8113791|260|266|13|19|N/A)	alpha/beta hydrolase	NA	0
0.92774661499133	0.662011117331743	pmn2a_rs09745(N/A|-1.86166|0.6787552|226|232|70|76|N/A)	natl1_rs09895(N/A|-1.83255|0.5628686|154|160|17|23|N/A)	ew15_rs10080(N/A|-1.83541|0.667116|154|160|17|23|N/A)	CTP synthetase	NA	0
0.92774661499133	0.662745821743765	pmn2a_rs06355(N/A|-2.45354|0.5264876|264|270|68|74|N/A)	natl1_rs06560(N/A|-2.39086|0.4063314|190|196|51|57|N/A)	ew15_rs06695(N/A|-0.794999|0.9047754|264|270|68|74|N/A)	Derived by automated computational analysis using gene prediction method: Protein Homology.	NA	0
0.92774661499133	0.663248138534045	pmn2a_rs05905(N/A|-2.21425|0.5874895|113|119|14|20|N/A)	natl1_rs06390(N/A|-2.34523|0.4178918|233|239|13|19|N/A)	ew15_rs05740(N/A|-0.995722|0.8691824|245|251|69|75|N/A)	Derived by automated computational analysis using gene prediction method: Protein Homology.	NA	0
0.92774661499133	0.664320897865978	pmn2a_rs05655(N/A|-2.45739|0.5255225|290|296|70|76|N/A)	natl1_rs05830(N/A|-0.555479|0.924114|290|296|70|76|N/A)	ew15_rs06055(N/A|-3.62162|0.2477902|290|296|67|73|N/A)	Derived by automated computational analysis using gene prediction method: Protein Homology.	NA	0
0.92774661499133	0.665767887687028	pmn2a_rs02700(N/A|-3.30954|0.3340834|157|163|52|58|N/A)	natl1_rs02735(N/A|-1.53642|0.6555919|157|163|52|58|N/A)	ew15_rs02870(N/A|-1.06416|0.8556441|157|163|52|58|N/A)	histidine phosphatase family protein	NA	0
0.92774661499133	0.667844776368777	pmn2a_rs05425(N/A|-0.211046|0.9725753|119|125|17|23|N/A)	natl1_rs05605(N/A|-2.73711|0.3265372|165|172|67|74|N/A)	ew15_rs05495(N/A|-2.8585|0.4001393|165|172|67|74|N/A)	Derived by automated computational analysis using gene prediction method: Protein Homology.	NA	0
0.92774661499133	0.668226592996146	pmn2a_rs01015(N/A|-3.377|0.3212139|265|272|69|76|N/A)	natl1_rs01070(N/A|-1.22314|0.7540153|265|272|69|76|N/A)	ew15_rs01080(N/A|-1.40358|0.7793829|152|158|66|72|N/A)	NADH-quinone oxidoreductase subunit NuoK	NA	0
0.92774661499133	0.668707684298164	pmn2a_rs01985(N/A|-1.26047|0.8230435|3|9|12|18|N/A)	natl1_rs02030(N/A|-1.28243|0.7357344|154|160|17|23|N/A)	ew15_rs02050(N/A|-3.37513|0.2913447|154|163|14|23|N/A)	Derived by automated computational analysis using gene prediction method: Protein Homology.	NA	0
0.92774661499133	0.668742244516571	pmn2a_rs10095(N/A|-1.46298|0.7774839|131|137|17|23|N/A)	natl1_rs10215(N/A|-1.46298|0.6789137|131|137|17|23|N/A)	ew15_rs10495(N/A|-2.75041|0.4257494|30|36|66|72|N/A)	Derived by automated computational analysis using gene prediction method: Protein Homology.	NA	0
0.92774661499133	0.670108523875304	pmn2a_rs03390(N/A|-1.61784|0.7402338|70|76|70|76|N/A)	natl1_rs03420(N/A|-1.19777|0.761751|251|257|17|23|N/A)	ew15_rs03555(N/A|-3.02984|0.3614849|142|148|17|23|N/A)	pentapeptide repeat-containing protein	NA	0
0.92774661499133	0.670128882929674	pmn2a_rs07475(N/A|-3.16622|0.3626301|114|121|69|76|N/A)	natl1_rs07680(N/A|-1.28234|0.7357624|187|193|17|23|N/A)	ew15_rs07770(N/A|-1.44145|0.770074|285|291|20|26|N/A)	bifunctional ADP-dependent (S)-NAD(P)H-hydrate dehydratase/NAD(P)H-hydrate epimerase	NA	0
0.92774661499133	0.672713053952495	pmn2a_rs06825(N/A|-3.30697|0.3345809|126|132|68|74|N/A)	natl1_rs07030(N/A|-0.962951|0.8298319|79|85|68|74|N/A)	ew15_rs07175(N/A|-1.81698|0.6721029|239|252|12|26|N/A)	alpha-E domain-containing protein	NA	0
0.92774661499133	0.673945257475849	pmn2a_rs06180(N/A|-1.79449|0.6959414|68|74|69|75|N/A)	natl1_rs06360(N/A|-0.45158|0.9417931|85|91|69|75|N/A)	ew15_rs06315(N/A|-4.75577|0.1102383|197|203|68|74|N/A)	Derived by automated computational analysis using gene prediction method: Protein Homology.	NA	0
0.92774661499133	0.674828690654964	pmn2a_rs04835(N/A|-1.35174|0.8030146|263|275|12|27|N/A)	natl1_rs05030(N/A|-2.03849|0.5015751|213|219|68|74|N/A)	ew15_rs05000(N/A|-1.98722|0.625783|263|275|12|27|N/A)	DUF3038 domain-containing protein	NA	0
0.92774661499133	0.675022124343107	pmn2a_rs03350(N/A|-1.19732|0.8363613|89|95|17|23|N/A)	natl1_rs03380(N/A|-2.58686|0.3594357|51|61|18|28|N/A)	ew15_rs03515(N/A|-1.57529|0.7361844|69|77|17|25|N/A)	aminoglycoside phosphotransferase family protein	NA	0
0.92774661499133	0.676712675431026	pmn2a_rs04740(N/A|-1.48973|0.7711803|223|229|17|23|N/A)	natl1_rs04935(N/A|-1.53648|0.6555729|165|171|69|75|N/A)	ew15_rs04905(N/A|-2.50377|0.4873415|18|24|17|23|N/A)	DUF565 domain-containing protein	NA	0
0.92774661499133	0.676742158605302	pmn2a_rs03715(N/A|-1.94212|0.6580112|183|189|65|71|N/A)	natl1_rs03750(N/A|-0.818014|0.8674998|85|91|69|75|N/A)	ew15_rs03890(N/A|-3.38144|0.290162|3|9|17|23|N/A)	lipid ABC transporter permease	NA	0
0.92774661499133	0.67783699240033	pmn2a_rs08595(N/A|-1.43651|0.7836616|55|63|20|28|N/A)	natl1_rs08810(N/A|-2.39039|0.4064492|55|63|20|28|N/A)	ew15_rs08905(N/A|-1.49084|0.7577379|55|63|20|28|N/A)	ATP-dependent protease	NA	0
0.92774661499133	0.681068691023531	pmn2a_rs00560(N/A|-1.84017|0.684269|116|123|23|30|N/A)	natl1_rs00615(N/A|-1.39955|0.6990073|116|123|23|30|N/A)	ew15_rs00625(N/A|-2.27802|0.5467984|10|16|19|25|N/A)	Fe-S cluster assembly protein SufD	NA	0
0.92774661499133	0.682246963908058	pmn2a_rs08665(N/A|-0.605538|0.9351033|180|186|15|21|N/A)	natl1_rs08880(N/A|-1.44118|0.6858287|207|214|14|21|N/A)	ew15_rs08975(N/A|-3.9806|0.1937648|61|69|68|76|N/A)	HEAT repeat domain-containing protein	NA	0
0.92774661499133	0.682714949995806	pmn2a_rs01460(N/A|-0.691137|0.9239866|15|21|15|21|N/A)	natl1_rs01515(N/A|-1.68946|0.6072243|265|271|16|22|N/A)	ew15_rs01530(N/A|-3.32847|0.3002007|15|21|15|21|N/A)	global nitrogen regulator NtcA	NA	0
0.92774661499133	0.682730752603573	pmn2a_rs01765(N/A|-1.40032|0.7920067|234|240|18|24|N/A)	natl1_rs01820(N/A|-1.40032|0.698764|234|240|18|24|N/A)	ew15_rs01835(N/A|-2.7765|0.4194849|99|105|70|76|N/A)	glycosyl transferase	NA	0
0.92774661499133	0.684765528261259	pmn2a_rs03920(N/A|-1.73178|0.7118378|224|231|12|19|N/A)	natl1_rs03955(N/A|-1.77549|0.580417|224|231|12|19|N/A)	ew15_rs04090(N/A|-1.81427|0.6728354|224|231|12|19|N/A)	UDP-3-O-(3-hydroxymyristoyl)glucosamine N-acyltransferase	NA	0
0.92774661499133	0.688858316724994	pmn2a_rs00380(N/A|-5.27139|0.0939485|17|24|16|23|N/A)	natl1_rs00440(N/A|-0.20642|0.9725548|144|150|16|22|N/A)	ew15_rs00475(N/A|-2.02552|0.6153221|44|50|69|75|N/A)	Derived by automated computational analysis using gene prediction method: Protein Homology.	NA	0
0.92774661499133	0.68887533626588	pmn2a_rs07345(N/A|-1.66805|0.7278078|3|10|14|21|N/A)	natl1_rs07550(N/A|-1.68917|0.6073153|3|10|14|21|N/A)	ew15_rs07640(N/A|-1.95058|0.6357861|3|10|14|21|N/A)	ornithine carbamoyltransferase	NA	0
0.92774661499133	0.689247752742488	pmn2a_rs06225(N/A|-0.797727|0.9085996|3|9|50|56|N/A)	natl1_rs06440(N/A|-2.59283|0.3580781|181|188|67|74|N/A)	ew15_rs05960(N/A|-1.89603|0.6506544|181|188|67|74|N/A)	Derived by automated computational analysis using gene prediction method: Protein Homology.	NA	0
0.92774661499133	0.689745579621824	pmn2a_rs05195(N/A|-1.986|0.6466502|282|289|19|26|N/A)	natl1_rs05395(N/A|-2.15062|0.4698268|282|289|19|26|N/A)	ew15_rs06390(N/A|-1.13171|0.8416267|100|106|67|73|N/A)	DNA-binding response regulator	NA	0
0.92774661499133	0.689976953782353	pmn2a_rs07620(N/A|-2.09516|0.6183279|48|54|18|24|N/A)	natl1_rs07825(N/A|-2.12446|0.4771202|48|54|18|24|N/A)	ew15_rs07920(N/A|-1.06962|0.8545348|48|54|18|24|N/A)	glycosyltransferase family 4 protein	NA	0
0.92774661499133	0.690116335686338	pmn2a_rs03150(N/A|-2.31709|0.5610596|140|146|51|57|N/A)	natl1_rs03185(N/A|-0.967311|0.8286396|127|133|69|75|N/A)	ew15_rs03320(N/A|-2.45931|0.4988521|1|8|14|21|N/A)	signal peptidase I	NA	0
0.92774661499133	0.690306468265169	pmn2a_rs00440(N/A|-2.53369|0.5065321|10|16|51|57|N/A)	natl1_rs00500(N/A|-0.0583681|0.9842841|208|214|70|76|N/A)	ew15_rs00510(N/A|-4.94506|0.0955204|201|208|67|74|N/A)	ABC transporter ATP-binding protein	NA	0
0.92774661499133	0.691066170655238	pmn2a_rs06245(N/A|-2.45913|0.5250865|133|140|13|20|N/A)	natl1_rs06455(N/A|-2.77054|0.3195744|105|112|69|76|N/A)	ew15_rs00330(N/A|-0.314888|0.9637597|72|78|52|58|N/A)	hydantoin utilization protein	NA	0
0.92774661499133	0.691192409746594	pmn2a_rs09765(N/A|-2.78213|0.4468361|234|240|51|57|N/A)	natl1_rs09915(N/A|-2.10763|0.4818496|270|284|13|26|N/A)	ew15_rs10100(N/A|-0.614284|0.9313008|231|239|52|60|N/A)	4-amino-4-deoxychorismate lyase	NA	0
0.92774661499133	0.691346349889303	pmn2a_rs01235(N/A|-0.402775|0.9570902|259|265|18|24|N/A)	natl1_rs01290(N/A|-3.37863|0.2141246|259|266|17|24|N/A)	ew15_rs01300(N/A|-1.70425|0.7023485|259|266|17|24|N/A)	50S ribosomal protein L7/L12	NA	0
0.92774661499133	0.692367585477766	pmn2a_rs05175(N/A|-0.89479|0.8931132|159|174|14|26|N/A)	natl1_rs05380(N/A|-2.13635|0.4737965|168|174|14|20|N/A)	ew15_rs05340(N/A|-2.24271|0.5562915|168|174|14|20|N/A)	high light inducible protein	NA	0
0.92774661499133	0.693738404642762	pmn2a_rs05430(N/A|-4.02021|0.2166947|231|237|17|23|N/A)	natl1_rs05610(N/A|-1.09585|0.7921741|231|237|17|23|N/A)	ew15_rs05500(N/A|-0.995525|0.8692204|231|237|17|23|N/A)	Derived by automated computational analysis using gene prediction method: Protein Homology.	NA	0
0.92774661499133	0.694751334215926	pmn2a_rs06730(N/A|-0.770504|0.9126918|208|215|14|21|N/A)	natl1_rs06935(N/A|-1.38471|0.7036936|207|213|16|22|N/A)	ew15_rs07075(N/A|-3.61118|0.2495258|132|138|68|74|N/A)	pentapeptide repeat-containing protein	NA	0
0.92774661499133	0.696931678316022	pmn2a_rs07975(N/A|-1.92858|0.6615112|208|214|17|23|N/A)	natl1_rs08175(N/A|-1.55426|0.6499285|208|214|17|23|N/A)	ew15_rs08270(N/A|-1.79655|0.6776191|208|214|17|23|N/A)	ABC transporter ATP-binding protein	NA	0
0.92774661499133	0.697401910586416	pmn2a_rs00520(N/A|-2.20179|0.5907073|202|208|69|75|N/A)	natl1_rs00575(N/A|-0.29987|0.9625988|202|208|69|75|N/A)	ew15_rs00585(N/A|-4.31293|0.152899|97|103|67|73|N/A)	Derived by automated computational analysis using gene prediction method: Protein Homology.	NA	0
0.92774661499133	0.697585716132553	pmn2a_rs07615(N/A|-1.31718|0.8107024|226|232|17|23|N/A)	natl1_rs07820(N/A|-2.00217|0.512121|226|232|17|23|N/A)	ew15_rs07915(N/A|-1.84112|0.6655691|226|232|17|23|N/A)	sugar transferase	NA	0
0.92774661499133	0.698618662478845	pmn2a_rs06605(N/A|-1.21237|0.8332295|281|290|12|21|N/A)	natl1_rs06810(N/A|-1.74382|0.5902413|281|289|13|21|N/A)	ew15_rs06950(N/A|-2.28692|0.5444124|274|290|12|27|N/A)	DUF1957 domain-containing protein	NA	0
0.92774661499133	0.698912005972253	pmn2a_rs00990(N/A|-3.47073|0.3039406|158|164|68|74|N/A)	natl1_rs01045(N/A|-0.110967|0.9806465|280|286|18|24|N/A)	ew15_rs01055(N/A|-3.49264|0.2699064|185|192|68|75|N/A)	mannose-1-phosphate guanyltransferase	NA	0
0.92774661499133	0.701346253964841	pmn2a_rs08555(N/A|-1.89545|0.6700607|128|134|17|23|N/A)	natl1_rs08770(N/A|-1.35471|0.7131432|113|119|15|21|N/A)	ew15_rs08865(N/A|-2.07569|0.6016253|78|85|69|76|N/A)	CPBP family intramembrane metalloprotease	NA	0
0.92774661499133	0.702950270842291	pmn2a_rs07830(N/A|-0.249625|0.9698468|50|56|68|74|N/A)	natl1_rs08035(N/A|-2.63751|0.3480505|140|148|68|76|N/A)	ew15_rs08130(N/A|-2.49346|0.4900008|141|148|68|75|N/A)	50S ribosomal protein L11 methyltransferase	NA	0
0.92774661499133	0.70343909517086	pmn2a_rs02605(N/A|-0.643307|0.9303344|108|114|22|28|N/A)	natl1_rs02640(N/A|-1.23456|0.7505152|108|114|22|28|N/A)	ew15_rs02775(N/A|-4.05609|0.1837473|233|239|69|75|N/A)	hydroxymethylbilane synthase	NA	0
0.92774661499133	0.703986842727603	pmn2a_rs04660(N/A|-2.44513|0.528598|269|277|19|27|N/A)	natl1_rs04855(N/A|-2.89183|0.295383|269|277|19|27|N/A)	ew15_rs04825(N/A|-0.16032|0.9753557|172|178|20|26|N/A)	cofactor assembly of complex C subunit B	NA	0
0.92774661499133	0.704521771484717	pmn2a_rs07395(N/A|-1.53059|0.7614403|143|149|17|23|N/A)	natl1_rs07600(N/A|-1.77628|0.5801726|143|149|17|23|N/A)	ew15_rs07690(N/A|-1.82084|0.6710592|143|149|17|23|N/A)	bifunctional riboflavin kinase/FMN adenylyltransferase	NA	0
0.92774661499133	0.705113798226801	pmn2a_rs08050(N/A|-2.3812|0.5447329|261|267|52|58|N/A)	natl1_rs08260(N/A|-1.10952|0.7881619|246|252|18|24|N/A)	ew15_rs08325(N/A|-1.97627|0.6287733|261|267|52|58|N/A)	DUF1818 domain-containing protein	NA	0
0.92774661499133	0.705323373942619	pmn2a_rs03975(N/A|-1.15322|0.8453808|260|266|17|23|N/A)	natl1_rs04010(N/A|-1.08807|0.7944472|260|266|17|23|N/A)	ew15_rs04145(N/A|-3.46926|0.2740734|25|31|69|75|N/A)	CDP-diacylglycerol--glycerol-3-phosphate 3-phosphatidyltransferase	NA	0
0.92774661499133	0.705604431634392	pmn2a_rs08000(N/A|-1.28192|0.8184168|224|241|15|32|N/A)	natl1_rs08215(N/A|-1.08266|0.7960233|235|241|15|21|N/A)	ew15_rs06085(N/A|-3.28116|0.3093798|17|30|12|26|N/A)	Derived by automated computational analysis using gene prediction method: Protein Homology.	NA	0
0.92774661499133	0.706053070131344	pmn2a_rs08155(N/A|-3.15185|0.3655817|63|70|69|76|N/A)	natl1_rs08370(N/A|-1.68332|0.609151|93|101|14|22|N/A)	ew15_rs08435(N/A|-0.681361|0.9220757|93|101|14|22|N/A)	ATP synthase subunit b'	NA	0
0.92774661499133	0.706589755266398	pmn2a_rs06955(N/A|-1.24435|0.8264868|262|270|20|28|N/A)	natl1_rs07160(N/A|-1.50124|0.6667653|262|270|20|28|N/A)	ew15_rs07270(N/A|-2.52496|0.4818951|250|257|17|24|N/A)	Derived by automated computational analysis using gene prediction method: Protein Homology.	NA	0
0.92774661499133	0.70690104741027	pmn2a_rs07440(N/A|-2.76728|0.4503003|273|279|51|57|N/A)	natl1_rs07645(N/A|-1.26271|0.7418435|243|249|68|74|N/A)	ew15_rs07735(N/A|-1.41518|0.7765459|259|265|69|75|N/A)	membrane protein	NA	0
0.92774661499133	0.707171053164562	pmn2a_rs01715(N/A|-1.04222|0.8669936|198|209|14|25|N/A)	natl1_rs01770(N/A|-1.82431|0.5653897|198|209|14|25|N/A)	ew15_rs01785(N/A|-2.29412|0.5424842|122|128|66|72|N/A)	photosynthesis system II assembly factor Ycf48	NA	0
0.92774661499133	0.710150074745449	pmn2a_rs04155(N/A|-2.45589|0.5258984|163|169|69|75|N/A)	natl1_rs04355(N/A|-1.65401|0.6183687|284|290|68|74|N/A)	ew15_rs04330(N/A|-1.11856|0.8444049|286|292|17|23|N/A)	sulfite exporter TauE/SafE family protein	NA	0
0.92774661499133	0.711855708730977	pmn2a_rs03625(N/A|-1.45338|0.7797314|3|12|12|22|N/A)	natl1_rs03660(N/A|-0.256745|0.9674543|141|147|12|18|N/A)	ew15_rs03800(N/A|-5.48873|0.0626696|141|148|17|24|N/A)	AI-2E family transporter	NA	0
0.92774661499133	0.713340047869499	pmn2a_rs08580(N/A|-1.60495|0.7433991|229|239|12|22|N/A)	natl1_rs08795(N/A|-2.09072|0.4866303|228|239|12|23|N/A)	ew15_rs08890(N/A|-1.30784|0.8022757|43|49|17|23|N/A)	DUF1997 domain-containing protein	NA	0
0.92774661499133	0.713561016887916	pmn2a_rs03705(N/A|-1.61159|0.7417699|243|249|16|22|N/A)	natl1_rs03740(N/A|-2.90818|0.2922487|6|12|18|24|N/A)	ew15_rs03880(N/A|-0.627398|0.9295548|130|137|14|21|N/A)	insulinase family protein	NA	0
0.92774661499133	0.713852312103837	pmn2a_rs04170(N/A|-0.540477|0.9428169|36|42|16|22|N/A)	natl1_rs04370(N/A|-2.23934|0.4456323|242|250|67|75|N/A)	ew15_rs04345(N/A|-2.37511|0.5209362|242|250|67|75|N/A)	mannosyl-3-phosphoglycerate phosphatase-related protein	NA	0
0.92774661499133	0.715212589860816	pmn2a_rs04730(N/A|-1.44565|0.7815354|294|300|18|24|N/A)	natl1_rs04925(N/A|-1.02565|0.8123904|294|300|18|24|N/A)	ew15_rs04895(N/A|-3.04574|0.3580238|232|238|67|73|N/A)	cell division protein FtsH	NA	0
0.92774661499133	0.715482507558257	pmn2a_rs00880(N/A|-1.24509|0.8263293|1|7|18|24|N/A)	natl1_rs00935(N/A|-2.11512|0.4797412|63|70|67|74|N/A)	ew15_rs00945(N/A|-1.6142|0.7260809|63|70|67|74|N/A)	thymidylate kinase	NA	0
0.92774661499133	0.715602823648832	pmn2a_rs00910(N/A|-2.53545|0.5060972|284|298|15|28|N/A)	natl1_rs00965(N/A|-0.728414|0.8886416|20|26|15|21|N/A)	ew15_rs00975(N/A|-2.45148|0.5008906|287|298|15|25|N/A)	3-oxoacyl-ACP synthase III	NA	0
0.92774661499133	0.715943849704469	pmn2a_rs10070(N/A|-2.51418|0.5113623|50|56|52|58|N/A)	natl1_rs10190(N/A|-1.36553|0.7097391|105|111|18|24|N/A)	ew15_rs10460(N/A|-1.37742|0.7857324|105|111|18|24|N/A)	Derived by automated computational analysis using gene prediction method: Protein Homology.	NA	0
0.92774661499133	0.716143534836251	pmn2a_rs06085(N/A|-2.28527|0.5692095|113|119|69|75|N/A)	natl1_rs06265(N/A|-0.63226|0.9092726|136|142|18|24|N/A)	ew15_rs05810(N/A|-2.92545|0.3847439|132|138|69|75|N/A)	Derived by automated computational analysis using gene prediction method: Protein Homology.	NA	0
0.92774661499133	0.716254204903357	pmn2a_rs03605(N/A|-1.56769|0.7524875|284|291|14|21|N/A)	natl1_rs03640(N/A|-2.19555|0.4574683|13|19|69|75|N/A)	ew15_rs03780(N/A|-1.21178|0.8242157|13|19|69|75|N/A)	NAD(P)/FAD-dependent oxidoreductase	NA	0
0.92774661499133	0.717242647761876	pmn2a_rs06480(N/A|-0.716008|0.9205493|253|259|22|28|N/A)	natl1_rs06685(N/A|-1.27307|0.7386374|248|254|17|23|N/A)	ew15_rs06820(N/A|-3.62352|0.2474754|253|262|19|28|N/A)	Derived by automated computational analysis using gene prediction method: Protein Homology.	NA	0
0.92774661499133	0.718515540924827	pmn2a_rs01390(N/A|-1.66991|0.7273447|183|189|51|57|N/A)	natl1_rs01445(N/A|-1.09561|0.7922444|75|81|70|76|N/A)	ew15_rs01455(N/A|-2.57714|0.4685993|243|249|68|74|N/A)	DUF565 domain-containing protein	NA	0
0.92774661499133	0.719374521868556	pmn2a_rs03515(N/A|-4.02204|0.2164428|189|195|68|74|N/A)	natl1_rs03545(N/A|-1.52992|0.657656|189|195|68|74|N/A)	ew15_rs03680(N/A|-0.305069|0.9645942|184|190|69|75|N/A)	TIGR04168 family protein	NA	0
0.92774661499133	0.719486173894606	pmn2a_rs08540(N/A|-1.7627|0.7040201|20|28|12|20|N/A)	natl1_rs08755(N/A|-1.25749|0.743456|7|13|13|19|N/A)	ew15_rs08850(N/A|-2.17264|0.5752389|119|125|69|75|N/A)	Derived by automated computational analysis using gene prediction method: Protein Homology.	NA	0
0.92774661499133	0.719933473934319	pmn2a_rs02145(N/A|-0.397075|0.9576224|97|103|17|23|N/A)	natl1_rs02185(N/A|-2.41956|0.3991836|96|103|17|24|N/A)	ew15_rs02195(N/A|-2.30875|0.5385721|97|103|17|23|N/A)	long-chain fatty acid--CoA ligase	NA	0
0.92774661499133	0.719964523650852	pmn2a_rs03840(N/A|-0.730796|0.9184613|167|173|52|58|N/A)	natl1_rs03875(N/A|-2.11738|0.4791062|21|27|67|73|N/A)	ew15_rs04015(N/A|-2.18332|0.5723428|21|27|67|73|N/A)	epimerase	NA	0
0.92774661499133	0.720990605643273	pmn2a_rs09440(N/A|-2.90183|0.4194512|162|177|12|24|N/A)	natl1_rs00365(N/A|-0.971314|0.8275421|171|177|20|26|N/A)	ew15_rs09025(N/A|-1.62559|0.7231049|290|296|70|76|N/A)	Derived by automated computational analysis using gene prediction method: Protein Homology.	NA	0
0.92774661499133	0.72125688807722	pmn2a_rs07655(N/A|-0.489794|0.9483908|198|204|20|26|N/A)	natl1_rs07860(N/A|-2.4445|0.3930501|83|90|68|75|N/A)	ew15_rs07955(N/A|-2.12847|0.5872416|83|90|68|75|N/A)	Derived by automated computational analysis using gene prediction method: Protein Homology.	NA	0
0.92774661499133	0.722059786440782	pmn2a_rs09900(N/A|-0.481163|0.9493024|48|54|18|24|N/A)	natl1_rs10045(N/A|-2.09398|0.4857064|233|240|68|75|N/A)	ew15_rs10230(N/A|-2.55499|0.4742227|231|238|17|24|N/A)	phospho-N-acetylmuramoyl-pentapeptide- transferase	NA	0
0.92774661499133	0.722967013572282	pmn2a_rs07295(N/A|-2.01932|0.6380098|249|257|20|28|N/A)	natl1_rs07510(N/A|-0.384504|0.9517196|98|104|70|76|N/A)	ew15_rs07620(N/A|-3.87155|0.2090395|100|108|67|75|N/A)	Derived by automated computational analysis using gene prediction method: Protein Homology.	NA	0
0.92774661499133	0.722998699487674	pmn2a_rs09110(N/A|-3.35426|0.3255113|191|197|69|75|N/A)	natl1_rs09300(N/A|-1.45233|0.6822928|191|197|69|75|N/A)	ew15_rs09415(N/A|-0.679355|0.9223623|27|33|17|23|N/A)	heme oxygenase (biliverdin-producing)	NA	0
0.92774661499133	0.724441451581782	pmn2a_rs08790(N/A|-3.40879|0.3152761|187|196|18|28|N/A)	natl1_rs08975(N/A|-1.34437|0.7163915|187|196|18|28|N/A)	ew15_rs09090(N/A|-0.759433|0.9104155|16|23|20|27|N/A)	DNA-directed RNA polymerase subunit alpha	NA	0
0.92774661499133	0.726698804128753	pmn2a_rs07095(N/A|-2.58536|0.4938314|289|295|70|76|N/A)	natl1_rs07330(N/A|-1.1658|0.7714137|289|295|70|76|N/A)	ew15_rs07425(N/A|-1.50232|0.7548407|193|200|69|76|N/A)	Derived by automated computational analysis using gene prediction method: Protein Homology.	NA	0
0.92774661499133	0.727473329003297	pmn2a_rs03260(N/A|-0.934599|0.8863634|157|163|17|23|N/A)	natl1_rs03295(N/A|-1.22356|0.7538868|157|163|17|23|N/A)	ew15_rs03430(N/A|-3.21209|0.3231412|34|51|13|28|N/A)	Derived by automated computational analysis using gene prediction method: Protein Homology.	NA	0
0.92774661499133	0.728335530782281	pmn2a_rs07230(N/A|-0.913024|0.8900499|1|7|17|23|N/A)	natl1_rs07465(N/A|-1.87431|0.5501648|1|7|17|23|N/A)	ew15_rs07560(N/A|-2.156|0.5797561|1|7|17|23|N/A)	RIP metalloprotease RseP	NA	0
0.92774661499133	0.730488588158346	pmn2a_rs06525(N/A|-0.585707|0.9375215|99|105|12|18|N/A)	natl1_rs06730(N/A|-1.07892|0.7971106|108|114|70|76|N/A)	ew15_rs06870(N/A|-4.12711|0.1747266|7|13|70|76|N/A)	Derived by automated computational analysis using gene prediction method: Protein Homology.	NA	0
0.92774661499133	0.730929187016233	pmn2a_rs08590(N/A|-1.55747|0.7549637|252|258|13|19|N/A)	natl1_rs08805(N/A|-1.64089|0.6225048|252|258|13|19|N/A)	ew15_rs08900(N/A|-1.69919|0.7036936|252|258|13|19|N/A)	methyltransferase domain-containing protein	NA	0
0.92774661499133	0.731898221188711	pmn2a_rs05775(N/A|-1.54771|0.7573214|196|202|17|23|N/A)	natl1_rs05955(N/A|-1.54771|0.6520075|196|202|17|23|N/A)	ew15_rs06195(N/A|-1.82363|0.6703046|127|141|13|27|N/A)	Derived by automated computational analysis using gene prediction method: Protein Homology.	NA	0
0.92774661499133	0.733088419705136	pmn2a_rs00480(N/A|-2.21577|0.5870972|88|94|69|75|N/A)	natl1_rs00535(N/A|-1.88091|0.5481686|223|231|68|76|N/A)	ew15_rs00545(N/A|-0.856095|0.8946116|9|15|70|76|N/A)	Derived by automated computational analysis using gene prediction method: Protein Homology.	NA	0
0.92774661499133	0.733153987877811	pmn2a_rs01085(N/A|-1.62668|0.738057|71|77|17|23|N/A)	natl1_rs01140(N/A|-1.62668|0.6269907|71|77|17|23|N/A)	ew15_rs01150(N/A|-1.62668|0.7228197|71|77|17|23|N/A)	cysteine desulfurase	NA	0
0.92774661499133	0.733572939832647	pmn2a_rs05500(N/A|-1.40271|0.7914594|97|104|16|23|N/A)	natl1_rs05685(N/A|-1.39146|0.7015629|245|254|17|26|N/A)	ew15_rs05570(N/A|-2.19481|0.5692301|97|104|16|23|N/A)	Derived by automated computational analysis using gene prediction method: Protein Homology.	NA	0
0.92774661499133	0.734667530325973	pmn2a_rs01185(N/A|-2.37068|0.5474026|224|230|52|58|N/A)	natl1_rs01240(N/A|-1.20894|0.7583521|222|230|52|60|N/A)	ew15_rs01250(N/A|-1.52834|0.7482346|222|230|52|60|N/A)	bifunctional (p)ppGpp synthetase/guanosine-3' 5'-bis(diphosphate) 3'-pyrophosphohydrolase	NA	0
0.92774661499133	0.736159024578486	pmn2a_rs08315(N/A|-1.55248|0.75617|38|44|52|58|N/A)	natl1_rs08530(N/A|-3.10656|0.2565386|212|219|68|75|N/A)	ew15_rs08595(N/A|-0.374878|0.9583571|183|189|22|28|N/A)	DNA-directed RNA polymerase subunit beta	NA	0
0.92774661499133	0.737488015187623	pmn2a_rs03860(N/A|-1.62049|0.7395817|219|237|12|30|N/A)	natl1_rs03895(N/A|-1.58984|0.6386459|219|237|12|30|N/A)	ew15_rs04035(N/A|-1.63619|0.7203281|219|237|12|30|N/A)	uracil phosphoribosyltransferase	NA	0
0.92774661499133	0.738264681202121	pmn2a_rs05945(N/A|-1.57772|0.7500502|162|168|70|76|N/A)	natl1_rs06125(N/A|-1.78003|0.5790133|194|200|70|76|N/A)	ew15_rs05780(N/A|-1.43545|0.7715579|194|200|70|76|N/A)	DUF2839 domain-containing protein	NA	0
0.92774661499133	0.738474860138855	pmn2a_rs02530(N/A|-1.58791|0.747567|68|74|17|23|N/A)	natl1_rs02565(N/A|-1.66729|0.6141883|46|52|70|76|N/A)	ew15_rs02700(N/A|-1.55916|0.7403425|46|52|70|76|N/A)	nucleotide-binding protein	NA	0
0.92774661499133	0.739394123411596	pmn2a_rs09150(N/A|-0.218121|0.9720889|116|122|16|22|N/A)	natl1_rs09340(N/A|-1.80745|0.5705623|183|190|20|27|N/A)	ew15_rs09455(N/A|-3.212|0.3231594|177|184|20|27|N/A)	Derived by automated computational analysis using gene prediction method: Protein Homology.	NA	0
0.92774661499133	0.739493365102203	pmn2a_rs04600(N/A|-1.59875|0.7449178|101|107|17|23|N/A)	natl1_rs04800(N/A|-1.51444|0.6625726|101|107|17|23|N/A)	ew15_rs04770(N/A|-1.73752|0.6934752|26|32|70|76|N/A)	methionine synthase	NA	0
0.92774661499133	0.73978902387116	pmn2a_rs04160(N/A|-3.93229|0.2290881|261|267|51|57|N/A)	natl1_rs04360(N/A|-1.52177|0.6602444|260|266|52|58|N/A)	ew15_rs04335(N/A|-0.205066|0.9723279|260|266|52|58|N/A)	glycosyl transferase	NA	0
0.92774661499133	0.742218571034738	pmn2a_rs06685(N/A|-1.45068|0.7803621|165|171|51|57|N/A)	natl1_rs06890(N/A|-1.62112|0.6287475|151|157|67|73|N/A)	ew15_rs07030(N/A|-1.71633|0.6991326|151|157|67|73|N/A)	ABC transporter substrate-binding protein	NA	0
0.92774661499133	0.743260076098304	pmn2a_rs00505(N/A|-1.3153|0.8111171|44|50|18|24|N/A)	natl1_rs00560(N/A|-1.303|0.7293349|44|50|18|24|N/A)	ew15_rs00570(N/A|-2.3294|0.5330645|152|158|66|72|N/A)	acetyl-CoA carboxylase biotin carboxylase subunit	NA	0
0.92774661499133	0.743441926512397	pmn2a_rs04185(N/A|-0.772008|0.9124686|28|35|12|19|N/A)	natl1_rs04385(N/A|-2.06981|0.4925814|28|35|12|19|N/A)	ew15_rs04360(N/A|-1.92531|0.6426785|28|35|12|19|N/A)	Derived by automated computational analysis using gene prediction method: Protein Homology.	NA	0
0.92774661499133	0.744485812197901	pmn2a_rs04630(N/A|-3.17291|0.3612614|182|188|66|72|N/A)	natl1_rs04825(N/A|-1.1433|0.7781517|136|142|18|24|N/A)	ew15_rs04795(N/A|-0.972369|0.8736437|136|142|18|24|N/A)	phenylalanine--tRNA ligase subunit beta	NA	0
0.92774661499133	0.745004474409247	pmn2a_rs01425(N/A|-0.379271|0.9592553|166|172|52|58|N/A)	natl1_rs01480(N/A|-1.81368|0.5686488|196|202|18|24|N/A)	ew15_rs01495(N/A|-2.83298|0.4061032|230|236|69|75|N/A)	isoleucine--tRNA ligase	NA	0
0.92774661499133	0.745291232877379	pmn2a_rs00650(N/A|-2.58799|0.4931887|98|104|66|72|N/A)	natl1_rs00705(N/A|-0.877476|0.8525309|27|34|69|76|N/A)	ew15_rs00715(N/A|-1.77853|0.6824732|28|39|12|23|N/A)	Derived by automated computational analysis using gene prediction method: Protein Homology.	NA	0
0.92774661499133	0.745633829453837	pmn2a_rs08350(N/A|-1.44405|0.7819081|235|242|17|24|N/A)	natl1_rs08565(N/A|-1.91659|0.5374354|236|242|17|23|N/A)	ew15_rs08630(N/A|-1.33652|0.7955195|236|242|17|23|N/A)	transcription termination factor NusA	NA	0
0.92774661499133	0.745922081632097	pmn2a_rs02810(N/A|-1.1735|0.8412625|245|252|20|27|N/A)	natl1_rs02845(N/A|-0.953741|0.8323402|245|252|20|27|N/A)	ew15_rs02980(N/A|-3.17211|0.3313015|144|150|68|74|N/A)	lipoate--protein ligase family protein	NA	0
0.92774661499133	0.746531518642873	pmn2a_rs00225(N/A|-3.34548|0.3271816|57|64|51|58|N/A)	natl1_rs00265(N/A|-0.361987|0.9547917|57|63|52|58|N/A)	ew15_rs00225(N/A|-2.24459|0.5557851|57|63|52|58|N/A)	Derived by automated computational analysis using gene prediction method: Protein Homology.	NA	0
0.92774661499133	0.747226702490597	pmn2a_rs03685(N/A|-1.1813|0.8396652|53|59|13|19|N/A)	natl1_rs03720(N/A|-1.36952|0.7084826|53|59|13|19|N/A)	ew15_rs03860(N/A|-2.33647|0.5311828|53|59|13|19|N/A)	signal peptidase II	NA	0
0.927808310835267	0.748234385418394	pmn2a_rs08115(N/A|-3.46897|0.3042584|42|48|68|74|N/A)	natl1_rs08330(N/A|-1.00891|0.8171074|42|48|68|74|N/A)	ew15_rs08395(N/A|-0.94898|0.8780293|168|174|51|57|N/A)	nicotinate-nucleotide adenylyltransferase	NA	0
0.927808310835267	0.749435960101501	pmn2a_rs04955(N/A|-1.65347|0.7314312|215|223|14|22|N/A)	natl1_rs05150(N/A|-0.718898|0.8907811|210|216|69|75|N/A)	ew15_rs05120(N/A|-3.01512|0.3647084|220|227|69|76|N/A)	peptidase E	NA	0
0.927808310835267	0.749970899852321	pmn2a_rs09810(N/A|-0.0632482|0.9813834|261|267|52|58|N/A)	natl1_rs09955(N/A|-2.03346|0.5030282|163|172|50|58|N/A)	ew15_rs10140(N/A|-3.00479|0.3669818|216|222|68|74|N/A)	tetracycline resistance MFS efflux pump	NA	0
0.928968475948138	0.751807982471097	pmn2a_rs05530(N/A|-2.71842|0.4617973|77|83|17|23|N/A)	natl1_rs05715(N/A|-2.33329|0.4209563|77|83|17|23|N/A)	ew15_rs05600(N/A|-0.0404642|0.9822559|77|83|17|23|N/A)	Derived by automated computational analysis using gene prediction method: Protein Homology.	NA	0
0.929333152075506	0.753498694961881	pmn2a_rs00580(N/A|-1.51626|0.764871|56|62|17|23|N/A)	natl1_rs00635(N/A|-1.51576|0.6621533|56|62|17|23|N/A)	ew15_rs00645(N/A|-1.6703|0.7113483|56|62|17|23|N/A)	DUF4912 domain-containing protein	NA	0
0.929333152075506	0.754899127087405	pmn2a_rs05000(N/A|-1.75234|0.7066441|190|197|17|24|N/A)	natl1_rs05195(N/A|-1.96692|0.5224712|190|197|17|24|N/A)	ew15_rs05165(N/A|-0.931008|0.8813424|191|197|17|23|N/A)	Derived by automated computational analysis using gene prediction method: Protein Homology.	NA	0
0.929333152075506	0.755222672438443	pmn2a_rs08100(N/A|-2.35021|0.5526083|90|96|70|76|N/A)	natl1_rs08315(N/A|-1.6437|0.6216185|180|191|14|25|N/A)	ew15_rs08380(N/A|-0.813448|0.9017693|206|212|17|23|N/A)	Xaa-Pro aminopeptidase	NA	0
0.929333152075506	0.758813343522624	pmn2a_rs05255(N/A|-3.8804|0.2366748|15|21|66|72|N/A)	natl1_rs05455(N/A|-0.398612|0.9497284|190|196|17|23|N/A)	ew15_rs06450(N/A|-1.65161|0.7162768|12|18|66|72|N/A)	arsenical-resistance protein	NA	0
0.929333152075506	0.759176639418686	pmn2a_rs03410(N/A|-1.4356|0.7838729|26|32|16|22|N/A)	natl1_rs03440(N/A|-1.18371|0.7660128|26|32|16|22|N/A)	ew15_rs03575(N/A|-2.19802|0.568361|119|126|21|28|N/A)	Derived by automated computational analysis using gene prediction method: Protein Homology.	NA	0
0.929333152075506	0.759442928688681	pmn2a_rs00050(N/A|-1.03451|0.8684344|207|214|11|18|N/A)	natl1_rs00050(N/A|-1.03185|0.8106328|88|100|13|24|N/A)	ew15_rs00040(N/A|-3.01289|0.3651984|251|257|68|74|N/A)	DUF502 domain-containing protein	NA	0
0.929333152075506	0.760763913552758	pmn2a_rs04025(N/A|-0.692838|0.9237544|99|105|18|24|N/A)	natl1_rs04060(N/A|-1.14605|0.7773311|224|230|17|23|N/A)	ew15_rs04190(N/A|-3.29427|0.3068161|187|193|69|75|N/A)	Derived by automated computational analysis using gene prediction method: Protein Homology.	NA	0
0.929333152075506	0.760854367724685	pmn2a_rs03915(N/A|-1.43441|0.7841491|151|157|18|24|N/A)	natl1_rs03950(N/A|-1.40414|0.6975565|151|157|18|24|N/A)	ew15_rs04085(N/A|-1.83086|0.6683481|254|260|66|72|N/A)	3-isopropylmalate dehydrogenase	NA	0
0.929333152075506	0.761076657192681	pmn2a_rs01620(N/A|-1.51355|0.7655181|176|184|10|18|N/A)	natl1_rs01675(N/A|-1.57613|0.642991|176|184|10|18|N/A)	ew15_rs01690(N/A|-1.51398|0.751887|176|184|10|18|N/A)	DNA repair exonuclease	NA	0
0.929333152075506	0.761099561138313	pmn2a_rs09915(N/A|-0.377943|0.9593754|230|236|17|23|N/A)	natl1_rs10060(N/A|-1.36596|0.7096037|17|23|70|76|N/A)	ew15_rs10245(N/A|-3.39736|0.2871942|241|249|68|76|N/A)	excinuclease ABC subunit UvrA	NA	0
0.932990510246341	0.766136709552896	pmn2a_rs00810(N/A|-1.21495|0.83269|34|40|17|23|N/A)	natl1_rs00865(N/A|-1.65886|0.6168412|34|40|17|23|N/A)	ew15_rs00875(N/A|-1.65971|0.7141432|34|40|17|23|N/A)	membrane protein	NA	0
0.932990510246341	0.767403688793378	pmn2a_rs07610(N/A|-2.06351|0.626542|272|278|17|23|N/A)	natl1_rs07815(N/A|-0.223307|0.9709099|18|24|15|21|N/A)	ew15_rs07910(N/A|-3.65353|0.2425443|58|64|67|73|N/A)	cobalamin biosynthesis protein CobD	NA	0
0.932990510246341	0.767671959370323	pmn2a_rs00870(N/A|-1.6085|0.7425284|16|22|68|74|N/A)	natl1_rs00925(N/A|-0.526645|0.9293001|128|134|17|23|N/A)	ew15_rs00935(N/A|-3.31399|0.3029888|64|70|69|75|N/A)	DNA-binding response regulator	NA	0
0.932990510246341	0.76850144713313	pmn2a_rs08615(N/A|-3.8797|0.2367786|117|123|51|57|N/A)	natl1_rs08830(N/A|-1.43077|0.6891279|10|16|17|23|N/A)	ew15_rs08925(N/A|-0.10224|0.9789114|204|212|22|30|N/A)	30S ribosomal protein S7	NA	0
0.932990510246341	0.768890688139656	pmn2a_rs06905(N/A|-2.55328|0.5017008|254|260|52|58|N/A)	natl1_rs07110(N/A|-0.971522|0.827485|219|225|51|57|N/A)	ew15_rs07220(N/A|-1.40001|0.7802534|254|260|52|58|N/A)	efflux RND transporter periplasmic adaptor subunit	NA	0
0.932990510246341	0.769513954239964	pmn2a_rs08130(N/A|-2.0229|0.637081|105|111|16|22|N/A)	natl1_rs08345(N/A|-1.64496|0.6212211|4|19|14|28|N/A)	ew15_rs08410(N/A|-0.916991|0.8838919|105|111|16|22|N/A)	Derived by automated computational analysis using gene prediction method: Protein Homology.	NA	0
0.932990592004304	0.771093026120751	pmn2a_rs03570(N/A|-1.73342|0.7114242|170|176|17|23|N/A)	natl1_rs03605(N/A|-1.33016|0.7208474|170|176|17|23|N/A)	ew15_rs03745(N/A|-1.52789|0.7483493|170|176|17|23|N/A)	nucleoside 2-deoxyribosyltransferase	NA	0
0.932990592004304	0.771320392615369	pmn2a_rs10085(N/A|-0.949909|0.883707|65|77|13|25|N/A)	natl1_rs10205(N/A|-2.38325|0.4082427|293|300|69|76|N/A)	ew15_rs10485(N/A|-1.11485|0.8451844|60|66|18|24|N/A)	cytochrome b6	NA	0
0.93391816268391	0.772991315677389	pmn2a_rs01405(N/A|-1.19075|0.83772|288|294|50|56|N/A)	natl1_rs01460(N/A|-0.981831|0.824646|105|111|20|26|N/A)	ew15_rs01470(N/A|-2.70536|0.436686|105|111|20|26|N/A)	Asp-tRNA(Asn)/Glu-tRNA(Gln) amidotransferase GatCAB subunit C	NA	0
0.935274089042751	0.775635330585683	pmn2a_rs05110(N/A|-1.05641|0.8643208|235|242|17|24|N/A)	natl1_rs05305(N/A|-1.3274|0.7217117|235|242|17|24|N/A)	ew15_rs05275(N/A|-2.21137|0.5647497|235|242|17|24|N/A)	DUF4090 domain-containing protein	NA	0
0.935274089042751	0.775924389457539	pmn2a_rs04830(N/A|-3.89016|0.2352323|8|14|15|21|N/A)	natl1_rs05025(N/A|-0.85704|0.8577555|226|232|52|58|N/A)	ew15_rs04995(N/A|-0.692388|0.920489|226|232|52|58|N/A)	DUF4335 domain-containing protein	NA	0
0.935694080153698	0.777178626110235	pmn2a_rs07500(N/A|-0.716743|0.9204463|112|118|15|21|N/A)	natl1_rs07705(N/A|-0.798459|0.8722635|112|118|15|21|N/A)	ew15_rs07795(N/A|-3.83389|0.2145406|67|73|52|58|N/A)	S26 family signal peptidase	NA	0
0.936355010044418	0.778838461221114	pmn2a_rs07810(N/A|-1.82434|0.6883218|143|149|52|58|N/A)	natl1_rs08015(N/A|-1.29556|0.7316526|59|65|69|75|N/A)	ew15_rs08110(N/A|-1.41112|0.7775404|59|65|69|75|N/A)	Derived by automated computational analysis using gene prediction method: Protein Homology.	NA	0
0.936355010044418	0.779540473028266	pmn2a_rs05815(N/A|-1.89116|0.6711661|44|50|69|75|N/A)	natl1_rs05990(N/A|-1.80972|0.5698648|272|284|14|27|N/A)	ew15_rs06235(N/A|-0.754392|0.9111983|227|233|70|76|N/A)	Derived by automated computational analysis using gene prediction method: Protein Homology.	NA	0
0.936444486436306	0.780521493535005	pmn2a_rs02545(N/A|-1.66517|0.7285244|161|167|17|23|N/A)	natl1_rs02580(N/A|-1.36529|0.7098147|161|167|17|23|N/A)	ew15_rs02715(N/A|-1.44109|0.7701631|173|179|17|23|N/A)	glutamate-1-semialdehyde 2 1-aminomutase	NA	0
0.937648694969397	0.782432889703408	pmn2a_rs02230(N/A|-1.46845|0.7761997|80|86|20|26|N/A)	natl1_rs02270(N/A|-1.46864|0.6771173|80|86|20|26|N/A)	ew15_rs02355(N/A|-1.46864|0.7633091|80|86|20|26|N/A)	elongation factor 4	NA	0
0.938242888062438	0.783836991672685	pmn2a_rs00730(N/A|-1.25659|0.823875|196|202|51|57|N/A)	natl1_rs00785(N/A|-0.297859|0.9628354|196|202|51|57|N/A)	ew15_rs00795(N/A|-4.32837|0.1511966|172|212|41|75|N/A)	L-aspartate oxidase	NA	0
0.938462835578377	0.785552076086211	pmn2a_rs03590(N/A|-5.72001|0.0686107|215|221|51|57|N/A)	natl1_rs03625(N/A|-0.204002|0.9727849|24|30|70|76|N/A)	ew15_rs03765(N/A|-0.874914|0.8913611|24|30|70|76|N/A)	Derived by automated computational analysis using gene prediction method: Protein Homology.	NA	0
0.938462835578377	0.785837708398157	pmn2a_rs02420(N/A|-1.26192|0.8227324|238|244|17|23|N/A)	natl1_rs02455(N/A|-1.83305|0.5627158|238|244|17|23|N/A)	ew15_rs02585(N/A|-1.19857|0.8271452|151|157|69|75|N/A)	prolipoprotein diacylglyceryl transferase	NA	0
0.939334051743536	0.789572401682143	pmn2a_rs05130(N/A|-1.96007|0.6533668|252|261|22|31|N/A)	natl1_rs05325(N/A|-1.96005|0.5245012|252|261|22|31|N/A)	ew15_rs05295(N/A|-0.478441|0.9477578|186|192|20|26|N/A)	Derived by automated computational analysis using gene prediction method: Protein Homology.	NA	0
0.939334051743536	0.791191080236252	pmn2a_rs04260(N/A|-3.57118|0.2862139|56|62|69|75|N/A)	natl1_rs04460(N/A|-0.771234|0.8787588|56|62|69|75|N/A)	ew15_rs04435(N/A|-0.838295|0.8976344|115|121|17|23|N/A)	DNA polymerase III subunit alpha	NA	0
0.939334051743536	0.792770322095834	pmn2a_rs06515(N/A|-2.9429|0.4102847|30|36|68|74|N/A)	natl1_rs06720(N/A|-0.434873|0.9443746|59|65|69|75|N/A)	ew15_rs06860(N/A|-1.82961|0.6686864|38|44|67|73|N/A)	ribose-phosphate pyrophosphokinase	NA	0
0.939334051743536	0.793626125458876	pmn2a_rs03435(N/A|-1.80155|0.6941421|194|200|52|58|N/A)	natl1_rs03465(N/A|-0.655225|0.9045477|194|200|52|58|N/A)	ew15_rs03600(N/A|-2.37698|0.520442|243|249|18|24|N/A)	redox-regulated molecular chaperone Hsp33	NA	0
0.939334051743536	0.793994328461965	pmn2a_rs10040(N/A|-0.788321|0.910026|127|133|70|76|N/A)	natl1_rs10160(N/A|-1.59884|0.6357955|42|48|70|76|N/A)	ew15_rs10415(N/A|-1.91369|0.6458453|42|48|70|76|N/A)	photosystem II reaction center L	NA	0
0.939334051743536	0.794013480746339	pmn2a_rs03970(N/A|-0.873464|0.8966347|26|33|12|19|N/A)	natl1_rs04005(N/A|-0.977343|0.825884|26|33|12|19|N/A)	ew15_rs04140(N/A|-2.86405|0.3988492|142|149|69|76|N/A)	mRNA-binding protein	NA	0
0.939334051743536	0.794091889425411	pmn2a_rs06650(N/A|-1.03841|0.8677066|268|274|18|24|N/A)	natl1_rs06855(N/A|-1.13839|0.7796148|268|274|18|24|N/A)	ew15_rs06995(N/A|-2.31604|0.5366259|109|115|69|75|N/A)	serine hydrolase	NA	0
0.939334051743536	0.794161206756591	pmn2a_rs01150(N/A|-1.67043|0.7272152|249|255|16|22|N/A)	natl1_rs01205(N/A|-1.33253|0.7201049|249|255|16|22|N/A)	ew15_rs01215(N/A|-1.33253|0.7964648|249|255|16|22|N/A)	diacylglycerol kinase	NA	0
0.939334051743536	0.794751172530349	pmn2a_rs05015(N/A|-2.66347|0.4749027|4|15|12|26|N/A)	natl1_rs05210(N/A|-0.996097|0.8206889|182|188|70|76|N/A)	ew15_rs05180(N/A|-1.02063|0.8643344|7|14|69|76|N/A)	Derived by automated computational analysis using gene prediction method: Protein Homology.	NA	0
0.939408197829643	0.795723304066735	pmn2a_rs05725(N/A|-0.0558611|0.9817594|4|11|12|19|N/A)	natl1_rs05910(N/A|-1.87247|0.5507218|4|11|12|19|N/A)	ew15_rs06145(N/A|-2.60577|0.4613771|66|72|67|73|N/A)	Derived by automated computational analysis using gene prediction method: Protein Homology.	NA	0
0.942437228898462	0.799417031058196	pmn2a_rs08685(N/A|-0.607265|0.9348899|247|253|17|23|N/A)	natl1_rs08900(N/A|-1.18571|0.7654077|2|8|14|20|N/A)	ew15_rs08995(N/A|-2.77162|0.4206527|77|87|13|23|N/A)	Derived by automated computational analysis using gene prediction method: Protein Homology.	NA	0
0.942437228898462	0.800314665045174	pmn2a_rs05120(N/A|-3.55135|0.2896491|4|10|51|57|N/A)	natl1_rs05315(N/A|-0.856566|0.8578757|28|34|69|75|N/A)	ew15_rs05285(N/A|-0.640647|0.9277625|118|124|17|23|N/A)	Derived by automated computational analysis using gene prediction method: Protein Homology.	NA	0
0.942437228898462	0.802153097382099	pmn2a_rs01980(N/A|-2.26407|0.5746542|18|24|69|75|N/A)	natl1_rs02025(N/A|-0.359718|0.9550941|63|69|19|25|N/A)	ew15_rs02045(N/A|-2.48082|0.4932694|241|247|67|73|N/A)	aldehyde dehydrogenase family protein	NA	0
0.942437228898462	0.802592109613704	pmn2a_rs04165(N/A|-4.46756|0.1621051|230|236|66|72|N/A)	natl1_rs04365(N/A|-0.904745|0.8454341|76|87|17|28|N/A)	ew15_rs04340(N/A|-0.151028|0.9759524|235|241|17|23|N/A)	glycosidase	NA	0
0.942437228898462	0.802850688703433	pmn2a_rs03170(N/A|-0.771845|0.9124928|230|236|17|23|N/A)	natl1_rs03205(N/A|-0.571365|0.9211656|230|236|17|23|N/A)	ew15_rs03340(N/A|-3.92849|0.2009437|8|14|70|76|N/A)	UDP-N-acetylmuramyl peptide synthase	NA	0
0.943977330334822	0.80507650341237	pmn2a_rs07105(N/A|-3.10918|0.3744409|281|288|68|75|N/A)	natl1_rs07340(N/A|-1.27084|0.7393281|281|288|68|75|N/A)	ew15_rs07435(N/A|-0.32514|0.9628736|28|34|52|58|N/A)	nuclear transport factor 2 family protein	NA	0
0.945931841525653	0.808038761339831	pmn2a_rs09010(N/A|-2.05911|0.627684|173|180|20|27|N/A)	natl1_rs09200(N/A|-2.07581|0.4908693|173|180|20|27|N/A)	ew15_rs09315(N/A|-0.161942|0.9752504|248|254|69|75|N/A)	photosystem I protein PsaD	NA	0
0.945931841525653	0.80866696961399	pmn2a_rs00600(N/A|-1.59217|0.7465268|126|132|17|23|N/A)	natl1_rs00655(N/A|-1.46685|0.6776855|126|132|17|23|N/A)	ew15_rs00665(N/A|-1.07485|0.8534683|136|142|17|23|N/A)	4-phosphopantetheinyl transferase	NA	0
0.945931841525653	0.810634698797813	pmn2a_rs05885(N/A|-1.96856|0.6511685|115|122|69|76|N/A)	natl1_rs06060(N/A|-1.07053|0.7995431|115|122|69|76|N/A)	ew15_rs05720(N/A|-1.2593|0.8134991|173|179|68|74|N/A)	Derived by automated computational analysis using gene prediction method: Protein Homology.	NA	0
0.945931841525653	0.81156209178588	pmn2a_rs00565(N/A|-0.731357|0.9183814|52|59|13|20|N/A)	natl1_rs00620(N/A|-0.727318|0.8888891|52|59|13|20|N/A)	ew15_rs00630(N/A|-3.39955|0.2867877|20|26|70|76|N/A)	Fe-S cluster assembly ATPase SufC	NA	0
0.945931841525653	0.812065208343978	pmn2a_rs04860(N/A|-1.88637|0.6723998|269|275|52|58|N/A)	natl1_rs05055(N/A|-1.23746|0.7496246|247|253|18|24|N/A)	ew15_rs05025(N/A|-1.08031|0.8523507|247|253|18|24|N/A)	4-hydroxy-tetrahydrodipicolinate reductase	NA	0
0.945931841525653	0.812237699354554	pmn2a_rs04975(N/A|-1.29937|0.8146156|167|173|17|23|N/A)	natl1_rs05170(N/A|-1.22929|0.7521317|167|173|17|23|N/A)	ew15_rs05140(N/A|-1.62793|0.7224925|91|97|67|73|N/A)	Derived by automated computational analysis using gene prediction method: Protein Homology.	NA	0
0.946164376919145	0.81423872486302	pmn2a_rs00715(N/A|-3.18494|0.3588092|92|98|66|72|N/A)	natl1_rs00770(N/A|-0.0365659|0.9856337|92|98|66|72|N/A)	ew15_rs00780(N/A|-2.36503|0.5236029|89|95|66|72|N/A)	TIGR03279 family radical SAM protein	NA	0
0.946164376919145	0.814269245964298	pmn2a_rs04810(N/A|-1.45078|0.7803388|179|185|19|25|N/A)	natl1_rs05005(N/A|-1.2898|0.7334446|111|118|23|30|N/A)	ew15_rs04975(N/A|-1.36601|0.7884802|111|118|23|30|N/A)	transcription-repair coupling factor	NA	0
0.949252200100514	0.817845554781663	pmn2a_rs06535(N/A|-1.15148|0.8457318|224|231|20|27|N/A)	natl1_rs06740(N/A|-1.59561|0.6368183|224|231|20|27|N/A)	ew15_rs06880(N/A|-1.22627|0.8209773|224|231|20|27|N/A)	ATPase	NA	0
0.950083100322921	0.820201072636579	pmn2a_rs05925(N/A|-0.411637|0.9562537|113|119|17|23|N/A)	natl1_rs06100(N/A|-1.6797|0.6102877|282|288|68|74|N/A)	ew15_rs05760(N/A|-1.9664|0.6314681|113|119|17|23|N/A)	Derived by automated computational analysis using gene prediction method: Protein Homology.	NA	0
0.950083100322921	0.820601204314334	pmn2a_rs04525(N/A|-1.49565|0.7697773|111|117|20|26|N/A)	natl1_rs04725(N/A|-1.30039|0.7301484|106|119|12|28|N/A)	ew15_rs04695(N/A|-1.23625|0.8187317|136|162|12|28|N/A)	N-acetyl-gamma-glutamyl-phosphate reductase	NA	0
0.950083100322921	0.822412077047085	pmn2a_rs05210(N/A|-1.18559|0.8387834|125|131|52|58|N/A)	natl1_rs05410(N/A|-0.282599|0.9645981|152|158|20|26|N/A)	ew15_rs06405(N/A|-3.76351|0.2251388|41|48|69|76|N/A)	alkaline phosphatase	NA	0
0.950083100322921	0.823551059384161	pmn2a_rs04365(N/A|-1.18906|0.8380686|184|191|14|21|N/A)	natl1_rs04565(N/A|-1.34141|0.7173205|160|166|70|76|N/A)	ew15_rs04535(N/A|-1.44332|0.7696109|160|166|70|76|N/A)	PMT family 4-amino-4-deoxy-L-arabinose transferase/ glycosyltransferase	NA	0
0.950083100322921	0.823882874481383	pmn2a_rs02495(N/A|-1.49146|0.7707705|294|300|16|22|N/A)	natl1_rs02530(N/A|-1.29102|0.7330652|259|265|69|75|N/A)	ew15_rs02665(N/A|-1.21427|0.8236611|259|265|69|75|N/A)	Derived by automated computational analysis using gene prediction method: Protein Homology.	NA	0
0.950083100322921	0.82481268103857	pmn2a_rs07250(N/A|-1.80885|0.6922797|23|29|17|23|N/A)	natl1_rs07485(N/A|-1.53291|0.6567065|23|29|17|23|N/A)	ew15_rs07580(N/A|-0.660024|0.9250897|23|29|17|23|N/A)	16S rRNA (cytidine(1402)-2'-O)-methyltransferase	NA	0
0.950083100322921	0.824999555653108	pmn2a_rs01030(N/A|-1.50179|0.7683191|196|202|16|22|N/A)	natl1_rs01085(N/A|-1.50989|0.6640178|196|202|16|22|N/A)	ew15_rs01095(N/A|-0.925188|0.8824047|80|86|69|75|N/A)	NADPH-quinone oxidoreductase	NA	0
0.951108042590455	0.826810282910193	pmn2a_rs05825(N/A|-0.813872|0.9061203|281|287|12|18|N/A)	natl1_rs06000(N/A|-1.74022|0.5913615|235|241|52|58|N/A)	ew15_rs06245(N/A|-1.30475|0.8029982|235|241|52|58|N/A)	Derived by automated computational analysis using gene prediction method: Protein Homology.	NA	0
0.955310098215995	0.832750974881036	pmn2a_rs06990(N/A|-1.40972|0.7898507|271|277|15|21|N/A)	natl1_rs07195(N/A|-1.03548|0.8096011|271|277|15|21|N/A)	ew15_rs07305(N/A|-1.55184|0.7422233|271|277|15|21|N/A)	acetolactate synthase small subunit	NA	0
0.955310098215995	0.832783301708363	pmn2a_rs06705(N/A|-1.73009|0.7122638|92|98|16|22|N/A)	natl1_rs06910(N/A|-1.10225|0.7902985|91|97|17|23|N/A)	ew15_rs07050(N/A|-1.1568|0.8362612|91|97|17|23|N/A)	DUF2834 domain-containing protein	NA	0
0.955310098215995	0.833237559044155	pmn2a_rs08860(N/A|-2.52994|0.507459|151|157|52|58|N/A)	natl1_rs09050(N/A|-0.492789|0.9351157|73|79|19|25|N/A)	ew15_rs09165(N/A|-1.51931|0.7505333|151|157|52|58|N/A)	50S ribosomal protein L16	NA	0
0.955333680892151	0.835151315419363	pmn2a_rs07720(N/A|-0.960548|0.8818414|268|274|70|76|N/A)	natl1_rs07925(N/A|-1.51262|0.6631507|268|274|70|76|N/A)	ew15_rs08020(N/A|-1.31552|0.8004754|189|195|68|74|N/A)	leucyl aminopeptidase	NA	0
0.955333680892151	0.836610697398522	pmn2a_rs06220(N/A|-0.756431|0.9147637|77|83|17|23|N/A)	natl1_rs06400(N/A|-1.8599|0.5545343|284|290|66|72|N/A)	ew15_rs05955(N/A|-1.11831|0.8444575|284|290|66|72|N/A)	Derived by automated computational analysis using gene prediction method: Protein Homology.	NA	0
0.955333680892151	0.837464278282841	pmn2a_rs01545(N/A|-2.04108|0.6323635|104|110|52|58|N/A)	natl1_rs01600(N/A|-1.23949|0.7490009|104|110|52|58|N/A)	ew15_rs01615(N/A|-0.687193|0.921239|104|110|52|58|N/A)	ammonium transporter	NA	0
0.955333680892151	0.838226422830565	pmn2a_rs03115(N/A|-2.92387|0.414517|200|206|51|57|N/A)	natl1_rs03150(N/A|-0.00786901|0.9872765|199|205|52|58|N/A)	ew15_rs03285(N/A|-2.30443|0.5397265|236|242|66|72|N/A)	Derived by automated computational analysis using gene prediction method: Protein Homology.	NA	0
0.955333680892151	0.839389013603467	pmn2a_rs04455(N/A|-2.43632|0.530812|137|143|51|57|N/A)	natl1_rs04655(N/A|-0.752831|0.8830568|294|300|70|76|N/A)	ew15_rs04625(N/A|-1.052|0.8580993|294|300|70|76|N/A)	50S ribosomal protein L28	NA	0
0.955333680892151	0.839859592503985	pmn2a_rs09215(N/A|-3.41185|0.3147088|226|232|66|72|N/A)	natl1_rs09405(N/A|-0.418708|0.9468034|209|215|18|24|N/A)	ew15_rs09520(N/A|-0.990099|0.8702641|188|194|16|22|N/A)	DUF3188 domain-containing protein	NA	0
0.955333680892151	0.840902539392976	pmn2a_rs09030(N/A|-1.6229|0.7389884|123|129|20|26|N/A)	natl1_rs09220(N/A|-1.73179|0.5939873|123|129|20|26|N/A)	ew15_rs09335(N/A|-0.435421|0.9523606|123|129|20|26|N/A)	coproporphyrinogen III oxidase	NA	0
0.955333680892151	0.841463724509609	pmn2a_rs00405(N/A|-1.49054|0.7709885|9|15|13|19|N/A)	natl1_rs00465(N/A|-0.656463|0.9042893|9|16|12|19|N/A)	ew15_rs02285(N/A|-2.02996|0.6141095|46|52|17|23|N/A)	peptidyl-prolyl cis-trans isomerase	NA	0
0.955333680892151	0.84208507500686	pmn2a_rs06805(N/A|-1.50271|0.7681004|25|32|11|18|N/A)	natl1_rs07010(N/A|-1.15708|0.7740314|25|31|12|18|N/A)	ew15_rs07150(N/A|-1.16591|0.8342924|25|31|12|18|N/A)	deoxyribodipyrimidine photo-lyase	NA	0
0.955333680892151	0.844828142864474	pmn2a_rs02395(N/A|-2.94672|0.4094382|210|216|51|57|N/A)	natl1_rs02430(N/A|-0.242837|0.968924|176|182|17|23|N/A)	ew15_rs02560(N/A|-1.5812|0.7346564|265|271|17|23|N/A)	LD-carboxypeptidase	NA	0
0.955333680892151	0.845635983021649	pmn2a_rs05635(N/A|-1.34971|0.8034696|182|188|20|26|N/A)	natl1_rs05815(N/A|-1.07698|0.7976739|25|31|70|76|N/A)	ew15_rs06040(N/A|-1.37833|0.7855127|25|31|70|76|N/A)	Derived by automated computational analysis using gene prediction method: Protein Homology.	NA	0
0.955333680892151	0.850048585193608	pmn2a_rs08760(N/A|-1.12112|0.8517946|281|294|20|32|N/A)	natl1_rs08945(N/A|-1.12105|0.7847601|281|294|20|32|N/A)	ew15_rs09060(N/A|-1.48526|0.7591422|281|294|20|32|N/A)	peptide chain release factor 1	NA	0
0.955333680892151	0.851328984510452	pmn2a_rs02830(N/A|-0.479097|0.949519|118|124|16|22|N/A)	natl1_rs02865(N/A|-1.57076|0.6446938|118|124|16|22|N/A)	ew15_rs03000(N/A|-1.5867|0.7332322|118|124|16|22|N/A)	ferredoxin:protochlorophyllide reductase (ATP-dependent) subunit N	NA	0
0.955333680892151	0.851671408881001	pmn2a_rs04885(N/A|-0.434863|0.9540086|154|160|68|74|N/A)	natl1_rs05080(N/A|-1.38625|0.7032077|74|80|69|75|N/A)	ew15_rs05050(N/A|-1.89683|0.6504367|256|262|70|76|N/A)	ABC transporter ATP-binding protein	NA	0
0.955333680892151	0.852500517503066	pmn2a_rs06555(N/A|-2.37921|0.5452376|164|171|69|76|N/A)	natl1_rs06760(N/A|-0.60966|0.913795|31|37|69|75|N/A)	ew15_rs06900(N/A|-1.16714|0.8340257|31|37|69|75|N/A)	glucose-6-phosphate dehydrogenase	NA	0
0.955333680892151	0.852581656743626	pmn2a_rs10050(N/A|-1.95178|0.6555124|35|41|18|24|N/A)	natl1_rs10170(N/A|-1.78563|0.5772836|59|65|18|24|N/A)	ew15_rs10425(N/A|-0.0532447|0.9815995|34|40|18|24|N/A)	DUF4278 domain-containing protein	NA	0
0.955333680892151	0.853230615492795	pmn2a_rs07235(N/A|-2.36281|0.5494023|86|92|53|59|N/A)	natl1_rs07470(N/A|-1.00382|0.8185332|30|36|22|28|N/A)	ew15_rs07565(N/A|-0.586297|0.9349337|279|286|19|26|N/A)	30S ribosomal protein S14	NA	0
0.955333680892151	0.854588579302945	pmn2a_rs06720(N/A|-0.713884|0.9208465|137|144|12|19|N/A)	natl1_rs06925(N/A|-1.25561|0.7440363|137|144|12|19|N/A)	ew15_rs07065(N/A|-1.68356|0.7078403|137|144|12|19|N/A)	Derived by automated computational analysis using gene prediction method: Protein Homology.	NA	0
0.955333680892151	0.855196588364328	pmn2a_rs01865(N/A|-2.0334|0.6343565|5|11|52|58|N/A)	natl1_rs01910(N/A|-0.925782|0.8398646|182|188|17|23|N/A)	ew15_rs01925(N/A|-0.894306|0.8879532|182|188|17|23|N/A)	photosystem II chlorophyll-binding protein CP47	NA	0
0.955333680892151	0.855333587060443	pmn2a_rs05205(N/A|-3.19841|0.3560769|276|282|68|74|N/A)	natl1_rs05405(N/A|-0.939602|0.8361624|180|186|17|23|N/A)	ew15_rs06400(N/A|-0.176675|0.9742788|18|24|70|76|N/A)	Derived by automated computational analysis using gene prediction method: Protein Homology.	NA	0
0.955333680892151	0.856266865567455	pmn2a_rs06690(N/A|-1.68686|0.7231158|123|129|18|24|N/A)	natl1_rs06895(N/A|-0.226702|0.9705711|123|129|18|24|N/A)	ew15_rs07035(N/A|-2.60294|0.4620887|98|104|68|74|N/A)	ABC transporter permease	NA	0
0.955333680892151	0.857266070624281	pmn2a_rs09115(N/A|-1.36408|0.8002403|263|269|52|58|N/A)	natl1_rs09305(N/A|-0.969919|0.8279248|58|64|18|24|N/A)	ew15_rs09420(N/A|-1.36998|0.7875257|264|270|51|57|N/A)	isocitrate dehydrogenase (NADP(+))	NA	0
0.955333680892151	0.857607871537863	pmn2a_rs06320(N/A|-1.19728|0.8363696|223|229|20|26|N/A)	natl1_rs06525(N/A|-0.836483|0.8629271|223|229|20|26|N/A)	ew15_rs06660(N/A|-1.76143|0.6870687|223|229|20|26|N/A)	DUF3303 domain-containing protein	NA	0
0.955333680892151	0.857908700523408	pmn2a_rs08605(N/A|-1.97894|0.6484797|180|186|53|59|N/A)	natl1_rs08820(N/A|-1.00588|0.8179567|179|186|53|60|N/A)	ew15_rs08915(N/A|-0.791477|0.905343|179|186|53|60|N/A)	elongation factor Tu	NA	0
0.955333680892151	0.858121034578909	pmn2a_rs05365(N/A|-1.18483|0.8389398|284|291|25|32|N/A)	natl1_rs05545(N/A|-1.15181|0.7756096|284|291|25|32|N/A)	ew15_rs05435(N/A|-1.26459|0.8122892|284|291|25|32|N/A)	Derived by automated computational analysis using gene prediction method: Protein Homology.	NA	0
0.955333680892151	0.861471014475925	pmn2a_rs02590(N/A|-0.275606|0.9679026|76|82|18|24|N/A)	natl1_rs02625(N/A|-0.278779|0.9650304|76|82|18|24|N/A)	ew15_rs02760(N/A|-4.70109|0.1148554|98|105|68|75|N/A)	Derived by automated computational analysis using gene prediction method: Protein Homology.	NA	0
0.955333680892151	0.863081578762143	pmn2a_rs08075(N/A|-3.7925|0.249996|158|164|66|72|N/A)	natl1_rs08290(N/A|-0.0488087|0.9848869|158|164|66|72|N/A)	ew15_rs08355(N/A|-1.22817|0.8205507|111|119|16|24|N/A)	molecular chaperone GroEL	NA	0
0.955333680892151	0.863135156774833	pmn2a_rs01965(N/A|-1.58356|0.7486279|185|193|12|20|N/A)	natl1_rs02010(N/A|-0.518853|0.9306648|185|193|12|20|N/A)	ew15_rs02030(N/A|-1.88251|0.6543325|185|193|12|20|N/A)	photosystem I reaction center subunit IV	NA	0
0.955333680892151	0.864055283895564	pmn2a_rs06530(N/A|-1.33997|0.8056466|237|243|51|57|N/A)	natl1_rs06735(N/A|-1.01125|0.8164506|124|131|17|24|N/A)	ew15_rs06875(N/A|-1.23595|0.8187994|124|131|17|24|N/A)	Derived by automated computational analysis using gene prediction method: Protein Homology.	NA	0
0.955333680892151	0.865687074838006	pmn2a_rs02080(N/A|-1.44252|0.7822643|11|17|70|76|N/A)	natl1_rs02120(N/A|-0.680663|0.8991639|293|299|17|23|N/A)	ew15_rs02130(N/A|-1.66354|0.7131331|72|78|70|76|N/A)	tRNA dihydrouridine synthase DusB	NA	0
0.955333680892151	0.866710212857931	pmn2a_rs01450(N/A|-1.25574|0.8240569|217|223|17|23|N/A)	natl1_rs01505(N/A|-1.08264|0.7960291|217|223|17|23|N/A)	ew15_rs01520(N/A|-1.17548|0.8322124|217|223|17|23|N/A)	dCTP deaminase	NA	0
0.955333680892151	0.86703229310143	pmn2a_rs03220(N/A|-1.20889|0.8339561|158|164|17|23|N/A)	natl1_rs03255(N/A|-1.10251|0.7902222|158|164|17|23|N/A)	ew15_rs03390(N/A|-1.18781|0.8295151|82|88|69|75|N/A)	HAD family phosphatase	NA	0
0.955333680892151	0.870345068396867	pmn2a_rs07450(N/A|-0.744531|0.9164925|253|259|20|26|N/A)	natl1_rs07655(N/A|-0.713053|0.8920849|253|259|20|26|N/A)	ew15_rs07745(N/A|-2.35763|0.5255635|204|210|18|24|N/A)	30S ribosomal protein S16	NA	0
0.955333680892151	0.870411119131124	pmn2a_rs08930(N/A|-1.12979|0.8500751|220|226|17|23|N/A)	natl1_rs09120(N/A|-1.34874|0.7150192|173|179|69|75|N/A)	ew15_rs09235(N/A|-0.896645|0.8875382|251|257|66|72|N/A)	helicase	NA	0
0.955333680892151	0.871834972190773	pmn2a_rs02795(N/A|-1.39158|0.794004|293|299|16|22|N/A)	natl1_rs02830(N/A|-1.39022|0.7019545|293|299|16|22|N/A)	ew15_rs02965(N/A|-0.606634|0.9323064|125|131|69|75|N/A)	short-chain dehydrogenase	NA	0
0.955333680892151	0.871927990908323	pmn2a_rs01395(N/A|-2.11023|0.614418|238|244|18|24|N/A)	natl1_rs01450(N/A|-0.235098|0.9697217|238|244|18|24|N/A)	ew15_rs01460(N/A|-1.86787|0.6583114|238|244|18|24|N/A)	aspartate carbamoyltransferase	NA	0
0.955333680892151	0.872518898864446	pmn2a_rs09075(N/A|-0.563665|0.9401402|158|164|17|23|N/A)	natl1_rs09265(N/A|-0.436809|0.9440792|158|164|17|23|N/A)	ew15_rs09380(N/A|-3.29589|0.3065003|139|145|69|75|N/A)	oxidoreductase	NA	0
0.955333680892151	0.872906291551809	pmn2a_rs07545(N/A|-1.15617|0.8447849|166|172|18|24|N/A)	natl1_rs07750(N/A|-1.51577|0.6621501|26|32|16|22|N/A)	ew15_rs07840(N/A|-0.653483|0.9259988|166|172|18|24|N/A)	cytosine deaminase	NA	0
0.955333680892151	0.873065876153114	pmn2a_rs05415(N/A|-0.969069|0.8803357|139|145|14|20|N/A)	natl1_rs05595(N/A|-1.16397|0.7719637|139|145|14|20|N/A)	ew15_rs05485(N/A|-1.25576|0.8143068|139|145|14|20|N/A)	permease	NA	0
0.955333680892151	0.873437622226143	pmn2a_rs07445(N/A|-0.950649|0.8835777|36|42|12|18|N/A)	natl1_rs07650(N/A|-0.803169|0.8711235|36|42|12|18|N/A)	ew15_rs07740(N/A|-1.85356|0.662196|173|179|69|75|N/A)	PhoH family protein	NA	0
0.955333680892151	0.87381856538466	pmn2a_rs05495(N/A|-2.4527|0.5266983|90|96|51|57|N/A)	natl1_rs05680(N/A|-0.350911|0.9562553|65|71|17|23|N/A)	ew15_rs05565(N/A|-1.29946|0.8042326|14|20|70|76|N/A)	Derived by automated computational analysis using gene prediction method: Protein Homology.	NA	0
0.955333680892151	0.874171895618804	pmn2a_rs05435(N/A|-1.19838|0.8361416|8|14|17|23|N/A)	natl1_rs05615(N/A|-1.58359|0.6406263|9|15|17|23|N/A)	ew15_rs05505(N/A|-0.532608|0.9415493|9|15|17|23|N/A)	Derived by automated computational analysis using gene prediction method: Protein Homology.	NA	0
0.955333680892151	0.875664758915564	pmn2a_rs09480(N/A|-1.92941|0.6612968|84|90|20|26|N/A)	natl1_rs04085(N/A|-0.492395|0.9351816|244|250|13|19|N/A)	ew15_rs09795(N/A|-1.41225|0.7772638|142|148|70|76|N/A)	dTDP-4-dehydrorhamnose 3 5-epimerase	NA	0
0.955333680892151	0.875807837297931	pmn2a_rs02575(N/A|-0.901069|0.8920638|69|75|12|18|N/A)	natl1_rs02610(N/A|-0.958539|0.8310353|175|182|69|76|N/A)	ew15_rs02745(N/A|-1.60025|0.7297147|283|289|69|75|N/A)	iron ABC transporter permease	NA	0
0.955333680892151	0.876645484109673	pmn2a_rs08640(N/A|-1.72837|0.7126973|208|214|70|76|N/A)	natl1_rs08855(N/A|-0.77522|0.8778179|97|103|70|76|N/A)	ew15_rs08950(N/A|-1.07439|0.8535622|97|103|70|76|N/A)	precorrin-3B C(17)-methyltransferase	NA	0
0.955333680892151	0.877048057156317	pmn2a_rs07400(N/A|-1.26528|0.8220104|184|190|17|23|N/A)	natl1_rs07605(N/A|-0.904552|0.8454848|184|190|17|23|N/A)	ew15_rs07695(N/A|-1.28215|0.8082496|184|190|17|23|N/A)	thiamine phosphate synthase	NA	0
0.955333680892151	0.877418875164169	pmn2a_rs01875(N/A|-1.71694|0.7155745|171|177|18|24|N/A)	natl1_rs01920(N/A|-1.18898|0.7644176|171|177|18|24|N/A)	ew15_rs01935(N/A|-0.515365|0.9435761|171|177|18|24|N/A)	thioesterase	NA	0
0.955333680892151	0.878414433092999	pmn2a_rs09695(N/A|-1.26011|0.8231207|121|127|51|57|N/A)	natl1_rs09845(N/A|-0.998071|0.8201388|121|127|51|57|N/A)	ew15_rs10030(N/A|-1.12581|0.8428761|4|28|16|28|N/A)	Derived by automated computational analysis using gene prediction method: Protein Homology.	NA	0
0.955333680892151	0.878799564597227	pmn2a_rs01695(N/A|-0.696949|0.9231917|16|22|20|26|N/A)	natl1_rs01750(N/A|-1.17877|0.7675057|287|293|70|76|N/A)	ew15_rs01765(N/A|-1.44764|0.7685398|287|293|70|76|N/A)	NAD(P)H-quinone oxidoreductase subunit J	NA	0
0.955333680892151	0.879498867888127	pmn2a_rs04370(N/A|-0.129577|0.977741|225|231|51|57|N/A)	natl1_rs04570(N/A|-1.85094|0.5572588|17|23|69|75|N/A)	ew15_rs04540(N/A|-1.2901|0.8064089|17|23|69|75|N/A)	Derived by automated computational analysis using gene prediction method: Protein Homology.	NA	0
0.956078088357044	0.881109719376482	pmn2a_rs05005(N/A|-1.19789|0.8362432|245|251|16|22|N/A)	natl1_rs05200(N/A|-0.971462|0.8275014|220|226|18|24|N/A)	ew15_rs05170(N/A|-1.18421|0.8303047|7|13|16|22|N/A)	VIC family potassium channel protein	NA	0
0.956621580757124	0.882949575640309	pmn2a_rs01915(N/A|-1.34885|0.8036622|259|265|19|25|N/A)	natl1_rs01960(N/A|-1.04464|0.8069892|259|265|19|25|N/A)	ew15_rs01975(N/A|-0.914582|0.8843269|130|136|69|75|N/A)	peptidase S41	NA	0
0.956621580757124	0.88346271833717	pmn2a_rs06765(N/A|-1.08786|0.8583013|274|283|12|21|N/A)	natl1_rs06970(N/A|-1.08809|0.7944414|274|283|12|21|N/A)	ew15_rs07110(N/A|-1.08809|0.8507511|274|283|12|21|N/A)	divinyl chlorophyll a/b light-harvesting protein PcbE	NA	0
0.960320193867285	0.88780811727324	pmn2a_rs09700(N/A|-0.552805|0.9414038|68|74|21|27|N/A)	natl1_rs09850(N/A|-1.34532|0.7160932|23|30|67|74|N/A)	ew15_rs10035(N/A|-1.24284|0.8172422|23|30|67|74|N/A)	Derived by automated computational analysis using gene prediction method: Protein Homology.	NA	0
0.963476497446921	0.892230814145351	pmn2a_rs09345(N/A|-1.24001|0.8274087|68|74|17|23|N/A)	natl1_rs09535(N/A|-0.912591|0.8433663|68|74|17|23|N/A)	ew15_rs09650(N/A|-1.06053|0.8563792|68|74|17|23|N/A)	translation initiation factor IF-3	NA	0
0.963476497446921	0.893519648742255	pmn2a_rs08500(N/A|-1.46788|0.7763337|103|109|17|23|N/A)	natl1_rs08715(N/A|-1.56053|0.6479389|103|109|17|23|N/A)	ew15_rs08800(N/A|-0.111872|0.97835|153|159|65|71|N/A)	urease subunit gamma	NA	0
0.963476497446921	0.893524186402856	pmn2a_rs08200(N/A|-1.78768|0.6976753|117|123|51|57|N/A)	natl1_rs08415(N/A|-0.159918|0.9767471|138|144|51|57|N/A)	ew15_rs08480(N/A|-1.97462|0.6292238|138|144|51|57|N/A)	P-II family nitrogen regulator	NA	0
0.965226261287117	0.896081301620857	pmn2a_rs03005(N/A|-2.26455|0.5745308|137|143|51|57|N/A)	natl1_rs03040(N/A|-0.693271|0.8964379|205|211|50|56|N/A)	ew15_rs03175(N/A|-0.529374|0.9419331|65|71|14|20|N/A)	DNA-directed RNA polymerase sigma-70 factor	NA	0
0.967831414615596	0.899436745431725	pmn2a_rs06725(N/A|-2.36971|0.547649|220|226|17|23|N/A)	natl1_rs06930(N/A|-0.503835|0.9332509|60|66|17|23|N/A)	ew15_rs07070(N/A|-0.699338|0.9194788|60|66|17|23|N/A)	Derived by automated computational analysis using gene prediction method: Protein Homology.	NA	0
0.970053822962287	0.902587297687324	pmn2a_rs02770(N/A|-2.3033|0.5645881|114|120|52|58|N/A)	natl1_rs02805(N/A|-0.559714|0.9233343|114|120|52|58|N/A)	ew15_rs02940(N/A|-0.607036|0.9322538|114|120|52|58|N/A)	30S ribosomal protein S1	NA	0
0.970053822962287	0.903742367345981	pmn2a_rs09905(N/A|-0.278362|0.9676912|17|23|17|23|N/A)	natl1_rs10050(N/A|-0.906173|0.8450586|117|125|15|24|N/A)	ew15_rs10235(N/A|-1.98835|0.6254744|59|65|69|75|N/A)	Derived by automated computational analysis using gene prediction method: Protein Homology.	NA	0
0.970053822962287	0.904319294784784	pmn2a_rs05125(N/A|-0.972986|0.8796401|27|33|16|22|N/A)	natl1_rs05320(N/A|-1.008|0.8173626|27|33|16|22|N/A)	ew15_rs05290(N/A|-0.981426|0.8719232|27|33|16|22|N/A)	epimerase	NA	0
0.970549632139755	0.905721050709317	pmn2a_rs07980(N/A|-0.269787|0.9683456|138|144|17|23|N/A)	natl1_rs08180(N/A|-1.4113|0.6952921|224|230|70|76|N/A)	ew15_rs08275(N/A|-1.19434|0.8280786|224|230|70|76|N/A)	DUF805 domain-containing protein	NA	0
0.974879870247739	0.913367432338287	pmn2a_rs05700(N/A|-0.301313|0.9658925|22|29|20|27|N/A)	natl1_rs05885(N/A|-0.262166|0.9668689|73|79|69|75|N/A)	ew15_rs06120(N/A|-3.26554|0.3124545|73|79|69|75|N/A)	TIGR01548 family HAD-type hydrolase	NA	0
0.974879870247739	0.913457468226773	pmn2a_rs03210(N/A|-0.309528|0.9652318|84|90|13|19|N/A)	natl1_rs03245(N/A|-1.12921|0.7823431|84|90|13|19|N/A)	ew15_rs03380(N/A|-1.38061|0.7849618|140|146|16|22|N/A)	glutamate racemase	NA	0
0.974879870247739	0.913485946062455	pmn2a_rs06395(N/A|-1.19942|0.8359259|27|33|68|74|N/A)	natl1_rs06600(N/A|-0.159351|0.9767953|233|239|21|27|N/A)	ew15_rs06735(N/A|-2.19719|0.5685857|17|23|68|74|N/A)	ATPase AAA	NA	0
0.974879870247739	0.916977444959554	pmn2a_rs07035(N/A|-0.147408|0.9766775|245|251|14|20|N/A)	natl1_rs07240(N/A|-1.23123|0.7515369|77|84|69|76|N/A)	ew15_rs07360(N/A|-1.37425|0.7864972|78|84|69|75|N/A)	Derived by automated computational analysis using gene prediction method: Protein Homology.	NA	0
0.974879870247739	0.919278439081009	pmn2a_rs07015(N/A|-0.681835|0.9252481|125|131|52|58|N/A)	natl1_rs07220(N/A|-1.02562|0.8123989|121|127|67|73|N/A)	ew15_rs07330(N/A|-0.98404|0.8714243|121|127|67|73|N/A)	maf-like protein	NA	0
0.974879870247739	0.919287907075931	pmn2a_rs00535(N/A|-0.372218|0.95989|263|269|17|23|N/A)	natl1_rs00590(N/A|-0.426972|0.9455702|263|269|17|23|N/A)	ew15_rs00600(N/A|-2.50835|0.4861621|216|223|69|76|N/A)	Derived by automated computational analysis using gene prediction method: Protein Homology.	NA	0
0.974879870247739	0.919597302090294	pmn2a_rs01880(N/A|-0.82984|0.9036301|80|86|17|23|N/A)	natl1_rs01925(N/A|-0.919644|0.8414979|80|86|17|23|N/A)	ew15_rs01940(N/A|-0.97561|0.8730294|80|86|17|23|N/A)	peptide chain release factor N(5)-glutamine methyltransferase	NA	0
0.974879870247739	0.921058386146481	pmn2a_rs05665(N/A|-0.0663017|0.9812262|209|215|17|23|N/A)	natl1_rs05840(N/A|-1.27266|0.7387644|230|236|66|72|N/A)	ew15_rs06065(N/A|-1.34036|0.7946081|230|236|66|72|N/A)	prolyl aminopeptidase	NA	0
0.974879870247739	0.923002419936103	pmn2a_rs09520(N/A|-0.697362|0.923135|65|71|12|18|N/A)	natl1_rs09670(N/A|-0.669809|0.9014802|65|71|12|18|N/A)	ew15_rs09855(N/A|-1.45279|0.7672606|56|71|12|27|N/A)	excinuclease ABC subunit B	NA	0
0.974879870247739	0.924695183371323	pmn2a_rs05190(N/A|-0.847439|0.9008417|258|264|51|57|N/A)	natl1_rs05390(N/A|-0.980124|0.8251172|134|140|66|72|N/A)	ew15_rs06385(N/A|-0.77677|0.9076917|275|281|17|23|N/A)	Crp/Fnr family transcriptional regulator	NA	0
0.974879870247739	0.925368788715821	pmn2a_rs07190(N/A|-0.81152|0.9064839|287|293|17|23|N/A)	natl1_rs07425(N/A|-0.904037|0.8456201|65|72|24|31|N/A)	ew15_rs07520(N/A|-0.904055|0.8862176|65|72|24|31|N/A)	signal peptide peptidase SppA	NA	0
0.974879870247739	0.925741580245401	pmn2a_rs05325(N/A|-0.629198|0.932141|291|297|20|26|N/A)	natl1_rs05505(N/A|-0.548997|0.9252984|291|297|20|26|N/A)	ew15_rs05395(N/A|-1.70259|0.7027899|291|297|20|26|N/A)	DUF1330 domain-containing protein	NA	0
0.974879870247739	0.925910533692289	pmn2a_rs01260(N/A|-3.4087|0.3152928|160|166|67|73|N/A)	natl1_rs01315(N/A|-0.18163|0.9748505|257|263|70|76|N/A)	ew15_rs01325(N/A|-0.229203|0.970586|129|135|70|76|N/A)	preprotein translocase subunit SecE	NA	0
0.974879870247739	0.926057222984685	pmn2a_rs06110(N/A|-1.06126|0.8634011|53|59|12|18|N/A)	natl1_rs06290(N/A|-0.932154|0.8381618|156|162|20|26|N/A)	ew15_rs05835(N/A|-0.619705|0.9305825|53|59|12|18|N/A)	cupin domain-containing protein	NA	0
0.974879870247739	0.926434351449429	pmn2a_rs00385(N/A|-1.36403|0.8002516|19|25|51|57|N/A)	natl1_rs00445(N/A|-0.449341|0.9421433|60|72|13|24|N/A)	ew15_rs00470(N/A|-1.09103|0.8501443|179|185|22|28|N/A)	NAD(P)/FAD-dependent oxidoreductase	NA	0
0.974879870247739	0.926490624435001	pmn2a_rs04595(N/A|-1.04778|0.8659495|256|262|17|23|N/A)	natl1_rs04795(N/A|-0.643131|0.9070521|42|48|21|27|N/A)	ew15_rs04765(N/A|-1.05021|0.8584589|256|262|17|23|N/A)	branched-chain amino acid transaminase	NA	0
0.974879870247739	0.926524045846587	pmn2a_rs03030(N/A|-0.697255|0.9231497|174|180|12|18|N/A)	natl1_rs03065(N/A|-1.12834|0.7826011|174|181|11|18|N/A)	ew15_rs03200(N/A|-0.695749|0.9200015|174|180|12|18|N/A)	NAD(P)-dependent oxidoreductase	NA	0
0.974879870247739	0.927343561329747	pmn2a_rs03200(N/A|-1.07615|0.8605579|167|174|20|27|N/A)	natl1_rs03235(N/A|-1.04365|0.807272|168|174|20|26|N/A)	ew15_rs03370(N/A|-0.443336|0.9515353|168|174|20|26|N/A)	hydrolase	NA	0
0.974879870247739	0.929617462548051	pmn2a_rs04420(N/A|-1.10262|0.8554314|179|185|18|24|N/A)	natl1_rs04620(N/A|-0.837832|0.8625904|179|185|18|24|N/A)	ew15_rs04590(N/A|-0.642939|0.9274495|179|185|18|24|N/A)	SMC-Scp complex subunit ScpB	NA	0
0.974879870247739	0.930710934766054	pmn2a_rs06545(N/A|-2.46322|0.5240622|129|136|51|58|N/A)	natl1_rs06750(N/A|-0.0591509|0.9842339|129|135|52|58|N/A)	ew15_rs06890(N/A|-0.902596|0.8864783|268|274|17|23|N/A)	ferredoxin--NADP(+) reductase	NA	0
0.974879870247739	0.930754556956446	pmn2a_rs07415(N/A|-0.762633|0.9138543|243|249|20|26|N/A)	natl1_rs07620(N/A|-1.00892|0.8171046|243|249|20|26|N/A)	ew15_rs07710(N/A|-0.701543|0.9191566|270|276|18|24|N/A)	circadian phase modifier CpmA	NA	0
0.974879870247739	0.931209131618532	pmn2a_rs07365(N/A|-1.51729|0.764625|111|118|17|24|N/A)	natl1_rs07570(N/A|-0.1403|0.9783715|4|10|17|23|N/A)	ew15_rs07660(N/A|-1.47513|0.7616848|111|118|17|24|N/A)	Derived by automated computational analysis using gene prediction method: Protein Homology.	NA	0
0.974879870247739	0.932518334351996	pmn2a_rs03320(N/A|-0.02493|0.983272|56|62|14|20|N/A)	natl1_rs03350(N/A|-1.09591|0.7921566|59|65|70|76|N/A)	ew15_rs03485(N/A|-1.39031|0.7826123|59|65|70|76|N/A)	mechanosensitive ion channel protein MscS	NA	0
0.974879870247739	0.932863919028281	pmn2a_rs04580(N/A|-1.61001|0.7421578|119|125|52|58|N/A)	natl1_rs04780(N/A|-0.595779|0.9165095|129|135|69|75|N/A)	ew15_rs04750(N/A|-0.517982|0.9432715|129|135|69|75|N/A)	TIGR00701 family protein	NA	0
0.974879870247739	0.933484312810187	pmn2a_rs07140(N/A|-1.46301|0.7774768|76|84|20|28|N/A)	natl1_rs07375(N/A|-0.0695125|0.9835592|184|190|70|76|N/A)	ew15_rs07470(N/A|-1.64143|0.7189529|240|247|69|76|N/A)	Derived by automated computational analysis using gene prediction method: Protein Homology.	NA	0
0.974879870247739	0.934299198010902	pmn2a_rs00710(N/A|-1.10832|0.8543156|83|89|52|58|N/A)	natl1_rs00765(N/A|-0.21149|0.9720679|83|89|52|58|N/A)	ew15_rs00775(N/A|-1.65329|0.7158346|240|246|70|76|N/A)	TolC family protein	NA	0
0.975900280453255	0.936221856659415	pmn2a_rs05695(N/A|-1.01634|0.8717981|109|115|17|23|N/A)	natl1_rs05875(N/A|-0.57374|0.9207193|148|155|69|76|N/A)	ew15_rs06115(N/A|-0.984389|0.8713576|109|115|17|23|N/A)	Derived by automated computational analysis using gene prediction method: Protein Homology.	NA	0
0.976744481341341	0.937977275402333	pmn2a_rs00055(N/A|-0.436054|0.9538914|242|249|20|27|N/A)	natl1_rs00055(N/A|-0.435697|0.944249|242|249|20|27|N/A)	ew15_rs00045(N/A|-1.87445|0.6565236|85|91|69|75|N/A)	transcription antitermination protein NusB	NA	0
0.977158147286876	0.939320464913715	pmn2a_rs09220(N/A|-1.53776|0.7597179|269|275|66|72|N/A)	natl1_rs09410(N/A|-0.0843602|0.9825556|274|280|15|21|N/A)	ew15_rs09525(N/A|-1.3814|0.7847708|109|115|16|22|N/A)	amidohydrolase	NA	0
0.97734733603217	0.941301769957578	pmn2a_rs06995(N/A|-0.353949|0.961502|156|162|18|24|N/A)	natl1_rs07200(N/A|-1.78284|0.5781451|151|161|13|23|N/A)	ew15_rs07310(N/A|-0.074226|0.9804821|244|250|69|75|N/A)	peptidylprolyl isomerase	NA	0
0.97734733603217	0.941866315006678	pmn2a_rs00945(N/A|-0.726941|0.9190088|49|55|17|23|N/A)	natl1_rs01000(N/A|-0.386521|0.9514381|48|55|17|24|N/A)	ew15_rs01010(N/A|-1.49938|0.7555837|49|55|17|23|N/A)	phytoene synthase	NA	0
0.97734733603217	0.942340703473419	pmn2a_rs06450(N/A|-0.619259|0.9333957|228|234|12|18|N/A)	natl1_rs06655(N/A|-0.892514|0.8486346|228|234|12|18|N/A)	ew15_rs06790(N/A|-0.748642|0.9120862|124|130|70|76|N/A)	TIGR00159 family protein	NA	0
0.977864087331898	0.943785571219654	pmn2a_rs08120(N/A|-0.438932|0.9536074|171|177|20|26|N/A)	natl1_rs08335(N/A|-0.403475|0.9490302|171|177|20|26|N/A)	ew15_rs08400(N/A|-1.76966|0.6848583|178|184|17|23|N/A)	NAD+ synthase	NA	0
0.977999847846059	0.945688073170023	pmn2a_rs06090(N/A|-0.293695|0.9664973|27|33|22|28|N/A)	natl1_rs06270(N/A|-0.302802|0.9622521|27|33|22|28|N/A)	ew15_rs05815(N/A|-2.15128|0.5810385|61|67|69|75|N/A)	cupin domain-containing protein	NA	0
0.977999847846059	0.945810114228667	pmn2a_rs08905(N/A|-3.10038|0.3762854|123|129|51|57|N/A)	natl1_rs09095(N/A|-0.139792|0.9784125|122|128|52|58|N/A)	ew15_rs09210(N/A|-0.0768185|0.9803406|122|128|52|58|N/A)	Derived by automated computational analysis using gene prediction method: Protein Homology.	NA	0
0.978274459519661	0.947551086246563	pmn2a_rs05235(N/A|-0.899829|0.8922715|113|119|17|23|N/A)	natl1_rs05435(N/A|-0.410801|0.9479667|113|119|17|23|N/A)	ew15_rs06430(N/A|-1.10528|0.8471866|113|119|17|23|N/A)	chromate transporter	NA	0
0.978274459519661	0.949842652724304	pmn2a_rs02085(N/A|-0.554084|0.9412559|108|117|16|25|N/A)	natl1_rs02125(N/A|-0.69083|0.8969686|217|223|17|23|N/A)	ew15_rs02135(N/A|-0.924758|0.8824829|269|276|69|76|N/A)	Derived by automated computational analysis using gene prediction method: Protein Homology.	NA	0
0.978274459519661	0.950892570054363	pmn2a_rs01340(N/A|-0.311614|0.9650626|108|114|13|19|N/A)	natl1_rs01395(N/A|-0.790617|0.8741509|142|148|69|75|N/A)	ew15_rs01405(N/A|-1.01104|0.8662118|142|148|69|75|N/A)	membrane protein	NA	0
0.978274459519661	0.951002598966056	pmn2a_rs03090(N/A|-0.695265|0.9234225|239|245|14|20|N/A)	natl1_rs03125(N/A|-0.682173|0.8988394|239|245|14|20|N/A)	ew15_rs03260(N/A|-0.76159|0.9100793|239|245|14|20|N/A)	NAD(P)H-quinone oxidoreductase subunit 4	NA	0
0.978274459519661	0.951249948985047	pmn2a_rs01335(N/A|-0.64494|0.9301234|237|243|23|29|N/A)	natl1_rs01390(N/A|-0.662153|0.9030969|237|243|23|29|N/A)	ew15_rs01400(N/A|-0.836339|0.8979635|237|243|23|29|N/A)	Derived by automated computational analysis using gene prediction method: Protein Homology.	NA	0
0.978274459519661	0.952213919863375	pmn2a_rs07785(N/A|-0.568782|0.9395387|253|259|18|24|N/A)	natl1_rs07990(N/A|-0.623735|0.9109934|253|259|18|24|N/A)	ew15_rs08085(N/A|-0.950478|0.8777509|253|259|18|24|N/A)	50S ribosomal protein L27	NA	0
0.978274459519661	0.952704846347318	pmn2a_rs04310(N/A|-0.589778|0.9370299|215|221|52|58|N/A)	natl1_rs04510(N/A|-0.61011|0.9137062|216|222|51|57|N/A)	ew15_rs04485(N/A|-0.936296|0.8803727|226|234|51|59|N/A)	SOS mutagenesis protein UmuD	NA	0
0.980516905484369	0.955837873981374	pmn2a_rs02860(rbcL|-0.590093|0.9369917|4|10|20|26|N/A)	natl1_rs02895(rbcL|-0.714554|0.8917508|4|10|20|26|N/A)	ew15_rs03030(rbcL|-0.684978|0.9215575|3|9|20|26|N/A)	ribulose bisphosphate carboxylase large chain	NA	0
0.981599866284148	0.958594339868342	pmn2a_rs04125(N/A|-0.289241|0.9668473|29|35|14|20|N/A)	natl1_rs04325(N/A|-0.427673|0.9454648|29|35|14|20|N/A)	ew15_rs04300(N/A|-1.43028|0.7728338|84|93|51|60|N/A)	Derived by automated computational analysis using gene prediction method: Protein Homology.	NA	0
0.981599866284148	0.95983797637363	pmn2a_rs01195(N/A|-0.772509|0.9123942|272|278|18|24|N/A)	natl1_rs01250(N/A|-0.528903|0.9289017|272|278|18|24|N/A)	ew15_rs01260(N/A|-0.672877|0.923283|272|278|18|24|N/A)	RluA family pseudouridine synthase	NA	0
0.981599866284148	0.961552715597894	pmn2a_rs08840(N/A|-0.822269|0.9048155|225|231|18|24|N/A)	natl1_rs09025(N/A|-0.613236|0.9130879|225|231|18|24|N/A)	ew15_rs09140(N/A|-0.447784|0.9510673|180|186|22|28|N/A)	50S ribosomal protein L5	NA	0
0.981599866284148	0.961583714567459	pmn2a_rs07110(N/A|-0.518777|0.9452497|210|216|12|18|N/A)	natl1_rs07345(N/A|-1.05155|0.8050109|11|18|69|76|N/A)	ew15_rs07440(N/A|-0.160631|0.9753355|210|216|12|18|N/A)	Derived by automated computational analysis using gene prediction method: Protein Homology.	NA	0
0.981599866284148	0.961644786717869	pmn2a_rs08460(N/A|-1.48742|0.7717269|174|180|51|57|N/A)	natl1_rs08675(N/A|-0.407734|0.9484136|91|97|18|24|N/A)	ew15_rs08760(N/A|-0.220092|0.9712526|91|97|18|24|N/A)	urea ABC transporter ATP-binding protein UrtD	NA	0
0.983369433123901	0.964330334709111	pmn2a_rs04465(N/A|-1.49574|0.7697559|95|101|51|57|N/A)	natl1_rs04665(N/A|-0.144218|0.9780538|216|222|18|24|N/A)	ew15_rs04635(N/A|-0.570204|0.9369654|216|222|18|24|N/A)	ATP phosphoribosyltransferase regulatory subunit	NA	0
0.985227180199173	0.967678456012491	pmn2a_rs03495(N/A|-1.44156|0.7824878|293|299|52|58|N/A)	natl1_rs03525(N/A|-0.408378|0.94832|294|300|51|57|N/A)	ew15_rs03660(N/A|-0.0721364|0.9805956|294|300|51|57|N/A)	4-hydroxy-3-methylbut-2-en-1-yl diphosphate synthase	NA	0
0.985227180199173	0.968059620428036	pmn2a_rs08440(N/A|-0.587944|0.9372517|167|173|12|18|N/A)	natl1_rs08655(N/A|-0.621144|0.9115129|167|173|12|18|N/A)	ew15_rs08740(N/A|-0.440525|0.9518295|167|173|12|18|N/A)	Derived by automated computational analysis using gene prediction method: Protein Homology.	NA	0
0.986054463808193	0.96982704281619	pmn2a_rs03825(N/A|-0.394126|0.9578959|281|287|17|23|N/A)	natl1_rs03860(N/A|-0.713336|0.8920219|281|287|17|23|N/A)	ew15_rs04000(N/A|-0.434523|0.9524537|281|287|17|23|N/A)	glucose-1-phosphate adenylyltransferase	NA	0
0.986815960209503	0.971732405026288	pmn2a_rs03660(N/A|-0.181802|0.9745208|203|209|17|23|N/A)	natl1_rs03695(N/A|-0.0230926|0.9864236|203|209|17|23|N/A)	ew15_rs03835(N/A|-1.94385|0.6376223|293|299|70|76|N/A)	type I glutamate--ammonia ligase	NA	0
0.986815960209503	0.972486590022531	pmn2a_rs07180(N/A|-0.266557|0.9685896|80|86|52|58|N/A)	natl1_rs07415(N/A|-0.657772|0.9040157|137|143|66|72|N/A)	ew15_rs07510(N/A|-0.540844|0.9405645|137|143|66|72|N/A)	glycosyl transferase	NA	0
0.986855148593034	0.973480538641143	pmn2a_rs07930(N/A|-0.524412|0.9446246|272|278|18|24|N/A)	natl1_rs08135(N/A|-0.486963|0.9360865|257|263|18|24|N/A)	ew15_rs08230(N/A|-0.496341|0.9457575|257|263|18|24|N/A)	DUF3386 domain-containing protein	NA	0
0.9877283295899	0.975298060195255	pmn2a_rs08785(N/A|-0.466658|0.9508101|177|183|18|24|N/A)	natl1_rs08970(N/A|-0.350951|0.95625|177|183|18|24|N/A)	ew15_rs09085(N/A|-0.69776|0.9197089|177|183|18|24|N/A)	50S ribosomal protein L17	NA	0
0.988103954414455	0.97662549608631	pmn2a_rs04305(N/A|-0.355959|0.9613269|23|29|22|28|N/A)	natl1_rs04505(N/A|-0.400476|0.9494615|65|71|12|18|N/A)	ew15_rs04480(N/A|-0.666803|0.9241402|65|71|12|18|N/A)	DNA polymerase V subunit UmuC	NA	0
0.98878012542697	0.981287382952085	pmn2a_rs02625(N/A|-0.333969|0.9632127|221|227|12|18|N/A)	natl1_rs02660(N/A|-0.514269|0.9314604|221|227|12|18|N/A)	ew15_rs02795(N/A|-0.279463|0.966706|221|227|12|18|N/A)	acetylglutamate kinase	NA	0
0.98878012542697	0.981302525270298	pmn2a_rs00855(N/A|-0.203528|0.9730855|186|192|15|21|N/A)	natl1_rs00910(N/A|-0.353931|0.9558593|7|13|69|75|N/A)	ew15_rs00920(N/A|-0.665252|0.9243581|228|234|51|57|N/A)	Derived by automated computational analysis using gene prediction method: Protein Homology.	NA	0
0.98878012542697	0.981461887709285	pmn2a_rs02000(N/A|-0.686451|0.9246237|173|179|17|23|N/A)	natl1_rs02050(N/A|-0.449498|0.9421188|173|179|17|23|N/A)	ew15_rs00195(N/A|-0.0484537|0.9818477|173|179|17|23|N/A)	Derived by automated computational analysis using gene prediction method: GeneMarkS+.	NA	0
0.98878012542697	0.981984140915086	pmn2a_rs02670(N/A|-0.826563|0.9041442|185|191|18|24|N/A)	natl1_rs02705(N/A|-0.300469|0.9625282|185|191|18|24|N/A)	ew15_rs02840(N/A|-0.125353|0.9775457|185|191|18|24|N/A)	proline--tRNA ligase	NA	0
0.98878012542697	0.982544142173229	pmn2a_rs08655(N/A|-0.27513|0.967939|198|211|12|21|N/A)	natl1_rs08870(N/A|-0.566603|0.9220562|198|211|12|21|N/A)	ew15_rs08970(N/A|-0.195194|0.9730181|205|211|12|18|N/A)	photosystem I reaction center protein subunit XI	NA	0
0.98878012542697	0.983339064084865	pmn2a_rs03105(N/A|-0.0662892|0.9812269|120|126|12|18|N/A)	natl1_rs03140(N/A|-0.496799|0.9344424|27|33|69|75|N/A)	ew15_rs03275(N/A|-0.463723|0.9493649|27|33|69|75|N/A)	threonine--tRNA ligase	NA	0
0.98878012542697	0.984603348789621	pmn2a_rs01530(N/A|-0.318237|0.9645215|290|297|23|30|N/A)	natl1_rs01585(N/A|-0.0866027|0.9824002|210|216|51|57|N/A)	ew15_rs01600(N/A|-0.826712|0.8995743|210|216|51|57|N/A)	Derived by automated computational analysis using gene prediction method: Protein Homology.	NA	0
0.98878012542697	0.986236418423243	pmn2a_rs00110(N/A|-0.168214|0.9753896|4|10|14|20|N/A)	natl1_rs00110(N/A|-0.16819|0.9760369|4|10|14|20|N/A)	ew15_rs00100(N/A|-0.714523|0.9172442|4|10|14|20|N/A)	YbaB/EbfC family nucleoid-associated protein	NA	0
0.98878012542697	0.986571940860539	pmn2a_rs06445(N/A|-0.29099|0.9667101|224|231|12|19|N/A)	natl1_rs06650(N/A|-0.0832313|0.9826334|51|57|15|21|N/A)	ew15_rs06785(N/A|-0.717492|0.9168028|224|231|12|19|N/A)	isoprenyl transferase	NA	0
0.98878012542697	0.986865739898553	pmn2a_rs08310(N/A|-0.213159|0.9724307|83|89|17|23|N/A)	natl1_rs08525(N/A|-0.313792|0.9609334|83|89|17|23|N/A)	ew15_rs08590(N/A|-0.364659|0.9593148|83|89|17|23|N/A)	DNA-directed RNA polymerase subunit gamma	NA	0
0.989942406996479	0.988984089080703	pmn2a_rs09605(N/A|-0.462727|0.9512134|77|83|14|20|N/A)	natl1_rs09755(N/A|-0.125746|0.979523|77|83|14|20|N/A)	ew15_rs09940(N/A|-0.273762|0.9671636|77|83|14|20|N/A)	NAD-dependent dehydratase	NA	0
0.991577954783501	0.991577954783501	pmn2a_rs03445(N/A|-0.212303|0.9724894|152|158|17|23|N/A)	natl1_rs03475(N/A|-0.164173|0.9763837|152|158|17|23|N/A)	ew15_rs03610(N/A|-0.209735|0.9719969|152|158|17|23|N/A)	DUF3531 domain-containing protein	NA	0
NA	NA			ew15_rs00025(N/A|-0.715831|0.9170499|37|49|12|23|N/A)		NA	0
NA	NA			ew15_rs00075(N/A|-1.83875|0.6662113|80|86|69|75|N/A)		NA	0
NA	NA			ew15_rs00085(N/A|-2.9714|0.3743921|59|65|70|76|N/A)		NA	0
NA	NA			ew15_rs00110(N/A|-2.89981|0.3905965|122|129|68|75|N/A)		NA	0
NA	NA			ew15_rs00140(N/A|-0.463644|0.9493735|113|119|52|58|N/A)		NA	0
NA	NA			ew15_rs00160(N/A|-3.19731|0.3261413|75|81|70|76|N/A)		NA	0
NA	NA			ew15_rs00235(N/A|-1.82166|0.6708375|291|297|65|71|N/A)		NA	0
NA	NA			ew15_rs00265(N/A|-2.25358|0.5533648|223|232|18|28|N/A)		NA	0
NA	NA			ew15_rs00455(N/A|-2.40874|0.5120735|164|170|66|72|N/A)		NA	0
NA	NA			ew15_rs00675(N/A|-2.01857|0.6172204|131|138|20|27|N/A)		NA	0
NA	NA			ew15_rs00705(N/A|-3.52898|0.2635262|276|282|68|74|N/A)		NA	0
NA	NA			ew15_rs00770(N/A|-0.263108|0.9680067|5|11|21|27|N/A)		NA	0
NA	NA			ew15_rs00820(N/A|-0.144396|0.9763718|140|146|70|76|N/A)		NA	0
NA	NA			ew15_rs00845(N/A|-2.71896|0.4333686|94|101|69|76|N/A)		NA	0
NA	NA			ew15_rs00995(N/A|-0.883433|0.8898713|21|39|13|30|N/A)		NA	0
NA	NA			ew15_rs01145(N/A|-1.37973|0.7851745|134|140|66|72|N/A)		NA	0
NA	NA			ew15_rs01205(N/A|-3.39597|0.2874524|208|214|67|73|N/A)		NA	0
NA	NA			ew15_rs01210(N/A|-3.87079|0.2091494|12|18|67|73|N/A)		NA	0
NA	NA			ew15_rs01315(N/A|-2.27307|0.5481267|245|251|69|75|N/A)		NA	0
NA	NA			ew15_rs01345(N/A|-3.99887|0.1912992|138|144|68|74|N/A)		NA	0
NA	NA			ew15_rs01365(N/A|-0.237096|0.9699995|208|215|14|21|N/A)		NA	0
NA	NA			ew15_rs01395(N/A|-2.86443|0.3987609|56|62|70|76|N/A)		NA	0
NA	NA			ew15_rs01465(N/A|-2.82337|0.4083625|103|109|21|27|N/A)		NA	0
NA	NA			ew15_rs01505(N/A|-3.07247|0.3522548|1|9|13|21|N/A)		NA	0
NA	NA			ew15_rs01510(N/A|-3.3297|0.2999647|109|115|69|75|N/A)		NA	0
NA	NA			ew15_rs01545(N/A|-3.73667|0.2292908|283|289|70|76|N/A)		NA	0
NA	NA			ew15_rs01560(N/A|-3.24857|0.3158197|160|166|69|75|N/A)		NA	0
NA	NA			ew15_rs01665(N/A|-2.23009|0.559694|265|271|67|73|N/A)		NA	0
NA	NA			ew15_rs01695(N/A|-0.678329|0.9225085|135|141|18|24|N/A)		NA	0
NA	NA			ew15_rs01825(N/A|-0.347152|0.9609196|20|26|69|75|N/A)		NA	0
NA	NA			ew15_rs01830(N/A|-1.74561|0.6913102|221|227|66|72|N/A)		NA	0
NA	NA			ew15_rs01960(N/A|-1.5254|0.7489837|161|167|66|72|N/A)		NA	0
NA	NA			ew15_rs02295(N/A|-1.67408|0.7103492|30|37|67|74|N/A)		NA	0
NA	NA			ew15_rs02325(N/A|-5.72748|0.0518665|288|294|68|74|N/A)		NA	0
NA	NA			ew15_rs02365(N/A|-0.547885|0.939714|104|110|13|19|N/A)		NA	0
NA	NA			ew15_rs02370(N/A|-5.56666|0.0589315|167|175|67|75|N/A)		NA	0
NA	NA			ew15_rs02450(N/A|-2.45695|0.4994662|54|60|68|74|N/A)		NA	0
NA	NA			ew15_rs02460(N/A|-3.16524|0.332718|181|187|70|76|N/A)		NA	0
NA	NA			ew15_rs02475(N/A|-1.81767|0.6719164|40|46|70|76|N/A)		NA	0
NA	NA			ew15_rs02480(N/A|-3.04002|0.3592664|172|178|69|75|N/A)		NA	0
NA	NA			ew15_rs02570(N/A|-3.01702|0.3642913|89|96|68|75|N/A)		NA	0
NA	NA			ew15_rs02680(N/A|-3.22167|0.321207|30|37|69|76|N/A)		NA	0
NA	NA			ew15_rs02705(N/A|-2.20362|0.5668456|233|247|16|32|N/A)		NA	0
NA	NA			ew15_rs02755(N/A|-2.67131|0.4450502|155|162|68|75|N/A)		NA	0
NA	NA			ew15_rs02930(N/A|-4.68135|0.1165645|96|106|13|23|N/A)		NA	0
NA	NA			ew15_rs03070(N/A|-2.31295|0.5374506|166|172|68|74|N/A)		NA	0
NA	NA			ew15_rs03235(N/A|-3.85598|0.2112996|105|111|68|74|N/A)		NA	0
NA	NA			ew15_rs03360(N/A|-3.76596|0.2247629|257|263|68|74|N/A)		NA	0
NA	NA			ew15_rs03395(N/A|-0.481445|0.9474256|39|45|70|76|N/A)		NA	0
NA	NA			ew15_rs03480(N/A|-1.12777|0.8424615|97|103|70|76|N/A)		NA	0
NA	NA			ew15_rs03490(N/A|-0.886288|0.8893694|40|46|20|26|N/A)		NA	0
NA	NA			ew15_rs03615(N/A|-4.48531|0.1348121|276|282|17|23|N/A)		NA	0
NA	NA			ew15_rs03690(N/A|-0.295474|0.9653964|168|174|69|75|N/A)		NA	0
NA	NA			ew15_rs03720(N/A|-1.39813|0.7807113|98|105|69|76|N/A)		NA	0
NA	NA			ew15_rs03785(N/A|-5.40491|0.0669359|112|120|68|76|N/A)		NA	0
NA	NA			ew15_rs03790(N/A|-0.210598|0.9719355|278|284|66|72|N/A)		NA	0
NA	NA			ew15_rs03845(N/A|-4.1412|0.1729826|289|298|50|59|N/A)		NA	0
NA	NA			ew15_rs03895(N/A|-3.58043|0.2546935|100|107|68|75|N/A)		NA	0
NA	NA			ew15_rs03905(N/A|-1.70357|0.7025294|26|32|17|23|N/A)		NA	0
NA	NA			ew15_rs03910(N/A|-1.65314|0.7158741|188|194|66|72|N/A)		NA	0
NA	NA			ew15_rs03965(N/A|-2.71003|0.4355454|108|114|70|76|N/A)		NA	0
NA	NA			ew15_rs03995(N/A|-2.79012|0.4162353|58|64|67|73|N/A)		NA	0
NA	NA			ew15_rs04020(N/A|-5.43473|0.0653881|12|20|68|76|N/A)		NA	0
NA	NA			ew15_rs04040(N/A|-5.93952|0.043761|96|103|67|74|N/A)		NA	0
NA	NA			ew15_rs04170(N/A|-0.754814|0.9111329|134|140|69|75|N/A)		NA	0
NA	NA			ew15_rs04290(N/A|-5.02226|0.0900491|190|198|68|76|N/A)		NA	0
NA	NA			ew15_rs04305(N/A|-0.185667|0.9736722|203|210|23|30|N/A)		NA	0
NA	NA			ew15_rs04320(N/A|-6.05517|0.039859|18|25|17|24|N/A)		NA	0
NA	NA			ew15_rs04350(N/A|-1.47133|0.7626363|35|42|21|28|N/A)		NA	0
NA	NA			ew15_rs04375(N/A|-3.28203|0.3092092|144|150|68|74|N/A)		NA	0
NA	NA			ew15_rs04385(N/A|-3.14915|0.336052|187|194|69|76|N/A)		NA	0
NA	NA			ew15_rs04490(N/A|-4.347|0.1491645|79|85|67|73|N/A)		NA	0
NA	NA			ew15_rs04495(N/A|-0.84241|0.8969401|75|81|49|55|N/A)		NA	0
NA	NA			ew15_rs04515(N/A|-4.96898|0.0937936|236|243|68|75|N/A)		NA	0
NA	NA			ew15_rs04525(N/A|-2.57339|0.4695491|122|132|12|22|N/A)		NA	0
NA	NA			ew15_rs04530(N/A|-1.23359|0.8193314|104|110|22|28|N/A)		NA	0
NA	NA			ew15_rs04615(N/A|-1.0324|0.8620118|170|176|69|75|N/A)		NA	0
NA	NA			ew15_rs04675(N/A|-2.51599|0.4841974|3|10|69|76|N/A)		NA	0
NA	NA			ew15_rs04720(N/A|-3.26076|0.3133998|247|253|70|76|N/A)		NA	0
NA	NA			ew15_rs05035(N/A|-0.690588|0.9207494|94|100|13|19|N/A)		NA	0
NA	NA			ew15_rs05175(N/A|-3.0059|0.366737|68|83|17|30|N/A)		NA	0
NA	NA			ew15_rs05220(N/A|-1.37721|0.7857831|179|185|70|76|N/A)		NA	0
NA	NA			ew15_rs05235(N/A|-1.44097|0.7701928|16|22|70|76|N/A)		NA	0
NA	NA			ew15_rs05305(N/A|-2.36259|0.5242491|57|64|69|76|N/A)		NA	0
NA	NA			ew15_rs05415(N/A|-1.64839|0.7171239|102|109|67|74|N/A)		NA	0
NA	NA			ew15_rs05420(N/A|-3.55029|0.2598394|38|45|69|76|N/A)		NA	0
NA	NA			ew15_rs05590(N/A|-3.87304|0.2088243|140|146|17|23|N/A)		NA	0
NA	NA			ew15_rs05685(N/A|-3.33046|0.299819|261|267|17|23|N/A)		NA	0
NA	NA			ew15_rs05775(N/A|-1.84342|0.6649457|12|19|69|76|N/A)		NA	0
NA	NA			ew15_rs05795(N/A|-3.1831|0.3290441|251|259|18|26|N/A)		NA	0
NA	NA			ew15_rs05965(N/A|-0.502436|0.9450648|68|74|66|72|N/A)		NA	0
NA	NA			ew15_rs05970(N/A|-3.85031|0.2121277|123|129|68|74|N/A)		NA	0
NA	NA			ew15_rs05995(N/A|-1.99834|0.6227459|259|266|69|76|N/A)		NA	0
NA	NA			ew15_rs06010(N/A|-3.44397|0.2786357|83|90|68|75|N/A)		NA	0
NA	NA			ew15_rs06345(N/A|-3.42015|0.2829852|120|126|68|74|N/A)		NA	0
NA	NA			ew15_rs06745(N/A|-4.51367|0.1320244|235|241|68|74|N/A)		NA	0
NA	NA			ew15_rs06825(N/A|-1.25572|0.8143159|204|210|68|74|N/A)		NA	0
NA	NA			ew15_rs06955(N/A|-2.23981|0.557073|260|266|66|72|N/A)		NA	0
NA	NA			ew15_rs06990(N/A|-2.939|0.3816729|47|56|16|25|N/A)		NA	0
NA	NA			ew15_rs07085(N/A|-3.43122|0.2809575|133|139|67|73|N/A)		NA	0
NA	NA			ew15_rs07130(N/A|-3.2897|0.307708|168|174|68|74|N/A)		NA	0
NA	NA			ew15_rs07245(N/A|-3.4721|0.2735646|24|31|68|75|N/A)		NA	0
NA	NA			ew15_rs07275(N/A|-2.85212|0.4016254|160|166|67|73|N/A)		NA	0
NA	NA			ew15_rs07385(N/A|-3.85635|0.2112457|20|26|68|74|N/A)		NA	0
NA	NA			ew15_rs07390(N/A|-4.27146|0.1575541|107|113|68|74|N/A)		NA	0
NA	NA			ew15_rs07415(N/A|-1.78199|0.681542|285|291|17|23|N/A)		NA	0
NA	NA			ew15_rs07430(N/A|-4.15071|0.1718138|174|181|69|76|N/A)		NA	0
NA	NA			ew15_rs07540(N/A|-4.52861|0.1305765|152|158|69|75|N/A)		NA	0
NA	NA			ew15_rs07700(N/A|-1.47647|0.7613489|29|36|21|28|N/A)		NA	0
NA	NA			ew15_rs07705(N/A|-2.19101|0.5702591|198|205|49|56|N/A)		NA	0
NA	NA			ew15_rs07990(N/A|-2.7971|0.4145755|101|109|67|75|N/A)		NA	0
NA	NA			ew15_rs08155(N/A|-5.47043|0.0635788|292|298|67|73|N/A)		NA	0
NA	NA			ew15_rs08240(N/A|-1.66702|0.7122146|209|215|70|76|N/A)		NA	0
NA	NA			ew15_rs08280(N/A|-1.10865|0.846483|214|220|70|76|N/A)		NA	0
NA	NA			ew15_rs08295(N/A|-2.35538|0.5261601|270|276|68|74|N/A)		NA	0
NA	NA			ew15_rs08415(N/A|-0.981737|0.8718639|183|189|68|74|N/A)		NA	0
NA	NA			ew15_rs08440(N/A|-5.49669|0.0622778|287|294|68|75|N/A)		NA	0
NA	NA			ew15_rs08455(N/A|-1.84383|0.6648346|60|66|18|24|N/A)		NA	0
NA	NA			ew15_rs08500(fumC|-0.296009|0.965352|147|153|19|25|N/A)		NA	0
NA	NA			ew15_rs08670(N/A|-1.88792|0.6528611|227|234|13|20|N/A)		NA	0
NA	NA			ew15_rs08685(N/A|-0.915262|0.8842042|189|196|12|19|N/A)		NA	0
NA	NA			ew15_rs08725(N/A|-1.97506|0.6291037|12|18|17|23|N/A)		NA	0
NA	NA			ew15_rs08785(N/A|-0.346836|0.9609482|34|40|16|22|N/A)		NA	0
NA	NA			ew15_rs08895(N/A|-2.41205|0.5112042|27|33|70|76|N/A)		NA	0
NA	NA			ew15_rs09125(N/A|-2.98305|0.3717958|139|145|67|73|N/A)		NA	0
NA	NA			ew15_rs09130(N/A|-1.36659|0.7883409|152|158|22|28|N/A)		NA	0
NA	NA			ew15_rs09260(N/A|-0.760002|0.9103269|71|78|20|27|N/A)		NA	0
NA	NA			ew15_rs09305(N/A|-5.47391|0.063405|16|22|68|74|N/A)		NA	0
NA	NA			ew15_rs09310(N/A|-0.94824|0.8781667|112|118|17|23|N/A)		NA	0
NA	NA			ew15_rs09460(N/A|-4.85593|0.1022127|252|258|68|74|N/A)		NA	0
NA	NA			ew15_rs09645(N/A|-0.949284|0.8779728|284|290|14|20|N/A)		NA	0
NA	NA			ew15_rs09870(N/A|-0.784926|0.9063935|2|10|14|22|N/A)		NA	0
NA	NA			ew15_rs09885(N/A|-3.62074|0.2479362|103|109|67|73|N/A)		NA	0
NA	NA			ew15_rs09915(N/A|-1.55045|0.7425801|221|227|52|58|N/A)		NA	0
NA	NA			ew15_rs09920(N/A|-0.828078|0.8993466|227|233|18|24|N/A)		NA	0
NA	NA			ew15_rs09935(N/A|-1.86951|0.6578659|88|94|70|76|N/A)		NA	0
NA	NA			ew15_rs09950(N/A|-3.33084|0.2997462|130|136|18|24|N/A)		NA	0
NA	NA			ew15_rs10060(N/A|-4.84359|0.1031721|282|288|68|74|N/A)		NA	0
NA	NA			ew15_rs10090(N/A|-3.22116|0.3213097|20|26|69|75|N/A)		NA	0
NA	NA			ew15_rs10115(N/A|-3.44963|0.2776097|147|153|68|74|N/A)		NA	0
NA	NA			ew15_rs10185(N/A|-3.65751|0.2418963|277|283|69|75|N/A)		NA	0
NA	NA			ew15_rs10315(N/A|-1.81394|0.6729245|177|183|18|24|N/A)		NA	0
NA	NA			ew15_rs10450(N/A|-6.10905|0.0381556|146|163|13|32|N/A)		NA	0
NA	NA			ew15_rs10470(N/A|-2.22229|0.5617994|219|240|12|32|N/A)		NA	0
NA	NA		natl1_rs00025(N/A|-1.23471|0.7504691|75|82|12|19|N/A)			NA	0
NA	NA		natl1_rs00185(N/A|-3.27383|0.229609|168|176|13|21|N/A)	ew15_rs00170(N/A|-5.58614|0.0580302|172|178|67|73|N/A)		NA	0
NA	NA		natl1_rs00250(N/A|-2.03749|0.5018638|193|199|17|23|N/A)			NA	0
NA	NA		natl1_rs00295(N/A|-2.19375|0.4579592|22|35|10|25|N/A)	ew15_rs00255(N/A|-4.39723|0.1438041|55|63|68|76|N/A)		NA	0
NA	NA		natl1_rs00360(N/A|-0.0514508|0.984722|164|170|70|76|N/A)			NA	0
NA	NA		natl1_rs00375(N/A|-0.110463|0.980684|137|143|66|72|N/A)	ew15_rs02290(N/A|-3.52332|0.2645122|65|76|14|25|N/A)		NA	0
NA	NA		natl1_rs00385(N/A|-0.296788|0.962961|117|123|23|29|N/A)	ew15_rs00405(N/A|-0.862503|0.8935111|21|28|68|75|N/A)		NA	0
NA	NA		natl1_rs00405(N/A|-0.930882|0.8385023|148|154|70|76|N/A)	ew15_rs00420(N/A|-2.20254|0.5671378|109|115|67|73|N/A)		NA	0
NA	NA		natl1_rs00470(N/A|-1.83316|0.5626822|36|43|69|76|N/A)	ew15_rs10400(N/A|-2.5325|0.4799636|281|289|50|58|N/A)		NA	0
NA	NA		natl1_rs00610(N/A|-1.09568|0.7922239|19|25|68|74|N/A)	ew15_rs00620(N/A|-2.09028|0.5976458|290|296|69|75|N/A)		NA	0
NA	NA		natl1_rs00625(N/A|-0.898692|0.8470215|195|202|69|76|N/A)	ew15_rs00635(N/A|-1.295|0.8052709|195|202|69|76|N/A)		NA	0
NA	NA		natl1_rs00850(N/A|-0.525651|0.9294751|205|211|70|76|N/A)			NA	0
NA	NA		natl1_rs00855(N/A|-1.30296|0.7293474|199|205|67|73|N/A)	ew15_rs00865(N/A|-0.307185|0.9644155|102|108|51|57|N/A)		NA	0
NA	NA		natl1_rs00870(N/A|-0.826646|0.8653714|261|268|50|57|N/A)			NA	0
NA	NA		natl1_rs00880(N/A|-2.88956|0.2958205|191|200|12|21|N/A)			NA	0
NA	NA		natl1_rs00945(N/A|-1.44061|0.6860094|1|7|69|75|N/A)	ew15_rs00955(N/A|-1.4432|0.7696406|2|8|69|75|N/A)		NA	0
NA	NA		natl1_rs00950(N/A|-2.26585|0.4385693|273|279|18|24|N/A)	ew15_rs00960(N/A|-3.57769|0.255158|38|44|70|76|N/A)		NA	0
NA	NA		natl1_rs00990(N/A|-0.798897|0.8721577|212|218|69|75|N/A)	ew15_rs01000(N/A|-0.558445|0.9384235|48|55|17|24|N/A)		NA	0
NA	NA		natl1_rs01005(N/A|-1.44146|0.68574|39|45|69|75|N/A)	ew15_rs01015(N/A|-1.28748|0.8070163|39|45|69|75|N/A)		NA	0
NA	NA		natl1_rs01065(N/A|-0.865626|0.8555704|233|239|66|72|N/A)	ew15_rs01075(N/A|-0.207599|0.9721487|233|239|66|72|N/A)		NA	0
NA	NA		natl1_rs01090(N/A|-2.08273|0.4888992|224|235|18|30|N/A)	ew15_rs01100(N/A|-1.88395|0.6539409|210|216|20|26|N/A)		NA	0
NA	NA		natl1_rs01115(N/A|-0.0282363|0.9861259|161|167|18|24|N/A)	ew15_rs01125(N/A|-0.0532851|0.9815973|161|167|18|24|N/A)		NA	0
NA	NA		natl1_rs01165(N/A|-1.92116|0.536068|19|25|70|76|N/A)	ew15_rs01175(N/A|-4.70628|0.1144098|1|7|69|75|N/A)		NA	0
NA	NA		natl1_rs01220(N/A|-1.82658|0.5646948|290|296|14|20|N/A)	ew15_rs01230(N/A|-1.27802|0.8092029|285|297|13|26|N/A)		NA	0
NA	NA		natl1_rs01230(N/A|-0.556654|0.9238981|173|179|66|72|N/A)			NA	0
NA	NA		natl1_rs01245(N/A|-1.46966|0.6767935|16|22|69|75|N/A)	ew15_rs01255(N/A|-2.72078|0.4329257|200|206|66|72|N/A)		NA	0
NA	NA		natl1_rs01360(N/A|-1.90632|0.5405146|39|46|17|24|N/A)	ew15_rs01370(N/A|-0.726377|0.9154736|46|52|70|76|N/A)		NA	0
NA	NA		natl1_rs01465(N/A|-1.90681|0.5403675|268|275|16|23|N/A)	ew15_rs01475(N/A|-1.86993|0.6577518|268|275|16|23|N/A)		NA	0
NA	NA		natl1_rs01560(N/A|-5.59227|0.0496806|250|258|12|20|N/A)	ew15_rs01575(N/A|-3.31423|0.3029424|220|226|67|73|N/A)		NA	0
NA	NA		natl1_rs01595(N/A|-0.0358238|0.9856781|127|133|17|23|N/A)	ew15_rs01610(N/A|-2.05494|0.6072884|127|133|17|23|N/A)		NA	0
NA	NA		natl1_rs01710(N/A|-0.653113|0.9049876|164|170|19|25|N/A)	ew15_rs01725(N/A|-0.385536|0.9573417|164|170|19|25|N/A)		NA	0
NA	NA		natl1_rs01725(N/A|-0.34094|0.9575461|223|230|17|24|N/A)			NA	0
NA	NA		natl1_rs01805(N/A|-1.06814|0.8002343|34|40|66|72|N/A)	ew15_rs01820(N/A|-3.69611|0.2356821|281|289|68|76|N/A)		NA	0
NA	NA		natl1_rs01835(N/A|-1.12646|0.7831585|280|287|69|76|N/A)	ew15_rs01850(N/A|-2.55548|0.474098|198|204|69|75|N/A)		NA	0
NA	NA		natl1_rs01845(N/A|-0.863375|0.8561447|18|24|66|72|N/A)	ew15_rs01860(N/A|-1.43263|0.7722541|18|24|66|72|N/A)		NA	0
NA	NA		natl1_rs02035(N/A|-1.73063|0.5943489|128|134|69|75|N/A)	ew15_rs02055(N/A|-3.45129|0.2773093|131|138|69|76|N/A)		NA	0
NA	NA		natl1_rs02165(N/A|-3.23234|0.236029|1|20|12|31|N/A)			NA	0
NA	NA		natl1_rs02205(N/A|-4.07673|0.1341727|194|203|23|32|N/A)	ew15_rs02215(N/A|-2.38548|0.5181977|113|119|16|22|N/A)		NA	0
NA	NA		natl1_rs02345(N/A|-3.73229|0.1689985|187|193|20|26|N/A)	ew15_rs02430(N/A|-0.404813|0.9554617|48|54|18|24|N/A)		NA	0
NA	NA		natl1_rs02460(N/A|-0.752276|0.8831853|118|126|68|76|N/A)	ew15_rs02590(N/A|-1.15236|0.8372168|118|126|68|76|N/A)		NA	0
NA	NA		natl1_rs02485(N/A|-0.605385|0.9146362|107|113|21|27|N/A)	ew15_rs02615(N/A|-0.81145|0.9020975|115|121|22|28|N/A)		NA	0
NA	NA		natl1_rs02615(N/A|-0.573076|0.9208442|85|91|14|20|N/A)			NA	0
NA	NA		natl1_rs02665(N/A|-3.47123|0.2012828|157|163|14|20|N/A)			NA	0
NA	NA		natl1_rs02710(N/A|-0.885626|0.8504246|143|149|68|74|N/A)	ew15_rs02845(N/A|-2.26502|0.5502887|121|127|14|20|N/A)		NA	0
NA	NA		natl1_rs02775(N/A|-0.284909|0.964335|19|25|69|75|N/A)	ew15_rs02910(N/A|-0.891173|0.8885078|19|25|69|75|N/A)		NA	0
NA	NA		natl1_rs02800(N/A|-3.48491|0.1994501|251|257|17|23|N/A)	ew15_rs02935(N/A|-0.604296|0.9326119|57|63|12|18|N/A)		NA	0
NA	NA		natl1_rs02825(N/A|-1.83866|0.5610022|43|49|69|75|N/A)	ew15_rs02960(N/A|-1.17602|0.8320947|46|52|70|76|N/A)		NA	0
NA	NA		natl1_rs02855(N/A|-0.809415|0.8696045|36|43|69|76|N/A)	ew15_rs02990(N/A|-0.382214|0.95766|36|43|69|76|N/A)		NA	0
NA	NA		natl1_rs02910(N/A|-1.2786|0.736923|284|290|66|72|N/A)			NA	0
NA	NA		natl1_rs03055(N/A|-0.601406|0.9154149|69|75|13|19|N/A)	ew15_rs03190(N/A|-3.31233|0.3033096|71|77|69|75|N/A)		NA	0
NA	NA		natl1_rs03080(N/A|-1.98869|0.5160659|21|27|68|74|N/A)	ew15_rs03215(N/A|-1.44755|0.7685621|21|27|68|74|N/A)		NA	0
NA	NA		natl1_rs03110(N/A|-0.342045|0.9574043|127|133|51|57|N/A)			NA	0
NA	NA		natl1_rs03115(N/A|-0.234418|0.9697911|263|269|66|72|N/A)	ew15_rs03250(N/A|-0.506354|0.9446165|263|269|66|72|N/A)		NA	0
NA	NA		natl1_rs03275(N/A|-0.404675|0.9488569|121|127|22|28|N/A)	ew15_rs03410(N/A|-0.133852|0.9770272|121|127|22|28|N/A)		NA	0
NA	NA		natl1_rs03290(N/A|-4.72464|0.0872251|132|142|17|28|N/A)	ew15_rs03425(N/A|-0.1999|0.9726907|23|29|69|75|N/A)		NA	0
NA	NA		natl1_rs03385(N/A|-0.852|0.8590313|209|215|68|74|N/A)	ew15_rs03520(N/A|-0.65241|0.9261472|209|215|68|74|N/A)		NA	0
NA	NA		natl1_rs03395(N/A|-1.70448|0.602518|209|215|68|74|N/A)	ew15_rs03530(N/A|-2.77296|0.4203319|209|215|68|74|N/A)		NA	0
NA	NA		natl1_rs03490(N/A|-1.1187|0.7854547|30|36|69|75|N/A)	ew15_rs03625(N/A|-1.67279|0.7106903|286|292|69|75|N/A)		NA	0
NA	NA		natl1_rs03540(N/A|-1.99705|0.5136174|215|222|68|75|N/A)	ew15_rs03675(N/A|-2.50897|0.4860025|215|222|68|75|N/A)		NA	0
NA	NA		natl1_rs03565(N/A|-0.535668|0.9277002|88|94|17|23|N/A)	ew15_rs03700(N/A|-0.30813|0.9643355|88|94|17|23|N/A)		NA	0
NA	NA		natl1_rs03865(N/A|-1.56857|0.6453884|64|70|18|24|N/A)			NA	0
NA	NA		natl1_rs03985(N/A|-0.779189|0.8768776|67|73|70|76|N/A)			NA	0
NA	NA		natl1_rs04065(N/A|-1.42613|0.6905977|29|35|18|24|N/A)			NA	0
NA	NA		natl1_rs04250(N/A|-1.08526|0.7952663|19|25|69|75|N/A)	ew15_rs04225(N/A|-3.41513|0.2839083|280|287|17|24|N/A)		NA	0
NA	NA		natl1_rs04255(N/A|-0.66889|0.901675|190|196|70|76|N/A)	ew15_rs04230(N/A|-1.43499|0.7716715|158|164|70|76|N/A)		NA	0
NA	NA		natl1_rs04390(N/A|-2.05158|0.4978047|32|39|69|76|N/A)	ew15_rs04365(N/A|-4.36605|0.1471113|119|126|68|75|N/A)		NA	0
NA	NA		natl1_rs04455(gatA|-0.771317|0.8787392|35|41|70|76|N/A)	ew15_rs04430(gatA|-1.35109|0.7920531|35|41|70|76|N/A)		NA	0
NA	NA		natl1_rs04465(N/A|-1.93829|0.5309575|258|264|68|74|N/A)	ew15_rs04440(N/A|-3.1763|0.3304396|24|30|67|73|N/A)		NA	0
NA	NA		natl1_rs04545(N/A|-0.686307|0.8979483|281|287|12|18|N/A)	ew15_rs04520(N/A|-2.61868|0.4581381|88|94|70|76|N/A)		NA	0
NA	NA		natl1_rs04595(N/A|-0.371426|0.9535197|77|83|18|24|N/A)			NA	0
NA	NA		natl1_rs04610(N/A|-0.295356|0.9631285|14|20|69|75|N/A)	ew15_rs04580(N/A|-0.00476408|0.9839953|14|20|69|75|N/A)		NA	0
NA	NA		natl1_rs04680(N/A|-3.6781|0.1752495|173|180|68|75|N/A)	ew15_rs04650(N/A|-2.79361|0.4154049|173|180|68|75|N/A)		NA	0
NA	NA		natl1_rs04715(N/A|-0.726789|0.8890085|101|107|17|23|N/A)	ew15_rs04685(N/A|-2.25366|0.5533432|101|107|17|23|N/A)		NA	0
NA	NA		natl1_rs04755(N/A|-0.421364|0.946409|237|243|67|73|N/A)	ew15_rs04725(N/A|-1.43284|0.7722023|192|198|17|23|N/A)		NA	0
NA	NA		natl1_rs04790(N/A|-2.97714|0.2793538|102|108|68|74|N/A)	ew15_rs04760(N/A|-4.31376|0.152807|20|27|68|75|N/A)		NA	0
NA	NA		natl1_rs04870(N/A|-1.6375|0.6235744|26|32|69|75|N/A)	ew15_rs04840(N/A|-1.99704|0.623101|25|31|70|76|N/A)		NA	0
NA	NA		natl1_rs04875(N/A|-1.75115|0.5879625|277|283|69|75|N/A)	ew15_rs04845(N/A|-1.48584|0.7589963|277|283|69|75|N/A)		NA	0
NA	NA		natl1_rs04880(N/A|-1.82554|0.5650131|128|135|69|76|N/A)	ew15_rs04850(N/A|-2.24183|0.5565286|128|135|69|76|N/A)		NA	0
NA	NA		natl1_rs04895(N/A|-0.711395|0.8924533|46|52|70|76|N/A)	ew15_rs04865(N/A|-1.16116|0.8353203|43|50|69|76|N/A)		NA	0
NA	NA		natl1_rs04940(N/A|-2.93312|0.2875247|146|155|17|26|N/A)	ew15_rs04910(N/A|-2.59456|0.4641986|146|155|17|26|N/A)		NA	0
NA	NA		natl1_rs04970(N/A|-0.126547|0.9794608|218|224|69|75|N/A)	ew15_rs04940(N/A|-0.27864|0.9667723|218|224|69|75|N/A)		NA	0
NA	NA		natl1_rs04995(N/A|-1.77985|0.5790689|133|139|67|73|N/A)			NA	0
NA	NA		natl1_rs05020(N/A|-5.34982|0.0580311|49|66|15|30|N/A)	ew15_rs04990(N/A|-3.10694|0.3449072|58|65|16|23|N/A)		NA	0
NA	NA		natl1_rs05135(N/A|-0.157328|0.9769664|75|81|70|76|N/A)			NA	0
NA	NA		natl1_rs05160(N/A|-3.04158|0.2677714|112|121|17|26|N/A)	ew15_rs05130(N/A|-3.11453|0.3433033|112|121|17|26|N/A)		NA	0
NA	NA		natl1_rs05230(N/A|-5.39979|0.056195|223|230|16|23|N/A)	ew15_rs05200(N/A|-0.552537|0.9391477|17|23|17|23|N/A)		NA	0
NA	NA		natl1_rs05365(N/A|-1.46595|0.6779711|280|286|70|76|N/A)	ew15_rs05325(N/A|-1.71439|0.6996495|280|286|70|76|N/A)		NA	0
NA	NA		natl1_rs05430(N/A|-0.738085|0.8864459|32|38|17|23|N/A)	ew15_rs06425(N/A|-1.90302|0.6487515|284|290|69|75|N/A)		NA	0
NA	NA		natl1_rs05445(N/A|-0.940097|0.8360292|71|77|17|23|N/A)			NA	0
NA	NA		natl1_rs05475(N/A|-2.21931|0.4510203|73|80|68|75|N/A)			NA	0
NA	NA		natl1_rs05495(N/A|-0.113645|0.9804463|76|82|69|75|N/A)			NA	0
NA	NA		natl1_rs05630(N/A|-1.28185|0.7359145|28|34|69|75|N/A)	ew15_rs05520(N/A|-4.21903|0.1636151|131|138|67|74|N/A)		NA	0
NA	NA		natl1_rs05635(N/A|-2.68314|0.3380511|262|268|67|73|N/A)	ew15_rs05525(N/A|-3.03076|0.361284|97|104|69|76|N/A)		NA	0
NA	NA		natl1_rs05695(N/A|-3.55171|0.1907323|45|53|68|76|N/A)	ew15_rs05580(N/A|-3.25559|0.3144245|45|53|68|76|N/A)		NA	0
NA	NA		natl1_rs05805(N/A|-8.06396|0.0112254|18|32|13|27|N/A)	ew15_rs06025(N/A|-5.56254|0.0591238|289|296|17|24|N/A)		NA	0
NA	NA		natl1_rs05850(N/A|-2.95752|0.2829694|259|267|68|76|N/A)	ew15_rs06075(N/A|-2.28414|0.5451574|259|267|68|76|N/A)		NA	0
NA	NA		natl1_rs05980(N/A|-2.06821|0.4930385|8|15|69|76|N/A)	ew15_rs06220(N/A|-2.60515|0.461533|8|15|69|76|N/A)		NA	0
NA	NA		natl1_rs06130(N/A|-1.21068|0.7578217|130|136|69|75|N/A)	ew15_rs05790(N/A|-0.830574|0.8989299|130|136|69|75|N/A)		NA	0
NA	NA		natl1_rs06190(N/A|-2.23024|0.4480747|227|239|17|30|N/A)			NA	0
NA	NA		natl1_rs06205(N/A|-1.37879|0.705561|225|231|69|75|N/A)	ew15_rs05865(N/A|-3.06815|0.3531829|188|195|20|27|N/A)		NA	0
NA	NA		natl1_rs06210(N/A|-2.40119|0.4037476|214|221|69|76|N/A)			NA	0
NA	NA		natl1_rs06240(N/A|-1.70057|0.6037422|22|28|20|26|N/A)			NA	0
NA	NA		natl1_rs06380(N/A|-1.68552|0.6084605|286|292|67|73|N/A)	ew15_rs08300(N/A|-2.73668|0.4290666|72|78|70|76|N/A)		NA	0
NA	NA		natl1_rs06470(N/A|-2.16128|0.4668753|118|126|68|76|N/A)	ew15_rs06610(N/A|-4.53131|0.1303163|68|75|68|75|N/A)		NA	0
NA	NA		natl1_rs06495(N/A|-0.520692|0.9303441|113|120|69|76|N/A)	ew15_rs06630(N/A|-1.25496|0.8144892|267|273|23|29|N/A)		NA	0
NA	NA		natl1_rs06500(N/A|-1.38388|0.7039555|136|143|69|76|N/A)	ew15_rs06635(N/A|-3.71971|0.2319462|142|148|70|76|N/A)		NA	0
NA	NA		natl1_rs06510(N/A|-5.23974|0.0623046|281|297|12|30|N/A)	ew15_rs06645(N/A|-2.47459|0.4948837|203|210|68|75|N/A)		NA	0
NA	NA		natl1_rs06520(N/A|-2.13798|0.473342|210|216|68|74|N/A)	ew15_rs06655(N/A|-5.08995|0.0854891|81|89|16|24|N/A)		NA	0
NA	NA		natl1_rs06595(N/A|-1.26368|0.7415436|117|125|49|57|N/A)	ew15_rs06730(N/A|-0.504372|0.9448436|117|125|49|57|N/A)		NA	0
NA	NA		natl1_rs06630(N/A|-2.96644|0.2813204|255|263|68|76|N/A)	ew15_rs06765(N/A|-1.23176|0.8197435|255|262|69|76|N/A)		NA	0
NA	NA		natl1_rs06665(N/A|-0.857004|0.8577646|245|253|22|30|N/A)			NA	0
NA	NA		natl1_rs06695(N/A|-1.06973|0.7997746|42|48|69|75|N/A)	ew15_rs06830(N/A|-2.18457|0.572004|96|102|70|76|N/A)		NA	0
NA	NA		natl1_rs06705(N/A|-1.59855|0.6358874|84|90|68|74|N/A)			NA	0
NA	NA		natl1_rs06710(N/A|-1.25499|0.7442276|280|286|17|23|N/A)	ew15_rs06850(N/A|-2.3459|0.5286762|5|25|12|32|N/A)		NA	0
NA	NA		natl1_rs06785(N/A|-1.22994|0.7519325|182|188|52|58|N/A)	ew15_rs06925(N/A|-0.310928|0.9640979|43|49|69|75|N/A)		NA	0
NA	NA		natl1_rs06845(N/A|-1.93826|0.5309664|114|121|69|76|N/A)	ew15_rs06985(N/A|-2.53335|0.479746|160|175|12|26|N/A)		NA	0
NA	NA		natl1_rs06870(N/A|-2.24218|0.4448719|108|115|17|24|N/A)	ew15_rs07010(N/A|-2.40539|0.512954|223|229|68|74|N/A)		NA	0
NA	NA		natl1_rs06905(N/A|-0.388463|0.951166|71|77|66|72|N/A)	ew15_rs07045(N/A|-1.87069|0.6575453|240|246|68|74|N/A)		NA	0
NA	NA		natl1_rs06915(N/A|-0.545521|0.9259292|187|193|18|24|N/A)	ew15_rs07055(N/A|-0.155191|0.9756864|187|193|18|24|N/A)		NA	0
NA	NA		natl1_rs06980(N/A|-1.40335|0.6978062|42|48|69|75|N/A)	ew15_rs07120(N/A|-1.40142|0.7799098|42|48|69|75|N/A)		NA	0
NA	NA		natl1_rs07020(N/A|-2.15454|0.4687401|240|246|67|73|N/A)			NA	0
NA	NA		natl1_rs07050(N/A|-0.634838|0.9087486|293|299|70|76|N/A)	ew15_rs02535(N/A|-4.14549|0.1724545|146|152|69|75|N/A)		NA	0
NA	NA		natl1_rs07100(N/A|-0.91262|0.8433587|97|105|22|30|N/A)			NA	0
NA	NA		natl1_rs07270(N/A|-1.10658|0.7890267|249|255|18|24|N/A)	ew15_rs07375(N/A|-1.77939|0.6822418|249|255|18|24|N/A)		NA	0
NA	NA		natl1_rs07315(N/A|-1.69225|0.6063494|115|122|69|76|N/A)			NA	0
NA	NA		natl1_rs07350(N/A|-4.33139|0.1131946|9|18|67|76|N/A)	ew15_rs07445(N/A|-3.50486|0.2677478|9|18|67|76|N/A)		NA	0
NA	NA		natl1_rs07365(N/A|-2.15991|0.467254|191|207|13|27|N/A)	ew15_rs07460(N/A|-1.16484|0.8345242|148|154|69|75|N/A)		NA	0
NA	NA		natl1_rs07385(N/A|-0.893034|0.8484991|198|204|70|76|N/A)			NA	0
NA	NA		natl1_rs07455(N/A|-2.87875|0.2979119|61|77|17|31|N/A)			NA	0
NA	NA		natl1_rs07490(N/A|-0.57962|0.9196082|106|112|69|75|N/A)			NA	0
NA	NA		natl1_rs07625(N/A|-2.27814|0.4353214|164|170|68|74|N/A)	ew15_rs07715(N/A|-2.29731|0.5416305|164|170|68|74|N/A)		NA	0
NA	NA		natl1_rs07660(N/A|-1.49087|0.6700589|201|207|68|74|N/A)			NA	0
NA	NA		natl1_rs07685(N/A|-0.319528|0.9602332|248|254|19|25|N/A)			NA	0
NA	NA		natl1_rs07760(N/A|-1.15668|0.7741513|18|24|69|75|N/A)			NA	0
NA	NA		natl1_rs07800(N/A|-1.54255|0.6536456|266|272|70|76|N/A)	ew15_rs07895(N/A|-3.19822|0.325956|285|294|22|31|N/A)		NA	0
NA	NA		natl1_rs07840(N/A|-0.523744|0.92981|132|138|69|75|N/A)	ew15_rs07935(N/A|-1.29259|0.805831|132|138|69|75|N/A)		NA	0
NA	NA		natl1_rs07905(N/A|-1.49802|0.667788|125|131|68|74|N/A)			NA	0
NA	NA		natl1_rs07915(N/A|-2.46587|0.3878524|171|177|68|74|N/A)			NA	0
NA	NA		natl1_rs07965(N/A|-1.98249|0.5178859|259|265|51|57|N/A)	ew15_rs08060(N/A|-3.16028|0.3337433|196|202|18|24|N/A)		NA	0
NA	NA		natl1_rs08235(N/A|-4.69295|0.0890668|175|181|17|23|N/A)	ew15_rs00335(N/A|-5.49924|0.0621528|21|27|68|74|N/A)		NA	0
NA	NA		natl1_rs08250(N/A|-0.929052|0.8389917|209|215|70|76|N/A)	ew15_rs08315(N/A|-2.79757|0.4144638|10|17|20|27|N/A)		NA	0
NA	NA		natl1_rs08280(N/A|-0.0220197|0.986485|243|249|20|26|N/A)	ew15_rs08345(N/A|-1.81564|0.6724651|252|258|23|29|N/A)		NA	0
NA	NA		natl1_rs08285(N/A|-1.42284|0.6916396|232|238|69|75|N/A)	ew15_rs08350(N/A|-4.48845|0.1345009|247|253|67|73|N/A)		NA	0
NA	NA		natl1_rs08460(N/A|-1.75424|0.5870027|34|41|69|76|N/A)	ew15_rs08525(N/A|-2.29277|0.5428456|34|41|69|76|N/A)		NA	0
NA	NA		natl1_rs08515(N/A|-1.71482|0.5992839|146|153|68|75|N/A)	ew15_rs08580(N/A|-2.30091|0.5406675|146|153|68|75|N/A)		NA	0
NA	NA		natl1_rs08605(N/A|-0.532021|0.9283494|179|185|66|72|N/A)			NA	0
NA	NA		natl1_rs08680(N/A|-1.67226|0.6126254|232|243|17|27|N/A)			NA	0
NA	NA		natl1_rs08720(N/A|-1.39008|0.7019987|92|99|68|75|N/A)	ew15_rs08805(N/A|-1.60345|0.7288823|92|99|68|75|N/A)		NA	0
NA	NA		natl1_rs08735(N/A|-4.70967|0.08809|246|260|12|26|N/A)			NA	0
NA	NA		natl1_rs08745(N/A|-2.38014|0.4090257|231|237|68|74|N/A)	ew15_rs08835(N/A|-2.30753|0.5388981|231|237|68|74|N/A)		NA	0
NA	NA		natl1_rs08915(N/A|-1.25945|0.7428508|11|17|21|27|N/A)			NA	0
NA	NA		natl1_rs08935(N/A|-0.840791|0.8618504|201|207|68|74|N/A)			NA	0
NA	NA		natl1_rs08950(N/A|-0.804383|0.870829|43|49|70|76|N/A)	ew15_rs09065(N/A|-3.60057|0.2512995|18|24|69|75|N/A)		NA	0
NA	NA		natl1_rs08955(N/A|-1.15093|0.7758729|3|10|53|60|N/A)	ew15_rs09070(N/A|-2.71296|0.4348305|203|209|66|72|N/A)		NA	0
NA	NA		natl1_rs08995(N/A|-3.58565|0.186447|218|225|68|75|N/A)	ew15_rs09110(N/A|-4.25414|0.1595345|74|82|50|58|N/A)		NA	0
NA	NA		natl1_rs09105(N/A|-2.91059|0.2917892|76|86|17|27|N/A)			NA	0
NA	NA		natl1_rs09165(N/A|-1.46762|0.6774411|24|30|67|73|N/A)	ew15_rs09280(N/A|-2.07296|0.6023702|24|30|67|73|N/A)		NA	0
NA	NA		natl1_rs09170(N/A|-1.59272|0.6377336|232|238|68|74|N/A)			NA	0
NA	NA		natl1_rs09185(N/A|-1.06973|0.7997746|125|131|68|74|N/A)	ew15_rs09300(N/A|-1.55462|0.7415095|125|131|68|74|N/A)		NA	0
NA	NA		natl1_rs09225(N/A|-1.11726|0.78588|104|110|70|76|N/A)	ew15_rs09340(N/A|-0.0957241|0.9792849|157|163|18|24|N/A)		NA	0
NA	NA		natl1_rs09315(N/A|-1.39546|0.7002996|208|214|69|75|N/A)	ew15_rs09430(N/A|-0.763931|0.9097135|208|214|69|75|N/A)		NA	0
NA	NA		natl1_rs09445(N/A|-2.69639|0.335193|174|180|67|73|N/A)	ew15_rs09560(N/A|-4.35907|0.1478607|284|290|68|74|N/A)		NA	0
NA	NA		natl1_rs09465(N/A|-1.42622|0.6905692|27|33|69|75|N/A)	ew15_rs09580(N/A|-3.17307|0.3311038|136|144|67|75|N/A)		NA	0
NA	NA		natl1_rs09520(N/A|-2.57124|0.3630076|1|7|68|74|N/A)	ew15_rs09635(N/A|-3.98944|0.1925685|68|76|67|75|N/A)		NA	0
NA	NA		natl1_rs09525(N/A|-1.39918|0.6991243|169|175|13|19|N/A)	ew15_rs09640(N/A|-2.15482|0.5800767|169|175|13|19|N/A)		NA	0
NA	NA		natl1_rs09560(N/A|-0.547088|0.9256452|278|285|12|19|N/A)	ew15_rs09675(N/A|-0.770864|0.9086251|84|90|52|58|N/A)		NA	0
NA	NA		natl1_rs09565(N/A|-2.65848|0.3434249|224|231|20|27|N/A)	ew15_rs09680(N/A|-0.59457|0.933873|159|166|23|30|N/A)		NA	0
NA	NA		natl1_rs09580(N/A|-1.20032|0.7609761|271|283|12|23|N/A)	ew15_rs09690(N/A|-2.58801|0.465851|109|115|69|75|N/A)		NA	0
NA	NA		natl1_rs09595(N/A|-0.308506|0.9615714|5|11|20|26|N/A)	ew15_rs09710(N/A|-0.65998|0.9250958|233|239|15|21|N/A)		NA	0
NA	NA		natl1_rs09615(N/A|-0.803466|0.8710515|256|262|18|24|N/A)	ew15_rs09775(N/A|-0.76889|0.9089358|172|178|69|75|N/A)		NA	0
NA	NA		natl1_rs09630(N/A|-3.00068|0.2750709|183|189|51|57|N/A)	ew15_rs09805(N/A|-1.8929|0.6515062|119|125|68|74|N/A)		NA	0
NA	NA		natl1_rs09740(N/A|-0.745856|0.884666|31|37|69|75|N/A)	ew15_rs09925(N/A|-3.15336|0.3351775|22|28|66|72|N/A)		NA	0
NA	NA		natl1_rs09770(N/A|-0.0808198|0.9827989|192|198|16|22|N/A)	ew15_rs09955(N/A|-2.54399|0.4770267|191|197|17|23|N/A)		NA	0
NA	NA		natl1_rs09800(N/A|-1.46739|0.6775141|211|218|68|75|N/A)	ew15_rs09985(N/A|-2.5531|0.4747039|211|218|68|75|N/A)		NA	0
NA	NA		natl1_rs09810(N/A|-0.933797|0.8377216|286|295|18|28|N/A)	ew15_rs09995(N/A|-0.664388|0.9244793|286|295|18|28|N/A)		NA	0
NA	NA		natl1_rs09855(N/A|-2.8732|0.2989907|149|155|68|74|N/A)	ew15_rs10040(N/A|-4.95072|0.0951092|116|123|68|75|N/A)		NA	0
NA	NA		natl1_rs09885(N/A|-0.348076|0.9566248|24|31|20|27|N/A)	ew15_rs10070(N/A|-0.351883|0.9604904|24|31|20|27|N/A)		NA	0
NA	NA		natl1_rs09910(N/A|-0.722663|0.8899372|268|274|22|28|N/A)	ew15_rs10095(N/A|-0.7447|0.9126918|268|274|22|28|N/A)		NA	0
NA	NA		natl1_rs09960(N/A|-0.884958|0.8505978|208|214|70|76|N/A)	ew15_rs10145(N/A|-0.520851|0.9429364|208|214|70|76|N/A)		NA	0
NA	NA		natl1_rs09975(N/A|-1.32391|0.7228041|257|263|16|22|N/A)	ew15_rs10160(N/A|-1.23222|0.8196399|241|247|67|73|N/A)		NA	0
NA	NA		natl1_rs09990(N/A|-1.56066|0.6478977|259|265|17|23|N/A)	ew15_rs10175(N/A|-3.92292|0.201724|168|175|69|76|N/A)		NA	0
NA	NA		natl1_rs10290(N/A|-1.05986|0.802623|91|97|69|75|N/A)	ew15_rs10650(N/A|-0.85937|0.89405|152|158|65|71|N/A)		NA	0
NA	NA		natl1_rs10295(N/A|-0.359832|0.9550789|290|296|70|76|N/A)			NA	0
NA	NA		natl1_rs10305(N/A|-0.456694|0.9409884|227|233|69|75|N/A)			NA	0
NA	NA		natl1_rs10335(N/A|-0.81188|0.8690028|195|201|13|19|N/A)			NA	0
NA	NA	pmn2a_rs00090(N/A|-1.46722|0.7764887|227|234|23|30|N/A)		ew15_rs00080(N/A|-0.615714|0.9311118|227|234|23|30|N/A)	nucleotide exchange factor GrpE	NA	0
NA	NA	pmn2a_rs00125(N/A|-1.37666|0.7973965|106|113|64|71|N/A)		ew15_rs00115(N/A|-0.117995|0.9779874|110|116|15|21|N/A)	type I glyceraldehyde-3-phosphate dehydrogenase	NA	0
NA	NA	pmn2a_rs00130(N/A|-0.535578|0.9433722|118|124|51|57|N/A)			thiamine-phosphate kinase	NA	0
NA	NA	pmn2a_rs00135(N/A|-0.813149|0.9062322|128|134|52|58|N/A)		ew15_rs00125(N/A|-1.83611|0.6669264|122|128|66|72|N/A)	peptidyl-prolyl cis-trans isomerase	NA	0
NA	NA	pmn2a_rs00155(N/A|-0.536093|0.943314|140|146|52|58|N/A)	natl1_rs00155(N/A|-0.89039|0.8491876|141|147|51|57|N/A)		NAD(P)-dependent oxidoreductase	NA	0
NA	NA	pmn2a_rs00175(N/A|-4.86776|0.123957|261|268|68|75|N/A)	natl1_rs00175(N/A|-1.17663|0.7681516|261|267|68|74|N/A)		Derived by automated computational analysis using gene prediction method: Protein Homology.	NA	0
NA	NA	pmn2a_rs00240(N/A|-3.08219|0.3801171|123|130|69|76|N/A)	natl1_rs00280(N/A|-1.57516|0.6432985|124|130|69|75|N/A)		penicillin-binding protein 2	NA	0
NA	NA	pmn2a_rs00275(N/A|-1.77761|0.700236|183|189|68|74|N/A)			glycine oxidase ThiO	NA	0
NA	NA	pmn2a_rs00285(N/A|-4.27974|0.1833665|97|103|51|57|N/A)			dephospho-CoA kinase	NA	0
NA	NA	pmn2a_rs00305(N/A|-2.847|0.431874|89|95|17|23|N/A)		ew15_rs00400(N/A|-1.74667|0.6910263|143|149|17|23|N/A)	DUF861 domain-containing protein	NA	0
NA	NA	pmn2a_rs00320(N/A|-1.08147|0.8595349|198|204|68|74|N/A)			Derived by automated computational analysis using gene prediction method: Protein Homology.	NA	0
NA	NA	pmn2a_rs00355(N/A|-1.52927|0.761757|220|226|70|76|N/A)	natl1_rs00415(N/A|-0.618851|0.9119712|78|84|12|18|N/A)		Derived by automated computational analysis using gene prediction method: Protein Homology.	NA	0
NA	NA	pmn2a_rs00390(N/A|-3.75568|0.2557537|121|127|51|57|N/A)		ew15_rs00465(N/A|-2.33413|0.5318053|182|188|13|19|N/A)	Derived by automated computational analysis using gene prediction method: Protein Homology.	NA	0
NA	NA	pmn2a_rs00415(N/A|-0.484605|0.9489402|216|222|19|25|N/A)	natl1_rs00475(N/A|-3.32312|0.2221975|103|109|17|23|N/A)		Derived by automated computational analysis using gene prediction method: Protein Homology.	NA	0
NA	NA	pmn2a_rs00420(N/A|-2.59097|0.4924608|233|239|70|76|N/A)	natl1_rs00480(N/A|-0.417362|0.9470026|233|239|70|76|N/A)		DUF4912 domain-containing protein	NA	0
NA	NA	pmn2a_rs00430(N/A|-0.900763|0.8921151|68|75|12|19|N/A)	natl1_rs00490(N/A|-1.43056|0.6891945|68|75|12|19|N/A)		helix-hairpin-helix domain-containing protein	NA	0
NA	NA	pmn2a_rs00435(N/A|-3.68094|0.2677679|282|288|51|57|N/A)		ew15_rs00505(N/A|-0.781738|0.9069023|113|121|50|58|N/A)	chromosome partitioning protein ParA	NA	0
NA	NA	pmn2a_rs00445(N/A|-0.853886|0.8998088|213|219|50|56|N/A)			Derived by automated computational analysis using gene prediction method: Protein Homology.	NA	0
NA	NA	pmn2a_rs00475(N/A|-2.64828|0.4785569|139|146|17|24|N/A)	natl1_rs00530(N/A|-3.32491|0.2219327|139|146|17|24|N/A)		Derived by automated computational analysis using gene prediction method: Protein Homology.	NA	0
NA	NA	pmn2a_rs00575(N/A|-1.23306|0.8288807|292|298|52|58|N/A)			Derived by automated computational analysis using gene prediction method: Protein Homology.	NA	0
NA	NA	pmn2a_rs00675(N/A|-2.59777|0.4908016|231|239|29|37|N/A)			Derived by automated computational analysis using gene prediction method: Protein Homology.	NA	0
NA	NA	pmn2a_rs00695(N/A|-3.32385|0.331323|138|144|51|57|N/A)	natl1_rs00750(N/A|-2.27586|0.4359226|138|144|51|57|N/A)		Derived by automated computational analysis using gene prediction method: Protein Homology.	NA	0
NA	NA	pmn2a_rs00720(N/A|-5.03656|0.1104692|60|67|17|24|N/A)	natl1_rs00775(N/A|-5.26628|0.0612446|60|67|17|24|N/A)		Derived by automated computational analysis using gene prediction method: Protein Homology.	NA	0
NA	NA	pmn2a_rs00745(N/A|-1.05113|0.8653185|5|18|14|26|N/A)			DUF4346 domain-containing protein	NA	0
NA	NA	pmn2a_rs00770(N/A|-3.58262|0.2842464|179|186|68|75|N/A)	natl1_rs00825(N/A|-1.22957|0.7520459|179|186|68|75|N/A)		shikimate kinase	NA	0
NA	NA	pmn2a_rs00790(N/A|-5.68924|0.0701185|196|208|17|28|N/A)	natl1_rs00845(N/A|-2.82058|0.3093916|197|208|17|27|N/A)		DUF751 domain-containing protein	NA	0
NA	NA	pmn2a_rs00820(N/A|-0.455131|0.9519865|279|285|51|57|N/A)	natl1_rs00875(N/A|-0.92123|0.8410765|54|67|50|60|N/A)		iron-sulfur cluster assembly accessory protein	NA	0
NA	NA	pmn2a_rs00840(N/A|-0.381972|0.9590104|90|96|54|60|N/A)		ew15_rs00905(N/A|-0.201616|0.9725705|54|61|25|32|N/A)	J domain-containing protein	NA	0
NA	NA	pmn2a_rs00875(N/A|-0.337644|0.9629021|49|62|14|30|N/A)			DNA polymerase III subunit delta'	NA	0
NA	NA	pmn2a_rs00900(N/A|-2.22331|0.5851516|171|186|18|32|N/A)		ew15_rs00965(N/A|-0.607455|0.932199|171|185|13|32|N/A)	DNA-binding response regulator	NA	0
NA	NA	pmn2a_rs00925(N/A|-0.488403|0.9485384|59|65|19|25|N/A)		ew15_rs00990(N/A|-2.99044|0.3701549|255|262|20|27|N/A)	tRNA (adenosine(37)-N6)-threonylcarbamoyltransferase complex dimerization subunit type 1 TsaB	NA	0
NA	NA	pmn2a_rs00940(N/A|-2.33893|0.5554828|155|161|17|23|N/A)			RNA-binding protein	NA	0
NA	NA	pmn2a_rs01005(N/A|-1.46353|0.7773549|12|18|51|57|N/A)		ew15_rs01070(N/A|-1.60484|0.7285205|147|153|51|57|N/A)	CYTH domain-containing protein	NA	0
NA	NA	pmn2a_rs01055(N/A|-1.54171|0.7587674|215|221|51|57|N/A)		ew15_rs01120(N/A|-2.01735|0.6175536|187|193|67|73|N/A)	translation initiation factor	NA	0
NA	NA	pmn2a_rs01065(N/A|-3.45605|0.3065992|80|86|51|57|N/A)			5-(carboxyamino)imidazole ribonucleotide mutase	NA	0
NA	NA	pmn2a_rs01075(N/A|-2.05563|0.6285872|251|257|70|76|N/A)	natl1_rs01130(N/A|-0.153878|0.9772562|251|257|70|76|N/A)		magnesium protoporphyrin IX methyltransferase	NA	0
NA	NA	pmn2a_rs01095(N/A|-5.42291|0.0845427|292|299|66|73|N/A)	natl1_rs01150(N/A|-1.89422|0.5441531|292|298|67|73|N/A)		NAD(P)H-quinone oxidoreductase subunit H	NA	0
NA	NA	pmn2a_rs01100(N/A|-3.28206|0.3394304|213|219|18|24|N/A)			1 4-dihydroxy-2-naphthoyl-CoA hydrolase	NA	0
NA	NA	pmn2a_rs01120(N/A|-0.78845|0.9100066|149|155|52|58|N/A)			isochorismate synthase	NA	0
NA	NA	pmn2a_rs01155(N/A|-0.434505|0.9540438|208|214|69|75|N/A)			type 1 glutamine amidotransferase	NA	0
NA	NA	pmn2a_rs01170(N/A|-0.370962|0.9600023|188|197|67|76|N/A)			nicotinate-nucleotide diphosphorylase (carboxylating)	NA	0
NA	NA	pmn2a_rs01255(N/A|-3.03724|0.3896939|108|114|51|57|N/A)		ew15_rs01320(N/A|-0.519713|0.9430695|91|97|70|76|N/A)	transcription termination/antitermination protein NusG	NA	0
NA	NA	pmn2a_rs01270(N/A|-3.60814|0.2798952|185|192|51|58|N/A)	natl1_rs01325(N/A|-1.39246|0.7012472|229|235|51|57|N/A)		enolase	NA	0
NA	NA	pmn2a_rs01275(N/A|-5.49566|0.0803472|136|153|12|32|N/A)		ew15_rs01340(N/A|-5.00621|0.0911624|196|207|12|26|N/A)	kinase	NA	0
NA	NA	pmn2a_rs01510(N/A|-0.396417|0.9576835|170|176|54|60|N/A)			damage-inducible protein CinA	NA	0
NA	NA	pmn2a_rs01555(N/A|-0.567858|0.9396476|246|252|51|57|N/A)		ew15_rs01625(N/A|-0.92232|0.8829262|5|11|69|75|N/A)	DoxX family protein	NA	0
NA	NA	pmn2a_rs01565(N/A|-4.29768|0.1812355|10|16|17|23|N/A)		ew15_rs01635(N/A|-4.45759|0.137587|100|107|68|75|N/A)	esterase	NA	0
NA	NA	pmn2a_rs01570(N/A|-0.723032|0.9195616|239|246|14|21|N/A)	natl1_rs01625(N/A|-1.85017|0.5574932|171|177|68|74|N/A)		DUF3155 domain-containing protein	NA	0
NA	NA	pmn2a_rs01640(N/A|-1.65012|0.732262|103|109|70|76|N/A)			imidazoleglycerol-phosphate dehydratase	NA	0
NA	NA	pmn2a_rs01725(N/A|-1.91498|0.6650235|190|197|69|76|N/A)	natl1_rs01780(N/A|-1.16476|0.7717263|190|197|69|76|N/A)		photosystem II reaction center protein J	NA	0
NA	NA	pmn2a_rs01770(N/A|-1.13512|0.8490133|126|132|51|57|N/A)			PBS lyase	NA	0
NA	NA	pmn2a_rs01810(N/A|-1.77251|0.7015314|239|256|12|30|N/A)			Derived by automated computational analysis using gene prediction method: Protein Homology.	NA	0
NA	NA	pmn2a_rs01845(N/A|-0.566222|0.9398401|290|296|52|58|N/A)			S-adenosylmethionine synthase	NA	0
NA	NA	pmn2a_rs01855(N/A|-4.78802|0.130838|66|72|51|57|N/A)			30S ribosomal protein S1	NA	0
NA	NA	pmn2a_rs01905(N/A|-2.1088|0.614789|275|281|52|58|N/A)		ew15_rs01965(N/A|-1.66619|0.7124338|248|255|69|76|N/A)	septum site-determining protein MinC	NA	0
NA	NA	pmn2a_rs01930(N/A|-2.37855|0.5454051|171|177|51|57|N/A)		ew15_rs01990(N/A|-0.729253|0.9150406|133|139|18|24|N/A)	alkaline invertase	NA	0
NA	NA	pmn2a_rs01960(N/A|-2.60825|0.4882495|153|159|51|57|N/A)	natl1_rs02005(N/A|-0.160693|0.9766812|110|116|70|76|N/A)		formamidopyrimidine-DNA glycosylase	NA	0
NA	NA	pmn2a_rs01995(N/A|-1.42793|0.7856509|1|8|14|21|N/A)	natl1_rs10325(N/A|-0.97889|0.8254577|56|63|67|74|N/A)		Derived by automated computational analysis using gene prediction method: Protein Homology.	NA	0
NA	NA	pmn2a_rs02010(N/A|-0.0998958|0.979431|203|209|14|20|N/A)		ew15_rs02070(N/A|-3.71806|0.2322058|282|288|68|74|N/A)	DUF3804 domain-containing protein	NA	0
NA	NA	pmn2a_rs02070(N/A|-2.38423|0.5439647|264|270|53|59|N/A)		ew15_rs02120(N/A|-0.963969|0.8752283|283|289|18|24|N/A)	hydroxylase	NA	0
NA	NA	pmn2a_rs02090(N/A|-1.51834|0.7643741|236|242|17|23|N/A)	natl1_rs02130(N/A|-0.991464|0.8219775|5|12|17|24|N/A)		ribosome biogenesis GTPase Der	NA	0
NA	NA	pmn2a_rs02100(N/A|-3.22975|0.3497752|111|117|51|57|N/A)			DUF3539 domain-containing protein	NA	0
NA	NA	pmn2a_rs02130(N/A|-1.1022|0.8555135|124|131|17|24|N/A)		ew15_rs02180(N/A|-2.48356|0.4925601|276|285|13|22|N/A)	deoxyribose-phosphate aldolase	NA	0
NA	NA	pmn2a_rs02140(N/A|-1.41965|0.7875643|68|74|69|75|N/A)	natl1_rs02180(N/A|-0.393112|0.9505108|246|252|14|20|N/A)		octanoyltransferase	NA	0
NA	NA	pmn2a_rs02170(N/A|-5.20662|0.0982598|239|246|68|75|N/A)	natl1_rs02210(N/A|-0.9856|0.8236037|239|246|68|75|N/A)		PLP-dependent transferase	NA	0
NA	NA	pmn2a_rs02190(N/A|-4.26726|0.1848617|14|20|17|23|N/A)	natl1_rs02230(N/A|-1.07864|0.7971919|49|61|18|30|N/A)		glutaredoxin family protein	NA	0
NA	NA	pmn2a_rs02195(N/A|-4.03164|0.2151255|71|77|68|74|N/A)	natl1_rs02235(N/A|-1.98155|0.5181621|71|77|68|74|N/A)		UDP-N-acetylmuramoyl-L-alanyl-D-glutamate--2 6-diaminopimelate ligase	NA	0
NA	NA	pmn2a_rs02225(N/A|-3.02904|0.3914574|49|55|69|75|N/A)	natl1_rs02265(N/A|-0.918948|0.8416827|49|55|69|75|N/A)		malate:quinone oxidoreductase	NA	0
NA	NA	pmn2a_rs02285(N/A|-0.729859|0.9185946|203|209|52|58|N/A)			membrane protein	NA	0
NA	NA	pmn2a_rs02300(N/A|-2.87066|0.4264878|246|253|17|24|N/A)		ew15_rs02420(N/A|-5.17245|0.0802183|253|260|68|75|N/A)	oxidoreductase	NA	0
NA	NA	pmn2a_rs02305(N/A|-0.649783|0.9294951|212|218|51|57|N/A)		ew15_rs02425(N/A|-4.0897|0.1794302|6|12|69|75|N/A)	DNA topoisomerase I	NA	0
NA	NA	pmn2a_rs02335(N/A|-4.73477|0.1356243|254|260|51|57|N/A)		ew15_rs02455(N/A|-3.48756|0.2708076|254|260|51|57|N/A)	transcriptional regulator	NA	0
NA	NA	pmn2a_rs02365(N/A|-0.914181|0.889854|168|174|51|57|N/A)			ABC transporter ATP-binding protein	NA	0
NA	NA	pmn2a_rs02380(N/A|-3.57726|0.2851669|158|164|66|72|N/A)			molecular chaperone GroEL	NA	0
NA	NA	pmn2a_rs02390(N/A|-1.40845|0.7901425|126|132|51|57|N/A)	natl1_rs02425(N/A|-0.728039|0.8887263|144|156|12|26|N/A)		2-C-methyl-D-erythritol 4-phosphate cytidylyltransferase	NA	0
NA	NA	pmn2a_rs02410(N/A|-4.67951|0.1407582|1|9|13|21|N/A)	natl1_rs02445(N/A|-3.25861|0.2319446|2|9|13|20|N/A)		transcriptional regulator	NA	0
NA	NA	pmn2a_rs02430(N/A|-0.731202|0.9184035|242|248|52|58|N/A)	natl1_rs02465(N/A|-1.30901|0.7274603|240|249|51|60|N/A)		cytochrome b6-f complex iron-sulfur subunit	NA	0
NA	NA	pmn2a_rs02460(N/A|-1.97233|0.6501921|202|223|50|71|N/A)		ew15_rs02630(N/A|-4.21314|0.1643084|70|76|69|75|N/A)	photosystem I PsaF protein (subunit III)	NA	0
NA	NA	pmn2a_rs02615(N/A|-1.51414|0.7653773|33|39|51|57|N/A)			primosomal protein N'	NA	0
NA	NA	pmn2a_rs02620(N/A|-2.30636|0.5638046|15|21|51|57|N/A)			DUF3153 domain-containing protein	NA	0
NA	NA	pmn2a_rs02660(N/A|-4.84079|0.1262465|178|184|67|73|N/A)	natl1_rs02695(N/A|-1.93792|0.5310676|178|184|67|73|N/A)		adenylosuccinate synthetase	NA	0
NA	NA	pmn2a_rs02690(N/A|-3.17442|0.360953|40|46|18|24|N/A)	natl1_rs02725(N/A|-2.33411|0.4207453|73|79|18|24|N/A)		ArsC family transcriptional regulator	NA	0
NA	NA	pmn2a_rs02695(N/A|-2.47749|0.5204941|110|116|17|23|N/A)	natl1_rs02730(N/A|-3.60382|0.1841919|71|77|16|22|N/A)		signal peptidase I	NA	0
NA	NA	pmn2a_rs02705(N/A|-0.884726|0.8947833|142|148|18|24|N/A)		ew15_rs02875(N/A|-0.166842|0.9749303|142|148|18|24|N/A)	CPBP family intramembrane metalloprotease domain-containing protein	NA	0
NA	NA	pmn2a_rs02735(N/A|-2.06411|0.6263862|190|197|66|73|N/A)			UMP kinase	NA	0
NA	NA	pmn2a_rs02745(N/A|-2.49662|0.5157251|288|295|68|75|N/A)			site-specific integrase	NA	0
NA	NA	pmn2a_rs02835(N/A|-6.52526|0.0385423|2|9|51|58|N/A)			ferredoxin:protochlorophyllide reductase (ATP-dependent) subunit B	NA	0
NA	NA	pmn2a_rs02845(N/A|-0.266175|0.9686184|281|287|52|58|N/A)		ew15_rs03015(N/A|-2.86174|0.3993858|294|300|70|76|N/A)	BMC domain-containing protein	NA	0
NA	NA	pmn2a_rs02885(N/A|-0.794952|0.9090218|61|67|52|58|N/A)		ew15_rs03055(N/A|-1.7573|0.688177|157|163|67|73|N/A)	carboxysome peptide B	NA	0
NA	NA	pmn2a_rs02925(N/A|-3.18307|0.3591896|120|126|18|24|N/A)		ew15_rs03095(N/A|-1.43494|0.7716838|120|126|18|24|N/A)	N-acetyltransferase	NA	0
NA	NA	pmn2a_rs02935(N/A|-4.60145|0.1483084|8|21|12|25|N/A)	natl1_rs02970(N/A|-4.63611|0.0924728|1|21|12|31|N/A)		Derived by automated computational analysis using gene prediction method: Protein Homology.	NA	0
NA	NA	pmn2a_rs02960(N/A|-4.24374|0.1877085|210|219|50|60|N/A)			dihydroorotase	NA	0
NA	NA	pmn2a_rs02995(N/A|-3.5802|0.2846617|254|261|14|21|N/A)	natl1_rs03030(N/A|-3.58021|0.1871275|254|261|14|21|N/A)		Derived by automated computational analysis using gene prediction method: Protein Homology.	NA	0
NA	NA	pmn2a_rs03040(N/A|-0.0247638|0.9832799|87|99|17|29|N/A)			glycogen-branching enzyme	NA	0
NA	NA	pmn2a_rs03095(N/A|-1.43904|0.7830738|291|297|51|57|N/A)			homoserine kinase	NA	0
NA	NA	pmn2a_rs03100(N/A|-4.34691|0.175498|36|44|12|20|N/A)		ew15_rs03270(N/A|-2.5503|0.4754173|167|174|69|76|N/A)	glucokinase	NA	0
NA	NA	pmn2a_rs03140(N/A|-3.20226|0.3552986|281|299|12|32|N/A)		ew15_rs03310(N/A|-3.32788|0.3003139|279|299|12|34|N/A)	DUF4336 domain-containing protein	NA	0
NA	NA	pmn2a_rs03145(N/A|-0.196594|0.9735498|164|170|52|58|N/A)		ew15_rs03315(N/A|-1.32567|0.7980861|1|7|68|74|N/A)	DUF760 domain-containing protein	NA	0
NA	NA	pmn2a_rs03175(N/A|-2.66921|0.4735253|124|130|17|23|N/A)			bifunctional N-acetylglucosamine-1-phosphate uridyltransferase/glucosamine-1-phosphate acetyltransferase	NA	0
NA	NA	pmn2a_rs03235(N/A|-1.30328|0.8137594|46|52|17|23|N/A)	natl1_rs03270(N/A|-1.31466|0.7256962|27|34|69|76|N/A)		3'-5' exonuclease	NA	0
NA	NA	pmn2a_rs03250(N/A|-0.589198|0.9371001|156|162|65|71|N/A)			nucleotide sugar dehydrogenase	NA	0
NA	NA	pmn2a_rs03280(N/A|-3.22781|0.350163|34|40|52|58|N/A)	natl1_rs03310(N/A|-1.69575|0.6052522|34|40|52|58|N/A)		sodium:solute symporter	NA	0
NA	NA	pmn2a_rs03295(N/A|-2.69222|0.4680234|126|132|51|57|N/A)			Derived by automated computational analysis using gene prediction method: Protein Homology.	NA	0
NA	NA	pmn2a_rs03300(N/A|-0.0436397|0.9823689|198|204|51|57|N/A)		ew15_rs03465(N/A|-0.0969898|0.9792128|218|224|70|76|N/A)	Derived by automated computational analysis using gene prediction method: Protein Homology.	NA	0
NA	NA	pmn2a_rs03305(N/A|-3.338|0.3286095|75|81|51|57|N/A)			short-chain dehydrogenase	NA	0
NA	NA	pmn2a_rs03330(N/A|-3.42403|0.3124584|181|192|17|26|N/A)		ew15_rs03495(N/A|-4.14942|0.171972|289|299|17|28|N/A)	transcriptional repressor	NA	0
NA	NA	pmn2a_rs03335(N/A|-2.43015|0.5323644|269|276|20|27|N/A)	natl1_rs03365(N/A|-2.48309|0.383703|269|276|20|27|N/A)		DUF3641 domain-containing protein	NA	0
NA	NA	pmn2a_rs03340(N/A|-1.3925|0.7937941|96|102|23|29|N/A)	natl1_rs03370(N/A|-1.18592|0.7653442|95|102|23|30|N/A)		glucosylglycerolphosphate phosphatase	NA	0
NA	NA	pmn2a_rs03345(N/A|-1.27255|0.8204441|42|50|22|30|N/A)		ew15_rs03510(N/A|-2.39792|0.5149191|79|87|68|76|N/A)	Derived by automated computational analysis using gene prediction method: Protein Homology.	NA	0
NA	NA	pmn2a_rs03380(N/A|-0.646235|0.9299557|174|180|51|57|N/A)	natl1_rs03410(N/A|-1.77013|0.5820757|32|39|20|27|N/A)		DUF2811 domain-containing protein	NA	0
NA	NA	pmn2a_rs03385(N/A|-5.03773|0.1103806|179|185|51|57|N/A)		ew15_rs03550(N/A|-5.47917|0.063143|288|294|67|73|N/A)	GMC family oxidoreductase	NA	0
NA	NA	pmn2a_rs03430(N/A|-1.529|0.7618218|264|270|51|57|N/A)		ew15_rs03595(N/A|-2.42984|0.506541|37|43|70|76|N/A)	Derived by automated computational analysis using gene prediction method: Protein Homology.	NA	0
NA	NA	pmn2a_rs03440(N/A|-1.33805|0.8060746|264|270|52|58|N/A)		ew15_rs03605(N/A|-4.22475|0.1629442|159|165|51|57|N/A)	ABC transporter ATP-binding protein	NA	0
NA	NA	pmn2a_rs03470(N/A|-4.26893|0.1846611|25|31|51|57|N/A)			phosphate/phosphonate ABC transporter ATP-binding protein	NA	0
NA	NA	pmn2a_rs03475(N/A|-1.3712|0.7986327|229|235|51|57|N/A)			putative selenate ABC transporter substrate-binding protein	NA	0
NA	NA	pmn2a_rs03490(N/A|-3.36751|0.3230023|48|55|17|24|N/A)	natl1_rs03520(N/A|-3.33732|0.2201051|48|55|17|24|N/A)		uracil-DNA glycosylase	NA	0
NA	NA	pmn2a_rs03520(N/A|-1.40148|0.7917411|29|35|70|76|N/A)			Derived by automated computational analysis using gene prediction method: Protein Homology.	NA	0
NA	NA	pmn2a_rs03620(N/A|-5.05865|0.1088076|105|113|18|26|N/A)	natl1_rs03655(N/A|-6.48479|0.0284451|105|113|18|26|N/A)		Derived by automated computational analysis using gene prediction method: Protein Homology.	NA	0
NA	NA	pmn2a_rs03630(N/A|-0.167089|0.9754605|198|204|22|28|N/A)	natl1_rs03665(N/A|-0.312527|0.9610867|198|204|22|28|N/A)		photosystem II reaction center protein Psb28	NA	0
NA	NA	pmn2a_rs03655(N/A|-4.27072|0.1844461|264|270|51|57|N/A)	natl1_rs03690(N/A|-3.51025|0.1960982|264|270|51|57|N/A)		methyltransferase domain-containing protein	NA	0
NA	NA	pmn2a_rs03765(N/A|-2.71181|0.4633642|48|54|70|76|N/A)	natl1_rs03800(N/A|-0.863455|0.8561243|48|54|70|76|N/A)		glycine--tRNA ligase subunit beta	NA	0
NA	NA	pmn2a_rs03770(N/A|-0.00177467|0.9843406|10|16|52|58|N/A)		ew15_rs03945(N/A|-1.33635|0.7955598|61|67|67|73|N/A)	geranylgeranyl reductase	NA	0
NA	NA	pmn2a_rs03780(N/A|-0.457602|0.9517359|51|62|17|28|N/A)		ew15_rs03955(N/A|-0.193277|0.9731507|51|62|17|28|N/A)	translational GTPase TypA	NA	0
NA	NA	pmn2a_rs03785(N/A|-2.50869|0.5127247|215|221|51|57|N/A)		ew15_rs03960(N/A|-0.509372|0.9442695|215|221|51|57|N/A)	DUF309 domain-containing protein	NA	0
NA	NA	pmn2a_rs03855(N/A|-0.628191|0.9322688|119|125|52|58|N/A)			membrane protein	NA	0
NA	NA	pmn2a_rs03875(N/A|-3.30124|0.3356921|279|288|18|27|N/A)	natl1_rs03910(N/A|-0.868517|0.8548314|73|80|69|76|N/A)		phosphoribosylformylglycinamidine synthase subunit PurS	NA	0
NA	NA	pmn2a_rs03910(N/A|-1.95346|0.6550776|162|168|65|71|N/A)			phosphoribulokinase	NA	0
NA	NA	pmn2a_rs03935(N/A|-3.24614|0.3465105|278|284|66|72|N/A)			DUF3727 domain-containing protein	NA	0
NA	NA	pmn2a_rs03985(N/A|-2.82016|0.4380305|25|31|16|22|N/A)	natl1_rs04020(N/A|-2.85299|0.3029485|25|31|16|22|N/A)		Derived by automated computational analysis using gene prediction method: Protein Homology.	NA	0
NA	NA	pmn2a_rs04010(N/A|-0.368255|0.9602436|12|18|13|19|N/A)	natl1_rs04045(N/A|-4.37318|0.1100889|10|17|20|27|N/A)		Derived by automated computational analysis using gene prediction method: Protein Homology.	NA	0
NA	NA	pmn2a_rs04015(N/A|-1.85391|0.6807452|1|7|18|24|N/A)	natl1_rs04050(N/A|-3.67344|0.1757977|1|7|18|24|N/A)		Crp/Fnr family transcriptional regulator	NA	0
NA	NA	pmn2a_rs04020(N/A|-1.6038|0.743681|92|99|51|58|N/A)		ew15_rs04185(N/A|-5.42722|0.0657747|28|34|67|73|N/A)	divinyl chlorophyll a/b light-harvesting protein PcbB	NA	0
NA	NA	pmn2a_rs04075(N/A|-1.39614|0.7929628|256|263|17|24|N/A)		ew15_rs04250(N/A|-1.858|0.6609912|253|260|17|24|N/A)	magnesium-protoporphyrin IX monomethyl ester (oxidative) cyclase	NA	0
NA	NA	pmn2a_rs04135(N/A|-2.29183|0.567527|131|137|52|58|N/A)	natl1_rs04335(N/A|-1.48197|0.6728852|131|138|51|58|N/A)		Derived by automated computational analysis using gene prediction method: Protein Homology.	NA	0
NA	NA	pmn2a_rs04140(N/A|-1.69965|0.7199148|245|251|17|23|N/A)		ew15_rs04315(N/A|-4.18658|0.1674663|244|251|69|76|N/A)	DUF2862 domain-containing protein	NA	0
NA	NA	pmn2a_rs04215(N/A|-2.10809|0.6149732|133|139|70|76|N/A)			ABC transporter ATP-binding protein	NA	0
NA	NA	pmn2a_rs04225(N/A|-2.34497|0.5539431|232|238|17|23|N/A)	natl1_rs04425(N/A|-2.31471|0.4257574|232|238|17|23|N/A)		anthranilate phosphoribosyltransferase	NA	0
NA	NA	pmn2a_rs04245(N/A|-0.737959|0.9174381|49|67|12|30|N/A)	natl1_rs04445(N/A|-0.737959|0.8864746|49|67|12|30|N/A)		23S rRNA (guanosine(2251)-2'-O)-methyltransferase RlmB	NA	0
NA	NA	pmn2a_rs04250(N/A|-0.713908|0.9208431|89|95|17|23|N/A)		ew15_rs04425(N/A|-1.19597|0.8277192|294|300|70|76|N/A)	DUF1816 domain-containing protein	NA	0
NA	NA	pmn2a_rs04285(N/A|-0.162018|0.9757785|203|209|22|28|N/A)			EamA/RhaT family transporter	NA	0
NA	NA	pmn2a_rs04290(N/A|-5.29732|0.0922724|217|223|51|57|N/A)		ew15_rs04465(N/A|-0.967687|0.8745283|33|58|14|28|N/A)	DNA primase	NA	0
NA	NA	pmn2a_rs04295(N/A|-2.40346|0.5390971|189|196|14|21|N/A)		ew15_rs04470(N/A|-1.28137|0.8084298|73|80|17|24|N/A)	Derived by automated computational analysis using gene prediction method: Protein Homology.	NA	0
NA	NA	pmn2a_rs04325(N/A|-2.43612|0.5308623|66|72|18|24|N/A)	natl1_rs04525(N/A|-2.01883|0.5072683|66|72|18|24|N/A)		ribosomal RNA small subunit methyltransferase A	NA	0
NA	NA	pmn2a_rs04380(N/A|-4.56587|0.1518686|120|126|51|57|N/A)		ew15_rs04550(N/A|-3.35567|0.2950144|199|205|67|73|N/A)	Derived by automated computational analysis using gene prediction method: Protein Homology.	NA	0
NA	NA	pmn2a_rs04405(N/A|-2.27555|0.5717045|27|34|69|76|N/A)	natl1_rs04605(N/A|-0.441192|0.9434067|27|34|69|76|N/A)		pyruvate kinase	NA	0
NA	NA	pmn2a_rs04470(N/A|-0.514622|0.9457076|78|84|18|24|N/A)	natl1_rs04670(N/A|-0.699297|0.8951216|78|84|18|24|N/A)		inositol monophosphatase	NA	0
NA	NA	pmn2a_rs04485(N/A|-2.47035|0.5222783|49|66|12|30|N/A)		ew15_rs04655(N/A|-3.4163|0.2836929|139|146|69|76|N/A)	phosphate ABC transporter permease protein PstA	NA	0
NA	NA	pmn2a_rs04500(N/A|-3.14311|0.3673848|287|293|17|23|N/A)	natl1_rs04700(N/A|-3.41273|0.2093061|287|293|17|23|N/A)		J domain-containing protein	NA	0
NA	NA	pmn2a_rs04510(N/A|-3.9849|0.221603|117|123|18|24|N/A)	natl1_rs04710(N/A|-4.20372|0.1232543|117|123|18|24|N/A)		N-acetylmuramic acid 6-phosphate etherase	NA	0
NA	NA	pmn2a_rs04520(N/A|-4.11738|0.2036575|130|136|67|73|N/A)	natl1_rs04720(N/A|-0.741948|0.8855628|130|136|67|73|N/A)		bifunctional 3 4-dihydroxy-2-butanone-4-phosphate synthase/GTP cyclohydrolase II	NA	0
NA	NA	pmn2a_rs04575(N/A|-4.27312|0.1841583|3|10|50|57|N/A)		ew15_rs04745(N/A|-0.338442|0.9617012|2|8|23|29|N/A)	UvrABC system protein C	NA	0
NA	NA	pmn2a_rs04585(N/A|-2.79069|0.4448458|28|34|51|57|N/A)			PHP domain-containing protein	NA	0
NA	NA	pmn2a_rs04620(N/A|-1.82297|0.6886722|51|59|20|28|N/A)	natl1_rs04815(N/A|-1.894|0.5442194|51|59|20|28|N/A)		Derived by automated computational analysis using gene prediction method: Protein Homology.	NA	0
NA	NA	pmn2a_rs04635(N/A|-0.211463|0.9725468|188|194|21|27|N/A)	natl1_rs04830(N/A|-0.332863|0.9585733|188|194|21|27|N/A)		50S ribosomal protein L33	NA	0
NA	NA	pmn2a_rs04720(N/A|-6.8231|0.0310382|32|38|51|57|N/A)		ew15_rs04885(N/A|-3.59105|0.2528994|13|19|69|75|N/A)	Derived by automated computational analysis using gene prediction method: Protein Homology.	NA	0
NA	NA	pmn2a_rs04755(N/A|-1.69693|0.7205963|6|12|70|76|N/A)			Derived by automated computational analysis using gene prediction method: Protein Homology.	NA	0
NA	NA	pmn2a_rs04770(N/A|-1.93577|0.659653|81|88|17|24|N/A)	natl1_rs04965(N/A|-1.94595|0.5286802|81|88|17|24|N/A)		amino acid decarboxylase	NA	0
NA	NA	pmn2a_rs04780(N/A|-0.230694|0.971209|227|233|70|76|N/A)		ew15_rs04945(N/A|-2.20363|0.5668429|260|273|13|23|N/A)	DUF2996 domain-containing protein	NA	0
NA	NA	pmn2a_rs04855(N/A|-5.21452|0.0977243|251|257|66|72|N/A)	natl1_rs05050(N/A|-1.44916|0.6832983|16|23|21|28|N/A)		Derived by automated computational analysis using gene prediction method: Protein Homology.	NA	0
NA	NA	pmn2a_rs04890(N/A|-2.1214|0.6115209|157|163|52|58|N/A)			Derived by automated computational analysis using gene prediction method: Protein Homology.	NA	0
NA	NA	pmn2a_rs04895(N/A|-0.794147|0.9091441|275|282|20|27|N/A)		ew15_rs05060(N/A|-0.903059|0.8863956|275|282|20|27|N/A)	DUF1330 domain-containing protein	NA	0
NA	NA	pmn2a_rs04920(N/A|-1.57877|0.7497947|95|101|17|23|N/A)	natl1_rs05115(N/A|-1.84707|0.5584374|8|14|69|75|N/A)		Derived by automated computational analysis using gene prediction method: Protein Homology.	NA	0
NA	NA	pmn2a_rs04925(N/A|-3.36489|0.3234973|59|65|51|57|N/A)		ew15_rs05090(N/A|-1.17457|0.8324107|23|29|19|25|N/A)	NmrA/HSCARG family protein	NA	0
NA	NA	pmn2a_rs04960(N/A|-3.1556|0.3648099|92|98|52|58|N/A)	natl1_rs05155(N/A|-3.10444|0.2568981|90|99|51|60|N/A)		short-chain dehydrogenase	NA	0
NA	NA	pmn2a_rs04995(N/A|-3.25954|0.3438573|251|258|17|24|N/A)	natl1_rs05190(N/A|-3.45892|0.2029459|251|258|17|24|N/A)		Derived by automated computational analysis using gene prediction method: Protein Homology.	NA	0
NA	NA	pmn2a_rs05020(N/A|-1.13614|0.8488097|198|204|51|57|N/A)			Derived by automated computational analysis using gene prediction method: Protein Homology.	NA	0
NA	NA	pmn2a_rs05030(N/A|-5.06742|0.1081544|222|228|17|23|N/A)		ew15_rs05195(N/A|-3.1612|0.333553|153|161|23|31|N/A)	DUF2130 domain-containing protein	NA	0
NA	NA	pmn2a_rs05060(N/A|-2.91024|0.4175643|182|189|14|21|N/A)	natl1_rs05255(N/A|-2.33492|0.420537|284|290|69|75|N/A)		Derived by automated computational analysis using gene prediction method: Protein Homology.	NA	0
NA	NA	pmn2a_rs05065(N/A|-1.91938|0.6638875|62|71|17|27|N/A)		ew15_rs05230(N/A|-2.20812|0.5656285|159|165|17|23|N/A)	NAD-dependent DNA ligase	NA	0
NA	NA	pmn2a_rs05075(N/A|-1.31864|0.8103801|19|25|52|58|N/A)	natl1_rs05270(N/A|-2.10586|0.4823486|265|289|12|29|N/A)		Derived by automated computational analysis using gene prediction method: Protein Homology.	NA	0
NA	NA	pmn2a_rs05080(N/A|-5.18251|0.0999112|117|129|13|26|N/A)	natl1_rs05275(N/A|-5.40916|0.0558577|111|133|9|31|N/A)		Derived by automated computational analysis using gene prediction method: Protein Homology.	NA	0
NA	NA	pmn2a_rs05090(N/A|-2.62658|0.4838001|191|197|69|75|N/A)		ew15_rs06335(N/A|-2.11788|0.5901246|248|254|68|74|N/A)	high light inducible protein	NA	0
NA	NA	pmn2a_rs05100(N/A|-5.40886|0.0853763|248|254|68|74|N/A)	natl1_rs02075(N/A|-0.377815|0.9526458|248|254|68|74|N/A)		high light inducible protein	NA	0
NA	NA	pmn2a_rs05135(N/A|-0.434871|0.9540078|57|63|51|57|N/A)			thiamine-binding protein	NA	0
NA	NA	pmn2a_rs05140(N/A|-2.03361|0.634302|85|91|17|23|N/A)	natl1_rs05340(N/A|-2.01518|0.5083293|85|91|17|23|N/A)		Derived by automated computational analysis using gene prediction method: Protein Homology.	NA	0
NA	NA	pmn2a_rs05185(N/A|-0.123837|0.9780756|184|190|18|24|N/A)			Derived by automated computational analysis using gene prediction method: Protein Homology.	NA	0
NA	NA	pmn2a_rs05200(N/A|-6.0693|0.0535191|257|263|51|57|N/A)		ew15_rs06395(N/A|-1.20409|0.8259238|270|276|67|73|N/A)	PAS domain-containing sensor histidine kinase	NA	0
NA	NA	pmn2a_rs05265(N/A|-1.76326|0.7038782|152|158|52|58|N/A)			DUF1651 domain-containing protein	NA	0
NA	NA	pmn2a_rs05270(N/A|-0.695645|0.9233705|211|217|65|71|N/A)			Derived by automated computational analysis using gene prediction method: Protein Homology.	NA	0
NA	NA	pmn2a_rs05275(N/A|-4.71216|0.1377041|176|182|18|24|N/A)		ew15_rs06470(N/A|-1.52847|0.7482015|294|300|69|75|N/A)	gibberellin regulated-like protein	NA	0
NA	NA	pmn2a_rs05280(N/A|-5.03076|0.1109093|33|39|18|24|N/A)		ew15_rs06475(N/A|-3.3274|0.3004061|287|293|68|74|N/A)	Derived by automated computational analysis using gene prediction method: Protein Homology.	NA	0
NA	NA	pmn2a_rs05285(N/A|-1.54946|0.7568992|257|263|52|58|N/A)		ew15_rs06480(N/A|-0.148134|0.9761361|257|263|52|58|N/A)	Derived by automated computational analysis using gene prediction method: GeneMarkS+.	NA	0
NA	NA	pmn2a_rs05300(N/A|-0.898958|0.8924173|148|154|17|23|N/A)	natl1_rs05480(N/A|-1.15723|0.7739865|258|264|70|76|N/A)		Derived by automated computational analysis using gene prediction method: Protein Homology.	NA	0
NA	NA	pmn2a_rs05320(N/A|-3.21458|0.3528158|268|274|70|76|N/A)	natl1_rs05500(N/A|-1.25657|0.74374|268|274|70|76|N/A)		Derived by automated computational analysis using gene prediction method: Protein Homology.	NA	0
NA	NA	pmn2a_rs05330(N/A|-2.07855|0.6226384|263|269|52|58|N/A)			cytochrome D ubiquinol oxidase subunit II	NA	0
NA	NA	pmn2a_rs05370(N/A|-1.05384|0.8648069|102|108|23|29|N/A)	natl1_rs05550(N/A|-1.05381|0.8043625|102|108|23|29|N/A)		Derived by automated computational analysis using gene prediction method: Protein Homology.	NA	0
NA	NA	pmn2a_rs05400(N/A|-0.597861|0.9360464|192|198|52|58|N/A)			Derived by automated computational analysis using gene prediction method: Protein Homology.	NA	0
NA	NA	pmn2a_rs05410(N/A|-4.15938|0.1982322|94|101|66|73|N/A)	natl1_rs05590(N/A|-0.779995|0.8766862|94|100|67|73|N/A)		Derived by automated computational analysis using gene prediction method: Protein Homology.	NA	0
NA	NA	pmn2a_rs05445(N/A|-0.729598|0.9186317|119|125|52|58|N/A)			Derived by automated computational analysis using gene prediction method: Protein Homology.	NA	0
NA	NA	pmn2a_rs05465(N/A|-2.41173|0.5370079|156|162|65|71|N/A)			Derived by automated computational analysis using gene prediction method: Protein Homology.	NA	0
NA	NA	pmn2a_rs05470(N/A|-0.608725|0.9347092|27|35|22|30|N/A)	natl1_rs05650(N/A|-0.67863|0.8995999|27|35|22|30|N/A)		pilus assembly protein	NA	0
NA	NA	pmn2a_rs05475(N/A|-5.98334|0.0569082|3|9|67|73|N/A)	natl1_rs05655(N/A|-2.66923|0.3410736|3|9|67|73|N/A)		carotene isomerase	NA	0
NA	NA	pmn2a_rs05480(N/A|-0.980392|0.878319|281|287|70|76|N/A)			Derived by automated computational analysis using gene prediction method: Protein Homology.	NA	0
NA	NA	pmn2a_rs05525(N/A|-0.203192|0.9731081|216|222|20|26|N/A)		ew15_rs05595(N/A|-1.11262|0.8456521|216|222|20|26|N/A)	nitroreductase	NA	0
NA	NA	pmn2a_rs05540(N/A|-2.53836|0.5053786|32|38|17|23|N/A)	natl1_rs05725(N/A|-2.53836|0.3706201|32|38|17|23|N/A)		phosphoribosylglycinamide formyltransferase 2	NA	0
NA	NA	pmn2a_rs05545(N/A|-1.85333|0.6808941|198|204|70|76|N/A)	natl1_rs05730(N/A|-0.867681|0.8550453|264|270|51|57|N/A)		Derived by automated computational analysis using gene prediction method: Protein Homology.	NA	0
NA	NA	pmn2a_rs05550(N/A|-8.63397|0.0080987|33|41|16|24|N/A)	natl1_rs05735(N/A|-8.63397|0.0081653|33|41|16|24|N/A)		Derived by automated computational analysis using gene prediction method: Protein Homology.	NA	0
NA	NA	pmn2a_rs05555(N/A|-2.54493|0.5037578|144|151|69|76|N/A)	natl1_rs05740(N/A|-3.87207|0.1538829|29|37|67|75|N/A)		DUF3804 domain-containing protein	NA	0
NA	NA	pmn2a_rs05565(N/A|-1.85702|0.6799468|42|48|66|72|N/A)		ew15_rs06340(N/A|-2.23079|0.5595052|99|105|68|74|N/A)	high light inducible protein	NA	0
NA	NA	pmn2a_rs05575(N/A|-4.42486|0.1667384|100|106|51|57|N/A)	natl1_rs05755(N/A|-0.233446|0.9698901|113|119|17|23|N/A)		high light inducible protein	NA	0
NA	NA	pmn2a_rs05615(N/A|-12.0878|0.0005688|60|71|17|28|N/A)	natl1_rs05795(N/A|-11.1678|0.0021925|60|71|17|28|N/A)		Derived by automated computational analysis using gene prediction method: Protein Homology.	NA	0
NA	NA	pmn2a_rs05640(N/A|-5.02744|0.111162|174|180|51|57|N/A)		ew15_rs06045(N/A|-0.134692|0.9769755|152|158|70|76|N/A)	Derived by automated computational analysis using gene prediction method: Protein Homology.	NA	0
NA	NA	pmn2a_rs05660(N/A|-2.98113|0.4018614|102|108|51|57|N/A)			DUF1651 domain-containing protein	NA	0
NA	NA	pmn2a_rs05670(N/A|-3.47774|0.3026771|78|84|17|23|N/A)	natl1_rs05845(N/A|-3.47774|0.2004086|78|84|17|23|N/A)		Derived by automated computational analysis using gene prediction method: Protein Homology.	NA	0
NA	NA	pmn2a_rs05720(N/A|-2.3362|0.5561791|208|214|69|75|N/A)		ew15_rs06140(N/A|-4.08945|0.179462|87|94|67|74|N/A)	Derived by automated computational analysis using gene prediction method: Protein Homology.	NA	0
NA	NA	pmn2a_rs05755(N/A|-4.25773|0.1860107|176|182|51|57|N/A)		ew15_rs06175(N/A|-0.0663742|0.9809061|93|99|13|19|N/A)	Derived by automated computational analysis using gene prediction method: Protein Homology.	NA	0
NA	NA	pmn2a_rs05790(N/A|-3.58738|0.2834309|148|161|15|28|N/A)	natl1_rs05970(N/A|-2.40546|0.4026832|150|161|15|27|N/A)		Derived by automated computational analysis using gene prediction method: GeneMarkS+.	NA	0
NA	NA	pmn2a_rs05845(N/A|-4.07715|0.2089722|129|135|68|74|N/A)	natl1_rs06020(N/A|-1.57679|0.6427817|285|298|17|28|N/A)		high light inducible protein	NA	0
NA	NA	pmn2a_rs05880(N/A|-1.14546|0.8469432|157|163|17|23|N/A)			photosystem II protein D1	NA	0
NA	NA	pmn2a_rs05890(N/A|-2.83089|0.4355634|72|86|17|30|N/A)			endonuclease VIII	NA	0
NA	NA	pmn2a_rs05920(N/A|-0.8341|0.9029594|293|299|70|76|N/A)			Derived by automated computational analysis using gene prediction method: Protein Homology.	NA	0
NA	NA	pmn2a_rs05955(N/A|-4.04784|0.2129178|4|11|69|76|N/A)	natl1_rs06135(N/A|-2.6419|0.3470779|4|11|69|76|N/A)		Derived by automated computational analysis using gene prediction method: Protein Homology.	NA	0
NA	NA	pmn2a_rs05970(N/A|-2.9751|0.4031829|84|90|20|26|N/A)	natl1_rs06150(N/A|-2.26685|0.4383044|144|150|20|26|N/A)		Nif11-like leader peptide family natural product precursor	NA	0
NA	NA	pmn2a_rs05980(N/A|-1.2582|0.8235302|253|259|17|23|N/A)		ew15_rs06260(N/A|-3.61955|0.2481336|262|268|70|76|N/A)	high light inducible protein	NA	0
NA	NA	pmn2a_rs06000(N/A|-2.90534|0.4186631|293|299|16|22|N/A)	natl1_rs06180(N/A|-2.9679|0.2810514|101|108|68|75|N/A)		DUF2811 domain-containing protein	NA	0
NA	NA	pmn2a_rs06005(N/A|-5.14751|0.1023543|230|236|51|57|N/A)	natl1_rs06185(N/A|-4.96202|0.0746392|230|236|51|57|N/A)		DUF2811 domain-containing protein	NA	0
NA	NA	pmn2a_rs06015(N/A|-2.25243|0.5776483|31|37|18|24|N/A)	natl1_rs06195(N/A|-2.31211|0.4264324|31|37|18|24|N/A)		Derived by automated computational analysis using gene prediction method: Protein Homology.	NA	0
NA	NA	pmn2a_rs06035(N/A|-1.96317|0.6525643|68|74|69|75|N/A)			Derived by automated computational analysis using gene prediction method: Protein Homology.	NA	0
NA	NA	pmn2a_rs06040(N/A|-3.18813|0.3581608|48|55|66|73|N/A)	natl1_rs06220(N/A|-2.20474|0.454967|182|188|17|23|N/A)		Derived by automated computational analysis using gene prediction method: Protein Homology.	NA	0
NA	NA	pmn2a_rs06045(N/A|-2.44589|0.5284072|59|94|8|32|N/A)	natl1_rs06225(N/A|-3.20459|0.2404172|59|94|8|32|N/A)		DUF3764 domain-containing protein	NA	0
NA	NA	pmn2a_rs06055(N/A|-0.372005|0.9599091|156|162|51|57|N/A)			DUF296 domain-containing protein	NA	0
NA	NA	pmn2a_rs06065(N/A|-1.26223|0.8226658|11|23|15|27|N/A)	natl1_rs06245(N/A|-1.75051|0.5881613|11|23|15|27|N/A)		DUF3104 domain-containing protein	NA	0
NA	NA	pmn2a_rs06070(N/A|-3.26005|0.3437566|277|283|16|22|N/A)	natl1_rs06250(N/A|-3.26005|0.2317227|277|283|16|22|N/A)		Derived by automated computational analysis using gene prediction method: Protein Homology.	NA	0
NA	NA	pmn2a_rs06080(N/A|-6.78432|0.0319285|90|98|16|24|N/A)	natl1_rs06260(N/A|-6.64526|0.0257949|90|98|16|24|N/A)		Derived by automated computational analysis using gene prediction method: Protein Homology.	NA	0
NA	NA	pmn2a_rs06120(N/A|-0.140993|0.9770643|113|119|17|23|N/A)			(2Fe-2S)-binding protein	NA	0
NA	NA	pmn2a_rs06135(N/A|-6.20419|0.0485872|40|47|17|24|N/A)	natl1_rs06315(N/A|-6.2203|0.0334758|40|47|17|24|N/A)		23S rRNA pseudouridine(2604) synthase RluF	NA	0
NA	NA	pmn2a_rs06150(N/A|-1.95217|0.6554115|161|167|66|72|N/A)	natl1_rs06025(N/A|-0.377306|0.9527158|248|254|68|74|N/A)		high light inducible protein	NA	0
NA	NA	pmn2a_rs06170(N/A|-1.86995|0.6766248|216|222|17|23|N/A)	natl1_rs06350(N/A|-4.08882|0.133092|260|266|18|24|N/A)		Derived by automated computational analysis using gene prediction method: GeneMarkS+.	NA	0
NA	NA	pmn2a_rs06185(N/A|-3.28863|0.3381466|132|138|68|74|N/A)	natl1_rs06365(N/A|-2.29958|0.429696|33|39|17|23|N/A)		DUF3104 domain-containing protein	NA	0
NA	NA	pmn2a_rs06215(N/A|-1.03298|0.8687194|221|227|69|75|N/A)	natl1_rs06395(N/A|-0.0340456|0.985784|191|197|17|23|N/A)		antibiotic biosynthesis monooxygenase	NA	0
NA	NA	pmn2a_rs06270(N/A|-0.850168|0.9004053|155|161|17|23|N/A)		ew15_rs06615(N/A|-0.942708|0.8791912|155|161|17|23|N/A)	Derived by automated computational analysis using gene prediction method: Protein Homology.	NA	0
NA	NA	pmn2a_rs06300(N/A|-1.08028|0.859764|9|16|17|24|N/A)	natl1_rs06505(N/A|-3.80138|0.1613499|4|11|17|24|N/A)		Derived by automated computational analysis using gene prediction method: Protein Homology.	NA	0
NA	NA	pmn2a_rs06345(N/A|-4.61172|0.1472947|147|153|51|57|N/A)			carotene isomerase	NA	0
NA	NA	pmn2a_rs06365(N/A|-2.20402|0.5901312|249|256|17|24|N/A)	natl1_rs06570(N/A|-2.05893|0.4956949|249|256|17|24|N/A)		BolA family transcriptional regulator	NA	0
NA	NA	pmn2a_rs06385(N/A|-2.46688|0.5231462|112|118|51|57|N/A)		ew15_rs06725(N/A|-0.820053|0.9006798|232|239|69|76|N/A)	S-isoprenylcysteine methyltransferase	NA	0
NA	NA	pmn2a_rs06415(N/A|-3.64124|0.274329|137|143|52|58|N/A)	natl1_rs06620(N/A|-1.38727|0.7028857|137|143|52|58|N/A)		photosystem II oxygen evolving complex protein PsbP	NA	0
NA	NA	pmn2a_rs06440(N/A|-4.81498|0.1284736|203|210|67|74|N/A)	natl1_rs06645(N/A|-1.81623|0.5678663|203|210|67|74|N/A)		biotin synthase	NA	0
NA	NA	pmn2a_rs06455(N/A|-2.18484|0.5950887|150|158|63|71|N/A)	natl1_rs06660(N/A|-1.16745|0.7709175|2|8|68|74|N/A)		diaminopimelate decarboxylase	NA	0
NA	NA	pmn2a_rs06550(N/A|-1.26844|0.8213303|98|104|51|57|N/A)		ew15_rs06895(N/A|-6.24542|0.0341466|87|93|17|23|N/A)	glucose-6-phosphate dehydrogenase	NA	0
NA	NA	pmn2a_rs06565(N/A|-4.00595|0.2186658|80|86|66|72|N/A)			DNA damage-inducible protein	NA	0
NA	NA	pmn2a_rs06595(N/A|-0.240344|0.9705203|53|59|13|19|N/A)		ew15_rs06940(N/A|-4.19302|0.1666959|74|80|15|21|N/A)	Derived by automated computational analysis using gene prediction method: Protein Homology.	NA	0
NA	NA	pmn2a_rs06625(N/A|-0.726537|0.919066|193|199|18|24|N/A)		ew15_rs06970(N/A|-3.34112|0.2977804|279|286|17|24|N/A)	thioredoxin	NA	0
NA	NA	pmn2a_rs06660(N/A|-2.39525|0.5411736|287|293|66|72|N/A)			Holliday junction resolvase	NA	0
NA	NA	pmn2a_rs06670(N/A|-6.22518|0.0478601|129|137|13|21|N/A)			cysteine desulfuration protein SufE	NA	0
NA	NA	pmn2a_rs06675(N/A|-1.13229|0.8495775|270|276|65|71|N/A)			homoserine dehydrogenase	NA	0
NA	NA	pmn2a_rs06680(N/A|-1.91243|0.6656816|248|254|51|57|N/A)		ew15_rs07025(N/A|-3.58744|0.2535081|273|279|69|75|N/A)	Derived by automated computational analysis using gene prediction method: Protein Homology.	NA	0
NA	NA	pmn2a_rs06750(N/A|-0.461955|0.9512924|205|211|17|23|N/A)	natl1_rs06955(N/A|-0.542618|0.9264536|205|211|17|23|N/A)		Derived by automated computational analysis using gene prediction method: Protein Homology.	NA	0
NA	NA	pmn2a_rs06790(N/A|-1.68663|0.7231733|141|152|14|24|N/A)	natl1_rs06995(N/A|-0.205586|0.9726343|134|140|17|23|N/A)		TIGR03643 family protein	NA	0
NA	NA	pmn2a_rs06800(N/A|-2.30471|0.5642271|145|151|69|75|N/A)		ew15_rs07145(N/A|-0.955611|0.8767944|152|158|70|76|N/A)	peroxiredoxin	NA	0
NA	NA	pmn2a_rs06820(N/A|-3.5959|0.2819757|163|170|17|24|N/A)		ew15_rs07170(N/A|-3.07305|0.3521303|108|114|52|58|N/A)	transglutaminase family protein	NA	0
NA	NA	pmn2a_rs06830(N/A|-2.72413|0.460446|80|86|17|23|N/A)	natl1_rs07035(N/A|-4.84181|0.080755|293|299|17|23|N/A)		circularly permuted type 2 ATP-grasp protein	NA	0
NA	NA	pmn2a_rs06865(N/A|-2.91426|0.4166642|269|276|51|58|N/A)		ew15_rs10690(N/A|-6.21073|0.0351268|113|124|12|23|N/A)	DUF4214 domain-containing protein	NA	0
NA	NA	pmn2a_rs06880(N/A|-0.497217|0.947598|152|158|69|75|N/A)	natl1_rs04235(N/A|-1.72923|0.5947854|148|154|17|23|N/A)		Derived by automated computational analysis using gene prediction method: Protein Homology.	NA	0
NA	NA	pmn2a_rs06900(N/A|-3.31872|0.3323107|149|155|70|76|N/A)			redox-regulated ATPase YchF	NA	0
NA	NA	pmn2a_rs06975(N/A|-1.39494|0.793237|64|70|52|58|N/A)		ew15_rs07290(N/A|-0.234338|0.9702054|260|266|66|72|N/A)	3-beta hydroxysteroid dehydrogenase	NA	0
NA	NA	pmn2a_rs06985(N/A|-2.02072|0.6376466|201|207|51|57|N/A)		ew15_rs07300(N/A|-1.24348|0.8170973|40|46|17|23|N/A)	alpha/beta hydrolase	NA	0
NA	NA	pmn2a_rs07005(N/A|-1.94595|0.6570206|132|138|68|74|N/A)			photosystem II D2 protein (photosystem q(a) protein)	NA	0
NA	NA	pmn2a_rs07045(N/A|-2.15105|0.6038354|87|94|50|57|N/A)		ew15_rs07370(N/A|-2.51007|0.4857195|71|77|69|75|N/A)	iron ABC transporter substrate-binding protein	NA	0
NA	NA	pmn2a_rs07070(N/A|-3.41145|0.3147829|130|137|51|58|N/A)	natl1_rs07305(N/A|-3.67453|0.1756693|38|44|16|22|N/A)		Derived by automated computational analysis using gene prediction method: Protein Homology.	NA	0
NA	NA	pmn2a_rs07135(N/A|-1.65075|0.7321058|17|23|70|76|N/A)			SAM-dependent methyltransferase	NA	0
NA	NA	pmn2a_rs07160(N/A|-1.17853|0.8402333|76|99|51|76|N/A)			Derived by automated computational analysis using gene prediction method: Protein Homology.	NA	0
NA	NA	pmn2a_rs07170(N/A|-0.117998|0.9784121|90|96|22|28|N/A)	natl1_rs07405(N/A|-0.279233|0.9649792|90|96|22|28|N/A)		Derived by automated computational analysis using gene prediction method: Protein Homology.	NA	0
NA	NA	pmn2a_rs07195(N/A|-0.856242|0.8994298|34|40|17|23|N/A)	natl1_rs07430(N/A|-0.624735|0.9107925|34|40|17|23|N/A)		chorismate mutase	NA	0
NA	NA	pmn2a_rs07260(N/A|-2.73202|0.4585821|4|10|70|76|N/A)	natl1_rs07495(N/A|-0.836481|0.8629276|4|10|70|76|N/A)		Derived by automated computational analysis using gene prediction method: Protein Homology.	NA	0
NA	NA	pmn2a_rs07270(N/A|-1.25222|0.8248094|37|43|52|58|N/A)			TPR repeat-containing protein	NA	0
NA	NA	pmn2a_rs07270(N/A|-1.25222|0.8248094|37|43|52|58|N/A)	natl1_rs00365(N/A|-0.971314|0.8275421|171|177|20|26|N/A)		TPR repeat-containing protein	NA	0
NA	NA	pmn2a_rs07275(N/A|-2.04164|0.6322182|221|227|17|23|N/A)		ew15_rs09020(N/A|-2.80544|0.4125972|289|297|20|28|N/A)	2OG-Fe(II) oxygenase	NA	0
NA	NA	pmn2a_rs07280(N/A|-2.64197|0.4800788|276|282|13|19|N/A)			SAM-dependent methyltransferase	NA	0
NA	NA	pmn2a_rs07285(N/A|-1.91582|0.6648066|223|229|18|24|N/A)	natl1_rs07535(N/A|-1.24835|0.7462747|70|76|18|24|N/A)		Derived by automated computational analysis using gene prediction method: GeneMarkS+.	NA	0
NA	NA	pmn2a_rs07370(N/A|-2.94246|0.4103822|247|261|13|25|N/A)	natl1_rs07575(N/A|-4.44565|0.1049105|244|261|13|28|N/A)		bifunctional cobalt-precorrin-7 (C(5))-methyltransferase/cobalt-precorrin-6B (C(15))-methyltransferase	NA	0
NA	NA	pmn2a_rs07380(N/A|-1.14179|0.8476795|256|263|23|30|N/A)	natl1_rs07585(N/A|-1.24083|0.748589|256|263|23|30|N/A)		phenylalanine--tRNA ligase subunit alpha	NA	0
NA	NA	pmn2a_rs07520(N/A|-1.39817|0.7924987|32|38|51|57|N/A)		ew15_rs07815(N/A|-2.24234|0.5563912|111|122|15|26|N/A)	UDP-N-acetylglucosamine 1-carboxyvinyltransferase	NA	0
NA	NA	pmn2a_rs07560(N/A|-1.3153|0.8111171|100|106|51|57|N/A)		ew15_rs07860(N/A|-2.55795|0.4734694|241|247|69|75|N/A)	D-alanine--D-alanine ligase	NA	0
NA	NA	pmn2a_rs07580(N/A|-2.63639|0.4814265|158|164|66|72|N/A)			3-methyl-2-oxobutanoate hydroxymethyltransferase	NA	0
NA	NA	pmn2a_rs07590(N/A|-6.34324|0.043961|32|38|51|57|N/A)		ew15_rs07890(N/A|-0.125305|0.9775486|134|140|13|19|N/A)	PIN/TRAM domain-containing protein	NA	0
NA	NA	pmn2a_rs07650(N/A|-1.56318|0.7535811|199|205|51|57|N/A)	natl1_rs07855(N/A|-0.732038|0.8878213|199|207|49|57|N/A)		Derived by automated computational analysis using gene prediction method: Protein Homology.	NA	0
NA	NA	pmn2a_rs07665(N/A|-2.08526|0.620897|29|35|70|76|N/A)	natl1_rs07870(N/A|-0.405097|0.9487959|29|35|70|76|N/A)		glycogen-debranching protein	NA	0
NA	NA	pmn2a_rs07705(N/A|-0.633502|0.9315931|159|165|20|26|N/A)	natl1_rs07910(N/A|-0.204757|0.9727132|159|165|20|26|N/A)		tyrosine--tRNA ligase	NA	0
NA	NA	pmn2a_rs07725(N/A|-1.27426|0.8200749|128|134|51|57|N/A)		ew15_rs08025(N/A|-2.57387|0.4694275|162|168|51|57|N/A)	peptide-methionine (S)-S-oxide reductase	NA	0
NA	NA	pmn2a_rs07795(N/A|-5.45279|0.0827952|69|76|67|74|N/A)	natl1_rs08000(N/A|-1.61119|0.6318872|69|76|67|74|N/A)		tRNA pseudouridine(55) synthase TruB	NA	0
NA	NA	pmn2a_rs07835(N/A|-2.88253|0.4238001|87|93|51|57|N/A)			phosphoglycerate dehydrogenase	NA	0
NA	NA	pmn2a_rs07845(N/A|-0.548683|0.9418788|250|256|50|56|N/A)		ew15_rs08145(N/A|-0.32927|0.9625123|165|171|70|76|N/A)	photosystem II S4 domain protein	NA	0
NA	NA	pmn2a_rs07895(N/A|-3.60131|0.2810546|257|263|13|19|N/A)		ew15_rs08195(N/A|-3.52855|0.2636011|257|263|13|19|N/A)	redox protein	NA	0
NA	NA	pmn2a_rs07945(N/A|-4.49149|0.1595585|85|91|51|57|N/A)	natl1_rs08145(N/A|-3.82256|0.1590753|26|33|17|24|N/A)		high light inducible protein	NA	0
NA	NA	pmn2a_rs07950(N/A|-2.24105|0.5805784|166|173|17|24|N/A)	natl1_rs08150(N/A|-5.16802|0.0652678|145|152|17|24|N/A)		Derived by automated computational analysis using gene prediction method: Protein Homology.	NA	0
NA	NA	pmn2a_rs08005(N/A|-0.864178|0.8981472|241|247|18|24|N/A)		ew15_rs09010(N/A|-1.30781|0.8022827|241|247|18|24|N/A)	Derived by automated computational analysis using gene prediction method: Protein Homology.	NA	0
NA	NA	pmn2a_rs08010(N/A|-0.0761808|0.980711|201|207|50|56|N/A)		ew15_rs09005(N/A|-2.31481|0.5369541|26|32|70|76|N/A)	Derived by automated computational analysis using gene prediction method: Protein Homology.	NA	0
NA	NA	pmn2a_rs08015(N/A|-2.26783|0.5736877|168|178|17|28|N/A)	natl1_rs06420(N/A|-2.20362|0.4552714|168|178|17|28|N/A)		Derived by automated computational analysis using gene prediction method: Protein Homology.	NA	0
NA	NA	pmn2a_rs08020(N/A|-6.22112|0.0479999|72|78|51|57|N/A)	natl1_rs06425(N/A|-3.7354|0.1686465|71|77|52|58|N/A)		Derived by automated computational analysis using gene prediction method: Protein Homology.	NA	0
NA	NA	pmn2a_rs08030(N/A|-10.9396|0.0013921|122|132|14|24|N/A)	natl1_rs06435(N/A|-11.3215|0.0020342|29|40|14|25|N/A)		Derived by automated computational analysis using gene prediction method: Protein Homology.	NA	0
NA	NA	pmn2a_rs08045(N/A|-1.33869|0.8059319|3|9|17|23|N/A)		ew15_rs08320(N/A|-1.97438|0.6292893|15|21|68|74|N/A)	DUF2811 domain-containing protein	NA	0
NA	NA	pmn2a_rs08055(N/A|-0.183532|0.9744086|164|170|17|23|N/A)	natl1_rs08265(N/A|-1.0422|0.8076861|164|170|17|23|N/A)		DNA-directed RNA polymerase subunit omega	NA	0
NA	NA	pmn2a_rs08085(N/A|-4.81557|0.1284223|89|95|66|72|N/A)	natl1_rs08300(N/A|-1.25324|0.7447674|89|95|66|72|N/A)		ATP synthase subunit beta	NA	0
NA	NA	pmn2a_rs08090(N/A|-3.28322|0.3392035|2|8|69|75|N/A)	natl1_rs08305(N/A|-0.639453|0.9078066|5|11|69|75|N/A)		ATP synthase epsilon chain	NA	0
NA	NA	pmn2a_rs08110(N/A|-3.89306|0.234805|269|275|51|57|N/A)		ew15_rs08390(N/A|-3.16615|0.3325301|123|133|18|28|N/A)	GTP-binding protein	NA	0
NA	NA	pmn2a_rs08140(N/A|-1.0575|0.8641144|126|132|51|57|N/A)			ATP synthase subunit alpha	NA	0
NA	NA	pmn2a_rs08205(N/A|-2.06025|0.6273881|16|23|69|76|N/A)	natl1_rs08420(N/A|-0.15832|0.9768826|16|23|69|76|N/A)		TlyA family rRNA (cytidine-2'-O)-methyltransferase	NA	0
NA	NA	pmn2a_rs08210(N/A|-0.854506|0.8997092|152|159|20|27|N/A)	natl1_rs08425(N/A|-1.00065|0.8194192|146|153|20|27|N/A)		Derived by automated computational analysis using gene prediction method: Protein Homology.	NA	0
NA	NA	pmn2a_rs08230(N/A|-2.78662|0.4457915|168|174|51|57|N/A)			8-amino-7-oxononanoate synthase	NA	0
NA	NA	pmn2a_rs08240(N/A|-0.130136|0.9777082|83|89|20|26|N/A)			methyltransferase domain-containing protein	NA	0
NA	NA	pmn2a_rs08290(N/A|-5.19399|0.0991217|149|156|68|75|N/A)	natl1_rs08505(N/A|-2.64467|0.3464654|149|156|68|75|N/A)		sodium:proline symporter	NA	0
NA	NA	pmn2a_rs08295(N/A|-1.77594|0.7006603|154|160|51|57|N/A)			23S rRNA (adenine(2503)-C(2))-methyltransferase RlmN	NA	0
NA	NA	pmn2a_rs08380(N/A|-3.07053|0.3825866|281|287|52|58|N/A)	natl1_rs08595(N/A|-1.73399|0.5933017|241|249|51|59|N/A)		Derived by automated computational analysis using gene prediction method: Protein Homology.	NA	0
NA	NA	pmn2a_rs08400(N/A|-2.1611|0.6012324|36|49|15|27|N/A)			metal ABC transporter permease	NA	0
NA	NA	pmn2a_rs08405(N/A|-3.04072|0.388947|238|244|52|58|N/A)		ew15_rs08705(N/A|-0.0701966|0.9807006|203|209|51|57|N/A)	transcriptional repressor	NA	0
NA	NA	pmn2a_rs08535(N/A|-2.71688|0.4621621|185|192|68|75|N/A)			RNA-binding protein	NA	0
NA	NA	pmn2a_rs08550(N/A|-3.67725|0.2683725|27|34|69|76|N/A)	natl1_rs08765(N/A|-1.79856|0.5732972|27|34|69|76|N/A)		radical SAM protein	NA	0
NA	NA	pmn2a_rs08575(N/A|-1.96028|0.6533125|226|232|17|23|N/A)	natl1_rs08790(N/A|-3.23646|0.235384|226|232|17|23|N/A)		ribonuclease HII	NA	0
NA	NA	pmn2a_rs08610(N/A|-1.95835|0.6538121|155|161|66|72|N/A)			elongation factor G	NA	0
NA	NA	pmn2a_rs08630(N/A|-0.982403|0.8779589|248|254|20|26|N/A)	natl1_rs08845(N/A|-0.998636|0.8199812|248|254|20|26|N/A)		Derived by automated computational analysis using gene prediction method: Protein Homology.	NA	0
NA	NA	pmn2a_rs08635(N/A|-2.34675|0.5534896|46|53|19|26|N/A)	natl1_rs08850(N/A|-2.30581|0.4280711|46|53|19|26|N/A)		lipoyl synthase	NA	0
NA	NA	pmn2a_rs08690(N/A|-4.63566|0.1449558|52|58|52|58|N/A)	natl1_rs08905(N/A|-4.32549|0.1136403|50|59|51|60|N/A)		Derived by automated computational analysis using gene prediction method: Protein Homology.	NA	0
NA	NA	pmn2a_rs08700(N/A|-1.47246|0.7752567|79|86|69|76|N/A)			Derived by automated computational analysis using gene prediction method: Protein Homology.	NA	0
NA	NA	pmn2a_rs08775(N/A|-0.598683|0.9359459|209|215|69|75|N/A)			50S ribosomal protein L13	NA	0
NA	NA	pmn2a_rs08815(N/A|-0.440108|0.953491|151|157|18|24|N/A)		ew15_rs09115(N/A|-6.20753|0.0352185|278|286|67|75|N/A)	50S ribosomal protein L15	NA	0
NA	NA	pmn2a_rs08880(N/A|-0.5455|0.9422439|108|114|13|19|N/A)	natl1_rs09070(N/A|-0.528789|0.9289218|108|114|13|19|N/A)		50S ribosomal protein L2	NA	0
NA	NA	pmn2a_rs08945(N/A|-2.92176|0.4149879|93|99|51|57|N/A)		ew15_rs09250(N/A|-2.24102|0.5567469|264|270|68|74|N/A)	kinase	NA	0
NA	NA	pmn2a_rs08950(N/A|-1.46096|0.7779575|220|227|66|73|N/A)			Derived by automated computational analysis using gene prediction method: Protein Homology.	NA	0
NA	NA	pmn2a_rs09015(N/A|-4.34433|0.1757947|181|188|68|75|N/A)	natl1_rs09205(N/A|-1.88634|0.5465288|181|188|68|75|N/A)		sensor histidine kinase	NA	0
NA	NA	pmn2a_rs09040(N/A|-2.32876|0.5580779|118|124|52|58|N/A)	natl1_rs09230(N/A|-0.605493|0.914615|118|124|52|58|N/A)		cofactor assembly of complex C subunit B	NA	0
NA	NA	pmn2a_rs09185(N/A|-1.44825|0.7809292|144|150|51|57|N/A)		ew15_rs09490(N/A|-5.07836|0.0862545|61|70|67|76|N/A)	glutamine--fructose-6-phosphate transaminase (isomerizing)	NA	0
NA	NA	pmn2a_rs09190(N/A|-1.50825|0.7667818|8|15|51|58|N/A)		ew15_rs09495(N/A|-1.07997|0.8524204|284|290|16|22|N/A)	photosystem I iron-sulfur center protein PsaC	NA	0
NA	NA	pmn2a_rs09350(N/A|-2.12906|0.6095346|243|249|65|71|N/A)		ew15_rs09655(N/A|-2.66276|0.4471634|257|263|52|58|N/A)	GntR family transcriptional regulator	NA	0
NA	NA	pmn2a_rs09365(N/A|-1.74731|0.7079165|70|81|18|28|N/A)	natl1_rs09555(N/A|-1.46762|0.6774411|287|293|17|23|N/A)		sugar ABC transporter ATP-binding protein	NA	0
NA	NA	pmn2a_rs09400(N/A|-0.594737|0.9364277|154|160|18|24|N/A)			transporter	NA	0
NA	NA	pmn2a_rs09415(N/A|-1.99866|0.6433683|100|106|17|23|N/A)	natl1_rs09610(N/A|-0.0799187|0.9828604|56|63|16|23|N/A)		GDP-mannose 4 6-dehydratase	NA	0
NA	NA	pmn2a_rs09440(N/A|-2.90183|0.4194512|162|177|12|24|N/A)		ew15_rs02545(N/A|-4.26984|0.1577385|145|152|69|76|N/A)	Derived by automated computational analysis using gene prediction method: Protein Homology.	NA	0
NA	NA	pmn2a_rs09450(N/A|-1.67641|0.7257248|293|299|52|58|N/A)	natl1_rs04105(N/A|-1.55733|0.6489543|117|123|68|74|N/A)		Derived by automated computational analysis using gene prediction method: Protein Homology.	NA	0
NA	NA	pmn2a_rs09455(N/A|-2.35798|0.5506307|183|189|51|57|N/A)	natl1_rs04095(N/A|-2.24718|0.4435354|73|81|20|28|N/A)		dTDP-glucose 4 6-dehydratase	NA	0
NA	NA	pmn2a_rs09460(N/A|-2.51673|0.5107299|144|151|69|76|N/A)			glucose-1-phosphate thymidylyltransferase	NA	0
NA	NA	pmn2a_rs09495(N/A|-6.27091|0.0463119|43|50|17|24|N/A)		ew15_rs09830(N/A|-2.13394|0.5857532|125|131|70|76|N/A)	photosystem II core protein PsbZ	NA	0
NA	NA	pmn2a_rs09500(N/A|-0.829405|0.9036984|39|45|51|57|N/A)			DNA mismatch repair protein MutS	NA	0
NA	NA	pmn2a_rs09510(N/A|-0.767241|0.9131748|2|8|17|23|N/A)	natl1_rs09660(N/A|-2.77282|0.3191042|2|9|16|23|N/A)		DNA polymerase III subunit delta	NA	0
NA	NA	pmn2a_rs09610(N/A|-0.891246|0.893703|161|167|70|76|N/A)		ew15_rs09945(N/A|-3.29827|0.3060369|279|298|12|29|N/A)	glycosyltransferase family 1 protein	NA	0
NA	NA	pmn2a_rs09690(N/A|-0.287154|0.9670104|59|65|51|57|N/A)			valine--tRNA ligase	NA	0
NA	NA	pmn2a_rs09720(N/A|-4.7924|0.1304512|276|282|66|72|N/A)	natl1_rs09870(N/A|-0.515486|0.9312497|276|282|66|72|N/A)		polyamine aminopropyltransferase	NA	0
NA	NA	pmn2a_rs09730(N/A|-0.944456|0.884657|238|245|14|21|N/A)		ew15_rs10065(N/A|-4.3036|0.1539357|17|23|69|75|N/A)	Derived by automated computational analysis using gene prediction method: Protein Homology.	NA	0
NA	NA	pmn2a_rs09820(N/A|-4.6329|0.1452238|114|121|50|57|N/A)			RNA polymerase sigma factor RpoD/SigA family	NA	0
NA	NA	pmn2a_rs09850(N/A|-1.64232|0.734194|129|135|51|57|N/A)			formyltetrahydrofolate deformylase	NA	0
NA	NA	pmn2a_rs09875(N/A|-0.0855737|0.9802114|261|267|23|29|N/A)		ew15_rs10205(N/A|-0.579806|0.9357582|72|78|25|31|N/A)	30S ribosomal protein S6	NA	0
NA	NA	pmn2a_rs09910(N/A|-2.36833|0.5479995|289|295|16|22|N/A)	natl1_rs10055(N/A|-1.78909|0.5762158|289|295|16|22|N/A)		glycosyl transferase family 1	NA	0
NA	NA	pmn2a_rs09930(N/A|-0.310329|0.9651669|273|279|20|26|N/A)	natl1_rs10075(N/A|-0.89378|0.8483047|273|279|20|26|N/A)		alpha/beta hydrolase	NA	0
NA	NA	pmn2a_rs09935(N/A|-1.17552|0.8408496|147|153|51|57|N/A)		ew15_rs10265(N/A|-1.84261|0.6651653|171|177|18|24|N/A)	threonine synthase	NA	0
NA	NA	pmn2a_rs10055(N/A|-0.710557|0.9213106|123|129|51|57|N/A)		ew15_rs02625(N/A|-1.57667|0.7358278|130|136|67|73|N/A)	photosystem I reaction center subunit IX	NA	0
NA	NA	pmn2a_rs10065(N/A|-1.04357|0.8667405|63|69|51|57|N/A)			Derived by automated computational analysis using gene prediction method: Protein Homology.	NA	0
NA	NA	pmn2a_rs10105(N/A|-4.98656|0.1143168|155|161|51|57|N/A)			DUF4278 domain-containing protein	NA	0
NA	NA	pmn2a_rs10140(N/A|-3.18744|0.358301|124|132|20|28|N/A)	natl1_rs10255(N/A|-2.42195|0.3985926|285|293|20|28|N/A)		Derived by automated computational analysis using gene prediction method: Protein Homology.	NA	0
NA	NA	pmn2a_rs10150(N/A|-0.461533|0.9513355|6|12|14|20|N/A)		ew15_rs10615(N/A|-4.36579|0.1471392|139|146|67|74|N/A)	DUF2256 domain-containing protein	NA	0
NA	NA	pmn2a_rs10210(N/A|-2.13519|0.6079454|142|148|69|75|N/A)			sugar synthetase	NA	0

## Sheet: Yfr107
fdr	p-value	NC_007335 NATL2A	NC_008819 NATL1A	NZ_CP007754 MIT0801	Annotation	Additional homologs	Amount sampled
0.309659870707987	0.000538674065863333	pmn2a_rs08870(N/A|-9.10031|0.0008845|254|265|39|50|N/A)	natl1_rs09060(N/A|-8.54172|0.0618857|254|265|39|50|N/A)	ew15_rs09175(N/A|-8.54152|0.0016982|254|265|39|50|N/A)	50S ribosomal protein L22	NA	0
0.309659870707987	0.000649915301798685	pmn2a_rs02840(N/A|-6.80682|0.022521|216|235|2|21|N/A)	natl1_rs02875(N/A|-13.9383|0.0005743|216|235|2|21|N/A)	ew15_rs03010(N/A|-6.43974|0.030904|216|235|2|21|N/A)	Derived by automated computational analysis using gene prediction method: Protein Homology.	NA	0
0.309659870707987	0.000695864877995476	pmn2a_rs04560(N/A|-7.38721|0.0113828|10|18|39|47|N/A)	natl1_rs04760(N/A|-12.8465|0.0017931|9|18|39|48|N/A)	ew15_rs04730(N/A|-6.61706|0.0253645|10|18|39|47|N/A)	D-alanyl-D-alanine carboxypeptidase	NA	0
0.366575156680356	0.00115953394601876	pmn2a_rs06975(N/A|-7.282|0.0129522|284|292|39|47|N/A)	natl1_rs07180(N/A|-11.5911|0.0057836|283|292|39|48|N/A)	ew15_rs07290(N/A|-6.92721|0.0176518|284|292|39|47|N/A)	3-beta hydroxysteroid dehydrogenase	NA	0
0.366575156680356	0.00151300489444678	pmn2a_rs04320(N/A|-6.96102|0.0189182|277|283|2|8|N/A)	natl1_rs04520(N/A|-11.9966|0.0040195|66|104|4|49|N/A)	ew15_rs04495(N/A|-6.52669|0.0280749|277|283|2|8|N/A)	Derived by automated computational analysis using gene prediction method: Protein Homology.	NA	0
0.366575156680356	0.00164752879406902	pmn2a_rs04495(N/A|-7.03991|0.0172715|286|292|2|8|N/A)	natl1_rs04695(N/A|-11.3213|0.0073162|265|292|2|30|N/A)	ew15_rs04665(N/A|-6.8356|0.0196929|286|292|2|8|N/A)	molecular chaperone DnaK	NA	0
0.417333136464204	0.00218826363689096	pmn2a_rs02635(N/A|-7.07412|0.016596|160|169|39|48|N/A)	natl1_rs02670(N/A|-10.2129|0.0181996|161|199|11|47|N/A)	ew15_rs02805(N/A|-7.21745|0.012309|160|177|31|48|N/A)	Derived by automated computational analysis using gene prediction method: Protein Homology.	NA	0
0.471958133304392	0.00282821353291021	pmn2a_rs02350(N/A|-5.78561|0.0639135|290|298|4|12|N/A)	natl1_rs02385(N/A|-13.2035|0.0012526|263|273|40|50|N/A)	ew15_rs02470(N/A|-5.76229|0.0619783|263|273|40|50|N/A)	cytochrome c oxidase subunit II	NA	0
0.580535496439516	0.00391372244790685	pmn2a_rs02680(N/A|-5.2435|0.1036018|287|294|40|47|N/A)	natl1_rs02715(N/A|-12.6032|0.002274|270|294|40|53|N/A)	ew15_rs02850(N/A|-6.22193|0.0390353|287|294|40|47|N/A)	Derived by automated computational analysis using gene prediction method: Protein Homology.	NA	0
0.672832131803048	0.00547979173636868	pmn2a_rs04635(N/A|-6.60975|0.0279496|184|190|2|8|N/A)	natl1_rs04830(N/A|-9.58954|0.0293171|38|55|6|21|N/A)	ew15_rs04800(N/A|-6.64681|0.0245212|184|190|2|8|N/A)	50S ribosomal protein L33	NA	0
0.672832131803048	0.00554393516841463	pmn2a_rs05065(N/A|-7.85939|0.0061663|60|70|39|49|N/A)	natl1_rs05260(N/A|-7.59521|0.1146784|58|70|39|54|N/A)	ew15_rs05230(N/A|-7.10997|0.0141026|60|70|39|49|N/A)	NAD-dependent DNA ligase	NA	0
0.707045228215731	0.00635546272553466	pmn2a_rs06770(N/A|-5.78265|0.0640904|67|73|2|8|N/A)	natl1_rs06975(N/A|-10.9078|0.0103814|84|95|41|52|N/A)	ew15_rs07115(N/A|-6.14963|0.0420929|67|73|2|8|N/A)	Derived by automated computational analysis using gene prediction method: Protein Homology.	NA	0
0.769053648941748	0.00798772286472135	pmn2a_rs08305(N/A|-6.46099|0.0327384|269|276|2|9|N/A)	natl1_rs08520(N/A|-9.59716|0.0291511|1|12|41|52|N/A)	ew15_rs08585(N/A|-6.1147|0.0436387|269|276|2|9|N/A)	DNA-directed RNA polymerase subunit beta'	NA	0
0.769053648941748	0.0109086895583474	pmn2a_rs09700(N/A|-5.42776|0.0883705|70|76|2|8|N/A)	natl1_rs09850(N/A|-11.1169|0.0087111|49|60|39|50|N/A)	ew15_rs10035(N/A|-5.35777|0.0901698|70|76|2|8|N/A)	Derived by automated computational analysis using gene prediction method: Protein Homology.	NA	0
0.769053648941748	0.0118394550585223	pmn2a_rs02445(N/A|-4.7577|0.1536863|31|42|42|52|N/A)	natl1_rs02480(N/A|-10.2056|0.0183042|30|42|42|53|N/A)	ew15_rs02610(N/A|-6.58751|0.0262259|30|42|42|53|N/A)	Derived by automated computational analysis using gene prediction method: Protein Homology.	NA	0
0.769053648941748	0.0120000745299827	pmn2a_rs03820(N/A|-6.95073|0.0191425|205|211|2|8|N/A)	natl1_rs03855(N/A|-7.33553|0.1344781|204|211|39|46|N/A)	ew15_rs03995(N/A|-6.83005|0.0198226|205|211|2|8|N/A)	glutamyl-tRNA reductase	NA	0
0.769053648941748	0.0121802228730641	pmn2a_rs03310(N/A|-4.78995|0.1498813|220|227|1|8|N/A)	natl1_rs03340(N/A|-13.3214|0.0011095|224|244|2|22|N/A)	ew15_rs03475(N/A|-4.16824|0.231505|196|244|2|46|N/A)	lycopene cyclase family protein	NA	0
0.769053648941748	0.0126892129775815	pmn2a_rs01665(N/A|-5.92632|0.0559525|58|70|39|51|N/A)	natl1_rs01720(N/A|-9.39467|0.0338593|58|70|39|51|N/A)	ew15_rs01735(N/A|-5.93339|0.0524239|58|70|39|51|N/A)	NUDIX hydrolase	NA	0
0.769053648941748	0.0127006827460012	pmn2a_rs02655(N/A|-7.28806|0.0128571|45|52|1|8|N/A)	natl1_rs02690(N/A|-6.70309|0.1944512|45|52|1|8|N/A)	ew15_rs02825(N/A|-6.99588|0.01624|45|52|1|8|N/A)	adenosine kinase	NA	0
0.769053648941748	0.0127634953989659	pmn2a_rs02685(N/A|-5.33738|0.0956018|35|60|39|53|N/A)	natl1_rs02720(N/A|-11.4075|0.0067909|35|60|39|53|N/A)	ew15_rs02855(N/A|-4.93621|0.1293487|35|60|39|53|N/A)	inorganic pyrophosphatase	NA	0
0.769053648941748	0.0141286394339219	pmn2a_rs03995(N/A|-6.77702|0.0232798|288|297|40|49|N/A)	natl1_rs04030(N/A|-6.79091|0.1850549|87|94|39|46|N/A)	ew15_rs04165(N/A|-7.19577|0.0126545|288|297|40|49|N/A)	endonuclease III	NA	0
0.769053648941748	0.0142754885986952	pmn2a_rs00520(N/A|-5.54828|0.0794141|48|55|1|8|N/A)	natl1_rs00575(N/A|-7.36564|0.1320475|120|134|41|54|N/A)	ew15_rs00585(N/A|-7.80876|0.0054875|123|134|41|52|N/A)	Derived by automated computational analysis using gene prediction method: Protein Homology.	NA	0
0.769053648941748	0.0164356766785862	pmn2a_rs02600(N/A|-6.84788|0.0215095|211|218|1|8|N/A)	natl1_rs02635(N/A|-8.25161|0.0752097|94|111|40|54|N/A)	ew15_rs02770(N/A|-5.49653|0.0795455|211|218|1|8|N/A)	inorganic pyrophosphatase	NA	0
0.769053648941748	0.0168699449389752	pmn2a_rs04535(pgi|-6.61451|0.0278066|141|149|1|9|N/A)	natl1_rs04735(pgi|-7.72935|0.10544|133|149|1|17|N/A)	ew15_rs04705(pgi|-6.12831|0.043031|141|149|1|9|N/A)	glucose-6-phosphate isomerase	NA	0
0.769053648941748	0.018832052698916	pmn2a_rs09725(N/A|-5.63859|0.0731933|181|189|40|48|N/A)	natl1_rs09875(N/A|-9.45686|0.0323463|21|45|32|54|N/A)	ew15_rs10060(N/A|-5.38817|0.0877519|180|189|40|49|N/A)	agmatinase	NA	0
0.769053648941748	0.0192678976279043	pmn2a_rs09605(N/A|-5.85261|0.0600148|6|13|2|9|N/A)	natl1_rs09755(N/A|-8.18299|0.0787|167|175|41|49|N/A)	ew15_rs09940(N/A|-6.19727|0.0400571|6|13|2|9|N/A)	NAD-dependent dehydratase	NA	0
0.769053648941748	0.0195292419749076	pmn2a_rs06285(N/A|-6.42402|0.0340293|77|85|1|9|N/A)	natl1_rs06490(N/A|-8.39151|0.0685041|75|85|1|11|N/A)	ew15_rs06625(N/A|-5.43712|0.083966|77|85|1|9|N/A)	Derived by automated computational analysis using gene prediction method: Protein Homology.	NA	0
0.769053648941748	0.0198460058801168	pmn2a_rs01290(N/A|-6.47475|0.0322685|58|64|2|8|N/A)	natl1_rs01345(N/A|-7.50216|0.1214752|61|70|1|10|N/A)	ew15_rs01355(N/A|-6.14011|0.0425097|63|70|1|8|N/A)	Derived by automated computational analysis using gene prediction method: Protein Homology.	NA	0
0.769053648941748	0.0220058315896575	pmn2a_rs00955(N/A|-6.08884|0.0477884|3|13|7|17|N/A)	natl1_rs01010(N/A|-7.70709|0.1069284|3|13|7|17|N/A)	ew15_rs01020(N/A|-6.11429|0.0436571|3|13|7|17|N/A)	NAD(P)H-quinone oxidoreductase subunit M	NA	0
0.769053648941748	0.0234715399773101	pmn2a_rs04760(N/A|-6.0721|0.0485811|35|41|2|8|N/A)	natl1_rs04955(N/A|-8.66143|0.0570156|179|188|5|14|N/A)	ew15_rs04925(N/A|-5.17137|0.1061566|35|41|2|8|N/A)	Derived by automated computational analysis using gene prediction method: Protein Homology.	NA	0
0.769053648941748	0.0235941100962969	pmn2a_rs07590(N/A|-5.03162|0.1235895|199|206|40|47|N/A)	natl1_rs07795(N/A|-9.92207|0.0228034|192|206|40|53|N/A)	ew15_rs07890(N/A|-5.1589|0.1072997|195|205|41|52|N/A)	PIN/TRAM domain-containing protein	NA	0
0.769053648941748	0.0239335778708314	pmn2a_rs04020(N/A|-5.96109|0.054116|237|244|1|8|N/A)	natl1_rs04055(N/A|-7.82012|0.0995493|195|208|8|21|N/A)	ew15_rs04185(N/A|-5.96109|0.0509959|237|244|1|8|N/A)	divinyl chlorophyll a/b light-harvesting protein PcbB	NA	0
0.769053648941748	0.0239802231099141	pmn2a_rs03765(N/A|-5.73773|0.0668241|143|150|2|9|N/A)	natl1_rs03800(N/A|-7.6249|0.1125775|126|150|2|21|N/A)	ew15_rs03940(N/A|-6.35184|0.0339988|143|150|2|9|N/A)	glycine--tRNA ligase subunit beta	NA	0
0.769053648941748	0.0241040249777055	pmn2a_rs04465(N/A|-5.48308|0.0841642|267|274|39|46|N/A)	natl1_rs04665(N/A|-8.90648|0.0480777|267|274|39|46|N/A)	ew15_rs04635(N/A|-5.482|0.0806092|267|274|39|46|N/A)	ATP phosphoribosyltransferase regulatory subunit	NA	0
0.769053648941748	0.0244518061478922	pmn2a_rs03255(N/A|-6.66501|0.0263271|154|160|2|8|N/A)	natl1_rs03290(N/A|-6.88688|0.1751941|153|160|39|46|N/A)	ew15_rs03425(N/A|-6.09842|0.0443748|157|163|2|8|N/A)	Derived by automated computational analysis using gene prediction method: Protein Homology.	NA	0
0.769053648941748	0.0244547682761371	pmn2a_rs06090(N/A|-6.55675|0.0295835|223|229|2|8|N/A)	natl1_rs06270(N/A|-5.90103|0.2975114|223|229|2|8|N/A)	ew15_rs05815(N/A|-7.19327|0.0126949|223|229|2|8|N/A)	cupin domain-containing protein	NA	0
0.769053648941748	0.0246704334990133	pmn2a_rs00480(N/A|-5.76606|0.0650892|249|257|1|9|N/A)	natl1_rs00535(N/A|-8.04951|0.0858884|243|256|39|52|N/A)	ew15_rs00545(N/A|-5.8845|0.0550232|249|257|1|9|N/A)	Derived by automated computational analysis using gene prediction method: Protein Homology.	NA	0
0.769053648941748	0.0257865449325697	pmn2a_rs03680(N/A|-5.45142|0.0865514|104|112|1|9|N/A)	natl1_rs03715(N/A|-9.99581|0.0215472|100|112|1|13|N/A)	ew15_rs03855(N/A|-4.51667|0.179903|104|112|1|9|N/A)	GTPase	NA	0
0.769053648941748	0.028238148366949	pmn2a_rs02850(N/A|-6.63056|0.027329|262|268|2|8|N/A)	natl1_rs02885(N/A|-7.1845|0.1472268|260|268|39|47|N/A)	ew15_rs03020(N/A|-5.5423|0.0762672|262|268|2|8|N/A)	non-canonical purine NTP pyrophosphatase	NA	0
0.769053648941748	0.0284747358083382	pmn2a_rs00210(N/A|-6.66311|0.0263816|196|203|1|8|N/A)	natl1_rs00240(N/A|-6.01697|0.2806579|196|203|1|8|N/A)	ew15_rs00210(N/A|-6.64548|0.0245584|196|203|1|8|N/A)	Derived by automated computational analysis using gene prediction method: Protein Homology.	NA	0
0.769053648941748	0.0304779071684202	pmn2a_rs03490(N/A|-5.2972|0.0989637|230|236|1|7|N/A)	natl1_rs03520(N/A|-8.85774|0.0497507|147|161|5|19|N/A)	ew15_rs03655(N/A|-5.20719|0.1029256|230|236|1|7|N/A)	uracil-DNA glycosylase	NA	0
0.769053648941748	0.030898039365175	pmn2a_rs01180(N/A|-5.48366|0.0841209|256|262|40|46|N/A)	natl1_rs01235(N/A|-8.9347|0.0471318|256|262|40|46|N/A)	ew15_rs01245(N/A|-4.93478|0.1295006|256|262|40|46|N/A)	DUF2062 domain-containing protein	NA	0
0.769053648941748	0.0337415899302615	pmn2a_rs01475(N/A|-5.63602|0.0733647|259|265|2|8|N/A)	natl1_rs01530(N/A|-7.11192|0.1536921|248|265|2|20|N/A)	ew15_rs01545(N/A|-6.18391|0.0406197|259|265|2|8|N/A)	DUF3146 domain-containing protein	NA	0
0.769053648941748	0.0337695181554341	pmn2a_rs01525(N/A|-4.67286|0.1640403|250|256|2|8|N/A)	natl1_rs01580(N/A|-9.40795|0.033531|14|29|6|19|N/A)	ew15_rs01595(N/A|-5.16327|0.106898|250|256|2|8|N/A)	DUF3181 domain-containing protein	NA	0
0.769053648941748	0.0341342593291303	pmn2a_rs04255(gatA|-1.94749|0.7211889|169|176|6|13|N/A)	natl1_rs04455(gatA|-14.56|0.0002828|178|204|18|42|N/A)	ew15_rs04430(gatA|-4.40179|0.1959281|170|176|6|12|N/A)	Asp-tRNA(Asn)/Glu-tRNA(Gln) amidotransferase GatCAB subunit A	NA	0
0.769053648941748	0.0341762713460929	pmn2a_rs04830(N/A|-6.90272|0.0202185|219|226|1|8|N/A)	natl1_rs05025(N/A|-7.5279|0.1195625|157|166|43|52|N/A)	ew15_rs04995(N/A|-4.57114|0.17264|219|226|1|8|N/A)	DUF4335 domain-containing protein	NA	0
0.769053648941748	0.0341814679590101	pmn2a_rs01715(N/A|-4.17033|0.2360056|277|283|3|9|N/A)	natl1_rs01770(N/A|-9.30246|0.0362179|72|84|2|14|N/A)	ew15_rs01785(N/A|-5.74644|0.06293|277|283|3|9|N/A)	photosynthesis system II assembly factor Ycf48	NA	0
0.769053648941748	0.0350476870812081	pmn2a_rs08455(N/A|-6.18399|0.0434832|72|78|2|8|N/A)	natl1_rs08670(N/A|-6.10818|0.2678647|71|78|39|46|N/A)	ew15_rs08755(N/A|-6.55451|0.0272162|72|78|2|8|N/A)	urea ABC transporter ATP-binding subunit UrtE	NA	0
0.769053648941748	0.0359151844532346	pmn2a_rs04070(carB|-5.17429|0.1098299|294|300|40|46|N/A)	natl1_rs04270(carB|-8.49642|0.0638206|294|300|40|46|N/A)	ew15_rs04245(carB|-5.26891|0.0975378|294|300|40|46|N/A)	carbamoyl-phosphate synthase large subunit	NA	0
0.769053648941748	0.036134577107318	pmn2a_rs03195(N/A|-6.00677|0.0517788|287|294|2|9|N/A)	natl1_rs03230(N/A|-7.04366|0.1599788|275|289|39|53|N/A)	ew15_rs03365(N/A|-5.73144|0.0638413|287|294|2|9|N/A)	2-phosphosulfolactate phosphatase	NA	0
0.769053648941748	0.0362990357042949	pmn2a_rs03015(N/A|-6.65695|0.0265587|193|200|1|8|N/A)	natl1_rs03050(N/A|-5.65745|0.3350432|193|200|1|8|N/A)	ew15_rs03185(N/A|-6.49482|0.0290859|193|200|1|8|N/A)	6-carboxytetrahydropterin synthase	NA	0
0.769053648941748	0.0363901594607439	pmn2a_rs07725(N/A|-6.53511|0.0302732|202|209|1|8|N/A)	natl1_rs07930(N/A|-5.72189|0.3248381|202|209|1|8|N/A)	ew15_rs08025(N/A|-6.53723|0.0277469|202|209|1|8|N/A)	peptide-methionine (S)-S-oxide reductase	NA	0
0.769053648941748	0.0365296213701991	pmn2a_rs02710(N/A|-6.13933|0.0454621|283|289|2|8|N/A)	natl1_rs02745(N/A|-7.39562|0.1296633|265|289|2|22|N/A)	ew15_rs02880(N/A|-5.25437|0.0987868|2|10|26|34|N/A)	Derived by automated computational analysis using gene prediction method: Protein Homology.	NA	0
0.769053648941748	0.0366440354639086	pmn2a_rs06985(N/A|-4.14918|0.2394431|251|257|65|71|N/A)	natl1_rs07190(N/A|-11.1667|0.0083508|187|208|31|51|N/A)	ew15_rs07300(N/A|-4.19727|0.2268628|251|257|65|71|N/A)	alpha/beta hydrolase	NA	0
0.769053648941748	0.0366818189553656	pmn2a_rs06430(N/A|-6.92733|0.0196607|287|295|1|9|N/A)	natl1_rs06635(N/A|-5.72042|0.3250687|241|248|1|8|N/A)	ew15_rs06770(N/A|-6.14147|0.04245|241|248|1|8|N/A)	Derived by automated computational analysis using gene prediction method: Protein Homology.	NA	0
0.769053648941748	0.0374176201914171	pmn2a_rs03810(N/A|-5.05413|0.1213342|155|194|1|46|N/A)	natl1_rs03845(N/A|-8.11134|0.0824918|155|194|1|46|N/A)	ew15_rs03985(N/A|-5.62561|0.0705763|155|194|1|46|N/A)	ribulose-phosphate 3-epimerase	NA	0
0.769053648941748	0.0376540339072421	pmn2a_rs04665(N/A|-5.81858|0.06197|237|244|39|46|N/A)	natl1_rs04860(N/A|-8.42203|0.0671119|237|244|39|46|N/A)	ew15_rs04830(N/A|-4.60944|0.1676608|237|244|39|46|N/A)	adenosylcobinamide kinase	NA	0
0.769053648941748	0.0381013675242907	pmn2a_rs01035(N/A|-5.43528|0.087789|229|235|2|8|N/A)	natl1_rs01090(N/A|-6.52327|0.2148275|261|267|43|49|N/A)	ew15_rs01100(N/A|-6.67869|0.0236433|229|235|2|8|N/A)	citrate synthase	NA	0
0.769053648941748	0.0394140685040832	pmn2a_rs01275(N/A|-4.83083|0.1451604|17|30|40|53|N/A)	natl1_rs01330(N/A|-12.0289|0.0039025|17|30|40|53|N/A)	ew15_rs01340(N/A|-2.85106|0.5006817|261|267|42|48|N/A)	kinase	NA	0
0.769053648941748	0.040212435933222	pmn2a_rs01620(N/A|-5.6802|0.0704628|121|131|1|12|N/A)	natl1_rs01675(N/A|-7.08652|0.1560079|118|124|40|46|N/A)	ew15_rs01690(N/A|-5.76591|0.0617626|121|131|1|12|N/A)	DNA repair exonuclease	NA	0
0.769053648941748	0.0407321242737385	pmn2a_rs01775(N/A|-6.48329|0.0319797|238|244|2|8|N/A)	natl1_rs01830(N/A|-5.98794|0.2848158|238|244|2|8|N/A)	ew15_rs01845(N/A|-6.04584|0.0468217|238|244|2|8|N/A)	bilin biosynthesis protein CpeY	NA	0
0.769053648941748	0.0420397661408283	pmn2a_rs04025(N/A|-7.27579|0.0130503|288|298|1|11|N/A)	natl1_rs04060(N/A|-4.3691|0.572244|27|34|9|16|N/A)	ew15_rs04190(N/A|-7.05897|0.0150271|273|283|1|11|N/A)	Derived by automated computational analysis using gene prediction method: Protein Homology.	NA	0
0.769053648941748	0.0427752836323531	pmn2a_rs00355(N/A|-5.6091|0.0751798|164|178|1|15|N/A)	natl1_rs00415(N/A|-6.60562|0.2053046|164|178|1|15|N/A)	ew15_rs00430(N/A|-6.15654|0.0417925|166|178|1|13|N/A)	Derived by automated computational analysis using gene prediction method: Protein Homology.	NA	0
0.769053648941748	0.043308021370819	pmn2a_rs03745(N/A|-3.87618|0.2867814|4|11|39|46|N/A)	natl1_rs03780(N/A|-10.8911|0.0105265|1|11|39|49|N/A)	ew15_rs03920(N/A|-4.31414|0.2088065|4|11|39|46|N/A)	Derived by automated computational analysis using gene prediction method: Protein Homology.	NA	0
0.769053648941748	0.0433094969556092	pmn2a_rs03075(N/A|-5.55444|0.0789767|197|203|1|7|N/A)	natl1_rs03110(N/A|-8.00357|0.0884887|153|203|1|52|N/A)	ew15_rs03245(N/A|-4.89688|0.1335751|153|203|1|52|N/A)	dihydroneopterin aldolase	NA	0
0.769053648941748	0.0434273178899475	pmn2a_rs04075(N/A|-5.69461|0.0695366|37|43|1|7|N/A)	natl1_rs04275(N/A|-6.80506|0.1835744|170|194|1|22|N/A)	ew15_rs04250(N/A|-5.84194|0.0573698|36|42|1|7|N/A)	magnesium-protoporphyrin IX monomethyl ester (oxidative) cyclase	NA	0
0.769053648941748	0.0438061419042495	pmn2a_rs05585(N/A|-7.38777|0.0113749|52|66|3|17|N/A)	natl1_rs05765(N/A|-8.5811|0.0602452|52|66|3|17|N/A)	ew15_rs05990(N/A|-2.83358|0.5048241|140|157|41|54|N/A)	glutamine amidotransferase	NA	0
0.769053648941748	0.0443376133305381	pmn2a_rs03525(N/A|-5.93196|0.0556511|21|27|1|7|N/A)	natl1_rs03555(N/A|-7.45596|0.1249719|16|27|1|12|N/A)	ew15_rs03690(N/A|-4.96119|0.1267172|21|27|1|7|N/A)	SAM-dependent methyltransferase	NA	0
0.769053648941748	0.0445071408224258	pmn2a_rs01030(N/A|-5.40678|0.0900089|198|205|2|9|N/A)	natl1_rs01085(N/A|-7.56765|0.1166578|62|73|39|49|N/A)	ew15_rs01095(N/A|-5.35774|0.0901722|198|205|2|9|N/A)	NADPH-quinone oxidoreductase	NA	0
0.769053648941748	0.0446556858836544	pmn2a_rs03245(N/A|-4.57163|0.1770582|288|294|40|46|N/A)	natl1_rs03280(N/A|-6.99484|0.1645997|288|294|40|46|N/A)	ew15_rs03415(N/A|-6.73127|0.0222524|282|295|39|53|N/A)	histidine--tRNA ligase	NA	0
0.769053648941748	0.0453836835732655	pmn2a_rs04805(N/A|-4.27132|0.2200505|9|15|5|11|N/A)	natl1_rs05000(N/A|-9.27545|0.0369358|31|42|11|22|N/A)	ew15_rs04970(N/A|-5.01952|0.1207306|31|41|12|22|N/A)	Derived by automated computational analysis using gene prediction method: Protein Homology.	NA	0
0.769053648941748	0.0454232935346661	pmn2a_rs01060(N/A|-5.61264|0.074939|291|297|2|8|N/A)	natl1_rs01115(N/A|-6.98444|0.1655976|287|296|40|49|N/A)	ew15_rs01125(N/A|-5.64546|0.0692716|291|297|2|8|N/A)	adenylyl-sulfate kinase	NA	0
0.769053648941748	0.0462654211154686	pmn2a_rs02925(N/A|-7.35664|0.0118213|279|290|1|12|N/A)	natl1_rs02960(N/A|-5.98472|0.2852796|270|290|1|22|N/A)	ew15_rs03095(N/A|-4.92243|0.1308179|293|299|3|9|N/A)	N-acetyltransferase	NA	0
0.769053648941748	0.0466521974165551	pmn2a_rs05750(N/A|-6.24408|0.0409336|268|281|40|53|N/A)	natl1_rs05935(N/A|-5.49658|0.3613597|121|129|42|50|N/A)	ew15_rs06170(N/A|-6.48727|0.0293298|268|281|40|53|N/A)	Derived by automated computational analysis using gene prediction method: Protein Homology.	NA	0
0.769053648941748	0.0473402592597325	pmn2a_rs09865(N/A|-6.81151|0.0224035|134|144|43|53|N/A)	natl1_rs10010(N/A|-5.42305|0.373776|9|17|10|18|N/A)	ew15_rs10195(N/A|-5.98485|0.0497963|134|144|43|53|N/A)	shikimate dehydrogenase	NA	0
0.769053648941748	0.0474325536492361	pmn2a_rs00470(N/A|-5.8002|0.0630474|227|241|39|53|N/A)	natl1_rs00525(N/A|-6.61927|0.2037575|227|241|39|53|N/A)	ew15_rs00535(N/A|-5.71172|0.0650555|227|241|39|53|N/A)	phage holin family protein	NA	0
0.769053648941748	0.0478987151423821	pmn2a_rs09280(N/A|-5.65988|0.0717857|283|296|1|13|N/A)	natl1_rs09470(N/A|-5.67789|0.331785|105|113|6|14|N/A)	ew15_rs09585(N/A|-6.79701|0.0206095|289|296|1|8|N/A)	adenosylhomocysteinase	NA	0
0.769053648941748	0.0480120890309129	pmn2a_rs04975(N/A|-6.11947|0.0463658|100|112|42|54|N/A)	natl1_rs05170(N/A|-5.61727|0.3415048|46|56|43|53|N/A)	ew15_rs05140(N/A|-6.40742|0.0320138|100|112|42|54|N/A)	Derived by automated computational analysis using gene prediction method: Protein Homology.	NA	0
0.769053648941748	0.0480491912079198	pmn2a_rs04875(N/A|-5.51338|0.0819291|8|60|6|50|N/A)	natl1_rs05070(N/A|-7.08749|0.1559189|8|60|6|50|N/A)	ew15_rs05040(N/A|-5.51338|0.0783259|8|60|6|50|N/A)	triose-phosphate isomerase	NA	0
0.769053648941748	0.0481315394895077	pmn2a_rs09100(N/A|-3.78345|0.3040932|143|161|41|54|N/A)	natl1_rs09290(N/A|-7.24076|0.1423679|147|161|41|52|N/A)	ew15_rs09405(N/A|-7.16997|0.0130763|111|123|42|54|N/A)	phycoerythrobilin:ferredoxin oxidoreductase	NA	0
0.769053648941748	0.0482019220612329	pmn2a_rs03845(N/A|-5.5893|0.0765378|176|184|1|9|N/A)	natl1_rs03880(N/A|-6.6093|0.2048866|176|184|1|9|N/A)	ew15_rs04020(N/A|-5.89005|0.0547229|176|184|1|9|N/A)	Derived by automated computational analysis using gene prediction method: Protein Homology.	NA	0
0.769053648941748	0.0484484543846822	pmn2a_rs09310(N/A|-4.98944|0.1279024|175|189|40|54|N/A)	natl1_rs09500(N/A|-7.34202|0.1339511|174|189|40|55|N/A)	ew15_rs09615(N/A|-5.77955|0.0609552|175|189|40|54|N/A)	magnesium transporter	NA	0
0.769053648941748	0.0489772215456889	pmn2a_rs03200(N/A|-3.6771|0.3246906|162|173|41|52|N/A)	natl1_rs03235(N/A|-7.23813|0.1425921|133|160|15|42|N/A)	ew15_rs03370(N/A|-7.24892|0.0118214|133|173|4|42|N/A)	hydrolase	NA	0
0.769053648941748	0.04978416706529	pmn2a_rs03715(N/A|-6.53454|0.0302916|11|21|42|52|N/A)	natl1_rs03750(N/A|-6.70104|0.1946749|173|196|1|22|N/A)	ew15_rs03890(N/A|-4.82127|0.1419906|175|200|19|46|N/A)	lipid ABC transporter permease	NA	0
0.769053648941748	0.0499618857017069	pmn2a_rs05495(N/A|-5.35968|0.0937754|79|86|1|8|N/A)	natl1_rs05680(N/A|-7.10531|0.1542921|76|85|39|48|N/A)	ew15_rs05565(N/A|-5.55532|0.0753546|79|86|1|8|N/A)	Derived by automated computational analysis using gene prediction method: Protein Homology.	NA	0
0.769053648941748	0.0501268018729936	pmn2a_rs05640(N/A|-5.09056|0.1177519|279|290|5|16|N/A)	natl1_rs05820(N/A|-7.46764|0.1240801|117|136|2|22|N/A)	ew15_rs06045(N/A|-5.48156|0.0806416|117|136|2|22|N/A)	Derived by automated computational analysis using gene prediction method: Protein Homology.	NA	0
0.769053648941748	0.0513029216006927	pmn2a_rs03365(N/A|-3.22439|0.420441|148|155|41|48|N/A)	natl1_rs03395(N/A|-11.0945|0.0088777|107|135|31|54|N/A)	ew15_rs03530(N/A|-4.48625|0.1840526|284|290|2|8|N/A)	homoserine O-succinyltransferase	NA	0
0.769053648941748	0.0516762358858878	pmn2a_rs03770(N/A|-5.76633|0.0650728|148|155|1|8|N/A)	natl1_rs03805(N/A|-6.5171|0.2155542|76|125|5|48|N/A)	ew15_rs03945(N/A|-5.64044|0.0695997|148|155|1|8|N/A)	geranylgeranyl reductase	NA	0
0.769053648941748	0.0517366623752008	pmn2a_rs08445(N/A|-5.05853|0.1208971|186|193|1|8|N/A)	natl1_rs08660(N/A|-8.15112|0.0803678|61|71|20|30|N/A)	ew15_rs08745(N/A|-4.84226|0.1396157|186|193|1|8|N/A)	Derived by automated computational analysis using gene prediction method: Protein Homology.	NA	0
0.769053648941748	0.0519290307511633	pmn2a_rs04440(N/A|-3.8896|0.284327|197|203|5|11|N/A)	natl1_rs04640(N/A|-8.9024|0.0482159|283|295|42|54|N/A)	ew15_rs04610(N/A|-5.41178|0.0859094|64|76|39|51|N/A)	DUF3593 domain-containing protein	NA	0
0.769053648941748	0.0528745127671527	pmn2a_rs04490(N/A|-3.9643|0.2709034|185|199|2|15|N/A)	natl1_rs04690(N/A|-10.5601|0.0138042|95|122|23|54|N/A)	ew15_rs04660(N/A|-4.02252|0.2557497|6|12|2|8|N/A)	phosphate ABC transporter permease subunit PstC	NA	0
0.769053648941748	0.0529984537098433	pmn2a_rs02065(N/A|-6.82786|0.0219978|169|176|1|8|N/A)	natl1_rs02105(N/A|-7.71761|0.1062228|143|159|4|20|N/A)	ew15_rs02115(N/A|-3.54553|0.3457559|77|84|2|9|N/A)	3-dehydroquinate dehydratase	NA	0
0.774228846053356	0.055079660011605	pmn2a_rs09220(N/A|-5.0045|0.1263494|18|26|1|9|N/A)	natl1_rs09410(N/A|-8.29228|0.0732045|140|152|10|22|N/A)	ew15_rs09525(N/A|-4.63139|0.1648545|18|26|1|9|N/A)	amidohydrolase	NA	0
0.774228846053356	0.0555549828244153	pmn2a_rs05885(N/A|-5.71555|0.0682084|223|229|2|8|N/A)	natl1_rs06060(N/A|-5.66704|0.3335121|223|229|2|8|N/A)	ew15_rs05720(N/A|-6.39402|0.0324834|223|229|2|8|N/A)	Derived by automated computational analysis using gene prediction method: Protein Homology.	NA	0
0.774228846053356	0.0562840600554509	pmn2a_rs03640(N/A|-5.68645|0.0700599|31|41|40|50|N/A)	natl1_rs03675(N/A|-6.78602|0.1855687|34|41|40|47|N/A)	ew15_rs03815(N/A|-5.25104|0.0990746|31|41|40|50|N/A)	GUN4 domain-containing protein	NA	0
0.774228846053356	0.0564544127035935	pmn2a_rs03835(N/A|-5.62607|0.0740314|239|248|3|12|N/A)	natl1_rs03870(N/A|-6.05387|0.2754328|3|9|43|49|N/A)	ew15_rs04010(N/A|-6.03169|0.0474986|110|118|1|9|N/A)	6-phosphogluconolactonase	NA	0
0.774228846053356	0.0564828259805803	pmn2a_rs05600(N/A|-5.05077|0.1216688|266|273|1|8|N/A)	natl1_rs05780(N/A|-8.57364|0.060553|246|273|1|22|N/A)	ew15_rs06005(N/A|-4.30216|0.2106108|266|273|1|8|N/A)	Derived by automated computational analysis using gene prediction method: Protein Homology.	NA	0
0.774228846053356	0.0570104346031258	pmn2a_rs08585(N/A|-4.95914|0.1310714|53|62|2|11|N/A)	natl1_rs08800(N/A|-9.24462|0.0377705|110|136|2|35|N/A)	ew15_rs08895(N/A|-3.85424|0.2856827|130|136|2|8|N/A)	prephenate dehydratase	NA	0
0.774228846053356	0.0574147234151927	pmn2a_rs07895(N/A|-5.37832|0.0922701|220|227|1|8|N/A)	natl1_rs08100(N/A|-6.41263|0.2281379|163|175|40|52|N/A)	ew15_rs08195(N/A|-5.86928|0.0558533|220|227|1|8|N/A)	redox protein	NA	0
0.775135555834884	0.0583353038162716	pmn2a_rs08130(N/A|-6.12524|0.0461017|107|114|2|9|N/A)	natl1_rs08345(N/A|-6.57498|0.2088098|93|114|2|21|N/A)	ew15_rs08410(N/A|-4.94856|0.1280426|107|114|2|9|N/A)	Derived by automated computational analysis using gene prediction method: Protein Homology.	NA	0
0.775135555834884	0.0592006281622144	pmn2a_rs06550(N/A|-6.55638|0.0295952|6|12|2|8|N/A)	natl1_rs06755(N/A|-5.9182|0.2949739|6|12|2|8|N/A)	ew15_rs06895(N/A|-5.15873|0.1073153|8|14|2|8|N/A)	glucose-6-phosphate dehydrogenase	NA	0
0.775135555834884	0.0595698136573688	pmn2a_rs00020(N/A|-6.54817|0.0298554|202|208|2|8|N/A)	natl1_rs00020(N/A|-6.2134|0.2536174|201|208|39|46|N/A)	ew15_rs00010(N/A|-4.85432|0.1382647|194|201|2|9|N/A)	Derived by automated computational analysis using gene prediction method: Protein Homology.	NA	0
0.775135555834884	0.0609345446372485	pmn2a_rs09750(N/A|-4.95858|0.1311305|213|220|1|8|N/A)	natl1_rs09900(N/A|-7.65307|0.1106139|126|149|30|54|N/A)	ew15_rs10085(N/A|-4.97753|0.1250179|213|220|1|8|N/A)	7-carboxy-7-deazaguanine synthase QueE	NA	0
0.775135555834884	0.0617755696067	pmn2a_rs03120(N/A|-5.05993|0.1207583|202|209|1|8|N/A)	natl1_rs03155(N/A|-6.25847|0.2476822|63|70|6|13|N/A)	ew15_rs03290(N/A|-6.16243|0.0415378|186|212|10|49|N/A)	DUF697 domain-containing protein	NA	0
0.775135555834884	0.0623455357551228	pmn2a_rs05485(N/A|-5.03787|0.1229601|39|46|6|13|N/A)	natl1_rs05670(N/A|-8.64004|0.0578605|53|63|34|44|N/A)	ew15_rs05555(N/A|-4.03527|0.2535658|53|63|34|44|N/A)	epimerase	NA	0
0.775135555834884	0.0630533419751741	pmn2a_rs01460(N/A|-3.69348|0.3214675|244|250|1|7|N/A)	natl1_rs01515(N/A|-11.0016|0.0095995|243|280|18|54|N/A)	ew15_rs01530(N/A|-3.59417|0.3358682|244|250|1|7|N/A)	global nitrogen regulator NtcA	NA	0
0.775135555834884	0.0632614921555657	pmn2a_rs05510(N/A|-5.21347|0.1062692|59|66|2|9|N/A)	natl1_rs05695(N/A|-7.48924|0.1224448|68|88|2|20|N/A)	ew15_rs05580(N/A|-4.78149|0.1465736|59|66|2|9|N/A)	Derived by automated computational analysis using gene prediction method: Protein Homology.	NA	0
0.775135555834884	0.0646002376073612	pmn2a_rs06610(N/A|-4.24207|0.2245935|230|238|4|12|N/A)	natl1_rs06815(N/A|-8.85102|0.0499853|60|110|1|46|N/A)	ew15_rs06955(N/A|-4.55729|0.1744664|136|143|1|8|N/A)	lycopene cyclase family protein	NA	0
0.775135555834884	0.0648845440935532	pmn2a_rs04180(N/A|-5.3283|0.0963535|138|144|40|46|N/A)	natl1_rs04380(N/A|-8.92255|0.0475371|138|144|40|46|N/A)	ew15_rs04355(N/A|-3.47288|0.3608016|63|73|1|11|N/A)	Derived by automated computational analysis using gene prediction method: Protein Homology.	NA	0
0.775135555834884	0.0656094949777623	pmn2a_rs00455(N/A|-4.46507|0.191557|126|132|65|71|N/A)	natl1_rs00515(N/A|-8.27608|0.0739976|161|175|39|53|N/A)	ew15_rs00525(N/A|-4.75948|0.1491561|126|132|65|71|N/A)	DUF3303 domain-containing protein	NA	0
0.775135555834884	0.0658778983888188	pmn2a_rs08645(N/A|-6.00043|0.0520981|142|149|1|8|N/A)	natl1_rs08860(N/A|-5.36741|0.3833273|142|149|1|8|N/A)	ew15_rs08955(N/A|-6.01644|0.048237|142|149|1|8|N/A)	photosystem I P700 chlorophyll a apoprotein A1	NA	0
0.775135555834884	0.0661014529926313	pmn2a_rs05705(N/A|-3.57041|0.3461233|123|134|47|58|N/A)	natl1_rs05890(N/A|-10.8797|0.0106265|199|243|16|55|N/A)	ew15_rs06125(N/A|-3.6944|0.3159806|123|134|47|58|N/A)	Derived by automated computational analysis using gene prediction method: Protein Homology.	NA	0
0.775135555834884	0.0665344257646944	pmn2a_rs08400(N/A|-7.39543|0.0112673|9|17|1|9|N/A)	natl1_rs08615(N/A|-5.24219|0.4052953|9|18|1|10|N/A)	ew15_rs08700(N/A|-4.80263|0.1441246|9|17|1|9|N/A)	metal ABC transporter permease	NA	0
0.775135555834884	0.0671319185806917	pmn2a_rs03220(N/A|-3.83547|0.2943062|12|18|2|8|N/A)	natl1_rs03255(N/A|-10.2333|0.0179104|281|289|42|50|N/A)	ew15_rs03390(N/A|-3.84319|0.2877196|12|18|2|8|N/A)	HAD family phosphatase	NA	0
0.775135555834884	0.0674192823455754	pmn2a_rs06415(N/A|-5.58827|0.076609|242|250|1|9|N/A)	natl1_rs06620(N/A|-6.01742|0.2805938|242|250|1|9|N/A)	ew15_rs06755(N/A|-5.66084|0.0682741|242|250|1|9|N/A)	photosystem II oxygen evolving complex protein PsbP	NA	0
0.775135555834884	0.0679807340379124	pmn2a_rs05945(N/A|-5.37727|0.0923544|108|131|1|21|N/A)	natl1_rs06125(N/A|-7.40357|0.129037|108|131|1|21|N/A)	ew15_rs05780(N/A|-4.52573|0.17868|108|131|1|21|N/A)	DUF2839 domain-containing protein	NA	0
0.775135555834884	0.0691048547169208	pmn2a_rs00615(N/A|-4.44758|0.1940157|199|206|1|8|N/A)	natl1_rs00670(N/A|-8.01965|0.087571|179|192|41|53|N/A)	ew15_rs00680(N/A|-4.86421|0.1371641|179|192|41|53|N/A)	phosphoadenylyl-sulfate reductase	NA	0
0.775135555834884	0.0700698653793133	pmn2a_rs08925(N/A|-3.98477|0.267296|69|78|37|46|N/A)	natl1_rs09115(N/A|-7.47855|0.1232519|62|78|37|53|N/A)	ew15_rs09230(N/A|-5.79482|0.0600615|241|255|40|53|N/A)	DUF2839 domain-containing protein	NA	0
0.775135555834884	0.0704968664478248	pmn2a_rs07360(N/A|-4.3683|0.2054419|254|260|2|8|N/A)	natl1_rs07565(N/A|-6.30994|0.2410269|238|248|40|50|N/A)	ew15_rs07655(N/A|-6.49054|0.029224|272|280|1|9|N/A)	DUF3122 domain-containing protein	NA	0
0.775135555834884	0.0708901395438926	pmn2a_rs03370(N/A|-4.42562|0.1971344|234|241|41|48|N/A)	natl1_rs03400(N/A|-7.49981|0.1216511|235|241|41|47|N/A)	ew15_rs03535(N/A|-5.27597|0.0969358|232|241|41|50|N/A)	FAD-binding oxidoreductase	NA	0
0.775135555834884	0.07115018623153	pmn2a_rs08110(N/A|-5.15145|0.1119484|163|170|1|8|N/A)	natl1_rs08325(N/A|-7.15209|0.1500862|197|226|18|46|N/A)	ew15_rs08390(N/A|-4.85225|0.1384959|163|170|1|8|N/A)	GTP-binding protein	NA	0
0.775135555834884	0.0712473633313987	pmn2a_rs01055(N/A|-5.44122|0.0873319|202|208|2|8|N/A)	natl1_rs01110(N/A|-6.2257|0.2519877|196|208|39|50|N/A)	ew15_rs01120(N/A|-5.45079|0.0829321|202|208|2|8|N/A)	translation initiation factor	NA	0
0.775135555834884	0.071416983796023	pmn2a_rs06945(N/A|-4.36872|0.2053802|135|141|2|8|N/A)	natl1_rs07150(N/A|-10.1586|0.0189901|197|213|40|54|N/A)	ew15_rs07260(N/A|-3.24791|0.4093431|7|17|5|15|N/A)	NAD(P)(+) transhydrogenase (Re/Si-specific) subunit alpha	NA	0
0.793301591090076	0.0736849417941344	pmn2a_rs03225(N/A|-6.0926|0.0476119|11|18|2|9|N/A)	natl1_rs03260(N/A|-6.19879|0.2555629|11|18|2|9|N/A)	ew15_rs03395(N/A|-4.76956|0.1479692|11|18|2|9|N/A)	acetate--CoA ligase	NA	0
0.796378964729689	0.0745673187949147	pmn2a_rs03405(N/A|-4.36805|0.2054787|145|151|1|7|N/A)	natl1_rs03435(N/A|-8.22775|0.0764079|278|285|41|48|N/A)	ew15_rs03570(N/A|-4.58158|0.1712723|145|151|1|7|N/A)	Derived by automated computational analysis using gene prediction method: Protein Homology.	NA	0
0.798943320695406	0.0754107262122545	pmn2a_rs08970(N/A|-5.9425|0.0550916|64|70|2|8|N/A)	natl1_rs09160(N/A|-6.1398|0.2635256|60|70|2|15|N/A)	ew15_rs09275(N/A|-4.90978|0.1321776|64|70|2|8|N/A)	TIGR00268 family protein	NA	0
0.798943320695406	0.0760043458639075	pmn2a_rs08680(N/A|-3.88943|0.284358|109|115|2|8|N/A)	natl1_rs08895(N/A|-8.27565|0.0740188|100|115|39|54|N/A)	ew15_rs08990(N/A|-4.99042|0.1236897|109|115|2|8|N/A)	Derived by automated computational analysis using gene prediction method: Protein Homology.	NA	0
0.799322813375891	0.0766391910952165	pmn2a_rs04405(N/A|-4.82559|0.1457592|286|293|1|8|N/A)	natl1_rs04605(N/A|-7.25164|0.1414434|287|299|41|53|N/A)	ew15_rs04575(N/A|-4.89432|0.1338538|286|293|1|8|N/A)	pyruvate kinase	NA	0
0.799906309162487	0.0773360026546979	pmn2a_rs01725(N/A|-5.73894|0.0667492|66|73|39|46|N/A)	natl1_rs01780(N/A|-8.22814|0.0763882|101|111|40|50|N/A)	ew15_rs01795(N/A|-3.2386|0.4114104|25|37|42|54|N/A)	photosystem II reaction center protein J	NA	0
0.799906309162487	0.0783530981180699	pmn2a_rs06675(N/A|-6.07259|0.0485577|151|157|2|8|N/A)	natl1_rs06880(N/A|-4.84158|0.479462|151|157|2|8|N/A)	ew15_rs07020(N/A|-6.09924|0.0443375|151|157|2|8|N/A)	homoserine dehydrogenase	NA	0
0.799906309162487	0.0796654256668615	pmn2a_rs08780(N/A|-5.94764|0.0548204|163|170|1|8|N/A)	natl1_rs08965(N/A|-5.33372|0.3891744|163|170|1|8|N/A)	ew15_rs09080(N/A|-5.61053|0.0715805|163|170|1|8|N/A)	tRNA pseudouridine(38-40) synthase TruA	NA	0
0.799906309162487	0.0804294266565241	pmn2a_rs04615(N/A|-5.61068|0.0750722|256|262|2|8|N/A)	natl1_rs04810(N/A|-6.62596|0.2030025|255|262|39|46|N/A)	ew15_rs04780(N/A|-4.58932|0.1702634|256|262|2|8|N/A)	ATP adenylyltransferase	NA	0
0.799906309162487	0.0814787197056849	pmn2a_rs00380(N/A|-3.34707|0.393313|142|149|1|8|N/A)	natl1_rs00440(N/A|-9.65953|0.027823|11|24|5|19|N/A)	ew15_rs00475(N/A|-4.30372|0.2103753|88|94|65|71|N/A)	Derived by automated computational analysis using gene prediction method: Protein Homology.	NA	0
0.799906309162487	0.0821439375973406	pmn2a_rs00775(N/A|-5.03817|0.1229299|230|236|1|7|N/A)	natl1_rs00830(N/A|-6.67677|0.1973377|225|236|1|12|N/A)	ew15_rs00840(N/A|-5.03653|0.119026|230|236|1|7|N/A)	chlororespiratory reduction protein 7	NA	0
0.799906309162487	0.082484796709396	pmn2a_rs07445(N/A|-3.29233|0.4053199|290|298|4|12|N/A)	natl1_rs07650(N/A|-11.7728|0.0049213|140|151|42|53|N/A)	ew15_rs07740(N/A|-2.88625|0.4923648|248|259|42|53|N/A)	PhoH family protein	NA	0
0.799906309162487	0.0850249907292892	pmn2a_rs04770(N/A|-5.95724|0.0543169|244|250|2|8|N/A)	natl1_rs04965(N/A|-5.23532|0.4065188|244|250|2|8|N/A)	ew15_rs04935(N/A|-5.53742|0.0766116|244|250|2|8|N/A)	amino acid decarboxylase	NA	0
0.799906309162487	0.0852446797580544	pmn2a_rs03875(N/A|-5.98807|0.0527253|187|193|2|8|N/A)	natl1_rs03910(N/A|-5.75686|0.3193824|121|134|5|18|N/A)	ew15_rs04050(N/A|-4.93866|0.1290888|187|193|2|8|N/A)	phosphoribosylformylglycinamidine synthase subunit PurS	NA	0
0.799906309162487	0.085655948415904	pmn2a_rs07255(N/A|-5.41043|0.0897222|5|11|1|7|N/A)	natl1_rs07490(N/A|-5.45519|0.3683196|4|10|1|7|N/A)	ew15_rs07585(N/A|-5.80783|0.0593084|4|10|1|7|N/A)	Derived by automated computational analysis using gene prediction method: Protein Homology.	NA	0
0.799906309162487	0.0863137134471194	pmn2a_rs05335(N/A|-4.81073|0.1474674|251|257|1|7|N/A)	natl1_rs05515(N/A|-6.87316|0.176578|236|244|27|35|N/A)	ew15_rs05405(N/A|-4.94713|0.1281933|251|257|1|7|N/A)	Derived by automated computational analysis using gene prediction method: Protein Homology.	NA	0
0.799906309162487	0.0865816985751629	pmn2a_rs05910(N/A|-3.58985|0.3421622|204|210|2|8|N/A)	natl1_rs06085(N/A|-7.12802|0.1522386|193|210|39|54|N/A)	ew15_rs05745(N/A|-5.99872|0.0491067|204|210|2|8|N/A)	Derived by automated computational analysis using gene prediction method: Protein Homology.	NA	0
0.799906309162487	0.0878558412507314	pmn2a_rs01960(N/A|-5.16378|0.1108008|88|94|2|8|N/A)	natl1_rs02005(N/A|-7.0539|0.1590228|176|185|43|52|N/A)	ew15_rs02025(N/A|-4.39462|0.1969603|88|94|2|8|N/A)	formamidopyrimidine-DNA glycosylase	NA	0
0.799906309162487	0.0879847079214262	pmn2a_rs10070(N/A|-4.54222|0.1809777|278|285|2|9|N/A)	natl1_rs10190(N/A|-7.84236|0.0981491|118|124|40|46|N/A)	ew15_rs10460(N/A|-4.31073|0.209319|118|124|40|46|N/A)	Derived by automated computational analysis using gene prediction method: Protein Homology.	NA	0
0.799906309162487	0.0882073395846756	pmn2a_rs00855(N/A|-3.92208|0.2784405|285|291|40|46|N/A)	natl1_rs00910(N/A|-9.21278|0.03865|285|291|40|46|N/A)	ew15_rs00920(N/A|-3.84364|0.2876365|187|193|3|9|N/A)	Derived by automated computational analysis using gene prediction method: Protein Homology.	NA	0
0.799906309162487	0.0885963833963545	pmn2a_rs04815(N/A|-5.8906|0.057892|260|268|1|9|N/A)	natl1_rs05010(N/A|-6.57141|0.2092211|150|192|4|49|N/A)	ew15_rs04980(N/A|-4.13842|0.2363386|262|268|1|7|N/A)	Derived by automated computational analysis using gene prediction method: Protein Homology.	NA	0
0.799906309162487	0.0889212289435542	pmn2a_rs05285(N/A|-4.58717|0.1750123|232|239|1|8|N/A)	natl1_rs05465(N/A|-7.40312|0.1290724|209|219|12|22|N/A)	ew15_rs06480(N/A|-4.6133|0.1671649|232|239|1|8|N/A)	Derived by automated computational analysis using gene prediction method: GeneMarkS+.	NA	0
0.799906309162487	0.089466409131697	pmn2a_rs08340(N/A|-4.1412|0.2407487|265|271|2|8|N/A)	natl1_rs08555(N/A|-6.12463|0.2656012|37|59|18|39|N/A)	ew15_rs08620(N/A|-6.28675|0.036451|277|288|42|53|N/A)	serine protease	NA	0
0.799906309162487	0.0900326886111118	pmn2a_rs03620(N/A|-5.10276|0.1165708|6|14|42|50|N/A)	natl1_rs03655(N/A|-9.66681|0.0276715|107|119|40|53|N/A)	ew15_rs03795(N/A|-2.43931|0.599253|140|146|3|9|N/A)	Derived by automated computational analysis using gene prediction method: Protein Homology.	NA	0
0.799906309162487	0.0903965960700369	pmn2a_rs04420(N/A|-3.69908|0.3203698|252|258|2|8|N/A)	natl1_rs04620(N/A|-9.63435|0.0283525|242|257|3|16|N/A)	ew15_rs04590(N/A|-3.69908|0.3150685|252|258|2|8|N/A)	SMC-Scp complex subunit ScpB	NA	0
0.799906309162487	0.0904374539602382	pmn2a_rs06330(N/A|-6.63635|0.0271584|267|274|42|49|N/A)	natl1_rs06535(N/A|-4.56853|0.5326251|149|157|1|9|N/A)	ew15_rs06670(N/A|-5.49672|0.0795316|183|190|42|49|N/A)	Derived by automated computational analysis using gene prediction method: Protein Homology.	NA	0
0.799906309162487	0.0905041161925992	pmn2a_rs09230(N/A|-4.27173|0.2199872|263|269|1|7|N/A)	natl1_rs09420(N/A|-8.55663|0.06126|278|289|42|53|N/A)	ew15_rs09535(N/A|-3.93187|0.2716193|263|269|1|7|N/A)	Holliday junction branch migration DNA helicase RuvB	NA	0
0.799906309162487	0.0911968357386582	pmn2a_rs01025(N/A|-3.41408|0.3788416|53|59|1|7|N/A)	natl1_rs01080(N/A|-8.97723|0.0457371|25|32|42|49|N/A)	ew15_rs01090(N/A|-4.46556|0.1869135|53|59|1|7|N/A)	NAD(P)H-quinone oxidoreductase subunit I	NA	0
0.799906309162487	0.0912022600283336	pmn2a_rs00840(N/A|-2.97797|0.4770479|221|228|39|46|N/A)	natl1_rs00895(N/A|-7.08584|0.1560703|221|228|39|46|N/A)	ew15_rs00905(N/A|-6.61451|0.0254379|97|103|2|8|N/A)	J domain-containing protein	NA	0
0.799906309162487	0.0922348950045516	pmn2a_rs08995(N/A|-5.19817|0.1076487|139|145|2|8|N/A)	natl1_rs09185(N/A|-6.16554|0.26003|135|145|39|49|N/A)	ew15_rs09300(N/A|-5.07032|0.1156944|139|145|2|8|N/A)	phosphoenolpyruvate carboxylase	NA	0
0.799906309162487	0.0923278436329238	pmn2a_rs09600(N/A|-6.19542|0.0429884|230|237|2|9|N/A)	natl1_rs09750(N/A|-5.58642|0.3465168|230|237|2|9|N/A)	ew15_rs09935(N/A|-4.71175|0.1548715|230|237|2|9|N/A)	Derived by automated computational analysis using gene prediction method: Protein Homology.	NA	0
0.799906309162487	0.0931864443704533	pmn2a_rs00910(N/A|-5.52516|0.0810732|41|54|39|52|N/A)	natl1_rs00965(N/A|-5.96464|0.2881831|291|300|2|11|N/A)	ew15_rs00975(N/A|-4.92859|0.1301595|42|54|39|51|N/A)	3-oxoacyl-ACP synthase III	NA	0
0.799906309162487	0.0934721979246052	pmn2a_rs07975(N/A|-5.26042|0.1021223|139|146|1|8|N/A)	natl1_rs08175(N/A|-6.88969|0.1749117|71|84|42|54|N/A)	ew15_rs08270(N/A|-4.2908|0.2123316|139|146|1|8|N/A)	ABC transporter ATP-binding protein	NA	0
0.802519848746508	0.0944547157035564	pmn2a_rs10145(N/A|-4.83325|0.1448845|79|88|42|51|N/A)	natl1_rs10260(N/A|-6.40043|0.2296421|106|112|41|47|N/A)	ew15_rs10605(N/A|-5.1348|0.1095356|79|88|42|51|N/A)	cytochrome b6	NA	0
0.802519848746508	0.0949798772299238	pmn2a_rs02075(N/A|-5.19068|0.1083292|96|105|4|13|N/A)	natl1_rs02115(N/A|-5.1554|0.4208867|96|105|4|13|N/A)	ew15_rs02125(N/A|-6.08008|0.0452162|275|291|22|37|N/A)	precorrin-2 C(20)-methyltransferase	NA	0
0.80513087346838	0.095891991671515	pmn2a_rs02270(N/A|-6.10352|0.0471022|10|16|1|7|N/A)	natl1_rs02305(N/A|-4.99083|0.4512055|53|59|26|32|N/A)	ew15_rs02390(N/A|-5.34697|0.0910413|10|16|1|7|N/A)	imidazole glycerol phosphate synthase cyclase subunit	NA	0
0.807910437650384	0.0982846235795816	pmn2a_rs08865(N/A|-3.55223|0.3498498|238|244|2|8|N/A)	natl1_rs09055(N/A|-9.78628|0.0252886|258|288|18|53|N/A)	ew15_rs09170(N/A|-3.5327|0.3483892|238|244|2|8|N/A)	30S ribosomal protein S3	NA	0
0.807910437650384	0.098806293309101	pmn2a_rs01095(N/A|-5.55994|0.0785878|58|64|2|8|N/A)	natl1_rs01150(N/A|-5.06708|0.4370407|58|64|2|8|N/A)	ew15_rs01160(N/A|-5.70298|0.0655996|58|64|2|8|N/A)	NAD(P)H-quinone oxidoreductase subunit H	NA	0
0.807910437650384	0.0992719203333551	pmn2a_rs03695(N/A|-5.00788|0.1260029|285|291|1|7|N/A)	natl1_rs03730(N/A|-4.05123|0.6357131|285|291|1|7|N/A)	ew15_rs03870(N/A|-7.48204|0.0086875|284|292|1|9|N/A)	DUF3148 domain-containing protein	NA	0
0.807910437650384	0.0995503655467441	pmn2a_rs04840(N/A|-4.74105|0.1556788|259|265|2|8|N/A)	natl1_rs05035(N/A|-5.77309|0.3168702|197|216|22|44|N/A)	ew15_rs05005(N/A|-5.72416|0.0642874|259|265|2|8|N/A)	adenine phosphoribosyltransferase	NA	0
0.807910437650384	0.0999599428583574	pmn2a_rs02375(N/A|-5.37555|0.0924926|16|22|1|7|N/A)	natl1_rs02410(N/A|-5.13092|0.4253359|16|22|1|7|N/A)	ew15_rs02495(N/A|-5.77946|0.0609605|16|22|1|7|N/A)	Derived by automated computational analysis using gene prediction method: Protein Homology.	NA	0
0.807910437650384	0.100425319103596	pmn2a_rs05645(N/A|-4.38843|0.2024968|193|199|2|8|N/A)	natl1_rs05825(N/A|-5.91319|0.2957128|7|15|14|22|N/A)	ew15_rs06050(N/A|-5.91938|0.0531583|193|199|2|8|N/A)	Derived by automated computational analysis using gene prediction method: GeneMarkS+.	NA	0
0.807910437650384	0.101399300782491	pmn2a_rs06370(N/A|-3.59511|0.3410946|248|254|5|11|N/A)	natl1_rs06575(N/A|-8.87152|0.0492726|221|230|41|50|N/A)	ew15_rs06710(N/A|-4.07917|0.246138|14|21|4|11|N/A)	1-acyl-sn-glycerol-3-phosphate acyltransferase	NA	0
0.807910437650384	0.1029984250093	pmn2a_rs03870(N/A|-3.45089|0.3710031|152|167|6|20|N/A)	natl1_rs03905(N/A|-10.1633|0.0189205|3|38|7|46|N/A)	ew15_rs04045(N/A|-3.25932|0.4068155|169|175|2|8|N/A)	cobalamin biosynthesis protein CobW	NA	0
0.807910437650384	0.10343258608921	pmn2a_rs02540(N/A|-5.21454|0.1061732|115|144|46|75|N/A)	natl1_rs02575(N/A|-3.9025|0.6651269|82|88|42|48|N/A)	ew15_rs02710(N/A|-7.35546|0.0102889|289|298|39|48|N/A)	Derived by automated computational analysis using gene prediction method: Protein Homology.	NA	0
0.807910437650384	0.103762668594741	pmn2a_rs05935(N/A|-4.85504|0.142418|67|73|65|71|N/A)	natl1_rs06110(N/A|-6.3908|0.2308346|123|136|23|35|N/A)	ew15_rs05765(N/A|-4.86533|0.1370399|67|73|65|71|N/A)	Derived by automated computational analysis using gene prediction method: Protein Homology.	NA	0
0.807910437650384	0.103943888656814	pmn2a_rs03065(N/A|-5.15477|0.1116385|17|25|5|13|N/A)	natl1_rs03100(N/A|-6.11808|0.2665008|8|19|40|52|N/A)	ew15_rs03235(N/A|-4.83456|0.1404834|246|253|42|49|N/A)	DUF490 domain-containing protein	NA	0
0.807910437650384	0.10407426466702	pmn2a_rs00060(N/A|-6.1224|0.0462315|43|49|2|8|N/A)	natl1_rs00060(N/A|-6.66707|0.1984097|191|202|11|22|N/A)	ew15_rs00050(N/A|-3.44919|0.3657775|43|49|2|8|N/A)	signal recognition particle-docking protein FtsY	NA	0
0.807910437650384	0.105164097914044	pmn2a_rs00885(N/A|-4.74943|0.1546736|179|187|4|12|N/A)	natl1_rs00940(N/A|-6.7483|0.1895691|285|292|39|46|N/A)	ew15_rs00950(N/A|-4.59469|0.169566|179|187|4|12|N/A)	heavy metal translocating P-type ATPase	NA	0
0.807910437650384	0.105642298363225	pmn2a_rs05160(N/A|-4.26364|0.2212372|130|136|65|71|N/A)	natl1_rs05365(N/A|-7.65477|0.1104963|133|140|40|47|N/A)	ew15_rs05325(N/A|-4.26498|0.2162782|130|136|65|71|N/A)	Derived by automated computational analysis using gene prediction method: Protein Homology.	NA	0
0.807910437650384	0.107244911248031	pmn2a_rs01130(N/A|-5.49198|0.0835027|292|298|2|8|N/A)	natl1_rs01185(N/A|-4.98839|0.451662|292|298|2|8|N/A)	ew15_rs01195(N/A|-5.62819|0.0704056|292|298|2|8|N/A)	glutaredoxin 3	NA	0
0.807910437650384	0.107580319794423	pmn2a_rs06735(N/A|-4.47698|0.1898956|33|41|1|9|N/A)	natl1_rs06940(N/A|-6.07078|0.2730608|263|272|3|12|N/A)	ew15_rs07080(N/A|-5.46671|0.0817407|245|251|1|7|N/A)	Derived by automated computational analysis using gene prediction method: Protein Homology.	NA	0
0.807910437650384	0.107591918936702	pmn2a_rs03920(N/A|-4.76953|0.1522823|99|109|4|14|N/A)	natl1_rs03955(N/A|-6.21087|0.2539536|99|109|4|14|N/A)	ew15_rs04090(N/A|-5.02616|0.120063|100|109|4|13|N/A)	UDP-3-O-(3-hydroxymyristoyl)glucosamine N-acyltransferase	NA	0
0.807910437650384	0.10801630686032	pmn2a_rs03360(N/A|-6.20575|0.0425452|253|259|1|7|N/A)	natl1_rs03390(N/A|-5.57433|0.3484929|253|259|1|7|N/A)	ew15_rs03525(N/A|-4.29622|0.2115094|253|259|1|7|N/A)	O-acetylhomoserine aminocarboxypropyltransferase/cysteine synthase	NA	0
0.807910437650384	0.108595562560378	pmn2a_rs09590(N/A|-5.55404|0.079005|292|299|1|8|N/A)	natl1_rs09740(N/A|-4.89197|0.4698484|292|299|1|8|N/A)	ew15_rs09925(N/A|-5.64343|0.0694041|292|299|1|8|N/A)	Derived by automated computational analysis using gene prediction method: Protein Homology.	NA	0
0.807910437650384	0.108610907123725	pmn2a_rs06615(N/A|-5.06927|0.1198353|244|250|2|8|N/A)	natl1_rs06820(N/A|-4.81958|0.4836812|43|58|39|52|N/A)	ew15_rs06960(N/A|-6.21311|0.0393983|116|123|2|9|N/A)	DNA gyrase subunit A	NA	0
0.807910437650384	0.110466032483636	pmn2a_rs02690(N/A|-5.61558|0.0747396|48|54|2|8|N/A)	natl1_rs02725(N/A|-5.45833|0.367789|81|87|2|8|N/A)	ew15_rs02860(N/A|-4.90168|0.1330538|48|54|2|8|N/A)	ArsC family transcriptional regulator	NA	0
0.807910437650384	0.111264599538103	pmn2a_rs00265(N/A|-4.43374|0.1959771|25|31|2|8|N/A)	natl1_rs00305(N/A|-4.8419|0.4794007|127|146|5|22|N/A)	ew15_rs00265(N/A|-6.77465|0.0211566|226|232|2|8|N/A)	biosynthetic arginine decarboxylase	NA	0
0.807910437650384	0.111792325358122	pmn2a_rs04835(N/A|-6.4203|0.0341615|238|245|1|8|N/A)	natl1_rs05030(N/A|-5.32057|0.3914694|238|245|1|8|N/A)	ew15_rs05000(N/A|-4.27164|0.2152555|238|245|1|8|N/A)	DUF3038 domain-containing protein	NA	0
0.807910437650384	0.113891319965848	pmn2a_rs07565(N/A|-5.4386|0.0875333|175|182|1|8|N/A)	natl1_rs07770(N/A|-5.02427|0.4449694|175|182|1|8|N/A)	ew15_rs07865(N/A|-5.46603|0.0817913|175|182|1|8|N/A)	Derived by automated computational analysis using gene prediction method: Protein Homology.	NA	0
0.807910437650384	0.114167272117358	pmn2a_rs07055(N/A|-3.63936|0.3321857|208|214|2|8|N/A)	natl1_rs07275(N/A|-6.97108|0.1668866|173|179|42|48|N/A)	ew15_rs07380(N/A|-5.31407|0.0937367|208|214|2|8|N/A)	Derived by automated computational analysis using gene prediction method: Protein Homology.	NA	0
0.807910437650384	0.115291009975631	pmn2a_rs01745(N/A|-4.55151|0.1797329|274|280|2|8|N/A)	natl1_rs01800(N/A|-6.68985|0.1958991|117|148|18|52|N/A)	ew15_rs01815(N/A|-4.59062|0.1700944|274|280|2|8|N/A)	ATPase AAA	NA	0
0.807910437650384	0.116078687867574	pmn2a_rs10040(N/A|-4.35684|0.2071319|197|204|39|46|N/A)	natl1_rs10160(N/A|-8.84778|0.0500988|232|242|40|50|N/A)	ew15_rs10415(N/A|-3.02213|0.4605881|110|118|42|50|N/A)	photosystem II reaction center L	NA	0
0.807910437650384	0.116153351711224	pmn2a_rs00595(N/A|-1.28597|0.8519224|145|152|6|13|N/A)	natl1_rs00650(N/A|-11.7553|0.004999|223|235|42|54|N/A)	ew15_rs00660(N/A|-4.37199|0.200243|223|236|41|54|N/A)	ATPase AAA	NA	0
0.807910437650384	0.116592756199374	pmn2a_rs03710(N/A|-3.4748|0.3659551|33|40|2|9|N/A)	natl1_rs03745(N/A|-6.79599|0.1845223|32|40|2|10|N/A)	ew15_rs03885(N/A|-5.60455|0.0719818|132|143|1|13|N/A)	phycocyanobilin:ferredoxin oxidoreductase	NA	0
0.807910437650384	0.117397994890665	pmn2a_rs09125(N/A|-4.27745|0.2191064|213|221|41|49|N/A)	natl1_rs09315(N/A|-7.57981|0.115781|207|221|41|53|N/A)	ew15_rs09430(N/A|-4.03086|0.2543198|108|122|10|22|N/A)	alpha-hydroxy-acid oxidizing protein	NA	0
0.807910437650384	0.117752157278278	pmn2a_rs01800(N/A|-5.84037|0.0607122|72|79|1|8|N/A)	natl1_rs01855(N/A|-7.79258|0.1013066|220|257|1|50|N/A)	ew15_rs07355(N/A|-2.5058|0.583302|109|115|1|7|N/A)	NAD-dependent epimerase/dehydratase family protein	NA	0
0.807910437650384	0.119053922310715	pmn2a_rs07220(N/A|-5.08825|0.1179766|70|77|1|8|N/A)	natl1_rs07455(N/A|-5.5371|0.35462|180|186|40|46|N/A)	ew15_rs07550(N/A|-5.11466|0.1114315|70|77|1|8|N/A)	Derived by automated computational analysis using gene prediction method: Protein Homology.	NA	0
0.807910437650384	0.119398982323184	pmn2a_rs06245(N/A|-4.67717|0.1635021|222|232|39|49|N/A)	natl1_rs06455(N/A|-4.51134|0.5439388|224|232|39|47|N/A)	ew15_rs00330(N/A|-6.71142|0.0227693|222|232|39|49|N/A)	hydantoin utilization protein	NA	0
0.807910437650384	0.120066622057865	pmn2a_rs00905(N/A|-5.22326|0.1053937|15|23|5|13|N/A)	natl1_rs00960(N/A|-5.0931|0.4322525|251|262|42|54|N/A)	ew15_rs00970(N/A|-5.44573|0.0833136|15|23|5|13|N/A)	phosphate acyltransferase PlsX	NA	0
0.807910437650384	0.120209781763682	pmn2a_rs04380(N/A|-3.88198|0.285719|184|190|2|8|N/A)	natl1_rs04580(N/A|-5.802|0.3124265|57|63|40|46|N/A)	ew15_rs04550(N/A|-6.06306|0.0460085|184|191|1|8|N/A)	Derived by automated computational analysis using gene prediction method: Protein Homology.	NA	0
0.807910437650384	0.120492832929132	pmn2a_rs07520(N/A|-5.12561|0.1143833|275|281|5|11|N/A)	natl1_rs07725(N/A|-5.46351|0.3669145|19|41|29|53|N/A)	ew15_rs07815(N/A|-5.12191|0.1107462|275|281|5|11|N/A)	UDP-N-acetylglucosamine 1-carboxyvinyltransferase	NA	0
0.807910437650384	0.121298572758543	pmn2a_rs03795(N/A|-4.73375|0.1565584|198|205|1|8|N/A)	natl1_rs03830(N/A|-7.2197|0.1441713|193|204|39|50|N/A)	ew15_rs03970(N/A|-3.80925|0.2940301|185|193|1|9|N/A)	LPS export ABC transporter ATP-binding protein	NA	0
0.807910437650384	0.12213582543105	pmn2a_rs06865(N/A|-6.02706|0.0507676|125|131|1|7|N/A)	natl1_rs00395(N/A|-4.79498|0.488414|144|150|25|31|N/A)	ew15_rs10690(N/A|-4.96138|0.1266973|284|292|41|49|N/A)	DUF4214 domain-containing protein	NA	0
[truncated: 1,704 more rows]

## Sheet: Yfr108
fdr	p-value	NC_007335 NATL2A	NC_008819 NATL1A	NZ_CP007754 MIT0801	Annotation	Additional homologs	Amount sampled
[truncated: 1,898 more rows]
