# Supplementary material for: A framework for the computational prediction and analysis of non-coding RNAs in microbial environmental populations and their experimental validation
Source: ISME J. 2020 Apr 28;14(8):1955–65. doi: 10.1038/s41396-020-0658-7 (PMC7368042; doi:10.1038/s41396-020-0658-7)
Supplement: Supplementary file 12 — File S1 [file 41396_2020_658_MOESM12_ESM.txt]

0.0	0.0	0.0
0.0	0.0	0.0
0.0	0.0	0.0
0.0	0.0	0.0
0.0	0.0	0.0
0.0	0.0	0.0
0.0	0.0	0.0
0.0	0.0	0.0
0.0	0.0	0.0
0.0	0.0	0.0
0.0	0.0	0.0
0.0	0.0	0.0
0.0	0.0	0.0
0.0	0.0	0.0
0.0	0.0	0.0
0.0	0.0	0.0
0.0	0.0	0.0
0.0	0.0	0.0
0.0	0.0	0.0
0.0	0.0	0.0
0.0	0.0	0.0
0.0	0.0	0.0
0.0	0.0	0.0
0.0	0.0	0.0
0.0	0.0	0.0
0.0	0.0	0.0
0.0	0.0	0.0
0.0	0.0	0.0
0.0	0.0	0.0
0.0	0.0	0.0
0.0	0.0	0.0
0.0	0.0	0.0
0.0	0.0	0.0
0.0	0.0	0.0
0.0	0.0	0.0
0.0	0.0	0.0
0.0	0.0	0.0
0.0	0.0	0.0
0.0	0.0	0.0
0.0	0.0	0.0
0.0	0.0	0.0
0.0	0.0	0.0
0.0	0.0	0.0
0.0	0.0	0.0
0.0	0.0	0.0
0.0	0.0	0.0
0.0	0.0	0.0
0.0	0.0	0.0
0.0	0.0	0.0
0.0	0.0	0.0
0.0	0.0	0.0
0.0	1.0	0.0
0.0	1.0	0.0
0.0	1.0	0.0
0.0	1.0	0.0
0.0	1.0	0.0
0.0	1.0	0.0
0.0	1.0	0.0
0.0	1.0	0.0
0.0	1.0	0.0
0.0	1.0	0.0
0.0	1.0	0.0
0.0	1.0	0.0
0.0	1.0	0.0
0.0	1.0	0.0
0.0	1.0	0.0
0.0	1.0	0.0
0.0	1.0	0.0
0.0	1.0	0.0
0.0	1.0	0.0
0.0	1.0	0.0
0.0	1.0	0.0
0.0	1.0	0.0
0.0	1.0	0.0
0.0	1.0	0.0
0.0	1.0	0.0
0.0	1.0	0.0
0.0	1.0	0.0
0.0	1.0	0.0
0.0	1.0	0.0
0.0	1.0	0.0
0.0	1.0	0.0
0.0	1.0	0.0
0.0	1.0	0.0
0.0	1.0	0.0
0.0	1.0	0.0
0.0	1.0	0.0
0.0	2.0	0.0
0.0	2.0	0.0
0.0	2.0	0.0
0.0	2.0	0.0
0.0	2.0	0.0
0.0	3.0	0.0
0.0	3.0	0.0
0.0	3.0	0.0
0.0	3.0	0.0
0.0	3.0	0.0
0.0	3.0	0.0
0.0	3.0	0.0
0.0	3.0	0.0
0.0	3.0	0.0
0.0	3.0	0.0
0.0	3.0	0.0
0.0	3.0	0.0
0.0	3.0	0.0
0.0	3.0	0.0
0.0	3.0	0.0
0.0	3.0	0.0
0.0	3.0	0.0
0.0	3.0	0.0
0.0	3.0	0.0
0.0	3.0	0.0
0.0	3.0	0.0
0.0	3.0	0.0
0.0	3.0	0.0
0.0	3.0	0.0
0.0	3.0	0.0
0.0	3.0	0.0
0.0	3.0	0.0
0.0	3.0	0.0
0.0	3.0	0.0
0.0	3.0	0.0
0.0	3.0	0.0
0.0	3.0	0.0
0.0	3.0	0.0
0.0	3.0	0.0
0.0	4.0	0.0
0.0	4.0	0.0
0.0	4.0	0.0
0.0	4.0	0.0
0.0	4.0	0.0
0.0	4.0	0.0
0.0	4.0	0.0
0.0	4.0	0.0
0.0	4.0	0.0
0.0	4.0	0.0
0.0	4.0	0.0
0.0	4.0	0.0
0.0	4.0	0.0
0.0	4.0	0.0
0.0	4.0	0.0
0.0	4.0	0.0
0.0	4.0	0.0
0.0	4.0	0.0
0.0	4.0	0.0
0.0	4.0	0.0
0.0	4.0	0.0
0.0	4.0	0.0
0.0	4.0	0.0
0.0	4.0	0.0
0.0	4.0	0.0
0.0	4.0	0.0
0.0	3.0	0.0
0.0	3.0	0.0
0.0	4.0	0.0
0.0	4.0	0.0
0.0	6.0	0.0
0.0	8.0	0.0
0.0	8.0	0.0
0.0	8.0	0.0
88.0	11.0	0.0
88.0	15.0	0.0
88.0	16.0	0.0
88.0	16.0	0.0
88.0	16.0	0.0
88.0	16.0	0.0
88.0	16.0	0.0
88.0	16.0	0.0
88.0	16.0	0.0
88.0	16.0	0.0
88.0	16.0	0.0
88.0	16.0	0.0
88.0	16.0	0.0
88.0	16.0	0.0
88.0	16.0	0.0
88.0	16.0	0.0
88.0	16.0	0.0
88.0	16.0	0.0
88.0	16.0	0.0
88.0	16.0	0.0
88.0	16.0	0.0
88.0	16.0	0.0
88.0	16.0	0.0
88.0	16.0	0.0
88.0	16.0	0.0
88.0	16.0	0.0
88.0	16.0	0.0
88.0	15.0	0.0
88.0	15.0	0.0
88.0	15.0	0.0
88.0	15.0	0.0
88.0	15.0	0.0
88.0	15.0	0.0
88.0	14.0	0.0
88.0	14.0	0.0
88.0	14.0	0.0
88.0	14.0	0.0
88.0	14.0	0.0
88.0	14.0	0.0
88.0	14.0	0.0
88.0	14.0	0.0
88.0	14.0	0.0
88.0	14.0	0.0
88.0	14.0	0.0
88.0	14.0	0.0
88.0	14.0	0.0
88.0	14.0	0.0
88.0	14.0	0.0
88.0	14.0	0.0
88.0	14.0	0.0
88.0	14.0	0.0
88.0	14.0	0.0
88.0	14.0	0.0
88.0	14.0	0.0
88.0	14.0	0.0
88.0	14.0	0.0
88.0	14.0	0.0
88.0	14.0	0.0
88.0	14.0	0.0
88.0	14.0	0.0
88.0	14.0	0.0
88.0	14.0	0.0
88.0	14.0	0.0
88.0	16.0	0.0
88.0	16.0	0.0
88.0	15.0	0.0
88.0	15.0	0.0
88.0	15.0	0.0
88.0	15.0	0.0
88.0	15.0	0.0
88.0	15.0	0.0
88.0	15.0	0.0
88.0	15.0	0.0
88.0	15.0	0.0
88.0	15.0	0.0
88.0	15.0	0.0
88.0	16.0	0.0
88.0	16.0	0.0
88.0	16.0	0.0
88.0	16.0	0.0
88.0	16.0	0.0
88.0	16.0	0.0
88.0	16.0	0.0
88.0	16.0	0.0
88.0	16.0	0.0
88.0	17.0	0.0
88.0	17.0	0.0
88.0	16.0	0.0
88.0	16.0	0.0
88.0	16.0	0.0
88.0	16.0	0.0
88.0	16.0	0.0
88.0	16.0	0.0
88.0	16.0	0.0
88.0	16.0	0.0
88.0	16.0	18.0
88.0	13.0	18.0
88.0	11.0	18.0
88.0	11.0	18.0
88.0	11.0	18.0
88.0	11.0	18.0
0.0	7.0	18.0
0.0	6.0	18.0
0.0	5.0	18.0
0.0	4.0	18.0
0.0	4.0	18.0
0.0	4.0	18.0
0.0	4.0	18.0
0.0	4.0	18.0
0.0	4.0	18.0
0.0	4.0	18.0
0.0	4.0	18.0
0.0	5.0	18.0
0.0	5.0	18.0
0.0	5.0	18.0
0.0	5.0	18.0
0.0	5.0	18.0
0.0	5.0	18.0
0.0	5.0	18.0
0.0	5.0	18.0
0.0	5.0	18.0
0.0	5.0	18.0
0.0	5.0	18.0
0.0	5.0	18.0
0.0	5.0	18.0
0.0	5.0	18.0
0.0	5.0	18.0
0.0	5.0	18.0
0.0	5.0	18.0
0.0	6.0	18.0
0.0	6.0	18.0
0.0	6.0	18.0
0.0	7.0	18.0
0.0	9.0	18.0
0.0	9.0	18.0
0.0	9.0	18.0
0.0	9.0	18.0
0.0	10.0	18.0
0.0	10.0	18.0
0.0	10.0	18.0
0.0	10.0	18.0
0.0	11.0	18.0
0.0	11.0	18.0
0.0	11.0	18.0
0.0	11.0	18.0
0.0	11.0	18.0
0.0	12.0	18.0
0.0	13.0	18.0
0.0	13.0	18.0
0.0	13.0	18.0
0.0	13.0	18.0
0.0	13.0	18.0
0.0	13.0	18.0
0.0	13.0	18.0
0.0	13.0	18.0
0.0	13.0	18.0
0.0	13.0	18.0
0.0	13.0	18.0
0.0	13.0	18.0
0.0	13.0	18.0
0.0	13.0	18.0
0.0	13.0	18.0
0.0	13.0	18.0
0.0	15.0	18.0
0.0	15.0	18.0
0.0	15.0	18.0
0.0	13.0	18.0
0.0	13.0	18.0
0.0	13.0	18.0
0.0	13.0	18.0
0.0	13.0	18.0
0.0	13.0	18.0
0.0	13.0	18.0
0.0	15.0	18.0
0.0	14.0	18.0
0.0	14.0	18.0
0.0	14.0	18.0
0.0	14.0	18.0
0.0	14.0	18.0
0.0	14.0	18.0
0.0	15.0	18.0
0.0	15.0	18.0
0.0	15.0	18.0
0.0	16.0	18.0
0.0	17.0	18.0
0.0	16.0	18.0
0.0	16.0	18.0
0.0	16.0	18.0
0.0	16.0	18.0
0.0	16.0	18.0
0.0	17.0	18.0
0.0	17.0	18.0
0.0	17.0	18.0
0.0	17.0	18.0
0.0	17.0	18.0
0.0	17.0	18.0
0.0	17.0	18.0
0.0	17.0	0.0
0.0	17.0	0.0
0.0	18.0	0.0
0.0	18.0	0.0
0.0	18.0	0.0
0.0	18.0	0.0
0.0	18.0	0.0
0.0	18.0	0.0
0.0	18.0	0.0
0.0	21.0	0.0
0.0	21.0	0.0
0.0	22.0	0.0
0.0	23.0	0.0
0.0	23.0	0.0
0.0	24.0	0.0
0.0	24.0	0.0
0.0	24.0	0.0
0.0	24.0	0.0
0.0	24.0	0.0
0.0	24.0	0.0
0.0	24.0	0.0
0.0	24.0	0.0
0.0	24.0	0.0
0.0	24.0	0.0
0.0	25.0	0.0
0.0	25.0	0.0
0.0	25.0	0.0
0.0	25.0	0.0
0.0	25.0	0.0
0.0	25.0	0.0
0.0	25.0	0.0
0.0	24.0	0.0
0.0	24.0	0.0
0.0	24.0	0.0
0.0	22.0	0.0
0.0	21.0	0.0
0.0	21.0	0.0
0.0	21.0	0.0
0.0	21.0	0.0
0.0	21.0	0.0
0.0	20.0	0.0
0.0	20.0	0.0
0.0	20.0	0.0
0.0	20.0	0.0
0.0	20.0	0.0
0.0	22.0	0.0
0.0	22.0	0.0
0.0	22.0	0.0
0.0	22.0	0.0
0.0	22.0	0.0
0.0	20.0	0.0
0.0	21.0	0.0
0.0	21.0	0.0
0.0	21.0	0.0
0.0	21.0	0.0
0.0	21.0	0.0
0.0	21.0	0.0
0.0	23.0	0.0
0.0	23.0	0.0
0.0	23.0	0.0
0.0	23.0	0.0
0.0	23.0	0.0
0.0	23.0	0.0
0.0	23.0	0.0
0.0	22.0	0.0
0.0	22.0	0.0
0.0	22.0	0.0
0.0	21.0	0.0
0.0	21.0	0.0
0.0	21.0	0.0
0.0	21.0	0.0
0.0	21.0	0.0
0.0	21.0	0.0
0.0	21.0	0.0
0.0	22.0	0.0
0.0	22.0	0.0
0.0	20.0	0.0
0.0	20.0	0.0
0.0	20.0	0.0
0.0	20.0	0.0
0.0	19.0	0.0
0.0	19.0	0.0
0.0	18.0	0.0
0.0	18.0	0.0
0.0	18.0	0.0
0.0	17.0	0.0
0.0	17.0	0.0
0.0	17.0	0.0
0.0	17.0	0.0
0.0	17.0	0.0
0.0	17.0	0.0
0.0	17.0	0.0
0.0	16.0	0.0
0.0	16.0	0.0
0.0	16.0	0.0
0.0	16.0	0.0
0.0	16.0	0.0
0.0	17.0	0.0
0.0	17.0	0.0
0.0	17.0	0.0
0.0	18.0	0.0
0.0	18.0	0.0
0.0	18.0	0.0
0.0	19.0	0.0
0.0	19.0	0.0
0.0	20.0	0.0
0.0	21.0	0.0
0.0	21.0	0.0
0.0	21.0	0.0
0.0	18.0	0.0
0.0	18.0	0.0
0.0	18.0	0.0
0.0	16.0	0.0
0.0	16.0	0.0
0.0	14.0	0.0
0.0	14.0	0.0
0.0	14.0	0.0
0.0	16.0	0.0
0.0	16.0	0.0
0.0	16.0	0.0
0.0	16.0	0.0
0.0	16.0	0.0
0.0	18.0	0.0
0.0	18.0	0.0
0.0	18.0	0.0
0.0	17.0	0.0
0.0	17.0	0.0
0.0	18.0	0.0
0.0	18.0	0.0
0.0	19.0	0.0
0.0	19.0	0.0
0.0	19.0	0.0
0.0	19.0	0.0
0.0	19.0	0.0
0.0	19.0	0.0
0.0	19.0	0.0
0.0	18.0	0.0
0.0	18.0	0.0
0.0	21.0	0.0
0.0	21.0	0.0
0.0	21.0	0.0
0.0	21.0	0.0
0.0	20.0	0.0
0.0	20.0	0.0
0.0	21.0	0.0
0.0	21.0	0.0
0.0	20.0	0.0
0.0	20.0	0.0
0.0	21.0	0.0
0.0	21.0	0.0
0.0	21.0	0.0
0.0	21.0	0.0
0.0	22.0	0.0
0.0	22.0	0.0
0.0	23.0	0.0
0.0	23.0	0.0
0.0	23.0	0.0
0.0	21.0	0.0
0.0	21.0	0.0
0.0	21.0	0.0
0.0	21.0	0.0
0.0	23.0	0.0
0.0	23.0	0.0
0.0	23.0	0.0
0.0	24.0	0.0
0.0	24.0	0.0
0.0	24.0	0.0
0.0	24.0	0.0
0.0	24.0	0.0
0.0	24.0	0.0
0.0	24.0	0.0
0.0	24.0	0.0
0.0	24.0	54.0
0.0	24.0	54.0
0.0	24.0	54.0
0.0	23.0	54.0
0.0	23.0	54.0
0.0	23.0	54.0
0.0	23.0	54.0
0.0	23.0	54.0
0.0	23.0	54.0
0.0	23.0	54.0
0.0	23.0	54.0
0.0	23.0	54.0
0.0	23.0	54.0
0.0	23.0	54.0
0.0	23.0	54.0
0.0	23.0	54.0
0.0	23.0	54.0
0.0	23.0	54.0
0.0	23.0	54.0
0.0	23.0	54.0
0.0	23.0	54.0
0.0	23.0	54.0
0.0	23.0	54.0
0.0	23.0	54.0
0.0	23.0	54.0
0.0	23.0	54.0
0.0	23.0	54.0
0.0	21.0	54.0
0.0	21.0	54.0
0.0	21.0	54.0
0.0	19.0	54.0
0.0	19.0	54.0
0.0	18.0	54.0
0.0	17.0	54.0
0.0	17.0	54.0
0.0	17.0	54.0
0.0	17.0	54.0
0.0	17.0	54.0
0.0	18.0	54.0
0.0	17.0	54.0
0.0	18.0	54.0
0.0	18.0	54.0
0.0	18.0	54.0
0.0	18.0	54.0
0.0	18.0	54.0
0.0	18.0	54.0
0.0	17.0	0.0
0.0	17.0	0.0
0.0	17.0	0.0
0.0	17.0	0.0
0.0	17.0	0.0
0.0	17.0	0.0
0.0	15.0	0.0
0.0	15.0	0.0
0.0	15.0	0.0
0.0	15.0	0.0
0.0	15.0	0.0
0.0	14.0	0.0
0.0	14.0	0.0
0.0	14.0	0.0
0.0	14.0	0.0
0.0	13.0	0.0
0.0	13.0	0.0
0.0	13.0	0.0
0.0	13.0	0.0
0.0	13.0	0.0
0.0	10.0	0.0
0.0	10.0	0.0
0.0	9.0	0.0
0.0	9.0	0.0
0.0	9.0	0.0
0.0	9.0	0.0
0.0	10.0	0.0
0.0	9.0	0.0
0.0	9.0	0.0
0.0	9.0	0.0
0.0	9.0	0.0
0.0	9.0	0.0
0.0	8.0	0.0
0.0	8.0	0.0
0.0	9.0	0.0
0.0	8.0	0.0
0.0	8.0	0.0
0.0	8.0	0.0
0.0	8.0	0.0
0.0	8.0	0.0
0.0	8.0	0.0
0.0	7.0	0.0
0.0	7.0	0.0
0.0	9.0	0.0
0.0	8.0	0.0
0.0	9.0	0.0
0.0	9.0	0.0
0.0	8.0	0.0
0.0	8.0	0.0
0.0	8.0	0.0
0.0	8.0	0.0
0.0	8.0	0.0
0.0	8.0	0.0
0.0	8.0	0.0
0.0	8.0	0.0
0.0	8.0	0.0
0.0	8.0	0.0
0.0	8.0	0.0
0.0	8.0	0.0
0.0	8.0	0.0
0.0	8.0	0.0
0.0	8.0	0.0
0.0	8.0	0.0
0.0	8.0	0.0
0.0	8.0	0.0
0.0	8.0	0.0
0.0	8.0	0.0
0.0	8.0	0.0
0.0	8.0	0.0
0.0	8.0	0.0
0.0	8.0	0.0
0.0	8.0	0.0
0.0	8.0	0.0
0.0	10.0	0.0
0.0	10.0	0.0
0.0	10.0	0.0
0.0	10.0	0.0
0.0	10.0	0.0
0.0	10.0	0.0
0.0	10.0	0.0
0.0	10.0	0.0
0.0	10.0	0.0
0.0	10.0	0.0
0.0	10.0	0.0
0.0	10.0	0.0
0.0	10.0	0.0
0.0	11.0	0.0
0.0	12.0	0.0
0.0	12.0	0.0
0.0	12.0	0.0
0.0	12.0	0.0
0.0	12.0	0.0
0.0	11.0	0.0
0.0	11.0	0.0
0.0	11.0	0.0
0.0	10.0	0.0
0.0	10.0	0.0
0.0	10.0	0.0
0.0	10.0	0.0
0.0	10.0	0.0
0.0	10.0	0.0
0.0	10.0	0.0
0.0	10.0	0.0
0.0	11.0	0.0
0.0	11.0	0.0
0.0	11.0	0.0
0.0	11.0	0.0
0.0	11.0	0.0
0.0	11.0	0.0
0.0	11.0	0.0
0.0	11.0	0.0
0.0	11.0	0.0
0.0	11.0	0.0
0.0	11.0	0.0
0.0	11.0	0.0
0.0	11.0	0.0
0.0	11.0	0.0
0.0	11.0	0.0
0.0	11.0	0.0
0.0	11.0	0.0
0.0	11.0	0.0
0.0	11.0	0.0
0.0	11.0	0.0
0.0	11.0	0.0
0.0	11.0	0.0
0.0	11.0	0.0
0.0	10.0	0.0
0.0	10.0	0.0
0.0	10.0	0.0
0.0	10.0	0.0
0.0	10.0	0.0
0.0	10.0	0.0
0.0	10.0	0.0
0.0	9.0	0.0
0.0	9.0	0.0
0.0	8.0	0.0
0.0	8.0	0.0
0.0	8.0	0.0
0.0	8.0	0.0
0.0	8.0	0.0
0.0	8.0	0.0
0.0	8.0	0.0
0.0	8.0	0.0
0.0	8.0	0.0
0.0	8.0	0.0
0.0	5.0	0.0
0.0	5.0	0.0
0.0	5.0	0.0
0.0	5.0	0.0
0.0	5.0	0.0
0.0	5.0	0.0
0.0	5.0	0.0
0.0	5.0	0.0
0.0	5.0	0.0
0.0	5.0	0.0
0.0	5.0	0.0
0.0	5.0	0.0
0.0	5.0	0.0
0.0	5.0	0.0
0.0	5.0	0.0
0.0	5.0	0.0
0.0	5.0	0.0
0.0	5.0	0.0
0.0	5.0	0.0
0.0	5.0	0.0
0.0	5.0	0.0
0.0	5.0	0.0
0.0	5.0	0.0
0.0	3.0	0.0
0.0	3.0	0.0
0.0	3.0	0.0
0.0	3.0	0.0
0.0	3.0	0.0
0.0	3.0	0.0
0.0	3.0	0.0
0.0	3.0	0.0
0.0	3.0	0.0
0.0	3.0	0.0
0.0	2.0	0.0
0.0	2.0	0.0
0.0	2.0	0.0
0.0	2.0	0.0
0.0	2.0	0.0
0.0	2.0	0.0
0.0	2.0	0.0
0.0	2.0	0.0
0.0	2.0	0.0
0.0	1.0	0.0
0.0	1.0	0.0
0.0	1.0	0.0
0.0	1.0	0.0
0.0	1.0	0.0
0.0	1.0	0.0
0.0	1.0	0.0
0.0	1.0	0.0
0.0	1.0	0.0
0.0	1.0	0.0
0.0	1.0	0.0
0.0	1.0	0.0
0.0	1.0	0.0
0.0	1.0	0.0
0.0	1.0	0.0
0.0	1.0	0.0
0.0	1.0	0.0
0.0	0.0	0.0
0.0	0.0	0.0
0.0	0.0	0.0
0.0	0.0	0.0
0.0	0.0	0.0
0.0	0.0	0.0
0.0	0.0	0.0
0.0	0.0	0.0
0.0	0.0	0.0
0.0	0.0	0.0
0.0	0.0	0.0
0.0	0.0	0.0
0.0	0.0	0.0
0.0	0.0	0.0
0.0	0.0	0.0
0.0	0.0	0.0
0.0	0.0	0.0
0.0	0.0	0.0
0.0	0.0	0.0
0.0	0.0	0.0
0.0	0.0	0.0
0.0	0.0	0.0
0.0	0.0	0.0
0.0	0.0	0.0
0.0	0.0	0.0
0.0	0.0	0.0
0.0	0.0	0.0
0.0	0.0	0.0
0.0	0.0	0.0
0.0	0.0	0.0
0.0	0.0	0.0
0.0	0.0	0.0
0.0	0.0	0.0
0.0	0.0	0.0
0.0	0.0	0.0
0.0	0.0	0.0
0.0	0.0	0.0
0.0	0.0	0.0
0.0	0.0	0.0
0.0	0.0	0.0
0.0	0.0	0.0
0.0	0.0	0.0
0.0	0.0	0.0
0.0	0.0	0.0
0.0	0.0	0.0
0.0	0.0	18.0
0.0	0.0	18.0
0.0	0.0	18.0
0.0	0.0	18.0
0.0	0.0	18.0
0.0	0.0	18.0
0.0	0.0	18.0
0.0	0.0	18.0
0.0	0.0	18.0
0.0	0.0	18.0
0.0	0.0	18.0
0.0	0.0	18.0
0.0	0.0	18.0
0.0	0.0	18.0
0.0	0.0	18.0
0.0	0.0	18.0
0.0	0.0	18.0
0.0	0.0	18.0
0.0	0.0	18.0
0.0	0.0	18.0
0.0	0.0	18.0
0.0	0.0	18.0
0.0	0.0	18.0
0.0	0.0	18.0
0.0	0.0	18.0
0.0	0.0	18.0
0.0	0.0	18.0
0.0	0.0	18.0
0.0	0.0	18.0
0.0	0.0	18.0
0.0	0.0	18.0
0.0	0.0	18.0
0.0	0.0	18.0
0.0	0.0	18.0
0.0	0.0	18.0
0.0	0.0	18.0
0.0	0.0	18.0
0.0	0.0	18.0
0.0	0.0	18.0
0.0	0.0	18.0
0.0	0.0	18.0
0.0	0.0	18.0
0.0	0.0	18.0
0.0	0.0	18.0
0.0	0.0	18.0
0.0	0.0	18.0
0.0	0.0	18.0
0.0	0.0	18.0
0.0	0.0	18.0
0.0	0.0	18.0
0.0	0.0	18.0
0.0	0.0	18.0
0.0	0.0	18.0
0.0	0.0	18.0
0.0	0.0	18.0
0.0	0.0	18.0
0.0	0.0	18.0
0.0	0.0	18.0
0.0	0.0	18.0
0.0	0.0	18.0
0.0	0.0	72.0
0.0	0.0	72.0
0.0	0.0	72.0
0.0	0.0	72.0
0.0	0.0	72.0
0.0	0.0	72.0
0.0	0.0	72.0
0.0	0.0	72.0
0.0	0.0	72.0
0.0	0.0	72.0
0.0	0.0	72.0
0.0	0.0	72.0
0.0	0.0	72.0
0.0	0.0	72.0
0.0	0.0	72.0
0.0	2.0	72.0
0.0	2.0	72.0
0.0	2.0	72.0
0.0	2.0	72.0
0.0	2.0	72.0
0.0	2.0	72.0
0.0	2.0	72.0
0.0	2.0	72.0
0.0	2.0	72.0
0.0	2.0	72.0
0.0	2.0	72.0
0.0	2.0	72.0
0.0	2.0	72.0
0.0	2.0	72.0
0.0	2.0	72.0
0.0	2.0	72.0
0.0	2.0	72.0
0.0	2.0	72.0
0.0	2.0	72.0
0.0	2.0	72.0
0.0	2.0	72.0
0.0	2.0	72.0
0.0	2.0	72.0
0.0	2.0	72.0
0.0	2.0	72.0
0.0	2.0	72.0
0.0	2.0	72.0
0.0	2.0	54.0
0.0	2.0	54.0
0.0	2.0	54.0
0.0	2.0	54.0
0.0	2.0	54.0
0.0	2.0	54.0
0.0	2.0	54.0
0.0	2.0	54.0
0.0	2.0	54.0
0.0	2.0	54.0
0.0	2.0	54.0
0.0	2.0	54.0
0.0	2.0	54.0
0.0	2.0	54.0
0.0	2.0	54.0
0.0	2.0	54.0
0.0	2.0	54.0
0.0	2.0	54.0
0.0	2.0	54.0
0.0	2.0	54.0
0.0	2.0	54.0
0.0	2.0	54.0
0.0	2.0	54.0
0.0	2.0	54.0
0.0	2.0	54.0
0.0	2.0	54.0
0.0	2.0	54.0
0.0	2.0	54.0
0.0	2.0	54.0
0.0	2.0	54.0
0.0	2.0	54.0
0.0	2.0	54.0
0.0	2.0	54.0
0.0	2.0	54.0
0.0	2.0	54.0
0.0	2.0	54.0
0.0	3.0	54.0
0.0	3.0	54.0
0.0	3.0	54.0
0.0	3.0	54.0
0.0	3.0	54.0
0.0	3.0	54.0
0.0	3.0	54.0
0.0	3.0	54.0
0.0	3.0	54.0
0.0	3.0	54.0
0.0	3.0	54.0
0.0	3.0	54.0
0.0	3.0	54.0
0.0	3.0	54.0
0.0	3.0	54.0
0.0	3.0	54.0
0.0	3.0	54.0
0.0	3.0	54.0
0.0	3.0	0.0
0.0	3.0	0.0
0.0	3.0	0.0
0.0	3.0	0.0
0.0	3.0	0.0
0.0	3.0	0.0
0.0	3.0	0.0
0.0	3.0	0.0
0.0	3.0	0.0
0.0	3.0	0.0
0.0	3.0	0.0
0.0	3.0	0.0
0.0	3.0	0.0
0.0	3.0	0.0
0.0	3.0	0.0
0.0	3.0	0.0
0.0	3.0	0.0
0.0	3.0	0.0
0.0	3.0	0.0
0.0	1.0	0.0
0.0	1.0	0.0
0.0	1.0	0.0
0.0	1.0	0.0
0.0	2.0	0.0
0.0	2.0	0.0
0.0	2.0	0.0
0.0	2.0	0.0
0.0	2.0	0.0
0.0	2.0	0.0
0.0	2.0	0.0
0.0	3.0	0.0
0.0	3.0	0.0
0.0	3.0	0.0
0.0	3.0	0.0
0.0	3.0	0.0
0.0	3.0	0.0
0.0	3.0	0.0
0.0	3.0	0.0
0.0	3.0	0.0
0.0	3.0	0.0
0.0	3.0	0.0
0.0	3.0	0.0
0.0	3.0	0.0
0.0	3.0	0.0
0.0	4.0	0.0
0.0	5.0	0.0
0.0	5.0	0.0
0.0	5.0	0.0
0.0	5.0	0.0
0.0	5.0	0.0
0.0	5.0	0.0
0.0	5.0	0.0
0.0	5.0	0.0
0.0	5.0	0.0
0.0	5.0	0.0
0.0	5.0	0.0
0.0	5.0	0.0
0.0	5.0	0.0
0.0	5.0	0.0
0.0	5.0	0.0
0.0	5.0	0.0
0.0	5.0	0.0
0.0	5.0	0.0
0.0	5.0	0.0
0.0	5.0	0.0
0.0	5.0	0.0
0.0	5.0	0.0
0.0	5.0	0.0
0.0	5.0	0.0
0.0	5.0	0.0
0.0	5.0	0.0
0.0	5.0	0.0
0.0	5.0	0.0
0.0	5.0	0.0
0.0	5.0	0.0
0.0	5.0	0.0
0.0	5.0	0.0
0.0	5.0	0.0
0.0	5.0	0.0
0.0	5.0	0.0
0.0	5.0	0.0
0.0	5.0	0.0
0.0	4.0	0.0
0.0	4.0	0.0
0.0	4.0	0.0
0.0	4.0	0.0
0.0	4.0	0.0
0.0	5.0	0.0
0.0	5.0	0.0
0.0	5.0	0.0
0.0	5.0	0.0
0.0	5.0	0.0
0.0	5.0	0.0
0.0	5.0	0.0
0.0	5.0	0.0
0.0	5.0	0.0
0.0	5.0	0.0
0.0	5.0	0.0
0.0	5.0	0.0
0.0	5.0	0.0
0.0	5.0	0.0
0.0	5.0	0.0
0.0	5.0	0.0
0.0	5.0	0.0
0.0	5.0	0.0
0.0	5.0	0.0
0.0	5.0	0.0
0.0	5.0	0.0
0.0	5.0	0.0
0.0	5.0	0.0
0.0	5.0	0.0
0.0	5.0	0.0
0.0	5.0	0.0
0.0	5.0	0.0
0.0	5.0	0.0
0.0	5.0	0.0
0.0	5.0	0.0
0.0	5.0	0.0
0.0	5.0	0.0
0.0	5.0	0.0
0.0	5.0	0.0
0.0	5.0	0.0
0.0	4.0	0.0
0.0	4.0	0.0
0.0	4.0	0.0
0.0	4.0	0.0
0.0	4.0	0.0
0.0	4.0	0.0
0.0	4.0	0.0
0.0	3.0	0.0
0.0	4.0	0.0
0.0	4.0	0.0
0.0	5.0	0.0
0.0	6.0	0.0
0.0	6.0	0.0
0.0	6.0	0.0
0.0	6.0	0.0
0.0	6.0	0.0
0.0	6.0	0.0
0.0	7.0	0.0
0.0	7.0	0.0
0.0	7.0	54.0
0.0	6.0	54.0
0.0	6.0	54.0
0.0	6.0	54.0
0.0	6.0	54.0
0.0	5.0	54.0
0.0	5.0	54.0
0.0	5.0	54.0
0.0	5.0	54.0
0.0	5.0	54.0
0.0	5.0	54.0
0.0	5.0	54.0
0.0	5.0	54.0
0.0	5.0	54.0
0.0	5.0	54.0
0.0	5.0	54.0
0.0	5.0	54.0
0.0	5.0	54.0
0.0	5.0	54.0
0.0	5.0	54.0
0.0	5.0	54.0
0.0	5.0	54.0
0.0	5.0	54.0
0.0	5.0	54.0
0.0	5.0	54.0
0.0	5.0	54.0
0.0	5.0	54.0
0.0	5.0	54.0
0.0	5.0	54.0
0.0	5.0	54.0
0.0	5.0	54.0
0.0	5.0	54.0
0.0	5.0	54.0
0.0	5.0	54.0
0.0	5.0	54.0
0.0	5.0	54.0
0.0	5.0	54.0
0.0	5.0	54.0
0.0	5.0	54.0
0.0	5.0	54.0
0.0	5.0	54.0
0.0	5.0	54.0
0.0	5.0	54.0
0.0	5.0	54.0
0.0	5.0	54.0
0.0	5.0	54.0
0.0	5.0	54.0
0.0	4.0	54.0
0.0	4.0	54.0
0.0	5.0	54.0
0.0	5.0	0.0
0.0	5.0	0.0
0.0	5.0	0.0
0.0	5.0	0.0
0.0	5.0	0.0
0.0	5.0	0.0
0.0	5.0	0.0
0.0	5.0	0.0
0.0	5.0	0.0
0.0	5.0	0.0
0.0	5.0	0.0
0.0	6.0	0.0
0.0	6.0	0.0
0.0	7.0	0.0
0.0	7.0	0.0
0.0	7.0	0.0
0.0	7.0	0.0
0.0	7.0	0.0
0.0	7.0	0.0
0.0	7.0	0.0
0.0	7.0	0.0
0.0	7.0	0.0
0.0	7.0	0.0
0.0	7.0	0.0
0.0	7.0	0.0
0.0	7.0	0.0
0.0	7.0	0.0
0.0	7.0	0.0
0.0	7.0	0.0
0.0	7.0	0.0
0.0	7.0	0.0
0.0	7.0	0.0
0.0	7.0	0.0
0.0	7.0	0.0
0.0	7.0	0.0
0.0	7.0	0.0
0.0	7.0	0.0
0.0	7.0	0.0
0.0	7.0	0.0
0.0	6.0	0.0
0.0	6.0	0.0
0.0	6.0	0.0
0.0	5.0	0.0
0.0	5.0	0.0
0.0	5.0	0.0
0.0	5.0	0.0
0.0	4.0	0.0
0.0	4.0	0.0
0.0	4.0	0.0
0.0	4.0	0.0
0.0	4.0	0.0
0.0	4.0	0.0
0.0	4.0	0.0
0.0	4.0	0.0
0.0	4.0	0.0
0.0	4.0	0.0
0.0	4.0	0.0
0.0	4.0	0.0
0.0	4.0	0.0
0.0	4.0	0.0
0.0	4.0	0.0
0.0	4.0	0.0
0.0	4.0	0.0
0.0	4.0	0.0
0.0	4.0	0.0
0.0	4.0	0.0
0.0	4.0	0.0
0.0	4.0	0.0
0.0	4.0	0.0
0.0	4.0	0.0
0.0	4.0	0.0
0.0	4.0	0.0
0.0	4.0	0.0
0.0	4.0	0.0
0.0	4.0	0.0
0.0	4.0	0.0
0.0	4.0	0.0
0.0	4.0	0.0
0.0	4.0	0.0
0.0	4.0	0.0
0.0	4.0	0.0
0.0	4.0	0.0
0.0	4.0	0.0
0.0	4.0	0.0
0.0	4.0	0.0
0.0	4.0	0.0
0.0	5.0	0.0
0.0	5.0	0.0
0.0	5.0	0.0
0.0	5.0	0.0
0.0	5.0	0.0
0.0	5.0	0.0
0.0	5.0	0.0
0.0	5.0	0.0
0.0	5.0	0.0
0.0	5.0	0.0
0.0	5.0	0.0
0.0	5.0	0.0
0.0	5.0	0.0
0.0	4.0	0.0
0.0	4.0	0.0
0.0	4.0	0.0
0.0	4.0	0.0
0.0	4.0	0.0
0.0	4.0	0.0
0.0	4.0	0.0
0.0	4.0	0.0
0.0	4.0	0.0
0.0	5.0	0.0
0.0	5.0	0.0
0.0	5.0	0.0
0.0	4.0	0.0
0.0	4.0	0.0
0.0	6.0	0.0
0.0	5.0	0.0
0.0	5.0	0.0
0.0	5.0	0.0
0.0	5.0	0.0
0.0	6.0	0.0
0.0	6.0	0.0
0.0	6.0	0.0
0.0	6.0	0.0
0.0	6.0	0.0
0.0	6.0	0.0
0.0	6.0	0.0
0.0	6.0	0.0
0.0	6.0	0.0
0.0	8.0	0.0
0.0	8.0	0.0
0.0	8.0	0.0
0.0	10.0	0.0
0.0	10.0	0.0
0.0	10.0	0.0
0.0	10.0	0.0
0.0	12.0	0.0
0.0	12.0	0.0
0.0	13.0	0.0
0.0	14.0	0.0
0.0	14.0	0.0
0.0	14.0	0.0
0.0	14.0	0.0
0.0	14.0	0.0
0.0	16.0	0.0
0.0	17.0	0.0
0.0	17.0	0.0
0.0	18.0	0.0
0.0	19.0	0.0
0.0	20.0	0.0
0.0	20.0	0.0
0.0	20.0	0.0
0.0	20.0	0.0
0.0	20.0	0.0
0.0	21.0	0.0
0.0	21.0	0.0
0.0	22.0	0.0
0.0	24.0	0.0
0.0	24.0	0.0
0.0	24.0	0.0
0.0	27.0	0.0
0.0	27.0	0.0
0.0	29.0	90.0
0.0	29.0	90.0
0.0	29.0	90.0
0.0	29.0	108.0
0.0	29.0	108.0
0.0	29.0	108.0
0.0	29.0	108.0
0.0	29.0	108.0
0.0	29.0	108.0
0.0	29.0	108.0
0.0	29.0	108.0
0.0	29.0	108.0
0.0	29.0	108.0
0.0	29.0	108.0
0.0	29.0	108.0
0.0	29.0	108.0
0.0	29.0	108.0
0.0	29.0	108.0
0.0	29.0	108.0
0.0	29.0	108.0
0.0	29.0	108.0
0.0	29.0	108.0
0.0	29.0	108.0
0.0	28.0	108.0
0.0	27.0	108.0
0.0	27.0	108.0
0.0	27.0	108.0
0.0	27.0	108.0
0.0	27.0	108.0
0.0	27.0	108.0
0.0	27.0	108.0
0.0	28.0	108.0
0.0	28.0	108.0
0.0	28.0	108.0
0.0	28.0	108.0
0.0	28.0	108.0
0.0	28.0	108.0
0.0	28.0	108.0
0.0	28.0	108.0
0.0	28.0	108.0
0.0	28.0	108.0
0.0	28.0	108.0
0.0	31.0	108.0
0.0	31.0	108.0
0.0	31.0	108.0
0.0	32.0	108.0
0.0	32.0	108.0
0.0	32.0	126.0
0.0	32.0	126.0
0.0	34.0	126.0
0.0	33.0	126.0
0.0	33.0	126.0
0.0	33.0	126.0
0.0	32.0	126.0
0.0	32.0	126.0
0.0	32.0	126.0
0.0	32.0	126.0
0.0	32.0	126.0
0.0	32.0	126.0
0.0	33.0	126.0
0.0	33.0	126.0
0.0	33.0	126.0
0.0	33.0	126.0
0.0	33.0	126.0
0.0	33.0	126.0
0.0	33.0	126.0
0.0	33.0	126.0
0.0	33.0	126.0
0.0	32.0	126.0
0.0	32.0	126.0
0.0	32.0	126.0
0.0	30.0	126.0
0.0	30.0	126.0
0.0	28.0	126.0
0.0	28.0	126.0
0.0	28.0	126.0
0.0	28.0	126.0
0.0	27.0	126.0
0.0	27.0	126.0
0.0	27.0	126.0
0.0	29.0	126.0
0.0	27.0	126.0
0.0	27.0	126.0
0.0	23.0	126.0
0.0	23.0	126.0
0.0	23.0	126.0
0.0	21.0	126.0
0.0	21.0	126.0
0.0	21.0	126.0
0.0	21.0	126.0
0.0	21.0	108.0
0.0	21.0	108.0
0.0	21.0	108.0
0.0	21.0	108.0
0.0	21.0	108.0
0.0	20.0	108.0
0.0	20.0	108.0
0.0	18.0	108.0
0.0	16.0	108.0
0.0	13.0	108.0
0.0	13.0	108.0
0.0	13.0	108.0
0.0	13.0	54.0
0.0	13.0	18.0
0.0	13.0	18.0
0.0	13.0	0.0
0.0	13.0	0.0
0.0	13.0	0.0
0.0	13.0	0.0
0.0	13.0	0.0
0.0	13.0	0.0
0.0	13.0	0.0
0.0	13.0	0.0
0.0	14.0	0.0
0.0	14.0	0.0
0.0	14.0	0.0
0.0	14.0	0.0
0.0	14.0	0.0
0.0	14.0	0.0
0.0	14.0	0.0
0.0	14.0	0.0
0.0	14.0	0.0
0.0	14.0	0.0
0.0	14.0	0.0
0.0	15.0	0.0
0.0	15.0	0.0
0.0	15.0	0.0
0.0	15.0	0.0
0.0	15.0	0.0
0.0	15.0	0.0
0.0	15.0	0.0
0.0	14.0	0.0
0.0	14.0	0.0
0.0	15.0	0.0
0.0	15.0	0.0
0.0	15.0	0.0
0.0	16.0	0.0
0.0	16.0	0.0
0.0	16.0	0.0
0.0	17.0	0.0
0.0	17.0	0.0
0.0	17.0	0.0
0.0	17.0	0.0
0.0	14.0	0.0
0.0	14.0	0.0
0.0	14.0	0.0
0.0	13.0	0.0
0.0	13.0	0.0
0.0	11.0	0.0
0.0	11.0	0.0
0.0	13.0	0.0
0.0	13.0	0.0
0.0	13.0	0.0
0.0	13.0	0.0
0.0	13.0	0.0
0.0	13.0	0.0
0.0	13.0	0.0
0.0	13.0	0.0
0.0	13.0	0.0
0.0	13.0	0.0
0.0	12.0	0.0
0.0	11.0	0.0
0.0	12.0	0.0
0.0	12.0	0.0
0.0	12.0	0.0
0.0	12.0	0.0
0.0	12.0	0.0
0.0	12.0	0.0
0.0	12.0	0.0
0.0	11.0	0.0
0.0	11.0	0.0
0.0	13.0	0.0
0.0	13.0	0.0
0.0	13.0	0.0
0.0	13.0	0.0
0.0	13.0	0.0
0.0	13.0	0.0
0.0	13.0	0.0
0.0	13.0	0.0
0.0	13.0	0.0
0.0	11.0	0.0
0.0	11.0	0.0
0.0	11.0	0.0
0.0	11.0	0.0
0.0	10.0	0.0
0.0	10.0	0.0
0.0	10.0	0.0
0.0	10.0	0.0
0.0	10.0	0.0
0.0	10.0	0.0
0.0	10.0	0.0
0.0	10.0	0.0
0.0	10.0	0.0
0.0	10.0	0.0
0.0	10.0	0.0
0.0	10.0	0.0
0.0	10.0	0.0
0.0	10.0	0.0
0.0	10.0	0.0
0.0	10.0	0.0
0.0	10.0	0.0
0.0	10.0	0.0
0.0	10.0	0.0
0.0	10.0	0.0
0.0	10.0	0.0
0.0	10.0	0.0
0.0	10.0	0.0
0.0	10.0	0.0
0.0	10.0	0.0
0.0	10.0	0.0
0.0	10.0	0.0
0.0	9.0	0.0
0.0	9.0	0.0
0.0	9.0	0.0
0.0	9.0	18.0
0.0	9.0	18.0
0.0	9.0	18.0
0.0	9.0	18.0
0.0	9.0	18.0
0.0	9.0	18.0
0.0	9.0	18.0
0.0	9.0	18.0
0.0	9.0	18.0
0.0	9.0	18.0
0.0	9.0	18.0
0.0	8.0	18.0
0.0	8.0	18.0
0.0	8.0	18.0
0.0	8.0	18.0
0.0	8.0	18.0
0.0	8.0	18.0
0.0	8.0	18.0
0.0	7.0	18.0
0.0	7.0	18.0
0.0	7.0	18.0
0.0	7.0	18.0
0.0	7.0	18.0
0.0	6.0	18.0
0.0	6.0	18.0
0.0	5.0	18.0
0.0	5.0	18.0
0.0	6.0	18.0
0.0	6.0	18.0
0.0	6.0	18.0
0.0	6.0	18.0
0.0	6.0	18.0
0.0	6.0	18.0
0.0	6.0	18.0
0.0	6.0	18.0
0.0	6.0	18.0
0.0	7.0	18.0
0.0	5.0	18.0
0.0	5.0	18.0
0.0	5.0	18.0
0.0	5.0	18.0
0.0	5.0	18.0
0.0	6.0	18.0
0.0	6.0	18.0
0.0	6.0	18.0
0.0	6.0	18.0
0.0	6.0	18.0
0.0	6.0	18.0
0.0	5.0	18.0
0.0	5.0	18.0
0.0	5.0	18.0
0.0	5.0	18.0
0.0	5.0	18.0
0.0	5.0	18.0
0.0	5.0	18.0
0.0	4.0	18.0
0.0	3.0	18.0
0.0	3.0	18.0
0.0	3.0	18.0
0.0	3.0	18.0
0.0	3.0	18.0
0.0	3.0	18.0
0.0	3.0	18.0
0.0	3.0	18.0
0.0	3.0	18.0
0.0	3.0	18.0
0.0	3.0	18.0
0.0	3.0	18.0
0.0	3.0	18.0
0.0	3.0	18.0
0.0	3.0	18.0
0.0	3.0	18.0
0.0	3.0	18.0
0.0	3.0	18.0
0.0	3.0	18.0
0.0	3.0	18.0
0.0	3.0	18.0
0.0	3.0	18.0
0.0	3.0	18.0
0.0	3.0	18.0
0.0	3.0	18.0
0.0	3.0	18.0
0.0	3.0	18.0
0.0	3.0	18.0
0.0	3.0	18.0
0.0	3.0	18.0
0.0	3.0	18.0
0.0	3.0	18.0
0.0	3.0	18.0
0.0	3.0	18.0
0.0	3.0	18.0
0.0	3.0	18.0
0.0	3.0	18.0
0.0	3.0	18.0
0.0	3.0	18.0
0.0	3.0	18.0
0.0	4.0	18.0
0.0	4.0	18.0
0.0	4.0	18.0
0.0	4.0	18.0
0.0	5.0	18.0
0.0	5.0	18.0
0.0	6.0	0.0
0.0	6.0	0.0
0.0	6.0	0.0
0.0	6.0	0.0
0.0	6.0	0.0
0.0	6.0	0.0
0.0	6.0	0.0
0.0	6.0	0.0
0.0	6.0	0.0
0.0	6.0	0.0
0.0	6.0	0.0
0.0	6.0	0.0
0.0	6.0	0.0
0.0	6.0	0.0
0.0	6.0	0.0
0.0	6.0	0.0
0.0	6.0	0.0
0.0	8.0	0.0
0.0	8.0	0.0
0.0	8.0	0.0
0.0	8.0	0.0
0.0	8.0	0.0
0.0	8.0	0.0
0.0	8.0	0.0
0.0	8.0	0.0
0.0	8.0	0.0
0.0	8.0	0.0
0.0	7.0	0.0
0.0	7.0	0.0
0.0	7.0	0.0
0.0	7.0	0.0
0.0	7.0	0.0
0.0	7.0	0.0
0.0	7.0	0.0
0.0	7.0	0.0
0.0	7.0	0.0
0.0	6.0	0.0
0.0	6.0	0.0
0.0	6.0	0.0
0.0	6.0	0.0
0.0	5.0	0.0
0.0	5.0	0.0
0.0	5.0	0.0
0.0	5.0	0.0
0.0	5.0	0.0
0.0	5.0	0.0
0.0	5.0	0.0
0.0	5.0	0.0
0.0	5.0	0.0
0.0	5.0	0.0
0.0	5.0	0.0
0.0	5.0	0.0
0.0	5.0	0.0
0.0	5.0	0.0
0.0	5.0	0.0
0.0	5.0	0.0
0.0	5.0	0.0
0.0	5.0	0.0
0.0	5.0	0.0
0.0	5.0	0.0
0.0	5.0	0.0
0.0	5.0	0.0
0.0	5.0	0.0
0.0	5.0	0.0
0.0	5.0	0.0
0.0	5.0	0.0
0.0	5.0	0.0
0.0	5.0	0.0
0.0	6.0	0.0
0.0	6.0	0.0
0.0	7.0	0.0
0.0	7.0	0.0
0.0	7.0	0.0
0.0	7.0	0.0
0.0	7.0	0.0
0.0	7.0	0.0
0.0	7.0	0.0
0.0	7.0	0.0
0.0	7.0	0.0
0.0	7.0	0.0
0.0	7.0	0.0
0.0	7.0	0.0
0.0	7.0	0.0
0.0	7.0	0.0
0.0	7.0	0.0
0.0	7.0	0.0
0.0	7.0	0.0
0.0	7.0	0.0
0.0	7.0	0.0
0.0	7.0	0.0
0.0	7.0	0.0
0.0	7.0	0.0
0.0	7.0	0.0
0.0	7.0	0.0
0.0	7.0	0.0
0.0	6.0	0.0
0.0	6.0	0.0
0.0	6.0	0.0
0.0	6.0	0.0
0.0	5.0	0.0
0.0	4.0	0.0
0.0	4.0	0.0
0.0	4.0	0.0
0.0	4.0	0.0
0.0	4.0	0.0
0.0	4.0	0.0
0.0	4.0	0.0
0.0	4.0	0.0
0.0	4.0	0.0
0.0	4.0	0.0
0.0	4.0	0.0
0.0	4.0	0.0
0.0	4.0	0.0
0.0	4.0	0.0
0.0	4.0	0.0
0.0	3.0	0.0
0.0	3.0	0.0
0.0	3.0	0.0
0.0	2.0	0.0
0.0	2.0	0.0
0.0	2.0	0.0
0.0	2.0	0.0
0.0	2.0	0.0
0.0	2.0	0.0
0.0	2.0	0.0
0.0	2.0	0.0
0.0	2.0	0.0
0.0	2.0	0.0
0.0	2.0	0.0
0.0	2.0	0.0
0.0	2.0	0.0
0.0	2.0	0.0
0.0	2.0	0.0
0.0	3.0	0.0
0.0	3.0	0.0
0.0	3.0	0.0
0.0	3.0	0.0
0.0	3.0	0.0
0.0	3.0	0.0
0.0	3.0	0.0
0.0	3.0	0.0
0.0	3.0	0.0
0.0	3.0	0.0
0.0	3.0	0.0
0.0	3.0	0.0
0.0	3.0	0.0
0.0	3.0	0.0
0.0	3.0	0.0
0.0	3.0	0.0
0.0	3.0	0.0
0.0	3.0	0.0
0.0	3.0	0.0
0.0	3.0	0.0
0.0	3.0	0.0
0.0	3.0	0.0
0.0	3.0	0.0
0.0	3.0	0.0
0.0	3.0	0.0
0.0	3.0	0.0
0.0	3.0	0.0
0.0	3.0	0.0
0.0	3.0	0.0
0.0	3.0	0.0
0.0	3.0	0.0
0.0	3.0	0.0
0.0	3.0	0.0
0.0	3.0	0.0
0.0	4.0	0.0
0.0	3.0	0.0
0.0	3.0	0.0
0.0	3.0	0.0
0.0	2.0	0.0
0.0	2.0	0.0
0.0	2.0	0.0
0.0	2.0	0.0
0.0	2.0	0.0
0.0	2.0	0.0
0.0	2.0	0.0
0.0	2.0	0.0
0.0	2.0	0.0
0.0	2.0	0.0
0.0	2.0	0.0
0.0	2.0	0.0
0.0	2.0	0.0
0.0	2.0	0.0
0.0	2.0	0.0
0.0	2.0	0.0
0.0	3.0	0.0
0.0	3.0	0.0
0.0	3.0	0.0
0.0	3.0	0.0
0.0	3.0	0.0
0.0	3.0	0.0
0.0	3.0	0.0
0.0	3.0	0.0
0.0	3.0	0.0
0.0	5.0	0.0
0.0	5.0	0.0
0.0	5.0	0.0
0.0	5.0	0.0
0.0	5.0	0.0
0.0	5.0	0.0
0.0	5.0	0.0
0.0	5.0	0.0
0.0	5.0	0.0
0.0	5.0	0.0
0.0	5.0	0.0
0.0	5.0	0.0
0.0	5.0	0.0
0.0	5.0	0.0
0.0	5.0	0.0
0.0	5.0	0.0
0.0	5.0	0.0
0.0	6.0	0.0
0.0	7.0	0.0
0.0	9.0	0.0
0.0	9.0	0.0
0.0	9.0	0.0
0.0	9.0	0.0
0.0	10.0	0.0
0.0	11.0	0.0
0.0	11.0	0.0
0.0	12.0	0.0
0.0	12.0	0.0
0.0	12.0	0.0
0.0	13.0	0.0
0.0	13.0	0.0
0.0	13.0	0.0
0.0	13.0	0.0
0.0	13.0	0.0
0.0	13.0	0.0
0.0	13.0	0.0
0.0	13.0	0.0
0.0	14.0	0.0
0.0	13.0	0.0
0.0	13.0	0.0
0.0	13.0	0.0
0.0	14.0	0.0
0.0	14.0	0.0
0.0	14.0	0.0
0.0	14.0	0.0
0.0	14.0	0.0
0.0	14.0	0.0
0.0	14.0	0.0
0.0	14.0	0.0
0.0	14.0	0.0
0.0	14.0	0.0
0.0	14.0	0.0
0.0	14.0	0.0
0.0	14.0	0.0
0.0	14.0	0.0
0.0	14.0	0.0
0.0	14.0	0.0
0.0	14.0	0.0
0.0	14.0	0.0
0.0	14.0	0.0
0.0	14.0	0.0
0.0	14.0	0.0
0.0	14.0	0.0
0.0	14.0	0.0
0.0	14.0	0.0
0.0	14.0	0.0
0.0	14.0	0.0
0.0	14.0	0.0
0.0	15.0	0.0
0.0	15.0	0.0
0.0	14.0	0.0
0.0	14.0	0.0
0.0	14.0	0.0
0.0	14.0	0.0
0.0	14.0	0.0
0.0	14.0	0.0
0.0	14.0	0.0
0.0	14.0	0.0
0.0	15.0	0.0
0.0	16.0	0.0
0.0	17.0	0.0
0.0	17.0	0.0
0.0	17.0	0.0
0.0	17.0	0.0
0.0	17.0	0.0
0.0	17.0	0.0
0.0	17.0	0.0
0.0	17.0	0.0
0.0	17.0	0.0
0.0	17.0	0.0
0.0	17.0	0.0
0.0	17.0	0.0
0.0	17.0	0.0
0.0	16.0	0.0
0.0	16.0	0.0
0.0	16.0	0.0
0.0	16.0	0.0
0.0	16.0	0.0
0.0	16.0	0.0
0.0	14.0	0.0
0.0	14.0	0.0
0.0	14.0	0.0
0.0	14.0	0.0
0.0	14.0	0.0
0.0	14.0	0.0
0.0	14.0	0.0
0.0	14.0	0.0
0.0	14.0	0.0
0.0	14.0	0.0
0.0	14.0	0.0
0.0	14.0	0.0
0.0	14.0	0.0
0.0	14.0	0.0
0.0	14.0	0.0
0.0	14.0	0.0
0.0	14.0	0.0
0.0	14.0	0.0
0.0	14.0	0.0
0.0	12.0	0.0
0.0	11.0	0.0
0.0	11.0	0.0
0.0	10.0	0.0
0.0	9.0	0.0
0.0	9.0	0.0
0.0	8.0	0.0
0.0	7.0	0.0
0.0	6.0	0.0
0.0	6.0	0.0
0.0	6.0	0.0
0.0	6.0	0.0
0.0	6.0	0.0
0.0	6.0	0.0
0.0	6.0	0.0
0.0	6.0	0.0
0.0	6.0	0.0
0.0	5.0	0.0
0.0	5.0	0.0
0.0	5.0	0.0
0.0	5.0	0.0
0.0	5.0	0.0
0.0	5.0	0.0
0.0	4.0	0.0
0.0	4.0	0.0
0.0	4.0	0.0
0.0	4.0	0.0
0.0	4.0	0.0
0.0	4.0	0.0
0.0	5.0	0.0
0.0	5.0	0.0
0.0	5.0	0.0
0.0	5.0	0.0
0.0	5.0	0.0
0.0	5.0	0.0
0.0	5.0	0.0
0.0	5.0	0.0
0.0	5.0	0.0
0.0	5.0	0.0
[truncated: 998,000+ more rows]
