# Supplementary material for: A framework for the computational prediction and analysis of non-coding RNAs in microbial environmental populations and their experimental validation
Source: ISME J. 2020 Apr 28;14(8):1955–65. doi: 10.1038/s41396-020-0658-7 (PMC7368042; doi:10.1038/s41396-020-0658-7)
Supplement: Supplementary file 13 — File S2 [file 41396_2020_658_MOESM13_ESM.txt]

0.0	0.0	0.0
0.0	0.0	0.0
0.0	0.0	0.0
0.0	0.0	0.0
0.0	0.0	0.0
0.0	0.0	0.0
0.0	0.0	0.0
0.0	0.0	0.0
0.0	0.0	0.0
0.0	0.0	0.0
0.0	0.0	0.0
0.0	0.0	0.0
0.0	0.0	0.0
0.0	0.0	0.0
0.0	0.0	0.0
0.0	0.0	0.0
0.0	0.0	0.0
0.0	0.0	0.0
0.0	0.0	0.0
0.0	0.0	0.0
0.0	0.0	0.0
0.0	0.0	0.0
0.0	0.0	0.0
0.0	0.0	0.0
0.0	0.0	0.0
0.0	0.0	0.0
0.0	0.0	0.0
0.0	0.0	0.0
0.0	0.0	0.0
0.0	0.0	0.0
0.0	0.0	0.0
0.0	0.0	0.0
0.0	0.0	0.0
0.0	0.0	0.0
0.0	0.0	0.0
0.0	0.0	0.0
0.0	0.0	0.0
0.0	0.0	0.0
0.0	0.0	0.0
0.0	0.0	0.0
0.0	0.0	0.0
0.0	0.0	0.0
0.0	0.0	0.0
0.0	0.0	0.0
0.0	0.0	0.0
0.0	0.0	0.0
0.0	0.0	0.0
0.0	0.0	0.0
0.0	0.0	0.0
0.0	0.0	0.0
0.0	0.0	0.0
0.0	0.0	0.0
0.0	0.0	0.0
0.0	0.0	0.0
0.0	0.0	0.0
0.0	0.0	0.0
0.0	0.0	0.0
0.0	0.0	0.0
0.0	0.0	0.0
0.0	0.0	0.0
0.0	0.0	0.0
0.0	0.0	0.0
0.0	0.0	0.0
0.0	0.0	0.0
0.0	0.0	0.0
0.0	0.0	0.0
0.0	0.0	0.0
0.0	0.0	0.0
0.0	0.0	0.0
0.0	0.0	0.0
0.0	0.0	0.0
0.0	0.0	0.0
0.0	0.0	0.0
0.0	0.0	0.0
0.0	0.0	0.0
0.0	0.0	0.0
0.0	0.0	0.0
0.0	0.0	0.0
0.0	0.0	0.0
0.0	0.0	0.0
0.0	0.0	0.0
0.0	0.0	0.0
0.0	0.0	0.0
0.0	0.0	0.0
0.0	0.0	0.0
0.0	0.0	0.0
0.0	0.0	0.0
0.0	0.0	0.0
0.0	0.0	0.0
0.0	0.0	0.0
0.0	0.0	0.0
0.0	0.0	0.0
0.0	0.0	0.0
0.0	0.0	0.0
0.0	0.0	0.0
0.0	0.0	0.0
0.0	0.0	0.0
0.0	0.0	0.0
0.0	0.0	0.0
0.0	0.0	0.0
0.0	0.0	0.0
0.0	0.0	0.0
0.0	0.0	0.0
0.0	0.0	0.0
0.0	0.0	0.0
0.0	0.0	0.0
0.0	0.0	0.0
0.0	0.0	0.0
0.0	0.0	0.0
0.0	0.0	0.0
0.0	0.0	0.0
0.0	0.0	0.0
0.0	0.0	0.0
0.0	0.0	0.0
0.0	0.0	0.0
0.0	0.0	0.0
0.0	0.0	0.0
0.0	0.0	0.0
0.0	0.0	0.0
0.0	0.0	0.0
0.0	0.0	0.0
0.0	0.0	0.0
0.0	0.0	0.0
0.0	0.0	0.0
0.0	0.0	0.0
0.0	0.0	0.0
0.0	0.0	0.0
0.0	0.0	0.0
0.0	0.0	0.0
0.0	0.0	0.0
0.0	0.0	0.0
0.0	0.0	0.0
0.0	0.0	0.0
0.0	0.0	0.0
0.0	0.0	0.0
0.0	0.0	0.0
0.0	0.0	0.0
0.0	0.0	0.0
0.0	0.0	0.0
0.0	0.0	0.0
0.0	0.0	0.0
0.0	0.0	0.0
0.0	0.0	0.0
0.0	0.0	0.0
0.0	0.0	0.0
0.0	0.0	0.0
0.0	0.0	0.0
0.0	0.0	0.0
0.0	0.0	0.0
0.0	0.0	0.0
0.0	0.0	0.0
0.0	0.0	0.0
0.0	0.0	0.0
0.0	0.0	0.0
0.0	0.0	0.0
0.0	0.0	0.0
0.0	0.0	0.0
0.0	0.0	0.0
0.0	0.0	0.0
0.0	0.0	0.0
0.0	0.0	0.0
0.0	0.0	0.0
0.0	0.0	0.0
0.0	0.0	0.0
0.0	0.0	0.0
0.0	0.0	0.0
0.0	0.0	0.0
0.0	0.0	0.0
0.0	0.0	0.0
0.0	0.0	0.0
0.0	0.0	0.0
0.0	0.0	0.0
0.0	0.0	0.0
0.0	0.0	0.0
0.0	0.0	0.0
0.0	0.0	0.0
0.0	0.0	0.0
0.0	0.0	0.0
0.0	0.0	0.0
0.0	0.0	0.0
0.0	0.0	0.0
0.0	0.0	0.0
0.0	0.0	0.0
0.0	0.0	0.0
0.0	0.0	0.0
0.0	0.0	0.0
0.0	0.0	0.0
0.0	0.0	0.0
0.0	0.0	0.0
0.0	0.0	0.0
0.0	0.0	0.0
0.0	0.0	0.0
0.0	0.0	0.0
0.0	0.0	0.0
0.0	0.0	0.0
0.0	0.0	0.0
0.0	0.0	0.0
0.0	0.0	0.0
0.0	0.0	0.0
0.0	0.0	0.0
0.0	0.0	0.0
0.0	0.0	0.0
0.0	0.0	0.0
0.0	0.0	0.0
0.0	0.0	0.0
0.0	0.0	0.0
0.0	0.0	0.0
0.0	0.0	0.0
0.0	0.0	0.0
0.0	0.0	0.0
0.0	0.0	0.0
0.0	0.0	0.0
0.0	0.0	0.0
0.0	0.0	0.0
0.0	0.0	0.0
0.0	0.0	0.0
0.0	0.0	0.0
0.0	0.0	0.0
0.0	0.0	0.0
0.0	0.0	0.0
0.0	0.0	0.0
0.0	0.0	0.0
0.0	0.0	0.0
0.0	0.0	0.0
0.0	0.0	0.0
0.0	0.0	0.0
0.0	0.0	0.0
0.0	0.0	0.0
0.0	0.0	0.0
0.0	0.0	0.0
0.0	0.0	0.0
0.0	0.0	0.0
0.0	0.0	0.0
0.0	0.0	0.0
0.0	0.0	0.0
0.0	0.0	0.0
0.0	0.0	0.0
0.0	0.0	0.0
0.0	0.0	0.0
0.0	0.0	0.0
0.0	0.0	0.0
0.0	0.0	0.0
0.0	0.0	0.0
0.0	0.0	0.0
0.0	0.0	0.0
0.0	0.0	0.0
0.0	0.0	0.0
0.0	0.0	0.0
0.0	0.0	0.0
0.0	0.0	0.0
0.0	0.0	0.0
0.0	0.0	0.0
0.0	0.0	0.0
0.0	0.0	0.0
0.0	0.0	0.0
0.0	0.0	0.0
0.0	0.0	0.0
0.0	0.0	0.0
0.0	0.0	0.0
0.0	0.0	0.0
0.0	0.0	0.0
0.0	0.0	0.0
0.0	0.0	0.0
0.0	0.0	0.0
0.0	0.0	0.0
0.0	0.0	0.0
0.0	0.0	0.0
0.0	0.0	0.0
0.0	0.0	0.0
0.0	0.0	0.0
0.0	0.0	0.0
0.0	0.0	0.0
0.0	0.0	0.0
0.0	0.0	0.0
0.0	0.0	0.0
0.0	0.0	0.0
0.0	0.0	0.0
0.0	0.0	0.0
0.0	0.0	0.0
0.0	0.0	0.0
0.0	0.0	0.0
0.0	0.0	0.0
0.0	0.0	0.0
0.0	0.0	0.0
0.0	0.0	0.0
0.0	0.0	0.0
0.0	0.0	0.0
0.0	0.0	0.0
0.0	0.0	0.0
0.0	0.0	0.0
0.0	0.0	0.0
0.0	0.0	0.0
0.0	0.0	0.0
0.0	0.0	0.0
0.0	0.0	0.0
0.0	0.0	0.0
0.0	0.0	0.0
0.0	0.0	0.0
0.0	0.0	0.0
0.0	0.0	0.0
0.0	0.0	0.0
0.0	0.0	0.0
0.0	0.0	0.0
0.0	0.0	0.0
0.0	0.0	0.0
0.0	0.0	0.0
0.0	0.0	0.0
0.0	0.0	0.0
0.0	0.0	0.0
0.0	0.0	0.0
0.0	0.0	0.0
0.0	0.0	0.0
0.0	0.0	0.0
0.0	0.0	0.0
0.0	0.0	0.0
0.0	0.0	0.0
0.0	0.0	0.0
0.0	0.0	0.0
0.0	0.0	0.0
0.0	0.0	0.0
0.0	0.0	0.0
0.0	0.0	0.0
0.0	0.0	0.0
0.0	0.0	0.0
0.0	0.0	0.0
0.0	0.0	0.0
0.0	0.0	0.0
0.0	0.0	0.0
0.0	0.0	0.0
0.0	0.0	0.0
0.0	0.0	0.0
0.0	0.0	0.0
0.0	0.0	0.0
0.0	0.0	0.0
0.0	0.0	0.0
0.0	0.0	0.0
0.0	0.0	0.0
0.0	0.0	0.0
0.0	0.0	0.0
0.0	0.0	0.0
0.0	0.0	0.0
0.0	0.0	0.0
0.0	0.0	0.0
0.0	0.0	0.0
0.0	0.0	0.0
0.0	0.0	0.0
0.0	0.0	0.0
0.0	0.0	0.0
0.0	0.0	0.0
0.0	0.0	0.0
0.0	0.0	0.0
0.0	0.0	0.0
0.0	0.0	0.0
0.0	0.0	0.0
0.0	0.0	0.0
0.0	0.0	0.0
0.0	0.0	0.0
0.0	-1.0	0.0
0.0	-1.0	0.0
0.0	-1.0	0.0
0.0	-1.0	0.0
0.0	-1.0	0.0
0.0	-1.0	0.0
0.0	-1.0	0.0
0.0	-1.0	0.0
0.0	-1.0	0.0
0.0	-1.0	0.0
0.0	-1.0	0.0
0.0	-1.0	0.0
0.0	-1.0	0.0
0.0	-1.0	0.0
0.0	-2.0	0.0
0.0	-2.0	0.0
0.0	-2.0	0.0
0.0	-4.0	0.0
0.0	-4.0	0.0
0.0	-4.0	0.0
0.0	-4.0	0.0
0.0	-4.0	0.0
0.0	-4.0	0.0
0.0	-4.0	0.0
0.0	-4.0	0.0
0.0	-4.0	0.0
0.0	-4.0	0.0
0.0	-4.0	0.0
0.0	-4.0	0.0
0.0	-4.0	0.0
0.0	-4.0	0.0
0.0	-4.0	0.0
0.0	-4.0	0.0
0.0	-4.0	0.0
0.0	-4.0	0.0
0.0	-4.0	0.0
0.0	-4.0	0.0
0.0	-4.0	0.0
0.0	-4.0	0.0
0.0	-4.0	0.0
0.0	-4.0	0.0
0.0	-4.0	0.0
0.0	-4.0	0.0
0.0	-4.0	0.0
0.0	-4.0	0.0
0.0	-4.0	0.0
0.0	-4.0	0.0
0.0	-4.0	0.0
0.0	-4.0	0.0
0.0	-4.0	0.0
0.0	-4.0	0.0
0.0	-4.0	0.0
0.0	-4.0	0.0
0.0	-4.0	0.0
0.0	-4.0	0.0
0.0	-4.0	0.0
0.0	-4.0	0.0
0.0	-4.0	0.0
0.0	-4.0	0.0
0.0	-4.0	0.0
0.0	-4.0	0.0
0.0	-4.0	0.0
0.0	-4.0	0.0
0.0	-4.0	0.0
0.0	-4.0	0.0
0.0	-4.0	0.0
0.0	-4.0	0.0
0.0	-4.0	0.0
0.0	-4.0	0.0
0.0	-4.0	0.0
0.0	-4.0	0.0
0.0	-4.0	0.0
0.0	-4.0	0.0
0.0	-4.0	0.0
0.0	-4.0	0.0
0.0	-4.0	0.0
0.0	-4.0	0.0
0.0	-4.0	0.0
0.0	-4.0	0.0
0.0	-4.0	0.0
0.0	-4.0	0.0
0.0	-4.0	0.0
0.0	-4.0	0.0
0.0	-4.0	0.0
0.0	-4.0	0.0
0.0	-4.0	0.0
0.0	-4.0	0.0
0.0	-4.0	0.0
0.0	-4.0	0.0
0.0	-4.0	0.0
0.0	-4.0	0.0
0.0	-4.0	0.0
0.0	-4.0	0.0
0.0	-4.0	0.0
0.0	-4.0	0.0
0.0	-4.0	0.0
0.0	-3.0	0.0
0.0	-3.0	0.0
0.0	-3.0	0.0
0.0	-3.0	0.0
0.0	-3.0	0.0
0.0	-3.0	0.0
0.0	-3.0	0.0
0.0	-3.0	0.0
0.0	-3.0	0.0
0.0	-3.0	0.0
0.0	-3.0	0.0
0.0	-2.0	0.0
0.0	-2.0	0.0
0.0	-2.0	0.0
0.0	-1.0	0.0
0.0	-2.0	0.0
0.0	-2.0	0.0
0.0	-2.0	0.0
0.0	-2.0	0.0
0.0	-3.0	0.0
0.0	-3.0	0.0
0.0	-3.0	0.0
0.0	-3.0	0.0
0.0	-3.0	0.0
0.0	-3.0	0.0
0.0	-3.0	0.0
0.0	-3.0	0.0
0.0	-3.0	0.0
0.0	-3.0	0.0
0.0	-3.0	0.0
0.0	-3.0	0.0
0.0	-3.0	0.0
0.0	-3.0	0.0
0.0	-3.0	0.0
0.0	-3.0	0.0
0.0	-4.0	0.0
0.0	-5.0	0.0
0.0	-5.0	0.0
0.0	-5.0	0.0
0.0	-5.0	0.0
0.0	-5.0	0.0
0.0	-5.0	0.0
0.0	-5.0	0.0
0.0	-5.0	0.0
0.0	-5.0	0.0
0.0	-5.0	0.0
0.0	-5.0	0.0
0.0	-5.0	0.0
0.0	-5.0	0.0
0.0	-5.0	0.0
0.0	-5.0	0.0
0.0	-5.0	0.0
0.0	-5.0	0.0
0.0	-5.0	0.0
0.0	-5.0	0.0
0.0	-5.0	0.0
0.0	-5.0	0.0
0.0	-5.0	0.0
0.0	-5.0	0.0
0.0	-5.0	0.0
0.0	-5.0	0.0
0.0	-5.0	0.0
0.0	-5.0	0.0
0.0	-5.0	0.0
0.0	-5.0	0.0
0.0	-5.0	0.0
0.0	-5.0	0.0
0.0	-5.0	0.0
0.0	-5.0	0.0
0.0	-5.0	0.0
0.0	-5.0	0.0
0.0	-5.0	0.0
0.0	-5.0	0.0
0.0	-5.0	0.0
0.0	-5.0	0.0
0.0	-5.0	0.0
0.0	-5.0	0.0
0.0	-5.0	0.0
0.0	-5.0	0.0
0.0	-5.0	0.0
0.0	-5.0	0.0
0.0	-5.0	0.0
0.0	-5.0	0.0
0.0	-5.0	0.0
0.0	-5.0	0.0
0.0	-5.0	0.0
0.0	-5.0	0.0
0.0	-5.0	0.0
0.0	-5.0	0.0
0.0	-5.0	0.0
0.0	-5.0	0.0
0.0	-5.0	0.0
0.0	-5.0	0.0
0.0	-5.0	0.0
0.0	-5.0	0.0
0.0	-5.0	0.0
0.0	-5.0	0.0
0.0	-6.0	0.0
0.0	-6.0	0.0
0.0	-6.0	0.0
0.0	-6.0	0.0
0.0	-6.0	0.0
0.0	-6.0	0.0
0.0	-6.0	0.0
0.0	-6.0	0.0
0.0	-6.0	0.0
0.0	-6.0	0.0
0.0	-6.0	0.0
0.0	-6.0	0.0
0.0	-6.0	0.0
0.0	-6.0	0.0
0.0	-6.0	0.0
0.0	-6.0	0.0
0.0	-6.0	0.0
0.0	-8.0	0.0
0.0	-8.0	0.0
0.0	-8.0	0.0
0.0	-6.0	0.0
0.0	-6.0	0.0
0.0	-5.0	0.0
0.0	-5.0	0.0
0.0	-5.0	0.0
0.0	-5.0	0.0
0.0	-5.0	0.0
0.0	-5.0	0.0
0.0	-5.0	0.0
0.0	-5.0	0.0
0.0	-5.0	0.0
0.0	-5.0	0.0
0.0	-5.0	0.0
0.0	-5.0	0.0
0.0	-5.0	0.0
0.0	-5.0	0.0
0.0	-5.0	0.0
0.0	-7.0	0.0
0.0	-7.0	0.0
0.0	-5.0	0.0
0.0	-5.0	0.0
0.0	-5.0	0.0
0.0	-5.0	0.0
0.0	-5.0	0.0
0.0	-5.0	0.0
0.0	-5.0	0.0
0.0	-5.0	0.0
0.0	-5.0	0.0
0.0	-5.0	0.0
0.0	-5.0	0.0
0.0	-5.0	0.0
0.0	-5.0	0.0
0.0	-5.0	0.0
0.0	-5.0	0.0
0.0	-5.0	0.0
0.0	-5.0	0.0
0.0	-5.0	0.0
0.0	-5.0	0.0
0.0	-5.0	0.0
0.0	-5.0	0.0
0.0	-5.0	0.0
0.0	-5.0	0.0
0.0	-5.0	0.0
0.0	-5.0	0.0
0.0	-5.0	0.0
0.0	-5.0	0.0
0.0	-5.0	0.0
0.0	-5.0	0.0
0.0	-5.0	0.0
0.0	-5.0	0.0
0.0	-5.0	0.0
0.0	-5.0	0.0
0.0	-5.0	0.0
0.0	-5.0	0.0
0.0	-5.0	0.0
0.0	-5.0	0.0
0.0	-5.0	0.0
0.0	-5.0	0.0
0.0	-5.0	0.0
0.0	-5.0	0.0
0.0	-5.0	0.0
0.0	-5.0	0.0
0.0	-5.0	0.0
0.0	-5.0	0.0
0.0	-5.0	0.0
0.0	-5.0	0.0
0.0	-5.0	0.0
0.0	-5.0	0.0
0.0	-5.0	0.0
0.0	-5.0	0.0
0.0	-5.0	0.0
0.0	-5.0	0.0
0.0	-5.0	-36.0
0.0	-5.0	-36.0
0.0	-5.0	-36.0
0.0	-5.0	-36.0
0.0	-5.0	-36.0
0.0	-5.0	-36.0
0.0	-8.0	-36.0
0.0	-8.0	-36.0
0.0	-7.0	-36.0
0.0	-7.0	-36.0
0.0	-8.0	-36.0
0.0	-8.0	-36.0
0.0	-8.0	-36.0
0.0	-8.0	-36.0
0.0	-8.0	-36.0
0.0	-8.0	-36.0
0.0	-8.0	-36.0
0.0	-8.0	-36.0
0.0	-8.0	-36.0
0.0	-8.0	-36.0
0.0	-8.0	-36.0
0.0	-8.0	-36.0
0.0	-8.0	-36.0
0.0	-8.0	-36.0
0.0	-8.0	-36.0
0.0	-6.0	-36.0
0.0	-6.0	-36.0
0.0	-6.0	-36.0
0.0	-6.0	-36.0
0.0	-6.0	-36.0
0.0	-6.0	-36.0
0.0	-6.0	-36.0
0.0	-6.0	-36.0
0.0	-6.0	-36.0
0.0	-6.0	-36.0
0.0	-6.0	-36.0
0.0	-6.0	-36.0
0.0	-6.0	-36.0
0.0	-6.0	-36.0
0.0	-6.0	-36.0
0.0	-6.0	-36.0
0.0	-6.0	-36.0
0.0	-6.0	-36.0
0.0	-6.0	-36.0
0.0	-5.0	-36.0
0.0	-5.0	-36.0
0.0	-5.0	-36.0
0.0	-5.0	-36.0
0.0	-4.0	-36.0
0.0	-4.0	-36.0
0.0	-4.0	-36.0
0.0	-4.0	-36.0
0.0	-4.0	-36.0
0.0	-4.0	-36.0
0.0	-4.0	-36.0
0.0	-4.0	-36.0
0.0	-4.0	-36.0
0.0	-4.0	-36.0
0.0	-4.0	-36.0
0.0	-4.0	-36.0
0.0	-4.0	-36.0
0.0	-4.0	-36.0
0.0	-4.0	-36.0
0.0	-4.0	-36.0
0.0	-4.0	-36.0
0.0	-4.0	-36.0
0.0	-4.0	-36.0
0.0	-4.0	-36.0
0.0	-4.0	-36.0
0.0	-4.0	-36.0
0.0	-4.0	-36.0
0.0	-4.0	-36.0
0.0	-4.0	-36.0
0.0	-4.0	-36.0
0.0	-4.0	-36.0
0.0	-4.0	-36.0
0.0	-4.0	-36.0
0.0	-4.0	-36.0
0.0	-4.0	-36.0
0.0	-4.0	-36.0
0.0	-4.0	-36.0
0.0	-4.0	-36.0
0.0	-4.0	-36.0
0.0	-4.0	-36.0
0.0	-4.0	-36.0
0.0	-4.0	-36.0
0.0	-4.0	-36.0
0.0	-4.0	-36.0
0.0	-4.0	-36.0
0.0	-4.0	-36.0
0.0	-4.0	-36.0
0.0	-4.0	-36.0
0.0	-1.0	-36.0
0.0	-1.0	-36.0
0.0	-1.0	-36.0
0.0	-1.0	-36.0
0.0	-1.0	-36.0
0.0	-1.0	-36.0
0.0	0.0	-36.0
0.0	0.0	-36.0
0.0	0.0	-36.0
0.0	0.0	-36.0
0.0	0.0	0.0
0.0	0.0	0.0
0.0	0.0	0.0
0.0	0.0	0.0
0.0	0.0	0.0
0.0	0.0	0.0
0.0	0.0	0.0
0.0	0.0	0.0
0.0	0.0	0.0
0.0	0.0	0.0
0.0	0.0	0.0
0.0	0.0	0.0
0.0	0.0	0.0
0.0	0.0	0.0
0.0	0.0	0.0
0.0	0.0	0.0
0.0	0.0	0.0
0.0	0.0	0.0
0.0	0.0	0.0
0.0	0.0	0.0
0.0	0.0	0.0
0.0	0.0	0.0
0.0	0.0	0.0
0.0	0.0	0.0
0.0	0.0	0.0
0.0	0.0	0.0
0.0	0.0	0.0
0.0	0.0	0.0
0.0	0.0	0.0
0.0	0.0	0.0
0.0	0.0	0.0
0.0	0.0	0.0
0.0	0.0	0.0
0.0	0.0	0.0
0.0	0.0	0.0
0.0	0.0	0.0
0.0	0.0	0.0
0.0	0.0	0.0
0.0	0.0	0.0
0.0	0.0	0.0
0.0	0.0	0.0
0.0	0.0	0.0
0.0	0.0	0.0
0.0	0.0	0.0
0.0	0.0	0.0
0.0	0.0	0.0
0.0	0.0	0.0
0.0	0.0	0.0
0.0	0.0	0.0
0.0	0.0	0.0
0.0	0.0	0.0
0.0	0.0	0.0
0.0	0.0	0.0
0.0	0.0	0.0
0.0	0.0	0.0
0.0	0.0	0.0
0.0	0.0	0.0
0.0	0.0	0.0
0.0	0.0	0.0
0.0	0.0	0.0
0.0	0.0	0.0
0.0	0.0	0.0
0.0	0.0	0.0
0.0	0.0	0.0
0.0	0.0	0.0
0.0	0.0	0.0
0.0	0.0	0.0
0.0	0.0	0.0
0.0	0.0	0.0
0.0	0.0	0.0
0.0	0.0	0.0
0.0	0.0	0.0
0.0	0.0	0.0
0.0	0.0	0.0
0.0	0.0	0.0
0.0	0.0	0.0
0.0	0.0	0.0
0.0	0.0	0.0
0.0	0.0	0.0
0.0	0.0	0.0
0.0	0.0	0.0
0.0	0.0	0.0
0.0	0.0	0.0
0.0	0.0	0.0
0.0	0.0	0.0
0.0	0.0	0.0
0.0	0.0	0.0
0.0	0.0	0.0
0.0	0.0	0.0
0.0	0.0	0.0
0.0	0.0	0.0
0.0	0.0	0.0
0.0	0.0	0.0
0.0	0.0	0.0
0.0	0.0	0.0
0.0	0.0	0.0
0.0	0.0	0.0
0.0	0.0	0.0
0.0	0.0	0.0
0.0	0.0	0.0
0.0	0.0	0.0
0.0	0.0	0.0
0.0	0.0	0.0
0.0	0.0	0.0
0.0	0.0	0.0
0.0	0.0	0.0
0.0	0.0	0.0
0.0	0.0	0.0
0.0	0.0	0.0
0.0	0.0	0.0
0.0	0.0	0.0
0.0	0.0	0.0
0.0	0.0	0.0
0.0	0.0	0.0
0.0	0.0	0.0
0.0	0.0	0.0
0.0	0.0	0.0
0.0	0.0	0.0
0.0	0.0	0.0
0.0	0.0	0.0
0.0	0.0	0.0
0.0	0.0	0.0
0.0	0.0	0.0
0.0	0.0	0.0
0.0	0.0	0.0
0.0	0.0	0.0
0.0	0.0	0.0
0.0	0.0	0.0
0.0	0.0	0.0
0.0	0.0	0.0
0.0	0.0	0.0
0.0	0.0	0.0
0.0	0.0	0.0
0.0	0.0	0.0
0.0	0.0	0.0
0.0	0.0	0.0
0.0	0.0	0.0
0.0	0.0	0.0
0.0	0.0	0.0
0.0	0.0	0.0
0.0	0.0	0.0
0.0	0.0	0.0
0.0	0.0	0.0
0.0	0.0	0.0
0.0	0.0	0.0
0.0	0.0	0.0
0.0	0.0	0.0
0.0	0.0	0.0
0.0	0.0	0.0
0.0	0.0	0.0
0.0	0.0	0.0
0.0	0.0	0.0
0.0	0.0	0.0
0.0	0.0	0.0
0.0	0.0	0.0
0.0	0.0	0.0
0.0	0.0	0.0
0.0	0.0	0.0
0.0	0.0	0.0
0.0	0.0	0.0
0.0	0.0	0.0
0.0	0.0	0.0
0.0	0.0	0.0
0.0	0.0	0.0
0.0	0.0	0.0
0.0	0.0	0.0
0.0	0.0	0.0
0.0	0.0	0.0
0.0	0.0	0.0
0.0	0.0	0.0
0.0	0.0	0.0
0.0	0.0	0.0
0.0	0.0	0.0
0.0	0.0	0.0
0.0	0.0	0.0
0.0	0.0	0.0
0.0	0.0	0.0
0.0	0.0	0.0
0.0	0.0	0.0
0.0	0.0	0.0
0.0	0.0	0.0
0.0	0.0	0.0
0.0	0.0	0.0
0.0	0.0	0.0
0.0	0.0	0.0
0.0	0.0	0.0
0.0	0.0	0.0
0.0	0.0	0.0
0.0	0.0	0.0
0.0	0.0	0.0
0.0	0.0	0.0
0.0	0.0	0.0
0.0	0.0	0.0
0.0	0.0	0.0
0.0	0.0	0.0
0.0	0.0	0.0
0.0	0.0	0.0
0.0	0.0	0.0
0.0	0.0	0.0
0.0	0.0	0.0
0.0	0.0	0.0
0.0	0.0	0.0
0.0	0.0	0.0
0.0	0.0	0.0
0.0	0.0	0.0
0.0	0.0	0.0
0.0	0.0	0.0
0.0	0.0	0.0
0.0	0.0	0.0
0.0	0.0	0.0
0.0	0.0	0.0
0.0	0.0	0.0
0.0	0.0	0.0
0.0	0.0	0.0
0.0	0.0	0.0
0.0	0.0	0.0
0.0	0.0	0.0
0.0	0.0	0.0
0.0	0.0	0.0
0.0	0.0	0.0
0.0	0.0	0.0
0.0	0.0	0.0
0.0	0.0	0.0
0.0	0.0	0.0
0.0	0.0	0.0
0.0	0.0	0.0
0.0	0.0	0.0
0.0	0.0	0.0
0.0	0.0	0.0
0.0	0.0	0.0
0.0	0.0	0.0
0.0	0.0	0.0
0.0	0.0	0.0
0.0	0.0	0.0
0.0	0.0	0.0
0.0	0.0	0.0
0.0	0.0	0.0
0.0	0.0	0.0
0.0	0.0	0.0
0.0	0.0	0.0
0.0	0.0	0.0
0.0	0.0	0.0
0.0	0.0	0.0
0.0	0.0	0.0
0.0	0.0	0.0
0.0	0.0	0.0
0.0	0.0	0.0
0.0	0.0	0.0
0.0	0.0	0.0
0.0	0.0	0.0
0.0	0.0	0.0
0.0	0.0	0.0
0.0	0.0	0.0
0.0	0.0	0.0
0.0	0.0	0.0
0.0	0.0	0.0
0.0	0.0	0.0
0.0	0.0	0.0
0.0	0.0	0.0
0.0	0.0	0.0
0.0	0.0	0.0
0.0	0.0	0.0
0.0	0.0	0.0
0.0	0.0	0.0
0.0	0.0	0.0
0.0	0.0	0.0
0.0	0.0	0.0
0.0	0.0	0.0
0.0	0.0	0.0
0.0	0.0	0.0
0.0	0.0	0.0
0.0	0.0	0.0
0.0	0.0	0.0
0.0	0.0	0.0
0.0	0.0	0.0
0.0	0.0	0.0
0.0	0.0	0.0
0.0	0.0	0.0
0.0	0.0	0.0
0.0	0.0	0.0
0.0	0.0	0.0
0.0	0.0	0.0
0.0	0.0	0.0
0.0	0.0	0.0
0.0	0.0	0.0
0.0	0.0	0.0
0.0	0.0	0.0
0.0	0.0	0.0
0.0	0.0	0.0
0.0	0.0	0.0
0.0	0.0	0.0
0.0	0.0	0.0
0.0	0.0	0.0
0.0	0.0	0.0
0.0	0.0	0.0
0.0	0.0	0.0
0.0	0.0	0.0
0.0	0.0	0.0
0.0	0.0	0.0
0.0	0.0	0.0
0.0	0.0	0.0
0.0	0.0	0.0
0.0	0.0	0.0
0.0	0.0	0.0
0.0	0.0	0.0
0.0	0.0	0.0
0.0	0.0	0.0
0.0	0.0	0.0
0.0	0.0	0.0
0.0	0.0	0.0
0.0	0.0	0.0
0.0	0.0	0.0
0.0	0.0	0.0
0.0	0.0	0.0
0.0	0.0	0.0
0.0	0.0	0.0
0.0	0.0	0.0
0.0	0.0	0.0
0.0	0.0	0.0
0.0	0.0	0.0
0.0	0.0	0.0
0.0	0.0	0.0
0.0	0.0	0.0
0.0	0.0	0.0
0.0	0.0	0.0
0.0	0.0	0.0
0.0	0.0	0.0
0.0	0.0	0.0
0.0	0.0	0.0
0.0	0.0	0.0
0.0	0.0	0.0
0.0	0.0	0.0
0.0	0.0	0.0
0.0	0.0	0.0
0.0	0.0	0.0
0.0	0.0	0.0
0.0	0.0	0.0
0.0	0.0	0.0
0.0	0.0	0.0
0.0	0.0	0.0
0.0	0.0	0.0
0.0	0.0	0.0
0.0	0.0	0.0
0.0	0.0	0.0
0.0	0.0	0.0
0.0	0.0	0.0
0.0	0.0	0.0
0.0	0.0	0.0
0.0	0.0	0.0
0.0	0.0	0.0
0.0	0.0	0.0
0.0	0.0	0.0
0.0	0.0	0.0
0.0	0.0	0.0
0.0	-1.0	0.0
0.0	-1.0	0.0
0.0	-1.0	0.0
0.0	-1.0	0.0
0.0	-1.0	0.0
0.0	-1.0	0.0
0.0	-1.0	0.0
0.0	-1.0	0.0
0.0	-1.0	0.0
0.0	-1.0	0.0
0.0	-1.0	0.0
0.0	-1.0	0.0
0.0	-1.0	0.0
0.0	-1.0	0.0
0.0	-1.0	0.0
0.0	-1.0	0.0
0.0	-1.0	0.0
0.0	-1.0	0.0
0.0	-1.0	0.0
0.0	-1.0	0.0
0.0	-1.0	0.0
0.0	-1.0	0.0
0.0	-1.0	0.0
0.0	-1.0	0.0
0.0	-1.0	0.0
0.0	-1.0	0.0
0.0	-1.0	0.0
0.0	-1.0	0.0
0.0	-1.0	0.0
0.0	-1.0	0.0
0.0	-1.0	0.0
0.0	-1.0	0.0
0.0	-1.0	0.0
0.0	-1.0	0.0
0.0	-1.0	0.0
0.0	-1.0	0.0
0.0	-1.0	0.0
0.0	-1.0	0.0
0.0	-1.0	0.0
0.0	-1.0	0.0
0.0	-1.0	0.0
0.0	-1.0	0.0
0.0	-1.0	0.0
0.0	-1.0	0.0
0.0	-1.0	0.0
0.0	-1.0	0.0
0.0	-1.0	0.0
0.0	-1.0	0.0
0.0	-1.0	0.0
0.0	-1.0	0.0
0.0	-1.0	0.0
0.0	-1.0	0.0
0.0	-1.0	0.0
0.0	-1.0	0.0
0.0	-1.0	0.0
0.0	-1.0	0.0
0.0	-1.0	0.0
0.0	-1.0	0.0
0.0	-1.0	0.0
0.0	-1.0	0.0
0.0	-1.0	0.0
0.0	-1.0	0.0
0.0	-1.0	0.0
0.0	-1.0	0.0
0.0	-1.0	0.0
0.0	-1.0	0.0
0.0	-1.0	0.0
0.0	-1.0	0.0
0.0	-1.0	0.0
0.0	-1.0	0.0
0.0	-1.0	0.0
0.0	-1.0	0.0
0.0	-1.0	0.0
0.0	-1.0	0.0
0.0	-1.0	0.0
0.0	-1.0	0.0
0.0	-1.0	0.0
0.0	-1.0	0.0
0.0	-1.0	0.0
0.0	-1.0	0.0
0.0	-1.0	0.0
0.0	-1.0	0.0
0.0	-1.0	0.0
0.0	-1.0	0.0
0.0	-1.0	0.0
0.0	-1.0	0.0
0.0	-1.0	0.0
0.0	-1.0	0.0
0.0	-1.0	0.0
0.0	-1.0	0.0
0.0	-1.0	0.0
0.0	-1.0	0.0
0.0	-1.0	0.0
0.0	-1.0	0.0
0.0	-1.0	0.0
0.0	-1.0	0.0
0.0	-1.0	0.0
0.0	-1.0	0.0
0.0	-1.0	0.0
0.0	-1.0	0.0
0.0	-1.0	0.0
0.0	0.0	0.0
0.0	0.0	0.0
0.0	0.0	0.0
0.0	0.0	0.0
0.0	0.0	0.0
0.0	0.0	0.0
0.0	0.0	0.0
0.0	0.0	0.0
0.0	0.0	0.0
0.0	0.0	0.0
0.0	0.0	0.0
0.0	0.0	0.0
0.0	0.0	0.0
0.0	0.0	0.0
0.0	0.0	0.0
0.0	0.0	0.0
0.0	0.0	0.0
0.0	0.0	0.0
0.0	0.0	0.0
0.0	0.0	0.0
0.0	0.0	0.0
0.0	0.0	0.0
0.0	0.0	0.0
0.0	0.0	0.0
0.0	0.0	0.0
0.0	0.0	0.0
0.0	0.0	0.0
0.0	0.0	0.0
0.0	0.0	0.0
0.0	0.0	0.0
0.0	0.0	0.0
0.0	0.0	0.0
0.0	0.0	0.0
0.0	0.0	0.0
0.0	0.0	0.0
0.0	0.0	0.0
0.0	0.0	0.0
0.0	0.0	0.0
0.0	0.0	0.0
0.0	0.0	0.0
0.0	0.0	0.0
0.0	0.0	0.0
0.0	0.0	0.0
0.0	0.0	0.0
0.0	0.0	0.0
0.0	0.0	0.0
0.0	0.0	0.0
0.0	0.0	0.0
0.0	0.0	0.0
0.0	0.0	0.0
0.0	0.0	0.0
0.0	0.0	0.0
0.0	0.0	0.0
0.0	0.0	0.0
0.0	0.0	0.0
0.0	0.0	0.0
0.0	0.0	0.0
0.0	0.0	0.0
0.0	0.0	0.0
0.0	0.0	0.0
0.0	0.0	0.0
0.0	0.0	0.0
0.0	0.0	0.0
0.0	0.0	0.0
0.0	0.0	0.0
0.0	0.0	0.0
0.0	0.0	0.0
0.0	0.0	0.0
0.0	0.0	0.0
0.0	0.0	0.0
0.0	0.0	0.0
0.0	0.0	0.0
0.0	0.0	0.0
0.0	0.0	0.0
0.0	0.0	0.0
0.0	0.0	0.0
0.0	0.0	0.0
0.0	0.0	0.0
0.0	0.0	0.0
0.0	0.0	0.0
0.0	0.0	0.0
0.0	0.0	0.0
0.0	0.0	0.0
0.0	0.0	0.0
0.0	0.0	0.0
0.0	0.0	0.0
0.0	0.0	0.0
0.0	0.0	0.0
0.0	0.0	0.0
0.0	0.0	0.0
0.0	0.0	0.0
0.0	0.0	0.0
0.0	0.0	0.0
0.0	0.0	0.0
0.0	0.0	0.0
0.0	0.0	0.0
0.0	0.0	0.0
0.0	0.0	0.0
0.0	0.0	0.0
0.0	0.0	0.0
0.0	0.0	0.0
0.0	0.0	0.0
0.0	0.0	0.0
0.0	0.0	0.0
0.0	0.0	0.0
0.0	0.0	0.0
0.0	0.0	0.0
0.0	0.0	0.0
0.0	0.0	0.0
0.0	0.0	0.0
0.0	0.0	0.0
0.0	0.0	0.0
0.0	0.0	0.0
0.0	0.0	0.0
0.0	0.0	0.0
0.0	0.0	0.0
0.0	0.0	0.0
0.0	0.0	0.0
0.0	0.0	0.0
0.0	0.0	0.0
0.0	0.0	0.0
0.0	0.0	0.0
0.0	0.0	0.0
0.0	0.0	0.0
0.0	0.0	0.0
0.0	0.0	0.0
0.0	0.0	0.0
0.0	0.0	0.0
0.0	0.0	0.0
0.0	0.0	0.0
0.0	0.0	0.0
0.0	0.0	0.0
0.0	0.0	0.0
0.0	0.0	0.0
0.0	0.0	0.0
0.0	0.0	0.0
0.0	0.0	0.0
0.0	0.0	0.0
0.0	0.0	0.0
0.0	0.0	0.0
0.0	0.0	0.0
0.0	0.0	0.0
0.0	0.0	0.0
0.0	0.0	0.0
0.0	0.0	0.0
0.0	0.0	0.0
0.0	0.0	0.0
0.0	0.0	0.0
0.0	0.0	0.0
0.0	0.0	0.0
0.0	0.0	0.0
0.0	0.0	0.0
0.0	0.0	0.0
0.0	0.0	0.0
0.0	0.0	0.0
0.0	0.0	0.0
0.0	0.0	0.0
0.0	0.0	0.0
0.0	0.0	0.0
0.0	0.0	0.0
0.0	0.0	0.0
0.0	0.0	0.0
0.0	0.0	0.0
0.0	0.0	0.0
0.0	0.0	0.0
0.0	0.0	0.0
0.0	0.0	0.0
0.0	0.0	0.0
0.0	0.0	0.0
0.0	0.0	0.0
0.0	0.0	0.0
0.0	0.0	0.0
0.0	0.0	0.0
0.0	0.0	0.0
0.0	0.0	0.0
0.0	0.0	0.0
0.0	0.0	0.0
0.0	0.0	0.0
0.0	0.0	0.0
0.0	0.0	0.0
0.0	0.0	0.0
0.0	0.0	0.0
0.0	0.0	0.0
0.0	0.0	0.0
0.0	0.0	0.0
0.0	0.0	0.0
0.0	0.0	0.0
0.0	0.0	0.0
0.0	0.0	0.0
0.0	0.0	0.0
0.0	0.0	0.0
0.0	0.0	0.0
0.0	0.0	0.0
0.0	-1.0	0.0
0.0	-1.0	0.0
0.0	-1.0	0.0
0.0	-1.0	0.0
0.0	-1.0	0.0
0.0	-1.0	0.0
0.0	-1.0	0.0
0.0	-1.0	0.0
0.0	-1.0	0.0
0.0	-3.0	0.0
0.0	-3.0	0.0
0.0	-3.0	0.0
0.0	-3.0	0.0
0.0	-4.0	0.0
0.0	-4.0	0.0
0.0	-4.0	0.0
0.0	-4.0	0.0
0.0	-4.0	0.0
0.0	-4.0	0.0
0.0	-4.0	0.0
0.0	-4.0	0.0
0.0	-4.0	0.0
0.0	-4.0	0.0
0.0	-4.0	0.0
0.0	-4.0	0.0
0.0	-4.0	0.0
0.0	-4.0	0.0
0.0	-4.0	0.0
0.0	-5.0	0.0
0.0	-5.0	0.0
0.0	-5.0	0.0
0.0	-5.0	0.0
0.0	-5.0	0.0
0.0	-5.0	0.0
0.0	-5.0	0.0
0.0	-5.0	0.0
0.0	-5.0	0.0
0.0	-5.0	0.0
0.0	-5.0	0.0
0.0	-5.0	0.0
0.0	-5.0	0.0
0.0	-5.0	0.0
0.0	-5.0	0.0
0.0	-5.0	0.0
0.0	-7.0	0.0
0.0	-7.0	0.0
0.0	-7.0	0.0
0.0	-7.0	0.0
0.0	-7.0	0.0
0.0	-7.0	0.0
0.0	-7.0	0.0
0.0	-7.0	0.0
0.0	-7.0	0.0
0.0	-7.0	0.0
0.0	-7.0	0.0
0.0	-7.0	0.0
0.0	-7.0	0.0
0.0	-7.0	0.0
0.0	-7.0	0.0
0.0	-7.0	0.0
0.0	-7.0	0.0
0.0	-7.0	0.0
0.0	-7.0	0.0
0.0	-7.0	0.0
0.0	-7.0	0.0
0.0	-7.0	0.0
0.0	-7.0	0.0
0.0	-7.0	0.0
0.0	-7.0	0.0
0.0	-7.0	0.0
0.0	-7.0	0.0
0.0	-7.0	0.0
0.0	-8.0	0.0
0.0	-8.0	0.0
0.0	-9.0	0.0
0.0	-9.0	0.0
0.0	-9.0	0.0
0.0	-9.0	0.0
0.0	-9.0	0.0
0.0	-9.0	0.0
0.0	-9.0	0.0
0.0	-9.0	0.0
0.0	-9.0	0.0
0.0	-9.0	0.0
0.0	-9.0	0.0
0.0	-9.0	0.0
0.0	-9.0	0.0
0.0	-9.0	0.0
0.0	-9.0	0.0
0.0	-9.0	0.0
0.0	-9.0	0.0
0.0	-9.0	0.0
0.0	-10.0	0.0
0.0	-10.0	0.0
0.0	-10.0	0.0
0.0	-10.0	0.0
0.0	-10.0	0.0
0.0	-10.0	0.0
0.0	-10.0	0.0
0.0	-10.0	0.0
0.0	-10.0	0.0
0.0	-12.0	0.0
0.0	-12.0	0.0
0.0	-12.0	0.0
0.0	-12.0	0.0
0.0	-12.0	0.0
0.0	-12.0	0.0
0.0	-12.0	0.0
0.0	-12.0	0.0
0.0	-12.0	0.0
0.0	-9.0	0.0
0.0	-9.0	0.0
0.0	-9.0	0.0
0.0	-9.0	0.0
0.0	-9.0	0.0
0.0	-9.0	0.0
0.0	-9.0	0.0
0.0	-9.0	0.0
0.0	-9.0	0.0
0.0	-9.0	0.0
0.0	-9.0	0.0
0.0	-9.0	0.0
0.0	-9.0	0.0
0.0	-9.0	0.0
0.0	-9.0	0.0
0.0	-9.0	0.0
0.0	-9.0	0.0
0.0	-8.0	0.0
0.0	-8.0	0.0
0.0	-8.0	0.0
0.0	-8.0	0.0
0.0	-8.0	0.0
0.0	-8.0	0.0
0.0	-8.0	0.0
0.0	-8.0	0.0
0.0	-8.0	0.0
0.0	-8.0	0.0
0.0	-8.0	0.0
0.0	-8.0	0.0
0.0	-8.0	0.0
0.0	-8.0	0.0
0.0	-8.0	0.0
0.0	-8.0	0.0
0.0	-8.0	0.0
0.0	-8.0	0.0
0.0	-7.0	0.0
0.0	-7.0	0.0
0.0	-6.0	0.0
0.0	-6.0	0.0
0.0	-6.0	0.0
0.0	-6.0	0.0
0.0	-6.0	0.0
0.0	-6.0	0.0
0.0	-6.0	0.0
0.0	-6.0	0.0
0.0	-6.0	0.0
0.0	-6.0	0.0
0.0	-6.0	0.0
0.0	-6.0	0.0
0.0	-6.0	0.0
0.0	-6.0	0.0
0.0	-5.0	0.0
0.0	-5.0	0.0
0.0	-5.0	0.0
0.0	-5.0	0.0
0.0	-5.0	0.0
0.0	-5.0	0.0
0.0	-5.0	0.0
0.0	-5.0	0.0
0.0	-5.0	0.0
0.0	-5.0	0.0
0.0	-4.0	0.0
0.0	-4.0	0.0
0.0	-4.0	0.0
0.0	-4.0	0.0
0.0	-4.0	0.0
0.0	-4.0	0.0
0.0	-4.0	0.0
0.0	-4.0	0.0
0.0	-4.0	0.0
0.0	-4.0	0.0
0.0	-4.0	0.0
0.0	-4.0	0.0
0.0	-4.0	0.0
0.0	-4.0	0.0
0.0	-4.0	0.0
0.0	-4.0	0.0
0.0	-4.0	0.0
0.0	-4.0	0.0
0.0	-4.0	0.0
0.0	-4.0	0.0
0.0	-4.0	0.0
0.0	-4.0	0.0
0.0	-3.0	0.0
0.0	-3.0	0.0
0.0	-3.0	0.0
0.0	-3.0	0.0
0.0	-3.0	0.0
0.0	-3.0	0.0
0.0	-3.0	0.0
0.0	-3.0	0.0
0.0	-3.0	0.0
0.0	-1.0	0.0
0.0	0.0	0.0
0.0	0.0	0.0
0.0	0.0	0.0
0.0	0.0	0.0
0.0	0.0	0.0
0.0	0.0	0.0
0.0	0.0	0.0
0.0	0.0	0.0
0.0	0.0	0.0
0.0	0.0	0.0
0.0	0.0	0.0
0.0	0.0	0.0
0.0	0.0	0.0
0.0	0.0	0.0
0.0	0.0	0.0
0.0	0.0	0.0
0.0	0.0	0.0
0.0	0.0	0.0
0.0	0.0	0.0
0.0	0.0	0.0
0.0	0.0	0.0
0.0	0.0	0.0
0.0	0.0	0.0
0.0	0.0	0.0
0.0	0.0	0.0
0.0	0.0	0.0
0.0	0.0	0.0
0.0	0.0	0.0
0.0	0.0	0.0
0.0	0.0	0.0
0.0	0.0	0.0
0.0	0.0	0.0
0.0	0.0	0.0
0.0	0.0	0.0
0.0	0.0	0.0
0.0	-2.0	0.0
0.0	-2.0	0.0
0.0	-2.0	0.0
0.0	-2.0	0.0
0.0	-2.0	0.0
0.0	-2.0	0.0
0.0	-2.0	0.0
0.0	-2.0	0.0
0.0	-2.0	0.0
0.0	-2.0	0.0
0.0	-2.0	0.0
0.0	-2.0	0.0
0.0	-2.0	0.0
0.0	-2.0	0.0
0.0	-2.0	0.0
0.0	-2.0	0.0
0.0	-2.0	0.0
0.0	-2.0	0.0
0.0	-2.0	0.0
0.0	-2.0	0.0
0.0	-2.0	0.0
0.0	-2.0	0.0
0.0	-2.0	0.0
0.0	-2.0	0.0
0.0	-2.0	0.0
0.0	-2.0	0.0
0.0	-2.0	0.0
0.0	-2.0	0.0
0.0	-2.0	0.0
0.0	-2.0	0.0
0.0	-2.0	0.0
0.0	-2.0	0.0
0.0	-2.0	0.0
0.0	-2.0	0.0
0.0	-2.0	0.0
0.0	-2.0	0.0
0.0	-2.0	0.0
0.0	-2.0	0.0
0.0	-2.0	0.0
0.0	-2.0	0.0
0.0	-2.0	0.0
0.0	-2.0	0.0
0.0	-2.0	0.0
0.0	-2.0	0.0
0.0	-2.0	0.0
0.0	-2.0	0.0
0.0	-2.0	0.0
0.0	-2.0	0.0
0.0	-2.0	0.0
0.0	-2.0	0.0
0.0	-2.0	0.0
0.0	-2.0	0.0
0.0	-2.0	0.0
0.0	-2.0	0.0
0.0	-2.0	0.0
0.0	-2.0	0.0
0.0	-2.0	0.0
0.0	-2.0	0.0
0.0	-2.0	0.0
0.0	-2.0	0.0
0.0	-2.0	0.0
0.0	-2.0	0.0
0.0	-2.0	0.0
0.0	-2.0	0.0
0.0	-2.0	0.0
0.0	-2.0	0.0
0.0	-2.0	0.0
0.0	-2.0	0.0
0.0	-2.0	0.0
0.0	-2.0	0.0
0.0	-2.0	0.0
0.0	-2.0	0.0
0.0	-2.0	0.0
0.0	-2.0	0.0
0.0	-2.0	0.0
0.0	-2.0	0.0
0.0	-2.0	0.0
0.0	-2.0	0.0
0.0	-2.0	0.0
0.0	-2.0	0.0
0.0	-2.0	0.0
0.0	-2.0	0.0
0.0	-2.0	0.0
0.0	-2.0	0.0
0.0	-2.0	0.0
0.0	-2.0	0.0
0.0	-2.0	0.0
0.0	-2.0	0.0
0.0	-2.0	0.0
0.0	-2.0	0.0
0.0	-2.0	0.0
0.0	-2.0	0.0
0.0	-2.0	0.0
0.0	-2.0	0.0
0.0	-2.0	0.0
0.0	-2.0	0.0
0.0	-2.0	0.0
0.0	-2.0	0.0
0.0	-2.0	0.0
0.0	-2.0	0.0
0.0	-2.0	0.0
0.0	0.0	0.0
0.0	0.0	0.0
0.0	0.0	0.0
0.0	0.0	0.0
0.0	0.0	0.0
0.0	0.0	0.0
0.0	0.0	0.0
0.0	0.0	0.0
0.0	0.0	0.0
0.0	0.0	0.0
0.0	0.0	0.0
0.0	0.0	0.0
0.0	0.0	0.0
0.0	0.0	0.0
0.0	0.0	0.0
0.0	0.0	0.0
0.0	0.0	0.0
0.0	0.0	0.0
0.0	0.0	0.0
0.0	0.0	0.0
0.0	0.0	0.0
0.0	0.0	0.0
0.0	0.0	0.0
0.0	0.0	0.0
0.0	0.0	0.0
0.0	0.0	0.0
0.0	0.0	0.0
0.0	0.0	0.0
0.0	0.0	0.0
0.0	0.0	0.0
0.0	0.0	0.0
0.0	0.0	0.0
0.0	0.0	0.0
0.0	0.0	0.0
0.0	0.0	0.0
0.0	0.0	0.0
0.0	0.0	0.0
0.0	0.0	0.0
0.0	0.0	0.0
0.0	0.0	0.0
0.0	0.0	0.0
0.0	0.0	0.0
0.0	0.0	0.0
0.0	0.0	0.0
0.0	0.0	0.0
0.0	0.0	0.0
0.0	0.0	0.0
0.0	0.0	0.0
0.0	0.0	0.0
0.0	0.0	0.0
0.0	0.0	0.0
0.0	0.0	0.0
0.0	0.0	0.0
0.0	0.0	0.0
0.0	0.0	0.0
0.0	0.0	0.0
0.0	0.0	0.0
0.0	0.0	0.0
0.0	0.0	0.0
0.0	0.0	0.0
0.0	0.0	0.0
0.0	0.0	0.0
0.0	0.0	0.0
0.0	0.0	0.0
0.0	0.0	0.0
0.0	0.0	0.0
0.0	0.0	0.0
0.0	0.0	0.0
0.0	0.0	0.0
0.0	0.0	0.0
0.0	0.0	0.0
0.0	0.0	0.0
0.0	0.0	0.0
0.0	0.0	0.0
0.0	0.0	0.0
0.0	0.0	0.0
0.0	0.0	0.0
0.0	0.0	0.0
0.0	0.0	0.0
0.0	0.0	0.0
0.0	0.0	0.0
0.0	0.0	0.0
0.0	0.0	0.0
0.0	0.0	0.0
0.0	0.0	0.0
0.0	0.0	0.0
0.0	0.0	0.0
0.0	0.0	0.0
0.0	0.0	0.0
0.0	0.0	0.0
0.0	0.0	0.0
0.0	0.0	0.0
0.0	-1.0	0.0
0.0	-1.0	0.0
0.0	-1.0	0.0
0.0	-1.0	0.0
0.0	-1.0	0.0
0.0	-1.0	0.0
0.0	-1.0	0.0
0.0	-1.0	0.0
0.0	-1.0	0.0
0.0	-1.0	0.0
0.0	-1.0	0.0
0.0	-1.0	0.0
0.0	-1.0	0.0
0.0	-1.0	0.0
0.0	-1.0	0.0
0.0	-1.0	0.0
0.0	-1.0	0.0
0.0	-1.0	0.0
0.0	-1.0	0.0
0.0	-1.0	0.0
0.0	-1.0	0.0
0.0	-1.0	0.0
0.0	-1.0	0.0
0.0	-1.0	0.0
0.0	-1.0	0.0
0.0	-1.0	0.0
0.0	-1.0	0.0
0.0	-1.0	0.0
0.0	-1.0	0.0
0.0	-1.0	0.0
0.0	-1.0	0.0
0.0	-1.0	0.0
0.0	-1.0	0.0
0.0	-1.0	0.0
0.0	-1.0	0.0
0.0	-1.0	0.0
0.0	-1.0	0.0
0.0	-1.0	0.0
0.0	-1.0	0.0
0.0	-1.0	0.0
0.0	-2.0	0.0
0.0	-2.0	0.0
0.0	-2.0	0.0
0.0	-2.0	0.0
0.0	-2.0	0.0
0.0	-2.0	0.0
0.0	-2.0	0.0
0.0	-2.0	0.0
0.0	-2.0	0.0
0.0	-2.0	0.0
0.0	-2.0	0.0
0.0	-2.0	0.0
0.0	-2.0	0.0
0.0	-2.0	0.0
0.0	-2.0	0.0
0.0	-2.0	0.0
0.0	-2.0	0.0
0.0	-2.0	0.0
0.0	-2.0	0.0
0.0	-2.0	0.0
0.0	-2.0	0.0
0.0	-2.0	0.0
0.0	-2.0	0.0
0.0	-2.0	0.0
0.0	-2.0	0.0
0.0	-2.0	0.0
0.0	-2.0	0.0
0.0	-2.0	0.0
0.0	-2.0	0.0
0.0	-2.0	0.0
0.0	-2.0	0.0
0.0	-2.0	0.0
0.0	-2.0	0.0
0.0	-2.0	0.0
0.0	-2.0	0.0
0.0	-2.0	0.0
0.0	-2.0	0.0
0.0	-2.0	0.0
0.0	-2.0	0.0
0.0	-2.0	0.0
0.0	-2.0	0.0
0.0	-2.0	0.0
0.0	-2.0	0.0
0.0	-2.0	0.0
0.0	-2.0	0.0
0.0	-2.0	0.0
0.0	-2.0	0.0
0.0	-2.0	0.0
0.0	-2.0	0.0
0.0	-2.0	0.0
0.0	-2.0	0.0
0.0	-2.0	0.0
0.0	-2.0	0.0
0.0	-2.0	0.0
0.0	-2.0	0.0
0.0	-2.0	0.0
0.0	-2.0	0.0
0.0	-2.0	0.0
0.0	-2.0	0.0
0.0	-2.0	0.0
0.0	-2.0	0.0
0.0	-1.0	0.0
0.0	-1.0	0.0
0.0	-1.0	0.0
0.0	-1.0	0.0
0.0	-1.0	0.0
0.0	-1.0	0.0
0.0	-1.0	0.0
0.0	-1.0	0.0
0.0	-1.0	0.0
0.0	-1.0	0.0
0.0	-1.0	0.0
0.0	-1.0	0.0
0.0	-1.0	0.0
0.0	-1.0	0.0
0.0	-1.0	0.0
0.0	-1.0	0.0
0.0	-1.0	0.0
0.0	-1.0	0.0
0.0	-1.0	0.0
0.0	-1.0	0.0
0.0	-1.0	0.0
0.0	-1.0	0.0
0.0	-1.0	0.0
0.0	-1.0	0.0
0.0	0.0	0.0
0.0	0.0	0.0
0.0	0.0	0.0
0.0	0.0	0.0
0.0	0.0	0.0
0.0	0.0	0.0
0.0	0.0	0.0
0.0	0.0	0.0
0.0	0.0	0.0
0.0	0.0	0.0
0.0	0.0	0.0
0.0	0.0	0.0
0.0	0.0	0.0
0.0	0.0	0.0
0.0	0.0	0.0
0.0	0.0	0.0
0.0	0.0	0.0
0.0	0.0	0.0
0.0	0.0	0.0
0.0	0.0	0.0
0.0	0.0	0.0
0.0	0.0	0.0
0.0	0.0	0.0
0.0	0.0	0.0
0.0	0.0	0.0
0.0	0.0	0.0
0.0	0.0	0.0
0.0	0.0	0.0
0.0	0.0	0.0
0.0	0.0	0.0
0.0	0.0	0.0
0.0	0.0	0.0
0.0	0.0	0.0
0.0	0.0	0.0
0.0	0.0	0.0
0.0	0.0	0.0
0.0	0.0	0.0
0.0	0.0	0.0
0.0	0.0	0.0
0.0	0.0	0.0
0.0	0.0	0.0
0.0	0.0	0.0
0.0	0.0	0.0
0.0	0.0	0.0
0.0	0.0	0.0
0.0	0.0	0.0
0.0	0.0	0.0
0.0	0.0	0.0
0.0	0.0	0.0
0.0	0.0	0.0
0.0	0.0	0.0
0.0	0.0	0.0
[truncated: 998,000+ more rows]
